# Supplementary material for: Transcriptional phenotype of the anti-parasitic benzodiazepine meclonazepam on the blood fluke Schistosoma mansoni
Source: PLoS Negl Trop Dis. 2025 Apr 8;19(4):e0012969. doi: 10.1371/journal.pntd.0012969 (PMC12058154; doi:10.1371/journal.pntd.0012969)
Supplement: S1 File — (Sheet 1) Key with sample ID and metadata. (Sheet 2) Expression data in gene counts for all samples. (Sheet 3) Expression data in transcripts per million, TPM). (XLSX) [file pntd.0012969.s004.xlsx]

## Sheet: Sheet 1 (sample_key)
file_id	sample_id	condition	project_batch	time_hr	rep
CTRL_A_S1_R1_001.fastq.gz	CTRL_A_S1	DMSO	mclz_vivo_adult	14	1
CTRL_B_S3_R1_001.fastq.gz	CTRL_B_S3	DMSO	mclz_vivo_adult	14	2
CTRL_C_S5_R1_001.fastq.gz	CTRL_C_S5	DMSO	mclz_vivo_adult	14	3
CTRL_D_S7_R1_001.fastq.gz	CTRL_D_S7	DMSO	mclz_vivo_adult	14	4
CTRL_E_S9_R1_001.fastq.gz	CTRL_E_S9	DMSO	mclz_vivo_adult	14	5
MCLZ_A_S2_R1_001.fastq.gz	MCLZ_A_S2	MCLZ_30mpk	mclz_vivo_adult	14	1
MCLZ_B_S4_R1_001.fastq.gz	MCLZ_B_S4	MCLZ_30mpk	mclz_vivo_adult	14	2
MCLZ_C_S6_R1_001.fastq.gz	MCLZ_C_S6	MCLZ_30mpk	mclz_vivo_adult	14	3
MCLZ_D_S8_R1_001.fastq.gz	MCLZ_D_S8	MCLZ_30mpk	mclz_vivo_adult	14	4
MCLZ_E_S10_R1_001.fastq.gz	MCLZ_E_S10	MCLZ_30mpk	mclz_vivo_adult	14	5
CTRL_A_S25_R1_001.fastq.gz	CTRL_A_S25	DMSO	mclz_pzq_vivo_juvenile	14	1
CTRL_B_S27_R1_001.fastq.gz	CTRL_B_S27	DMSO	mclz_pzq_vivo_juvenile	14	2
CTRL_C_S29_R1_001.fastq.gz	CTRL_C_S29	DMSO	mclz_pzq_vivo_juvenile	14	3
CTRL_D_S31_R1_001.fastq.gz	CTRL_D_S31	DMSO	mclz_pzq_vivo_juvenile	14	4
CTRL_E_S33_R1_001.fastq.gz	CTRL_E_S33	DMSO	mclz_pzq_vivo_juvenile	14	5
MCLZ_A_S30_R1_001.fastq.gz	MCLZ_A_S30	MCLZ_30mpk	mclz_pzq_vivo_juvenile	14	1
MCLZ_B_S32_R1_001.fastq.gz	MCLZ_B_S32	MCLZ_30mpk	mclz_pzq_vivo_juvenile	14	2
MCLZ_C_S34_R1_001.fastq.gz	MCLZ_C_S34	MCLZ_30mpk	mclz_pzq_vivo_juvenile	14	3
MCLZ_D_S36_R1_001.fastq.gz	MCLZ_D_S36	MCLZ_30mpk	mclz_pzq_vivo_juvenile	14	4
MCLZ_E_S38_R1_001.fastq.gz	MCLZ_E_S38	MCLZ_30mpk	mclz_pzq_vivo_juvenile	14	5
M0_S11_R1_001.fastq.gz	M0_S11	DMSO	mclz_timecourse_vivo	0	1
M1hr_S13_R1_001.fastq.gz	M1hr_S13	MCLZ_5uM	mclz_timecourse_vivo	1	1
M3hr_S14_R1_001.fastq.gz	M3hr_S14	MCLZ_5uM	mclz_timecourse_vivo	3	1
M6hr_S15_R1_001.fastq.gz	M6hr_S15	MCLZ_5uM	mclz_timecourse_vivo	6	1
M12hr_S17_R1_001.fastq.gz	M12hr_S17	MCLZ_5uM	mclz_timecourse_vivo	12	1
M15min_S12_R1_001.fastq.gz	M15min_S12	MCLZ_5uM	mclz_timecourse_vivo	0.25	1
M24hr_S18_R1_001.fastq.gz	M24hr_S18	MCLZ_5uM	mclz_timecourse_vivo	24	1
M48hr_S19_R1_001.fastq.gz	M48hr_S19	MCLZ_5uM	mclz_timecourse_vivo	48	1
PZQ_0hr_S1_R1_001.fastq.gz	PZQ_0hr_S1	DMSO	pzq_timecourse_vivo	0	1
PZQ_1hr_S5_R1_001.fastq.gz	PZQ_1hr_S5	PZQ_1uM	pzq_timecourse_vivo	1	1
PZQ_3hr_S6_R1_001.fastq.gz	PZQ_3hr_S6	PZQ_1uM	pzq_timecourse_vivo	3	1
PZQ_6hr_S7_R1_001.fastq.gz	PZQ_6hr_S7	PZQ_1uM	pzq_timecourse_vivo	6	1
PZQ_12hr_S9_R1_001.fastq.gz	PZQ_12hr_S9	PZQ_1uM	pzq_timecourse_vivo	12	1
PZQ_15min_S3_R1_001.fastq.gz	PZQ_15min_S3	PZQ_1uM	pzq_timecourse_vivo	0.25	1
PZQ_24hr_S10_R1_001.fastq.gz	PZQ_24hr_S10	PZQ_1uM	pzq_timecourse_vivo	24	1
PZQ_48hr_S2_R1_001.fastq.gz	PZQ_48hr_S2	PZQ_1uM	pzq_timecourse_vivo	48	1

## Sheet: Sheet 2 (gene_counts)
gene_id	CTRL_A_S1	CTRL_B_S3	CTRL_C_S5	CTRL_D_S7	CTRL_E_S9	MCLZ_A_S2	MCLZ_B_S4	MCLZ_C_S6	MCLZ_D_S8	MCLZ_E_S10	CTRL_A_S25	CTRL_B_S27	CTRL_C_S29	CTRL_D_S31	CTRL_E_S33	MCLZ_A_S30	MCLZ_B_S32	MCLZ_C_S34	MCLZ_D_S36	MCLZ_E_S38	M0_S11	M15min_S12	M1hr_S13	M3hr_S14	M6hr_S15	M12hr_S17	M24hr_S18	M48hr_S19	PZQ_0hr_S1	PZQ_15min_S3	PZQ_1hr_S5	PZQ_3hr_S6	PZQ_6hr_S7	PZQ_12hr_S9	PZQ_24hr_S10	PZQ_48hr_S2
Smp_329140	0	0	0	0	0	0	0	0	0	0	0	0	0	0	0	0	0	0	0	0	0	0	0	0	0	0	0	0	0	0	0	0	0	0	0	0
Smp_315690	0	0	0	0	0	0	0	0	0	0	0	0	0	0	0	0	0	0	0	0	0	0	0	0	0	0	0	0	0	0	0	0	0	0	0	0
Smp_317470	0	0	0	0	0	0	0	0	0	0	0	0	0	0	0	0	0	0	0	0	0	0	0	0	0	0	0	0	0	0	1	0	0	0	0	0
Smp_318880	3	1	0	2	0	8	6	8	2	4	2	0	0	0	2	2	5	0	0	1	2	0	1	4	0	2	7	24	0	0	0	3	3	1	3	10
Smp_319020	2	2	4	3	6	11	4	11	9	11	14	12	12	8	6	11	13	16	7	12	5	11	10	6	6	21	27	7	9	12	23	22	17	43	25	17
Smp_349630	0	0	0	0	0	1	1	1	0	1	0	0	0	0	0	0	0	0	0	0	0	0	0	0	0	1	0	1	0	0	0	0	1	0	0	2
Smp_349560	0	0	0	0	0	3	4	3	2	3	0	0	0	0	0	0	0	0	0	0	0	0	0	0	0	1	1	0	0	0	0	0	0	0	1	0
Smp_179970	1	1	0	1	1	332	256	278	212	375	1	3	3	1	4	4	3	9	19	23	5	9	6	6	7	92	229	62	1	2	5	1	27	167	199	235
Smp_173350	0	0	0	0	0	9	1	4	9	6	0	0	0	0	0	0	0	0	0	1	0	0	0	0	0	1	1	0	0	0	0	0	0	2	5	8
Smp_317840	0	0	0	0	0	0	1	0	0	0	0	0	0	0	0	0	0	0	0	0	0	0	0	0	0	0	0	0	0	0	0	0	0	0	0	0
Smp_165590	0	0	0	0	0	0	0	0	0	0	0	0	0	0	0	0	0	0	0	0	0	0	0	0	0	0	0	0	0	0	0	0	0	0	0	0
Smp_165600	0	0	0	0	0	0	0	0	0	0	0	0	0	0	0	0	0	0	0	0	0	0	0	0	0	0	0	0	0	0	0	0	0	0	0	0
Smp_319240	0	0	0	0	0	0	0	0	0	0	0	0	0	0	0	0	0	0	0	1	0	0	0	0	0	0	0	0	0	0	0	0	0	0	0	0
Smp_319340	671	280	273	454	406	301	318	240	213	290	564	658	656	599	748	419	473	457	461	412	523	614	503	376	305	314	530	475	334	320	344	384	277	304	316	495
Smp_350240	0	0	2	1	1	21	23	21	13	23	26	21	29	4	4	4	2	5	4	2	3	4	1	4	8	14	12	8	2	2	2	3	8	8	13	20
Smp_243170	582	211	232	370	423	445	313	266	250	330	552	568	651	583	686	339	508	484	557	552	359	509	466	397	342	416	546	443	370	377	412	458	435	428	422	520
Smp_199340	24	11	10	7	7	11	7	9	5	8	11	9	16	15	11	4	3	13	4	8	23	16	15	8	8	8	10	3	13	7	7	6	7	3	11	4
Smp_180260	7	1	2	2	3	5	6	0	3	1	19	23	14	27	15	7	21	13	9	8	2	12	4	8	4	5	16	11	7	5	9	13	5	6	9	28
Smp_311250	0	0	0	0	0	0	0	0	0	0	0	1	0	1	1	0	1	0	0	1	0	0	0	0	0	0	0	0	0	0	0	1	0	0	0	0
Smp_349570	43	18	16	19	14	5	5	15	12	8	0	0	0	0	0	0	0	0	0	0	31	18	18	22	13	7	3	0	66	106	48	35	27	27	12	8
Smp_242000	0	0	0	0	0	0	0	0	0	0	0	0	0	0	0	0	0	0	0	0	0	0	0	0	0	0	0	0	0	0	0	0	0	0	0	0
Smp_078490	43	17	25	13	40	11	6	24	5	10	2	0	0	0	1	2	2	0	2	2	11	63	38	35	30	24	86	4	58	53	92	47	29	42	13	19
Smp_164480	13	4	8	9	14	19	11	9	20	16	20	18	19	15	24	19	18	21	13	9	16	29	11	15	9	22	15	8	11	12	4	9	18	14	21	23
Smp_350510	0	0	0	1	0	0	1	2	2	0	0	0	0	0	0	0	0	0	0	0	0	0	0	0	0	1	0	0	0	0	0	1	0	1	1	4
Smp_201260	0	0	0	0	0	0	0	0	0	0	0	0	0	0	0	0	0	0	0	0	0	0	0	0	0	0	0	0	0	0	0	0	0	0	0	0
Smp_099150	4270	2562	2527	2789	2910	5999	4110	4216	4027	5113	1909	1774	1840	1891	1913	3411	3721	4159	6884	6941	2904	2919	3288	3084	3230	4836	5321	5464	2834	2115	2507	2282	2462	4024	6141	4703
Smp_099160	10811	5239	4920	6471	7358	8224	5389	5764	5241	6601	9935	9235	9200	10162	10430	8093	9113	9594	11318	10263	10828	12963	12604	10340	9940	10962	10972	12496	13609	15076	9885	9441	10017	9272	11592	13701
Smp_099210	176	87	92	75	138	163	84	182	118	134	189	204	221	200	293	233	202	237	244	272	154	159	146	175	145	187	137	191	161	205	159	127	122	179	159	227
Smp_176600	1055	538	472	669	666	1123	782	819	801	958	917	908	869	941	980	918	1100	1018	1236	1171	762	903	753	684	665	1072	1167	788	1620	1686	1172	990	1014	1490	1347	1266
Smp_099170	804	400	379	416	511	718	467	549	484	559	541	498	538	523	555	561	569	663	719	650	539	568	678	602	599	767	593	550	497	501	462	471	439	550	604	564
Smp_346460	5192	2560	2095	3146	4465	2627	1652	1662	1615	1933	4370	4413	4662	5838	5641	4677	5927	5218	5822	5250	4548	6298	5072	4229	3932	3899	4678	4287	7413	7924	6225	5078	5124	4932	4598	7164
Smp_099240	1345	692	545	719	1075	1264	742	729	621	1035	1360	1241	1488	1623	1647	1468	1712	1580	1688	1587	1239	1729	1467	1120	933	1544	1712	1325	2186	2762	1532	1451	1426	1595	1732	2034
Smp_176620	1814	930	816	987	1236	1642	1137	1185	1008	1361	1339	1164	1330	1485	1596	1540	1625	1671	2182	2022	1389	1653	1515	1457	1282	1730	1614	1431	1560	1612	1314	1277	1228	1632	1717	1615
Smp_176630	654	299	293	399	422	698	451	499	452	572	422	373	366	427	495	535	603	660	948	874	448	548	572	512	450	701	741	449	490	449	461	403	467	632	749	571
Smp_176640	1921	884	797	931	1184	1274	789	891	822	1011	1401	1290	1228	1365	1453	1062	1101	1320	1414	1384	1260	1408	1367	1155	1106	1256	1317	1084	1530	1503	1332	1344	1208	1367	1262	1556
Smp_176650	336	126	122	160	274	179	108	103	108	136	301	297	352	376	378	266	302	252	329	344	224	316	260	225	278	304	460	280	676	548	498	374	469	445	474	595
Smp_346470	541	266	234	304	345	667	420	422	431	596	365	301	353	375	403	401	413	410	455	400	368	379	445	353	319	396	534	362	376	370	339	372	306	527	570	465
Smp_099300	919	434	438	503	524	704	457	514	509	619	669	610	590	560	647	564	615	704	578	613	599	641	633	586	562	727	617	598	561	648	563	568	457	496	627	550
Smp_099310	3881	1728	1803	2278	2579	2526	1705	1738	1645	2151	3575	3377	3476	3651	3840	2690	3239	3347	2914	2617	3067	3863	3715	2907	2898	2735	2856	2351	4306	4529	3669	3468	3164	3116	3135	3337
Smp_099320	2553	1192	1124	1320	1457	1426	960	999	927	1367	1036	936	1059	1081	1127	920	992	1106	973	880	1705	1639	1937	1457	1122	1394	1413	1300	1797	1545	1633	1820	1376	1430	1491	1446
Smp_305350	363	174	196	265	309	624	409	467	339	593	368	370	424	414	430	497	592	496	689	623	281	413	371	374	381	701	862	593	719	880	576	525	602	1447	988	1220
Smp_176700	0	0	0	0	0	1	0	0	0	0	0	0	0	0	0	0	0	0	0	0	0	0	0	0	0	0	0	0	0	0	0	0	0	0	0	0
Smp_323110	0	0	0	0	0	0	0	0	0	0	0	0	0	0	0	0	0	0	0	0	0	0	0	0	0	0	0	0	0	0	0	0	0	0	0	0
Smp_336800	86	32	43	50	73	43	36	32	29	47	60	59	71	51	55	39	44	47	30	25	52	78	65	55	31	46	55	24	150	128	127	144	90	73	74	70
Smp_087760	14261	6438	7136	8049	6833	8951	6382	6795	7166	8863	1941	1653	1635	2101	2265	1338	1601	1907	1684	1719	10622	8666	12043	8627	8178	7451	9216	10373	11783	15256	9531	9855	8467	7477	8672	10697
Smp_306370	1865	934	839	1246	1571	2116	1378	1419	1262	1672	1891	1824	1897	2009	2039	1947	2286	2033	2466	2335	1409	2052	1459	1301	1249	1776	1905	1421	2582	2293	2064	1912	1657	2565	1985	2029
Smp_337450	0	0	0	1	0	0	1	0	0	1	0	0	0	1	0	0	0	0	0	0	0	0	0	0	0	0	0	1	0	2	0	0	0	0	0	0
Smp_176760	515	229	243	264	371	579	363	406	341	492	425	410	453	549	529	703	752	765	685	632	368	424	377	319	315	649	611	387	527	523	451	433	394	707	657	533
Smp_241980	745	461	437	577	1061	1059	751	641	702	898	509	545	645	745	747	570	729	567	694	694	1123	1168	870	851	746	1141	1468	1301	1452	1291	1363	1472	1113	1510	899	1160
Smp_176780	288	151	132	192	207	311	234	216	216	284	724	798	817	778	824	386	457	410	283	324	245	372	198	191	192	281	331	432	317	354	255	266	203	243	313	543
Smp_341680	1337	585	536	655	750	1071	702	758	664	882	643	630	603	776	820	958	1048	1195	1211	1072	890	961	1036	860	807	1002	1001	932	889	933	728	695	730	882	1031	1116
Smp_099570	1908	861	828	942	1338	2075	1328	1479	1336	1675	1277	1176	1208	1443	1551	1501	1630	1810	2037	1921	1579	2165	1849	1787	1717	2309	2171	1915	1790	1947	1456	1415	1658	2083	2356	2340
Smp_346480	1197	708	597	810	1094	1375	995	981	817	1261	1015	1013	1188	1382	1304	1159	1447	1209	1505	1445	950	1264	937	780	728	1253	1718	1188	2199	2281	1759	1764	1366	2259	1703	2007
Smp_241990	256	114	86	109	208	151	109	109	95	98	360	337	343	403	428	267	241	338	275	236	257	422	308	271	252	229	234	234	260	317	198	172	196	184	166	167
Smp_345330	307	173	127	188	241	284	188	187	148	227	333	402	401	497	460	310	401	312	321	314	178	290	167	199	156	269	448	259	522	472	414	410	301	561	296	408
Smp_085010	4493	1074	1810	3013	4633	4542	2531	2807	2674	3682	5093	4470	4455	1748	2804	3922	4763	4428	4458	3674	4711	6379	6281	5691	6370	6997	6187	2985	3895	5115	6447	7556	8229	9575	8532	4364
Smp_168290	4	1	1	0	3	2	2	0	3	1	2	0	0	0	0	0	0	0	0	0	3	3	0	0	1	3	2	6	0	0	2	1	0	1	0	0
Smp_345790	1	1	0	0	0	1	3	1	0	1	0	0	0	0	0	0	0	1	0	0	1	0	0	0	2	1	2	4	2	0	0	3	0	1	4	1
Smp_103610	72114	19275	39729	53511	94615	85499	36987	38700	53212	54394	92311	88749	82269	23408	42988	57484	75244	80652	78116	66906	113393	125275	129449	122026	158834	118797	83401	69909	40507	64535	57691	84621	82445	85384	81346	47110
Smp_179960	0	0	0	0	0	0	0	0	0	0	0	0	0	0	0	0	0	0	0	0	0	0	0	0	0	0	0	0	0	0	0	0	0	0	0	0
Smp_333870	0	0	0	0	0	0	0	0	0	0	0	0	0	0	0	0	0	0	0	0	0	0	0	0	0	0	0	0	0	0	0	0	0	0	0	0
Smp_333930	0	0	0	0	0	2	0	0	0	0	0	0	0	0	0	0	0	0	0	0	0	0	0	0	0	0	0	0	1	0	0	0	0	0	0	1
Smp_333220	0	0	0	0	0	0	0	0	0	0	0	0	0	0	0	0	0	0	0	0	0	0	0	0	0	0	0	0	0	0	0	0	0	0	0	0
Smp_334070	0	0	0	0	0	0	0	0	0	0	0	0	0	0	0	0	0	0	0	0	0	0	0	0	0	0	0	0	0	0	0	0	0	0	0	0
Smp_334240	0	0	0	0	0	1	0	0	0	0	0	0	0	0	0	0	0	0	0	0	0	0	0	0	0	0	0	0	0	0	0	0	0	0	0	2
Smp_067060	48810	14737	21433	38153	63285	33504	26573	28959	27442	25581	88522	99471	74626	31919	44373	68180	61321	75231	79643	67910	49086	72803	68552	64122	79353	67571	34440	33914	28983	38668	39864	47056	51214	50329	36460	17743
Smp_344940	136	41	78	134	158	102	138	118	160	107	311	410	237	106	184	283	161	234	333	284	64	102	128	88	134	83	93	58	22	17	65	54	53	57	49	22
Smp_067090	1302	652	612	731	779	1010	595	663	655	836	813	782	837	800	877	816	853	903	998	948	777	919	871	816	660	895	854	904	517	387	610	613	533	709	904	719
Smp_158430	201	126	90	130	175	442	257	275	250	352	244	217	239	231	244	411	446	426	631	614	112	134	131	121	142	308	441	293	185	141	162	164	159	346	409	385
Smp_158440	535	244	201	251	363	460	314	312	297	359	526	540	529	542	610	469	530	595	724	661	432	456	443	382	444	467	550	462	463	374	375	330	341	402	432	442
Smp_200460	16	7	9	10	9	15	9	8	8	15	10	8	7	4	6	13	6	7	9	14	19	19	21	11	15	10	32	22	16	14	13	28	16	16	22	46
Smp_173020	518	197	228	311	416	389	240	233	246	313	464	514	506	478	528	442	409	431	371	290	313	523	342	316	289	416	420	323	326	313	339	378	327	377	287	278
Smp_092950	1319	691	615	961	1054	1495	1113	1054	931	1349	995	1093	1170	1113	1296	1194	1475	1212	1709	1634	1018	1156	865	805	819	1337	1803	1640	1303	1586	1078	1149	1077	1599	1418	1641
Smp_326440	26	22	15	24	16	12	17	14	22	13	19	20	19	25	21	19	17	26	20	12	47	26	43	24	23	22	28	27	16	26	18	24	11	23	27	33
Smp_092930	1417	697	741	978	947	1173	875	899	823	1079	724	817	792	1020	1022	1037	1194	1127	1471	1288	1020	1187	966	862	838	1132	1072	962	1104	1037	808	860	863	1156	1258	1141
Smp_244890	29	14	10	13	18	17	16	15	18	20	12	10	13	12	12	5	10	4	10	13	12	20	15	12	10	22	40	24	5	7	8	19	20	17	15	24
Smp_244880	107	33	43	71	158	113	56	92	79	116	265	200	190	80	124	190	218	174	167	150	106	319	160	162	174	295	318	108	192	234	236	327	342	362	350	235
Smp_160410	923	418	416	568	680	911	519	608	578	719	684	590	597	627	682	545	652	698	846	823	777	877	811	797	818	1046	860	820	1035	1066	724	727	803	902	1032	1299
Smp_347660	987	483	442	513	681	921	527	550	510	748	458	421	459	645	645	543	650	610	768	658	848	1044	1036	847	677	1035	926	701	1016	936	822	918	797	978	1106	953
Smp_306440	788	409	372	424	599	729	527	491	520	581	670	629	583	732	775	573	698	748	790	751	668	710	722	649	558	713	887	675	789	794	577	608	572	774	741	855
Smp_328690	119	70	54	53	162	165	92	81	70	98	388	401	409	531	509	300	322	298	309	294	161	286	189	183	170	132	309	172	322	414	290	245	283	285	265	298
Smp_213650	694	284	290	343	453	584	300	385	350	451	330	292	309	344	330	280	362	333	430	426	423	483	507	459	440	573	479	488	570	513	427	472	462	510	626	641
Smp_213640	228	116	99	138	192	175	91	106	90	170	90	101	130	176	159	135	138	144	178	164	169	189	195	176	138	221	333	213	468	510	335	346	327	357	382	557
Smp_160460	3532	1861	1765	2660	3654	3280	2122	2031	1951	2231	2097	2304	2230	2695	2715	1984	2429	2043	3112	2959	3219	4105	2313	2517	2014	3637	3833	3305	5215	5573	3795	3629	3008	3833	2299	3164
Smp_244700	537	263	231	380	465	495	455	396	298	511	453	432	499	581	505	257	340	283	441	434	698	879	636	519	480	622	990	465	796	694	701	656	572	765	588	623
Smp_070540	846	434	365	422	1001	694	427	365	381	625	289	322	433	682	543	253	305	291	232	154	784	833	1006	845	670	853	1041	983	1728	1690	1381	1388	1353	1465	1359	1945
Smp_160490	297	139	126	205	335	299	167	178	133	199	310	285	343	357	362	305	350	282	330	270	360	415	368	279	277	273	288	196	491	623	473	458	483	424	283	323
Smp_244670	55	27	22	35	41	43	33	23	30	27	50	71	65	106	111	49	49	50	51	58	45	36	38	39	34	38	72	53	65	51	45	63	42	39	61	69
Smp_313840	427	178	201	246	275	550	333	304	326	408	252	284	262	210	257	221	258	272	337	350	351	364	334	299	280	353	425	338	250	328	325	378	331	415	371	355
Smp_164190	239	154	135	231	189	354	285	274	252	316	383	376	342	321	371	397	443	337	705	837	229	314	331	336	434	530	483	274	372	361	259	267	375	538	371	288
Smp_164180	0	2	1	1	1	10	8	14	5	8	4	2	6	4	3	7	9	8	17	17	1	6	7	2	8	10	11	13	3	0	2	10	10	19	31	18
Smp_330320	0	1	0	1	0	1	0	1	1	0	1	0	0	0	0	0	0	0	0	1	0	0	0	1	0	0	2	6	3	1	0	2	0	3	3	8
Smp_164200	1139	608	562	718	809	1213	822	791	759	1092	725	704	725	812	790	834	897	934	1223	1226	866	1003	939	729	702	1053	1086	822	1085	1047	939	879	868	1065	1200	1095
Smp_077980	880	492	434	535	783	918	569	601	559	661	1604	1589	1587	1604	1585	1719	1955	1966	1532	1471	708	1144	731	735	724	774	1209	1143	1306	1171	1151	984	940	1105	1419	1413
Smp_164210	3079	1449	1399	1773	1967	1683	1244	1239	1219	1444	1474	1446	1491	1715	1776	1385	1655	1609	1713	1545	2535	3103	3138	2337	2295	2171	2511	2183	4738	5574	3268	3055	3080	2648	2680	3818
Smp_168930	1825	932	862	1018	1623	1344	884	883	840	1058	1439	1331	1409	1825	1801	1152	1339	1218	1402	1294	1805	2102	1970	1608	1422	1372	1793	1308	1992	1963	2015	1975	1651	1713	1531	1782
Smp_114430	229	99	99	116	239	122	68	63	45	70	173	152	200	299	291	196	278	299	228	175	181	129	190	170	138	125	130	80	508	412	388	293	284	334	218	322
Smp_114435	14	1	9	10	4	62	30	33	15	46	42	46	53	40	40	234	343	303	120	60	28	15	17	21	15	30	51	53	26	21	25	29	25	44	30	71
Smp_086060	585	263	271	337	390	435	289	294	281	351	463	497	515	451	507	430	452	500	478	428	436	459	446	329	271	354	450	390	393	431	351	381	262	322	345	421
Smp_349660	209	106	138	207	150	467	326	304	317	381	149	132	141	98	137	340	324	367	620	607	212	151	183	201	262	473	400	502	179	103	129	138	167	229	411	465
Smp_154980	1561	761	705	858	1070	1391	937	1058	924	1242	945	869	934	1097	1130	1015	1106	1154	1390	1424	1418	1527	1577	1270	1279	1596	1363	1172	1315	1171	1147	1318	1145	1351	1455	1283
Smp_154970	1713	793	586	748	1345	783	363	492	275	589	1294	1164	1519	1655	1630	809	1038	977	614	466	954	1397	1344	1064	850	743	1106	1001	1796	2056	1398	1654	1509	1016	1091	956
Smp_200620	3	3	3	8	1	1	10	3	7	6	2	7	7	4	5	9	7	6	6	3	8	13	14	7	5	8	12	20	4	7	10	8	5	9	13	32
Smp_061100	925	466	425	522	521	205	191	198	209	277	147	139	137	208	220	57	68	67	93	92	690	492	716	507	390	332	293	193	790	753	641	646	583	523	311	322
Smp_154960	5126	2342	2396	3007	3325	3432	2213	2388	2225	3009	3393	3035	3178	3162	3272	2627	2888	3034	3315	3081	3149	3526	3751	3141	3018	3327	3270	3207	3982	4050	3274	3339	2978	3293	3868	3725
Smp_331210	2	0	2	4	1	2	0	2	0	2	0	0	0	1	2	0	0	1	1	0	2	1	0	0	0	0	5	2	3	0	1	0	0	0	2	1
Smp_196400	83	40	30	33	77	99	60	56	59	73	231	218	275	263	254	168	207	195	147	178	80	180	68	119	119	119	138	96	242	315	155	122	162	160	155	179
Smp_103790	710	324	308	319	411	923	569	616	587	630	1125	979	965	1458	1486	861	855	979	780	627	512	701	601	540	653	711	742	613	593	721	550	465	547	659	839	961
Smp_201070	0	0	1	2	1	6	4	6	6	5	2	2	0	1	3	15	7	9	10	13	1	2	5	6	0	9	6	3	5	11	4	4	4	9	10	11
Smp_318490	4	2	1	1	1	9	10	9	10	5	0	0	0	3	1	5	6	3	7	6	4	5	7	1	6	9	10	15	8	4	5	2	4	12	8	20
Smp_016050	4889	2621	2443	3386	3446	4632	3411	3516	3060	3913	4293	4016	3999	4490	4668	3207	3621	3630	5325	4917	4223	5021	4925	3732	4082	4646	4805	3738	4905	4451	3925	3470	3558	3960	5184	3992
Smp_130910	1743	728	794	996	1109	1903	1191	1281	1175	1498	1270	1185	1225	1149	1180	1311	1454	1585	1761	1719	1045	1277	1270	1054	1034	1374	1516	1322	1339	1406	1171	1195	1096	1529	1832	1813
Smp_172850	2672	1280	1205	1533	1823	1838	1134	1233	1065	1630	1432	1318	1516	1601	1764	1325	1504	1511	1472	1370	1902	2167	2157	1687	1493	1917	1953	1945	1972	1758	1753	1832	1588	1930	2219	2122
Smp_245010	977	595	423	559	1213	886	560	441	465	546	1050	1020	1028	1226	1244	594	764	604	1703	1643	1035	1458	1190	909	816	829	1208	980	2052	1859	1519	1122	1263	1326	1319	2322
Smp_016090	3525	1881	1830	2662	2492	3353	2588	2343	2357	2569	2516	2716	2693	2798	2970	3465	4169	3803	5602	5251	2616	3358	2690	2065	2438	3154	3186	3024	3244	3844	2387	2165	2102	2951	3069	3632
Smp_130940	2432	1074	1269	1576	1363	1658	1243	1184	1226	1467	1126	1049	1156	1056	1297	1188	1307	1413	1465	1367	1291	1238	1246	1121	1093	1240	1372	1498	840	681	891	1077	758	1084	1267	946
Smp_347280	142	66	57	59	162	159	88	96	73	133	259	248	301	363	333	243	249	216	229	204	167	269	210	188	180	165	231	138	283	269	241	249	222	227	211	217
Smp_016200	2940	1309	1349	1505	1696	1949	1316	1397	1312	1430	2847	2616	2563	2553	2894	2231	2388	2630	2528	2241	2266	2675	2495	2196	2102	2206	2028	1941	2637	2884	1827	1655	1839	1804	2038	2370
Smp_016180	812	435	418	657	621	1108	852	784	687	855	488	580	630	592	616	902	1023	808	960	987	612	628	459	478	482	1012	1024	719	705	702	582	553	541	1084	787	726
Smp_319030	80	36	21	47	64	49	27	36	32	41	82	58	77	104	99	96	133	127	51	46	45	47	69	45	44	49	85	42	100	115	93	94	68	78	102	81
Smp_130980	1392	685	685	845	897	1037	776	791	789	1099	839	840	889	921	1012	823	965	1058	1051	977	1093	1208	1132	1012	958	1133	1214	1048	1166	1007	1053	1065	966	1099	1127	1036
Smp_342560	1077	575	435	522	485	78	109	91	132	111	27	20	26	27	19	4	8	8	5	6	816	685	902	484	193	98	81	34	1215	1236	954	966	539	358	133	78
Smp_130960	80	37	33	45	102	59	42	40	39	49	183	180	206	239	238	161	143	101	129	109	85	159	109	83	60	70	82	79	153	119	149	139	128	102	104	93
Smp_016130	1060	491	470	544	770	781	410	491	448	628	681	657	719	797	832	797	760	778	719	646	685	760	828	603	494	765	800	766	552	436	634	625	540	671	806	601
Smp_130950	5529	2730	2605	2853	3678	4077	2156	2686	2484	2642	7484	7004	6890	6406	6756	4376	5167	5766	5156	4176	4294	6512	5217	4906	5077	5132	3926	3266	4918	4548	3769	3455	3592	3338	3499	2890
Smp_171010	285	114	107	95	197	149	104	103	112	94	332	283	283	290	336	198	198	200	201	156	168	261	159	197	210	175	227	206	247	245	211	194	193	200	185	138
Smp_089570	5312	2436	2537	3160	3735	3150	2014	2171	2162	2762	3450	3031	3202	3257	3204	3220	3733	3825	3532	3323	2960	3130	3820	2831	2395	3023	3891	3595	2876	2157	3519	3531	2732	3558	3738	2667
Smp_171020	1824	1080	827	1034	2361	1514	917	942	726	970	6237	6016	6824	7013	6836	3969	5262	4361	3757	3182	2082	3712	2445	1886	1785	2106	1990	1181	4471	4050	3492	2815	2723	2688	1745	1398
Smp_089590	4228	1911	1906	2187	2538	3335	2267	2437	2394	2958	2823	2751	2759	3244	3435	2915	3077	3430	3819	3919	3000	3745	3491	2837	2928	3268	3497	3012	3294	2962	2758	2912	2591	3046	3526	3628
Smp_171030	313	182	172	222	256	424	299	270	214	337	205	178	218	219	222	217	237	263	232	302	203	203	199	198	150	226	484	309	311	315	296	232	259	376	421	393
Smp_245050	1062	476	476	547	689	1111	647	737	681	921	550	508	496	595	599	766	834	876	1038	1043	689	803	789	693	826	1024	1093	781	969	857	862	870	871	1205	1266	1175
Smp_171040	1531	771	654	934	1065	1304	846	922	799	1064	1173	1127	1181	1190	1317	1447	1618	1398	1624	1432	1182	1437	1316	1143	1207	1410	1298	1090	1397	1471	1069	1043	1127	1281	1368	1198
Smp_089630	1968	949	980	1259	1109	1596	1161	1228	1130	1365	1276	1262	1154	1251	1421	1092	1181	1233	1577	1554	1929	2036	1880	1733	1639	1743	1964	1970	1823	1980	1290	1180	1193	1352	1858	1873
Smp_089640	8163	3698	3645	4466	4922	4754	3101	3389	3164	3735	6146	5692	5590	5984	6400	5546	6218	6937	5437	4643	5260	6378	5974	5212	4938	5067	4624	3883	5493	5379	5067	4780	4493	4531	4386	3958
Smp_089650	751	353	318	477	503	616	402	410	403	540	582	557	573	550	615	501	561	592	534	482	579	575	537	424	396	523	599	471	487	492	517	516	390	552	544	503
Smp_089670	2151	1392	976	1372	3202	17330	7398	7239	6378	10453	4789	4543	5771	6413	6121	22590	28253	24110	21165	17359	3310	4896	3051	3163	2820	5790	15373	22573	8836	7926	7842	7369	6363	11631	28064	73300
Smp_171060	1	0	0	0	0	5	1	3	2	0	0	1	0	0	0	0	0	2	3	0	0	1	3	0	0	2	5	2	4	10	2	1	3	5	17	23
Smp_171070	1912	930	883	1007	1181	2738	1748	1798	1761	2132	1350	1229	1203	1353	1479	2046	2317	2347	2813	2594	1549	1931	1678	1462	1779	2646	2021	2095	1561	1634	1237	1189	1228	2112	2490	2194
Smp_089700	6703	3272	2962	3790	4828	4021	2522	2588	2655	2915	9894	9355	9318	9265	9617	6014	6986	6602	6534	5801	5083	7501	5485	4572	5192	4861	4552	3327	6125	4651	5602	4257	4438	4677	4365	3796
Smp_171080	1414	587	524	653	657	731	458	423	414	522	785	704	785	652	748	477	586	555	526	561	883	1145	1063	829	692	667	807	648	765	556	838	930	699	626	686	694
Smp_171090	1620	693	670	900	994	863	529	584	549	649	1155	935	947	920	974	756	933	1086	781	664	972	1077	1089	907	894	905	831	628	926	1061	869	738	683	657	783	638
Smp_022640	11125	5492	5710	7257	6280	7309	5726	5918	6150	6587	6006	5352	5000	6030	6675	5417	5994	6745	6107	5109	13995	11690	15078	11700	10315	10241	8760	10392	12055	13647	9572	10214	8342	7261	8756	9886
Smp_319400	1	1	0	0	0	0	0	0	0	0	0	0	1	2	0	0	0	1	0	0	1	0	1	0	0	0	2	0	2	3	2	0	1	0	2	0
Smp_092150	6	4	4	10	8	8	8	7	7	14	5	5	15	16	28	11	12	10	11	9	6	8	8	7	6	10	90	61	82	46	43	43	47	48	76	300
Smp_151640	112	34	52	55	88	333	223	201	186	325	22	21	21	21	21	151	170	155	288	180	77	80	74	102	82	162	360	169	101	170	103	133	125	268	551	452
Smp_055390	588	297	285	334	378	684	459	480	512	573	443	412	354	352	396	458	519	528	634	672	457	458	469	476	488	758	523	403	591	658	449	424	564	824	702	596
Smp_055400	1974	889	863	1076	1166	1688	1083	1086	1132	1344	932	886	895	980	1075	1028	1124	1234	1475	1382	2037	2216	2354	1910	1979	2467	2032	1959	1743	2047	1519	1575	1608	1769	1819	2045
Smp_151650	1967	981	1036	1209	1206	1648	1043	1269	1119	1305	1319	1215	1216	1153	1246	1065	1118	1335	1509	1461	1694	1803	1891	1528	1680	1944	1550	1611	1852	2806	1338	1334	1445	1464	1642	2089
Smp_055420	649	337	315	411	481	626	389	406	396	475	496	474	510	572	547	545	603	636	647	589	440	596	609	484	561	677	701	487	837	995	600	610	635	658	696	1091
Smp_151660	104	37	44	47	52	29	21	33	24	26	27	25	37	24	19	31	28	30	23	11	55	48	45	41	51	30	30	15	97	118	88	58	65	72	36	15
Smp_151670	579	292	253	383	473	541	352	351	324	464	507	530	592	559	591	396	467	494	582	614	374	555	489	369	404	501	619	448	749	831	611	578	540	658	674	905
Smp_055440	253	102	86	192	203	188	132	134	140	133	413	474	461	407	454	214	258	236	321	288	344	429	241	235	266	305	393	342	315	360	310	285	228	322	213	300
Smp_055450	683	283	293	377	518	507	322	333	316	413	476	417	476	562	541	485	528	511	423	375	603	731	786	588	533	700	930	692	1083	1118	848	885	784	864	1040	1188
Smp_245120	22	18	15	12	48	44	36	38	25	37	246	235	311	308	322	168	160	138	101	136	23	77	52	55	39	47	102	66	157	167	107	98	70	122	139	142
Smp_245390	0	0	0	0	0	0	0	0	0	0	0	0	0	0	0	0	0	0	0	0	0	0	0	0	0	0	0	0	0	0	0	0	0	0	0	0
Smp_334270	0	0	0	0	0	0	0	0	0	0	0	0	0	0	0	0	0	0	0	0	0	0	0	0	0	0	0	0	0	0	0	0	0	0	0	0
Smp_334350	0	0	0	0	0	0	0	0	0	0	0	0	0	0	0	0	0	0	0	0	0	0	0	0	0	0	0	0	0	0	0	0	0	0	0	0
Smp_334520	0	0	0	0	0	0	0	0	0	0	0	0	0	0	0	0	0	0	0	0	0	0	0	0	0	0	0	0	0	0	0	0	0	0	0	0
Smp_334590	0	0	0	0	0	0	0	0	0	0	0	0	0	0	0	0	0	0	0	0	0	0	0	0	0	0	0	0	0	0	0	0	0	0	0	0
Smp_334660	0	0	0	0	0	0	0	0	0	0	0	0	0	0	0	0	0	0	0	0	0	0	0	0	0	0	0	0	0	0	0	0	0	0	0	0
Smp_334690	0	0	0	0	0	0	0	0	0	0	0	0	0	0	0	0	0	0	0	0	0	0	0	0	0	0	0	0	0	0	0	0	0	0	0	0
Smp_319550	0	0	0	0	0	1	0	0	0	0	0	0	0	0	0	0	0	0	0	0	0	0	0	0	0	0	0	0	0	0	0	0	0	0	0	0
Smp_319560	3	0	2	1	1	5	2	0	2	3	0	0	0	0	0	0	0	0	0	0	2	1	7	2	3	2	4	0	5	1	3	1	0	5	6	5
Smp_112110	0	0	0	0	0	0	0	0	0	0	0	0	0	0	0	0	0	0	0	0	0	0	0	0	0	0	0	0	0	0	0	0	0	0	0	0
Smp_335410	0	0	0	0	0	0	0	0	0	0	0	0	0	0	0	0	0	0	0	0	0	0	0	0	0	0	0	0	0	0	0	0	0	0	0	0
Smp_335420	0	0	0	0	0	0	0	0	0	0	0	0	0	0	0	0	0	0	0	0	0	0	0	0	0	0	0	0	0	0	0	0	0	0	0	0
Smp_335440	0	0	0	0	0	0	0	0	0	0	0	0	0	0	0	0	0	0	0	0	0	0	0	0	0	0	0	0	0	0	0	0	0	0	0	0
Smp_335450	0	0	0	0	0	0	0	0	0	0	0	0	0	0	0	0	0	0	0	0	0	0	0	0	0	0	0	0	0	0	0	0	0	0	0	0
Smp_335430	0	0	0	0	0	0	0	0	0	0	0	0	0	0	0	0	0	0	0	0	0	0	0	0	0	0	0	0	0	0	0	0	0	0	0	0
Smp_319590	0	5	1	0	3	0	0	0	1	0	0	0	0	0	0	0	0	0	0	0	3	2	9	1	1	1	3	2	3	8	3	3	2	0	4	6
Smp_167830	115	54	57	111	24	103	171	187	202	149	0	0	0	0	1	1	0	2	0	0	138	90	101	83	70	155	492	2002	95	137	101	52	118	108	313	1125
Smp_331680	0	1	0	0	0	1	0	0	0	1	0	0	0	0	0	0	0	0	0	0	0	0	0	0	1	0	0	0	0	0	0	0	0	0	0	0
Smp_331690	1	1	0	4	0	0	1	0	1	3	0	0	0	0	0	0	0	0	0	0	2	0	2	0	0	0	1	3	0	1	0	0	0	2	0	1
Smp_331700	29	16	18	16	48	82	47	35	45	57	78	71	87	100	107	52	62	50	68	63	51	56	50	50	27	42	141	92	104	88	88	74	64	126	131	173
Smp_196600	924	510	461	662	682	810	611	579	575	684	995	1030	1034	992	1047	779	855	846	1163	1257	741	1002	673	516	520	756	923	737	789	842	603	541	470	746	746	828
Smp_152180	2517	1333	1138	1685	2202	1559	960	990	908	1071	2108	2129	2180	2390	2464	2013	2394	2276	3314	3433	2011	3070	2397	2021	2124	2147	2627	2205	3485	3606	2563	1955	2269	2144	1992	2772
Smp_152190	0	0	1	0	1	2	0	0	0	0	1	0	1	2	0	1	1	3	2	3	1	0	0	1	1	0	3	0	1	1	5	2	1	1	2	3
Smp_152200	20	9	8	10	10	21	11	12	7	16	9	9	14	6	11	13	16	21	14	5	16	24	19	17	15	16	29	17	17	37	24	30	34	17	22	18
Smp_152210	23	11	10	7	25	26	9	21	25	20	42	46	58	78	59	109	170	132	76	52	31	24	26	19	18	37	43	56	67	102	60	58	58	68	55	111
Smp_200970	0	0	0	0	1	0	0	0	1	1	0	0	0	0	0	0	0	0	0	0	0	2	1	1	0	1	0	0	0	0	0	4	0	0	0	0
Smp_152220	146	69	61	73	126	113	81	82	113	104	216	181	224	203	177	119	132	143	136	115	108	131	107	88	92	116	125	76	166	123	138	112	99	131	113	101
Smp_056200	3425	1477	1542	1698	2121	2223	1386	1497	1335	1685	2866	2636	2630	2860	3031	2270	2657	2802	2321	1973	2581	3753	3053	2273	2361	2455	2074	1536	2632	2695	2220	2264	1951	2016	1953	1839
Smp_152230	874	442	405	594	643	1124	834	875	787	977	591	693	693	829	804	827	860	936	1365	1376	652	854	833	721	704	1208	1237	908	736	719	766	680	761	1190	1151	1052
Smp_152260	327	205	194	241	286	317	256	226	243	278	367	386	343	347	366	387	454	379	444	423	254	361	217	246	257	260	318	270	329	339	315	308	246	293	229	197
Smp_319730	62	24	32	41	52	25	12	24	13	19	38	37	53	75	76	29	46	36	37	23	57	59	69	48	45	55	70	51	147	131	119	129	72	68	62	65
Smp_152270	1468	713	754	1003	901	1026	705	827	741	876	2361	2149	2038	1507	1676	1387	1776	1797	1515	1300	1393	1975	1573	1349	1213	1412	1241	1373	1786	2010	1316	1259	1090	1112	1286	1219
Smp_056240	1220	590	568	779	839	1043	793	749	637	1022	826	977	896	845	899	883	989	956	1251	1227	967	1325	1309	964	1016	1181	1453	1139	1318	1278	986	988	935	1182	1358	1279
Smp_152280	37	18	9	23	31	29	20	21	14	30	58	49	46	54	66	29	39	38	21	25	27	51	26	24	11	27	39	27	41	45	40	40	28	39	52	35
Smp_056260	309	160	152	221	221	179	111	101	113	136	362	363	323	316	343	139	162	151	169	170	260	312	252	239	192	198	207	117	284	343	225	265	175	171	148	106
Smp_152290	88	51	41	55	94	89	68	69	39	77	133	145	148	168	144	89	118	99	91	87	94	122	85	81	94	80	147	101	157	162	136	117	122	101	105	137
Smp_056280	145	58	39	53	111	87	50	78	43	64	66	74	55	59	66	73	84	70	63	31	91	135	133	110	135	110	133	71	211	207	149	184	152	123	138	82
Smp_319810	66	20	35	35	47	28	19	28	19	24	7	6	14	14	6	11	10	7	6	3	53	34	52	45	20	36	18	17	72	56	98	76	60	79	23	23
Smp_152300	287	142	145	172	222	329	219	244	241	283	260	306	287	244	247	272	297	321	421	420	248	316	279	239	298	354	414	496	265	298	285	313	315	385	477	521
Smp_152310	1	1	0	0	0	2	1	1	0	2	0	0	0	0	0	0	1	2	3	0	1	0	2	0	5	1	8	10	1	0	1	0	1	3	6	13
Smp_200300	1137	512	516	693	815	1109	671	608	626	852	875	725	798	791	927	740	799	798	719	695	678	829	856	740	719	771	960	766	694	530	740	676	710	852	840	721
Smp_336630	113	68	55	110	125	202	100	85	110	109	19	26	17	32	38	61	75	63	61	66	58	52	40	36	37	142	176	148	218	123	215	212	117	251	150	173
Smp_176440	2688	1254	1160	1507	1789	1737	1088	1142	1037	1235	2176	2060	2025	2214	2373	1746	1954	1966	1988	1816	1932	2673	2228	1782	1777	1742	1829	1539	2593	2824	2275	2055	1817	1674	2054	2165
Smp_176430	188	98	63	129	176	270	183	222	165	212	619	687	736	786	690	774	1008	813	756	902	175	296	193	179	181	358	433	222	364	291	242	215	244	378	345	330
Smp_319890	3	1	0	2	0	1	1	2	1	1	5	1	7	5	6	3	6	5	3	2	0	3	1	0	0	0	4	3	22	28	9	8	6	7	8	23
Smp_176460	491	219	261	321	321	538	329	352	353	447	477	428	404	461	446	317	382	410	459	418	337	419	387	368	524	491	390	285	312	334	345	364	246	409	407	309
Smp_098840	1884	992	856	1080	1338	1856	1164	1221	1218	1337	1927	1834	1796	1890	2005	1988	2334	2492	2512	2160	1351	2042	1596	1300	1612	1778	1669	1272	1604	1551	1349	1131	1183	1663	1893	1432
Smp_098850	271	181	154	192	159	179	139	152	151	189	127	138	135	162	157	213	216	257	256	219	178	207	211	194	168	176	153	150	166	148	168	204	150	163	213	141
Smp_163240	293	105	102	138	234	376	195	211	163	209	270	303	327	276	316	609	755	631	532	451	223	307	198	204	203	354	467	440	351	300	296	222	242	409	276	351
Smp_163230	920	438	417	487	546	926	552	564	488	642	671	644	663	787	833	523	642	651	703	649	583	901	653	622	654	765	777	497	793	748	677	635	634	810	914	783
Smp_163220	1011	501	457	671	760	1832	991	992	1062	1215	1044	988	969	858	1015	2469	2607	2988	2814	2453	583	749	691	580	767	933	1342	1494	882	904	794	784	796	1103	1878	2815
Smp_163210	5119	2497	2196	3234	3665	2680	1782	1755	1696	2057	4436	4559	4506	4680	5035	3928	4344	4450	5016	4766	3137	4542	3169	2551	2474	2651	2956	2522	4472	5169	3594	3328	3065	2962	2427	3180
Smp_200310	19	12	9	18	11	4	11	7	8	10	1	0	0	1	0	0	2	0	0	1	19	1	13	6	6	3	14	25	24	17	13	11	7	6	5	8
Smp_068990	2779	1346	1386	1996	1688	2015	1655	1527	1495	1808	1401	1447	1380	1482	1554	971	1109	1083	1532	1604	1905	2024	1513	1188	1049	1612	1682	1868	2002	1785	1619	1539	1123	1669	1546	1498
Smp_319950	0	0	0	0	0	0	0	2	0	1	0	1	0	0	0	0	4	0	0	0	0	0	0	0	0	0	0	0	1	0	0	0	0	0	0	0
Smp_320000	0	0	0	0	0	0	0	0	0	0	0	0	0	0	0	0	0	0	0	0	0	0	0	0	0	0	0	0	0	0	0	0	0	1	0	0
Smp_320030	0	0	0	0	0	0	0	0	0	0	0	0	0	0	0	0	0	0	0	0	0	0	0	0	0	0	0	0	0	0	0	0	0	0	0	0
Smp_345080	524	334	275	391	613	811	566	533	504	664	389	352	414	514	509	360	465	430	528	464	690	741	606	502	472	760	1245	967	1014	775	887	1016	604	1104	535	822
Smp_159550	419	178	203	240	295	262	192	171	157	224	240	249	246	307	288	251	269	258	294	292	254	362	330	235	207	250	300	219	329	336	349	347	289	300	343	268
Smp_159560	65	35	45	40	101	119	79	64	46	77	262	282	314	265	263	234	289	242	197	199	119	157	79	94	81	134	185	165	245	222	163	141	105	160	105	134
Smp_159570	613	318	247	314	503	605	392	340	358	479	923	954	943	938	1021	697	736	732	972	982	467	677	520	490	487	415	741	526	727	829	669	557	573	597	745	1157
Smp_159590	586	282	271	432	510	682	475	426	407	539	752	677	749	666	666	1321	1572	1444	1661	1476	504	725	471	445	503	677	891	872	986	919	711	547	591	715	1076	1227
Smp_159600	1269	663	618	718	983	959	636	656	625	703	4531	4344	4327	4411	4982	2747	3520	3397	2705	2651	759	1581	604	914	1331	1052	618	142	957	990	772	659	605	593	553	231
Smp_129610	701	325	302	366	318	345	296	213	273	289	394	337	361	284	259	224	262	313	163	135	440	503	648	410	472	403	316	178	432	345	442	404	337	304	225	169
Smp_342440	36	14	16	17	30	28	22	13	12	27	30	26	21	38	45	36	27	32	30	27	21	27	28	27	21	39	28	28	56	88	35	37	44	38	46	46
Smp_129590	811	474	408	532	662	949	670	620	552	705	642	617	695	832	880	830	996	919	1163	1115	604	825	623	577	568	812	930	740	904	731	730	747	725	887	740	959
Smp_129580	446	238	224	319	335	563	328	376	346	419	457	473	379	485	488	695	832	662	804	693	373	414	416	387	374	544	593	481	527	605	519	471	463	610	566	630
Smp_302870	0	1	1	5	4	2	0	2	1	0	1	2	2	3	2	1	1	1	2	2	2	0	0	0	0	0	3	1	1	0	0	3	0	0	0	0
Smp_347120	35	17	13	17	24	28	24	22	16	25	63	74	63	60	67	53	55	57	50	33	21	29	23	22	26	21	44	14	59	67	38	28	34	36	29	35
Smp_129550	657	293	280	385	492	888	525	526	524	691	671	684	758	804	878	1200	1335	1244	1476	1364	561	816	695	690	754	796	853	765	636	618	589	568	518	725	745	669
Smp_129560	2311	1093	1068	1415	1444	2747	1817	1862	1829	2288	1842	1829	1736	1759	1867	2242	2474	2668	3544	3470	1682	1953	1867	1636	1877	2471	2244	2010	1747	1676	1448	1333	1351	2027	2325	1896
Smp_013690	2590	1151	1103	1360	1786	2154	1261	1407	1296	1685	1495	1433	1564	1597	1727	1684	1794	1963	1904	1786	1764	2378	2075	1830	1741	1939	2406	2298	2113	2102	1992	1915	1876	1962	2444	2850
Smp_320230	35	21	14	21	33	48	31	32	42	50	13	10	13	14	13	21	29	25	27	23	37	34	46	36	38	45	45	43	18	22	33	29	28	44	25	26
Smp_332680	3547	1626	1681	2146	1988	2440	1764	1593	1678	1976	3679	3464	3505	2600	2726	2255	2570	2720	2831	3004	2222	3191	2410	2009	1813	2089	2962	2374	2627	2754	2499	2189	1781	2012	2332	2728
Smp_342030	2446	1100	1122	1370	1433	1974	1306	1405	1269	1610	2789	2429	2548	1465	1591	1663	1814	2025	1816	1649	1433	2005	1786	1572	1507	1804	2020	1589	1438	1542	1444	1322	1286	1511	1640	1356
Smp_124350	113	67	57	87	117	144	88	73	77	95	222	238	211	267	316	138	213	160	155	180	141	149	111	98	114	125	217	131	163	143	131	113	165	187	125	154
Smp_340110	1610	753	685	1006	1222	932	715	594	586	665	1441	1532	1482	1659	1748	1635	1876	1579	1698	1691	1253	1666	1375	994	897	897	1507	1264	1306	1350	1101	1216	902	964	937	1210
Smp_004080	1735	694	823	951	1048	1812	1353	1346	1219	1634	895	853	860	888	982	757	788	853	788	773	971	1086	1124	817	922	1153	1865	1480	1409	2099	1253	1070	1219	1226	1653	2133
Smp_004070	86	35	26	33	49	48	20	23	30	31	82	81	59	86	97	46	58	43	63	72	51	47	62	38	23	38	58	35	88	66	63	52	29	57	48	61
Smp_004060	629	284	291	359	329	521	405	383	411	490	207	216	217	208	214	253	264	282	244	241	398	383	591	459	502	520	338	315	429	435	299	331	332	420	392	327
Smp_124340	58	28	21	20	28	248	135	163	140	161	36	33	35	45	28	53	57	61	177	249	19	32	40	40	51	94	75	47	29	26	30	32	30	82	162	53
Smp_340100	470	218	214	287	344	523	346	388	369	382	530	533	530	440	488	644	723	733	743	735	407	510	460	420	434	581	623	359	581	718	419	361	404	633	511	641
Smp_213670	1445	729	677	849	1138	1038	671	627	641	866	1040	876	1077	1283	1276	1021	1165	1135	1023	877	973	1187	1108	945	740	1041	1253	953	1104	1058	1211	1189	979	1168	1286	1076
Smp_213680	1353	642	642	832	887	1705	1185	1252	1151	1438	1042	999	1007	1064	1081	1543	1798	1773	2078	2007	986	1213	1211	1052	1185	1736	1881	1426	1087	937	937	914	971	1531	1601	1185
Smp_124320	1182	591	592	720	729	1199	768	839	768	945	786	748	748	825	884	955	1043	1192	1145	1181	897	926	1015	752	844	1238	1056	800	995	803	843	929	779	1193	1141	883
Smp_004000	687	292	280	339	382	595	445	495	383	592	237	223	216	274	306	248	241	298	336	341	389	367	475	361	339	536	460	379	403	530	391	436	389	537	611	495
Smp_003990	18645	8743	8784	9858	11359	14070	9160	10055	10097	11490	16605	14832	14479	15030	15933	12900	14163	15787	14397	13012	12558	16065	14203	13612	12754	13889	14423	12247	13313	14181	11757	10988	11394	11509	12765	13008
Smp_003980	3280	1264	1473	1821	2071	1806	1185	1234	1208	1414	2758	2637	2397	2148	2598	1618	1762	2010	2331	2094	2247	2922	2608	2118	2343	2033	2008	1851	1839	1873	1980	1683	1659	1520	1672	1752
Smp_003970	8607	3615	3958	4321	4221	4873	3370	3561	3685	4014	3336	2790	2818	3021	3263	2859	3165	3761	3196	2962	5715	5335	6356	4981	4491	4197	3683	3803	4399	4249	4339	5073	3599	3604	4097	3492
Smp_341700	1161	508	576	721	661	995	714	702	734	892	915	829	800	645	699	605	681	687	659	685	972	1053	1241	938	916	1051	1149	1304	890	871	804	714	806	833	993	1065
Smp_124300	1450	718	794	937	922	1178	913	943	956	1106	1850	1693	1760	1470	1638	1213	1247	1420	1500	1506	1126	1075	1253	1147	1354	1351	986	771	1125	1081	943	901	984	1251	1080	740
Smp_124290	1005	412	420	511	677	606	306	442	399	372	1112	1005	1008	1103	1226	756	806	997	796	714	810	992	893	829	903	790	650	780	940	1327	690	694	734	557	648	845
Smp_003940	454	221	202	241	291	490	376	358	289	423	314	286	326	385	353	374	395	402	560	567	384	435	457	347	348	495	558	443	450	412	335	313	340	396	497	559
Smp_003930	278	133	112	138	191	245	128	150	146	174	385	350	315	370	401	257	279	319	367	333	208	316	222	234	265	248	295	250	294	316	211	233	203	171	263	270
Smp_124280	121	63	60	60	62	107	60	78	82	97	46	47	46	32	50	40	47	60	52	76	72	71	71	67	63	80	72	58	63	43	54	78	59	74	63	50
Smp_320690	1	0	1	0	0	0	0	0	0	0	0	0	1	0	0	0	0	0	0	0	2	0	0	0	0	0	0	0	0	0	0	0	0	1	0	0
Smp_003900	101	51	44	56	114	98	55	69	57	70	114	131	180	175	147	54	85	80	81	104	100	172	133	144	101	111	157	81	355	430	217	245	190	214	163	188
Smp_342020	457	227	181	358	388	1017	609	598	566	688	420	417	429	441	398	2243	2638	2334	2247	1808	317	422	389	348	372	628	936	915	703	757	558	435	498	967	1499	2577
Smp_124240	6344	2688	2628	2752	4192	1513	939	1053	1069	981	6905	6187	6529	6445	6837	3213	3812	4110	3115	2738	4358	5582	4404	3427	3200	2455	1826	915	7273	7585	5445	4150	3908	2971	1634	1729
Smp_003860	910	412	401	506	643	766	484	542	425	654	536	447	547	613	605	478	606	592	661	634	800	1070	1031	835	719	970	848	820	1085	1126	871	787	810	842	1074	1466
Smp_124230	636	279	282	381	342	435	319	258	351	402	270	259	278	285	261	270	291	338	291	378	411	391	449	357	383	352	343	224	286	277	276	357	281	301	293	152
Smp_213690	2125	1194	1139	1484	1416	2182	1653	1551	1556	1889	1675	1702	1722	1813	1921	1776	1936	2017	2770	2664	1585	1820	1687	1393	1552	2194	1987	1886	1770	1844	1504	1544	1355	1993	1882	1697
Smp_213700	641	280	282	419	415	677	479	457	425	634	493	436	501	483	529	685	726	758	904	780	454	583	524	420	378	670	635	541	667	536	525	476	526	683	726	804
Smp_124210	50	28	29	39	56	64	41	45	34	38	136	96	105	119	144	81	90	76	45	52	50	101	63	48	51	53	117	79	139	165	103	102	82	79	101	109
Smp_245630	21	15	8	9	16	13	5	18	9	11	14	6	10	11	9	17	24	13	11	17	19	11	10	4	7	14	10	7	17	6	5	8	6	5	14	11
Smp_332790	144	79	72	100	142	260	145	130	161	187	204	212	224	247	240	296	275	307	343	342	129	187	161	153	164	195	250	360	150	159	200	223	141	209	229	257
Smp_003770	18653	7822	8058	10064	10024	11777	7666	8062	7630	9142	13012	12246	12264	10644	11400	14352	14400	17918	14704	14022	17330	17810	20640	16474	15613	13763	15777	18475	20663	27619	12958	13673	12746	8837	15789	21832
Smp_332800	314	198	116	189	529	291	211	172	145	261	294	375	482	626	647	283	535	595	434	369	469	559	748	395	513	454	698	435	908	1547	778	571	695	944	924	1985
Smp_124160	1407	620	628	688	723	930	628	654	625	768	745	607	580	730	712	512	561	678	990	1010	762	817	892	763	692	703	795	744	669	532	695	650	576	664	784	705
Smp_003700	3085	1404	1439	1654	1844	2436	1628	1724	1576	2040	1692	1556	1547	1656	1845	1697	1781	2114	1828	1671	1895	1942	2060	1570	1534	1805	1969	2132	1728	1518	1471	1489	1366	1409	1834	1854
Smp_124130	107	56	64	66	109	110	78	91	70	78	197	180	240	280	234	172	187	179	258	248	110	138	117	126	87	120	197	127	201	245	125	112	135	142	144	216
Smp_003670	976	447	405	583	719	745	479	488	456	636	860	819	848	930	947	833	903	1016	1084	1028	745	929	903	740	696	876	928	763	1289	1288	989	892	897	977	988	1098
Smp_003660	11260	5643	5502	6506	7070	12146	7672	8632	7575	9465	11021	10606	9946	9810	10608	7746	8369	9757	10746	9396	9215	9651	10032	8113	7929	8496	9343	9034	5761	4462	5160	5224	4934	5845	8748	6528
Smp_124120	611	297	245	333	308	656	504	511	495	553	227	197	226	283	320	246	308	338	331	336	325	380	503	442	509	617	400	343	330	266	281	324	338	493	535	339
Smp_124110	924	449	425	504	605	1053	666	676	585	836	762	705	778	847	848	869	960	995	1311	1279	716	1094	920	845	861	1082	892	910	1080	1284	833	851	843	998	1044	1353
Smp_003630	3421	1674	1586	1951	2021	3322	2144	2282	2059	2775	2477	2277	2311	2414	2576	2530	2657	2986	3448	3226	2564	3061	2921	2569	2768	3139	3011	2874	2298	2419	1900	1875	1849	2245	2759	2676
Smp_003620	3077	1374	1351	1674	1906	3013	1802	1843	1803	2332	2516	2220	2441	2469	2582	2818	3116	3210	3282	3100	2224	2900	2413	2286	2295	2557	2498	2287	2724	2905	2188	2104	2183	2252	3138	3438
Smp_003610	3736	1712	1649	2162	2468	3064	1868	1946	1915	2262	2600	2349	2291	2572	2573	2238	2566	2730	3187	2881	2657	2980	3175	2631	2611	2446	2562	2933	2398	2531	2237	1934	1840	2307	3440	3893
Smp_003600	83	26	36	22	31	57	31	65	49	51	24	27	26	38	23	22	13	19	32	27	44	70	44	30	30	35	56	54	44	42	43	23	19	23	64	110
Smp_188200	14	6	8	5	14	90	43	48	49	63	12	5	8	2	8	5	6	6	16	17	16	11	13	10	11	36	47	30	10	6	6	2	14	33	34	28
Smp_321880	4	0	0	0	0	0	0	0	1	0	0	0	0	0	0	0	0	0	1	2	0	0	0	1	0	2	0	0	0	0	0	0	0	1	1	1
Smp_124100	1132	537	579	753	643	1271	917	893	908	1055	1233	1142	1060	939	1093	1387	1540	1703	1774	1505	986	1147	1087	979	960	1258	1082	1155	822	749	603	618	663	849	927	715
Smp_342010	2	0	2	2	3	14	8	8	6	9	17	16	19	12	14	30	33	35	33	25	0	4	10	5	11	27	28	13	5	12	3	8	10	17	12	30
Smp_124080	14	5	15	14	16	1	9	7	10	3	23	26	30	38	38	27	28	29	15	18	10	19	12	5	11	8	20	11	43	37	33	28	31	31	17	29
Smp_124070	1444	593	628	741	665	990	608	667	619	910	275	217	258	210	225	101	106	126	86	73	1158	958	1276	1089	1100	936	1013	905	1231	1441	965	1084	1067	979	1000	1108
Smp_124060	564	282	234	311	313	221	133	152	164	204	417	334	285	159	209	230	277	288	239	189	591	533	620	474	533	331	193	262	407	569	350	440	396	334	227	192
Smp_124050	14876	6675	6401	5597	10446	2224	1087	1482	1186	1035	10157	9371	9008	10314	9992	8550	10290	10437	9309	7427	14422	17461	15908	11557	10871	9221	5527	2971	18936	20767	13823	10439	10714	9388	5047	8228
Smp_342000	128	47	43	82	109	52	36	52	32	42	202	205	182	232	211	85	108	64	41	18	79	142	128	107	99	66	95	44	489	570	369	341	260	202	94	195
Smp_124030	637	320	286	364	486	604	396	407	397	496	609	488	495	594	652	770	762	929	1262	1202	404	479	459	411	429	639	795	735	511	407	468	388	491	610	733	864
Smp_124020	955	529	444	577	717	855	505	513	419	626	763	699	821	783	828	643	722	750	747	694	737	870	778	673	588	707	1083	1067	1169	1123	1014	943	876	856	959	1216
Smp_321950	3	1	2	1	2	2	0	1	0	0	0	0	0	0	0	0	0	0	0	0	4	3	2	0	0	1	1	1	0	2	4	0	0	0	3	3
Smp_245690	1	3	3	1	2	4	2	5	5	3	5	6	11	10	6	7	10	6	4	3	6	6	7	1	0	5	28	15	33	20	29	23	31	33	32	100
Smp_124010	6	0	0	6	3	17	17	14	13	14	1	2	3	2	5	13	11	13	6	6	5	7	0	8	13	18	8	18	2	0	5	9	9	15	15	12
Smp_124000	7004	4521	4008	5030	5645	3558	2306	2605	2663	2179	14167	12994	12660	11338	11250	9853	11298	11094	7494	7893	5277	6591	6608	7185	7195	6106	4447	3257	8848	11186	6673	6110	7075	6362	6645	3256
Smp_003440	661	316	264	315	615	432	255	320	250	241	1496	1321	1465	1489	1585	959	1159	1152	824	784	570	1181	646	603	617	578	497	217	1110	1044	797	695	722	535	446	343
Smp_321620	4461	2078	1826	2452	2680	3434	2365	2381	2220	2756	2873	2542	2726	3315	3439	2861	3162	3419	3506	3202	3674	4487	4388	3423	3437	3668	3975	3547	4467	4970	3833	3681	3383	3708	4695	5026
Smp_322050	0	0	0	0	0	0	0	0	0	0	0	0	0	0	0	0	1	0	0	0	0	0	0	0	0	0	0	0	0	0	0	0	0	0	0	0
Smp_003410	16274	7450	7357	9253	8255	9114	6810	7253	7716	8366	7412	6504	6529	7477	7821	6955	7506	8502	7379	6581	15664	14200	16848	13336	12159	11426	9364	9414	11327	11784	8936	9980	9087	7414	9604	9757
Smp_337440	543	351	265	487	913	1637	992	989	885	1150	1022	1100	1259	1282	1317	1735	2259	1857	2241	2100	1318	1508	1082	1185	972	2026	2957	2704	1911	1584	1544	1534	1221	2247	1767	1767
Smp_341990	1320	599	593	746	1010	1150	737	700	699	927	1137	1129	1127	1291	1339	1042	1179	1236	1356	1338	865	1349	1114	964	874	1054	1283	871	1463	1470	1214	1116	1103	1195	1235	1479
Smp_123940	1028	473	474	552	646	1237	821	846	791	1040	650	682	648	756	872	1020	1043	1041	1371	1376	864	1013	970	819	842	1177	1239	974	1004	887	836	790	826	1096	1208	1056
Smp_003340	3181	1627	1463	2028	2082	2821	1888	1963	1779	2513	2272	2103	2202	2409	2575	2258	2522	2595	3339	3214	2192	2698	2540	1962	1990	2400	2623	2196	2706	2692	2479	2412	2181	2655	2902	2554
Smp_003330	648	278	289	336	373	473	259	328	311	373	515	458	481	467	569	513	485	607	492	495	366	476	465	372	300	390	438	416	357	306	317	375	307	322	414	331
Smp_341980	5174	2475	2453	2924	3456	3569	2274	2364	2317	2843	2796	2459	2547	2897	3258	2582	2770	3080	3774	3458	3754	4206	4346	3313	3185	3273	3530	3384	5010	5900	3787	3700	3539	3387	4027	5009
Smp_123920	2	0	0	1	11	7	2	1	5	13	0	1	2	0	4	2	1	5	4	1	6	0	2	1	2	0	8	1	2	1	2	1	6	7	10	1
Smp_003300	0	1	0	0	0	0	0	0	0	1	0	0	0	0	0	0	0	0	0	0	0	0	0	0	0	0	0	0	0	0	0	0	0	0	0	0
Smp_123910	124	51	53	57	80	111	60	50	52	66	165	163	146	123	207	119	129	149	145	134	93	117	107	84	114	92	90	139	82	107	72	67	67	95	88	99
Smp_123900	0	0	0	0	0	0	0	0	0	0	0	0	0	0	0	0	0	0	0	0	0	0	0	0	0	1	1	0	0	0	0	0	0	0	0	0
Smp_003280	98	49	63	46	62	124	68	85	59	115	18	19	13	21	18	21	13	11	16	18	59	79	67	77	69	95	88	60	123	173	104	127	119	159	119	101
Smp_341970	1248	290	467	843	1994	989	403	538	599	823	1583	1425	1850	846	1190	1247	2098	1304	1199	718	1397	1618	2548	1502	1471	2332	3481	2103	2866	3143	5440	6357	6220	7623	5394	4224
Smp_003250	907	423	450	527	523	832	522	613	526	616	760	666	692	596	626	621	574	799	804	677	831	948	878	823	798	946	780	869	681	733	566	609	526	627	703	822
Smp_123870	1829	893	874	1068	1175	1467	1028	1119	1016	1186	2164	1980	1947	1763	1956	1629	1849	2190	1892	1721	1676	1770	1762	1665	1624	1715	1743	1553	2364	2582	1670	1667	1610	1672	1630	1848
Smp_003230	3131	1427	1282	1446	1806	1646	760	1060	884	929	5412	4815	5116	4656	4868	4493	4713	5530	4340	3876	2119	3102	2432	2263	2270	2132	1532	1915	2152	2411	1932	1829	1876	1457	1232	2219
Smp_123860	274	116	111	115	297	203	96	114	82	121	563	559	631	794	717	300	395	316	288	220	301	560	362	277	255	218	238	164	739	674	584	485	440	370	319	270
Smp_123850	0	0	0	0	0	0	0	0	1	1	1	0	0	0	0	0	0	1	0	0	0	0	0	0	0	0	0	0	1	0	0	0	0	0	0	0
Smp_123840	60	26	27	47	61	60	41	45	35	43	175	193	192	232	268	126	153	169	177	157	65	130	95	73	65	67	159	91	166	185	124	124	107	105	110	163
Smp_003190	115	74	51	67	93	102	66	52	46	72	127	133	131	121	142	112	100	116	123	134	135	133	145	121	116	102	119	128	155	164	74	117	93	81	85	116
Smp_123830	14088	7910	6899	7889	12127	10206	5610	6609	5858	5682	48895	45118	43704	39554	42268	26377	30530	30623	19553	13473	9499	16085	9305	10411	13395	9245	5585	1543	14968	15170	11462	8698	9750	7835	4708	2070
Smp_123820	38	10	15	17	40	37	21	23	14	17	129	138	136	134	131	103	121	104	89	79	39	67	46	46	55	45	45	25	103	91	83	48	71	44	47	31
Smp_123810	19	4	8	6	8	20	14	21	17	24	18	13	12	20	16	55	45	37	44	28	13	13	23	26	22	25	91	34	118	123	81	88	95	93	112	166
Smp_003140	2405	1089	1078	1445	1696	1929	1227	1223	1081	1578	2073	1973	2114	2217	2141	1905	2159	2126	2195	1912	1957	2569	2427	1943	1801	2138	2796	2584	3441	4003	2597	2304	2479	2396	2700	3368
Smp_003130	1034	440	528	557	652	935	627	629	633	779	808	741	789	780	781	806	836	967	1013	966	641	725	713	597	535	736	886	684	843	772	722	610	643	880	818	1019
Smp_245815	331	162	157	185	289	251	156	196	178	115	965	879	1077	1012	1014	524	815	635	415	277	425	897	493	459	401	399	328	127	840	721	571	485	394	369	169	103
Smp_245810	2	0	0	0	1	0	0	0	0	0	1	2	1	0	0	0	0	1	0	0	0	2	0	0	0	0	0	0	3	0	1	0	0	1	0	1
Smp_245820	14332	8097	7076	9179	11519	10002	6189	7294	6480	6504	12115	12483	11041	11047	11709	10245	13328	12093	14669	13982	14762	23297	15201	15292	14322	19617	14987	10734	21205	26003	12156	11015	12215	12296	8945	6704
Smp_197070	120	89	83	106	90	314	125	87	81	250	310	436	321	405	363	299	319	207	192	260	323	294	261	211	403	231	438	265	373	384	444	558	327	326	297	182
Smp_213710	831	349	381	439	489	1034	761	768	725	976	549	539	582	612	650	786	884	979	1393	1439	524	658	531	575	614	1145	881	753	550	461	473	474	506	969	999	709
Smp_213720	4981	2257	2159	2499	2849	3139	1944	2201	2087	2536	3088	2967	2935	3169	3366	2987	3375	3703	3325	3105	2650	3271	3164	2612	2707	2822	2879	2205	2649	2116	2785	2729	2326	2720	2724	2180
Smp_200440	31	25	11	24	59	29	16	9	13	23	66	74	112	139	103	61	76	60	45	39	25	37	44	32	20	43	173	79	363	340	241	245	170	174	157	301
Smp_073800	1469	764	598	879	1068	874	668	628	517	690	1235	1223	1192	1332	1384	1013	1181	1206	1723	1967	1127	1611	1217	1080	1068	993	1410	1408	1883	2041	1309	1239	1218	1049	1290	2106
Smp_073790	8524	4097	4228	4890	6024	5726	3440	3868	3724	4275	5438	5221	5171	5117	5342	4932	5537	5847	6474	6278	5762	7037	7133	5894	5504	6151	6910	8672	8781	8510	7497	7195	6791	7114	7843	9815
Smp_162060	1893	982	870	1113	2172	1440	780	761	692	959	1857	1782	2075	2656	2285	1745	2192	2063	2119	1942	1510	2198	1741	1346	1275	1534	2419	1470	3760	3684	3371	2698	2556	3064	3003	4035
Smp_213730	960	427	374	541	633	1439	875	982	779	1133	740	786	750	846	849	1361	1671	1599	1949	1796	616	851	793	754	823	1195	1217	1038	894	975	795	694	750	1238	1418	1670
Smp_213740	117	51	45	58	83	157	114	81	103	123	321	305	328	336	308	346	361	378	319	371	99	80	98	154	105	142	167	92	205	191	160	119	137	161	146	97
Smp_162040	9132	4524	4318	5921	5968	5103	3480	3513	3660	4223	6493	5956	5897	5912	6653	4383	5264	5481	6460	6099	6114	6891	6969	5217	5460	4797	5367	4497	9290	9711	7660	6867	6302	5939	6282	6112
Smp_162030	1235	605	526	725	869	1173	800	793	743	840	1003	1022	1121	934	1094	2520	2772	2703	1832	1413	700	914	891	784	811	931	1063	984	823	730	818	800	803	856	976	880
Smp_073720	1858	845	837	991	1486	1269	686	765	723	956	1488	1409	1544	1676	1745	1253	1435	1328	1260	1126	1236	1609	1449	1257	1168	1415	1780	1445	2237	2187	1910	1815	1789	1874	2177	2542
Smp_162010	72	51	37	62	119	51	31	44	28	38	147	148	154	185	172	122	131	120	104	102	138	203	148	98	108	86	199	142	284	327	234	155	172	147	114	258
Smp_073690	2584	1108	1164	1375	1430	1839	1253	1300	1251	1575	1673	1519	1492	1491	1528	1434	1537	1701	1672	1644	1915	1964	2196	1665	1577	1792	1769	1653	1523	1477	1288	1264	1095	1319	1491	1345
Smp_073680	2049	971	978	1261	1503	2079	1160	1227	1230	1517	1845	1857	1921	1698	1800	1521	1652	1789	2087	1900	1270	1587	1529	1260	1209	1539	1859	1775	1370	1284	1322	1355	1153	1383	1581	1727
Smp_162000	6117	3604	3505	5108	6197	7860	5712	4960	5183	6147	3609	3955	4051	5004	4969	3628	4256	3830	5101	5483	9238	8660	6744	6698	4903	7645	9425	10029	8067	6551	7567	7743	4503	6818	3790	4079
Smp_073620	4562	2102	2194	2520	2417	3073	2217	2370	2241	2664	2573	2392	2279	2310	2453	2354	2452	3038	2720	2517	3224	3302	3623	3072	2951	2914	2613	2584	3574	3551	3022	3381	2801	2859	3111	2946
Smp_073610	2763	1329	1160	1647	1800	2044	1441	1428	1328	1593	2065	1967	1995	2166	2360	1948	2123	2330	2958	2859	2290	2625	2450	1931	2035	2101	2248	2166	1749	1554	1682	1628	1502	1697	1962	1713
Smp_073600	3051	1432	1383	1737	1928	2533	1593	1707	1650	2064	2417	2263	2211	2172	2267	2042	2335	2513	2769	2528	2241	2618	2653	2274	2237	2452	2740	2303	2758	2567	2436	2247	2060	2396	2751	2855
Smp_073590	11029	4886	5237	6065	6291	6381	4386	4897	4768	5399	5704	5183	4955	5162	5652	4764	5272	5923	5205	4777	8823	9151	10284	8230	8498	7754	6127	6554	7563	8644	6750	6797	6159	6000	6390	6555
Smp_345320	1670	791	794	952	910	1434	994	1039	984	1176	1084	944	895	1021	1064	1155	1338	1459	1435	1329	1254	1303	1421	1203	1317	1384	1233	1268	1144	979	888	805	781	887	1152	1020
Smp_073490	633	290	237	442	398	577	369	417	400	378	480	396	474	532	614	1454	2014	1915	1731	1428	426	616	564	444	490	688	531	525	1156	1067	755	553	632	1095	867	891
Smp_073500	7755	3601	3621	4328	4252	5175	3328	3664	3697	4179	5339	5006	4624	4717	5381	4779	5253	6146	6622	6213	5836	6690	6838	5580	5573	5240	4873	4697	5484	5827	4886	4549	4236	4002	5342	4765
Smp_073510	896	432	431	535	590	1101	704	708	664	758	646	555	603	664	665	892	950	1052	1029	988	531	577	593	497	535	719	700	498	572	613	507	478	431	740	806	675
Smp_161960	2083	910	901	998	1146	1918	1266	1411	1334	1598	1401	1257	1315	1188	1362	1658	1783	2028	2217	2250	1514	1699	1691	1474	1584	1863	1786	1731	1461	1640	1242	1224	1256	1548	1869	1861
Smp_161970	2810	1290	1167	1654	1835	1768	1268	1258	1165	1470	2318	2200	2208	2420	2504	1822	2073	2130	2617	2517	2140	2717	2471	1987	1964	1965	2137	2231	2463	2457	2153	1947	1872	1981	2108	2239
Smp_073540	2920	1435	1485	1634	1854	2094	1385	1606	1474	1869	1784	1578	1649	1742	1832	1502	1697	1887	1840	1779	1815	2052	2152	1822	1601	1935	1758	1684	1633	1307	1586	1708	1382	1770	1976	1442
Smp_161980	2691	1274	1256	1551	1475	2462	1798	1798	1747	2153	1565	1451	1401	1768	1916	1910	2159	2194	2630	2436	1994	2023	2261	1764	1741	2195	2072	1708	1758	1730	1492	1511	1451	1856	2141	1672
Smp_073570	2221	1082	1091	1357	1361	1421	924	1059	976	1127	1413	1336	1262	1446	1496	1386	1393	1564	1263	1164	1605	1739	1771	1489	1420	1364	1358	1387	1349	1402	1305	1247	1130	1066	1296	1325
Smp_073560	4443	2046	2084	2482	2606	2601	1769	1917	1808	2042	3288	3096	3046	3449	3582	1901	2063	2250	3565	3128	3212	3876	3871	2968	3043	2822	2842	2511	3285	3123	2784	2665	2475	2585	2809	2366
Smp_079240	1405	648	710	724	708	785	504	537	556	638	549	493	505	691	732	559	564	726	542	472	1009	1115	1296	999	957	838	703	695	754	676	619	672	596	535	581	562
Smp_079230	8192	4015	4143	4826	4625	4853	3330	3654	3856	4110	4563	4128	4085	4413	4727	4017	4225	4999	4019	3937	7241	7392	8475	6753	5812	5687	4573	5211	6785	8445	5494	5814	4698	4182	4975	6653
Smp_079430	20708	9354	9684	11375	11657	13237	8770	9868	9620	10900	11638	10727	10141	11629	12733	9838	10680	12482	11730	10375	18875	19888	22479	18533	18556	17266	15206	14147	17368	22163	13122	12822	12328	11660	13680	16680
Smp_079420	2843	1269	1355	1578	1986	1829	1219	1300	1285	1385	1958	1895	1811	2285	2672	1411	1510	1772	1823	1728	2262	2290	2362	2048	2166	1891	1571	1275	1704	1660	1566	1550	1570	1602	1528	1455
Smp_079410	453	197	202	260	295	461	298	371	327	373	570	566	514	524	640	613	681	689	1053	1066	378	560	490	380	457	636	498	414	425	437	365	308	381	434	468	398
Smp_322760	13	2	5	13	12	17	13	6	10	9	1	4	6	2	4	3	6	3	7	3	8	1	12	8	2	3	4	16	11	5	5	6	6	5	6	9
Smp_079400	1138	646	497	721	844	1359	914	972	902	1066	1361	1335	1298	1322	1421	1528	1872	1813	2326	2270	784	1104	953	788	874	1419	1353	927	1490	1311	1214	937	1095	1765	1525	1547
Smp_337460	2182	1039	1062	1370	1644	2142	1420	1397	1370	1684	1516	1587	1539	1695	1856	2046	2391	2235	2709	2753	1605	2082	1667	1510	1470	1976	1967	1891	1640	1457	1534	1469	1452	1920	1732	1718
Smp_322860	523	180	225	266	196	147	123	144	122	152	10	6	10	5	12	4	5	5	5	5	311	269	361	274	163	135	123	51	379	466	438	465	275	247	147	130
Smp_079380	397	148	154	217	305	585	353	347	396	522	582	507	481	428	451	577	581	757	898	1074	317	350	312	315	328	366	599	565	226	332	273	302	302	355	633	691
Smp_079370	1129	586	576	805	903	1047	839	859	782	990	1194	1276	1113	1161	1259	1272	1378	1503	1802	1744	1148	1412	1173	952	1114	1445	1297	1176	1201	1211	917	819	980	1160	1126	1114
Smp_164960	2692	1457	1206	1603	2248	2076	1282	1274	1189	1523	3051	2768	3167	3186	3504	2909	3243	3154	3595	3253	2097	3219	2337	2050	2009	2410	2670	2480	3176	3274	2659	2132	2270	2449	2368	3264
Smp_164950	944	439	456	473	507	325	290	272	318	325	380	329	315	338	357	215	239	281	220	191	681	619	747	687	568	440	392	315	620	476	527	622	537	406	333	289
Smp_164940	1541	790	770	973	1043	2080	1511	1457	1497	1717	1444	1460	1337	1319	1475	1889	2204	2080	2747	2551	1111	1397	1143	1033	1424	2246	2164	1356	1451	1432	1117	1022	1323	2041	2017	1414
Smp_164930	1399	757	686	866	962	1684	1198	1176	1037	1418	1058	1037	1211	1189	1266	1301	1588	1365	2010	2000	951	1226	1033	882	857	1383	1640	1399	1526	1541	1136	1115	1097	1595	1568	1430
Smp_322960	0	1	0	0	0	0	1	0	0	0	0	0	0	1	0	0	0	0	1	0	0	2	2	1	2	0	0	0	1	2	3	0	0	0	1	0
Smp_079310	8836	3878	3822	4510	4871	4994	3474	3829	3782	4435	4115	3694	3581	3910	4272	3048	3359	3676	3785	3518	6788	6874	7911	6368	6000	6127	4577	4126	7892	8392	6944	7687	6294	6012	5900	6631
Smp_164890	1464	706	719	874	947	1452	986	1056	899	1221	965	909	922	1045	1153	1346	1521	1542	1837	1779	906	1139	1183	986	1059	1336	1319	1178	1095	968	978	933	1002	1178	1395	1246
Smp_305200	0	0	0	0	0	0	0	0	1	0	0	0	0	0	0	0	0	0	0	0	0	1	0	0	0	0	0	0	0	0	0	0	0	0	0	1
Smp_314650	0	0	0	0	0	0	0	0	0	0	0	0	0	0	0	0	0	0	0	0	0	1	0	0	0	0	0	0	0	0	0	0	0	0	0	0
Smp_079270	2041	867	873	1040	1365	1896	1060	1335	1131	1305	2342	2162	2180	2194	2252	2113	2402	2573	2430	2317	1113	1731	1315	1155	1195	1435	2010	1225	1754	1394	1480	1393	1358	1717	2249	1724
Smp_079260	2	0	0	2	2	3	1	1	1	2	1	2	4	1	2	2	4	3	2	1	0	2	1	0	0	0	2	4	2	3	1	3	1	3	2	4
Smp_053390	6130	3539	3530	3964	4302	7090	5009	5174	5444	5904	3934	3510	3440	4409	4526	4278	4563	4994	5904	5516	5001	4848	4930	5009	5066	6433	5831	6148	4007	3920	3074	3160	3335	5034	6713	5212
Smp_323010	63	26	26	30	37	60	44	50	47	53	20	27	35	26	25	39	35	48	53	41	40	54	52	62	56	67	117	92	178	194	124	132	105	154	137	208
Smp_150750	754	446	402	548	842	1419	926	899	838	1085	1802	1617	1816	1697	1822	1374	1511	1581	1407	1495	1221	1488	1137	1124	891	1227	1480	1142	1601	1429	1456	1477	995	1289	906	883
Smp_150740	816	513	413	548	956	669	452	439	382	520	658	739	851	1166	1084	881	1267	877	906	825	1118	1464	1318	998	895	920	2106	947	4126	4554	2942	2665	2572	2387	1616	2258
Smp_336870	648	309	313	468	569	736	556	442	545	639	826	925	932	623	736	1144	1332	1221	1308	1187	577	744	683	621	703	712	933	1048	763	905	755	741	721	722	829	1335
Smp_323050	1	0	0	1	0	0	0	0	0	0	0	0	0	0	0	0	0	0	0	0	0	0	0	0	0	0	0	0	0	0	0	0	0	0	0	0
Smp_350250	19	8	6	12	12	2	4	4	5	6	21	15	9	14	4	29	31	18	6	5	4	14	14	6	4	13	6	5	4	10	16	12	6	7	6	9
Smp_348610	56	14	38	31	16	24	19	13	13	10	19	25	34	26	16	22	15	26	14	11	33	20	12	24	6	6	14	11	16	18	13	25	17	21	13	8
Smp_314790	64	35	29	43	52	109	51	33	34	75	48	49	59	62	73	98	117	95	121	75	33	32	31	33	34	34	78	111	27	10	39	46	37	52	108	139
Smp_053300	1	0	0	0	1	0	0	0	0	0	0	0	0	0	0	0	1	0	0	0	0	0	0	0	0	0	0	0	0	0	0	1	1	0	0	0
Smp_194870	77	34	27	44	42	31	19	25	15	15	45	36	37	65	52	45	29	50	26	35	40	62	42	41	51	28	27	25	81	57	75	69	50	44	44	26
Smp_305460	1	0	0	0	1	1	1	1	0	1	2	0	1	0	0	0	0	0	1	0	0	0	3	0	0	0	0	0	0	0	1	0	0	0	0	0
Smp_156140	88	39	51	61	74	107	62	53	44	100	231	240	262	192	235	187	209	204	199	264	81	159	92	80	123	99	137	114	163	139	132	130	127	96	157	180
Smp_085180	2583	635	1056	1495	2299	1275	709	889	964	1050	1338	1292	1232	519	711	737	892	889	628	511	2337	2359	2826	2373	2980	2037	1034	514	1759	2947	2577	3067	3018	3112	1852	1048
Smp_168400	124	58	54	68	124	104	58	71	73	97	52	78	63	74	83	50	55	70	58	48	74	99	127	101	65	115	119	83	159	147	131	163	174	190	165	149
Smp_336340	94	62	39	41	62	71	47	39	25	56	134	130	123	150	138	63	72	73	86	65	62	110	79	59	53	49	46	57	76	50	72	73	64	47	57	82
Smp_345810	3	3	1	1	0	1	0	3	5	2	0	1	4	3	1	1	0	0	2	0	5	1	3	2	3	0	0	3	0	2	0	1	0	0	0	0
Smp_305590	0	0	0	0	0	0	0	0	0	0	0	0	0	0	0	0	0	0	0	0	0	0	0	0	0	0	0	0	0	0	0	0	0	0	0	0
Smp_305620	0	0	0	0	0	0	0	0	0	0	0	0	0	0	0	0	0	0	0	0	0	0	0	0	0	0	0	0	0	0	0	0	0	0	0	0
Smp_107590	0	0	0	0	0	0	0	0	0	0	0	0	0	0	0	0	0	0	2	0	0	0	0	0	0	2	0	0	0	0	0	0	0	0	0	0
Smp_314800	6	3	8	2	9	3	0	1	2	2	12	8	11	19	20	1	5	0	6	10	8	12	8	3	4	1	5	19	3	8	9	6	4	2	8	6
Smp_176020	5390	2610	2440	3137	3594	1643	904	1043	1025	883	8420	7899	7924	7279	7060	4738	5728	5402	3174	3241	3801	4981	4616	4322	4155	3459	2062	1504	4262	3399	3909	3565	3383	3082	3068	871
Smp_242040	1	1	0	1	2	0	0	0	2	1	1	1	0	0	0	1	1	0	1	0	0	2	0	0	0	0	1	1	0	0	1	0	0	0	5	0
Smp_176010	261	162	130	156	180	139	115	124	122	137	111	108	100	117	121	102	109	97	101	75	136	164	204	220	193	194	152	83	217	197	194	217	151	194	162	92
Smp_166040	2114	942	937	1123	1330	2040	1431	1396	1258	1642	1658	1604	1670	1781	1993	1810	2099	2085	2621	2473	2014	2529	2160	1818	1736	2246	1993	1421	2802	3415	2113	2064	2059	2403	2562	2763
Smp_186930	5	3	3	5	4	2	2	3	1	5	6	5	17	12	19	1	6	8	5	3	8	10	12	9	4	16	10	3	54	52	36	28	44	23	19	43
Smp_176000	596	331	308	386	290	452	383	304	377	423	158	170	175	200	207	178	203	206	178	160	323	339	357	325	309	412	329	187	345	272	283	366	283	385	285	175
Smp_175980	1055	555	525	605	812	697	537	522	470	506	1423	1460	1417	1350	1461	977	1203	1207	1234	1319	782	1238	845	896	890	869	987	882	1150	1221	828	737	712	626	662	780
Smp_333100	4081	2013	1886	2110	2995	1751	1089	1151	1145	1245	3249	2891	2953	3494	3290	2697	3064	2968	2780	2697	2672	3876	3129	2351	2089	2213	2583	1713	3718	3414	3316	2949	2636	2466	2264	2743
Smp_097940	191	89	81	87	142	155	90	111	85	108	268	262	287	264	276	234	251	232	258	231	147	245	154	140	161	143	186	136	195	175	144	146	135	174	141	193
Smp_097930	0	0	0	0	1	0	0	0	0	0	0	0	0	0	0	0	0	0	0	0	0	0	0	0	0	0	1	0	0	0	0	0	1	0	1	0
Smp_175950	1213	574	548	677	661	851	530	555	581	604	659	496	511	762	782	663	707	790	631	552	858	805	1003	765	683	594	636	546	809	745	709	706	576	636	679	617
Smp_181050	5557	2708	2669	3289	4461	5757	3740	3856	3836	4705	5050	4805	4914	4977	5255	4460	5347	5059	8102	7735	5410	7086	5958	4857	5193	5702	6027	6093	7086	7341	6235	6415	6110	6964	6695	8326
Smp_181040	159	60	55	64	108	246	182	153	135	199	185	157	164	196	207	132	169	191	270	343	94	110	107	55	70	191	199	197	96	77	85	57	94	176	180	146
Smp_323430	1216	541	527	751	664	1456	1136	1146	1051	1307	659	636	599	804	805	955	1037	1171	1935	1877	956	989	1121	993	1003	1573	1292	1310	796	657	573	600	555	898	1249	825
Smp_105370	212	39	77	83	110	274	171	164	200	195	77	90	74	30	54	100	108	104	188	192	184	232	240	311	364	371	228	243	145	137	159	156	183	191	259	204
Smp_105360	78	36	39	27	75	112	44	65	65	75	183	149	182	180	221	142	150	165	182	187	80	154	113	85	92	78	121	136	131	103	111	97	92	90	117	161
Smp_323530	0	0	0	0	0	7	1	0	1	5	0	0	0	0	1	0	0	0	0	1	0	0	2	1	1	1	0	0	0	0	0	0	0	0	0	1
Smp_105340	158	80	69	88	154	163	82	93	90	120	516	383	445	464	477	309	325	341	263	214	185	289	207	186	143	166	196	108	286	273	192	185	164	155	130	142
Smp_105330	2672	1190	1121	1363	1804	1911	1324	1437	1224	1619	1591	1586	1701	1971	2043	1714	2057	2151	2378	2275	1518	1911	1930	1513	1489	1675	2042	1766	2126	1924	1761	1691	1452	1588	1994	2096
Smp_105320	6010	2917	3205	3434	3253	4051	2892	3276	3311	3619	3092	2750	2614	2936	3059	2724	2962	3394	2990	2772	4262	3931	4794	3850	3513	3615	3580	3333	3821	4325	3469	3848	2855	3214	3520	3717
Smp_196410	2	1	0	0	3	3	0	1	2	4	5	8	9	7	8	12	12	11	8	7	4	10	7	1	1	2	6	5	5	2	5	1	6	4	5	9
Smp_333140	240	131	135	170	252	593	363	341	351	428	1031	977	1058	1141	1182	1325	1465	1551	1491	1561	690	897	504	613	536	719	892	1114	714	754	592	584	525	584	624	861
Smp_345870	1158	528	526	563	646	836	518	605	579	669	671	622	618	713	700	465	524	627	633	612	885	913	898	866	850	926	698	717	941	1239	692	740	679	639	748	966
Smp_333150	1530	769	714	959	1097	1507	1033	1039	1008	1210	1812	1688	1748	1684	1754	1383	1603	1596	2008	2097	1168	1692	1597	1315	1220	1329	1747	1506	1835	2003	1499	1298	1316	1424	1778	2035
Smp_103160	10689	5027	4998	6677	7037	5966	4278	4448	4594	5027	8789	8696	8350	8762	9487	6583	7526	7779	9672	9003	9292	11080	10549	7867	8632	7571	7581	6240	12517	12360	9639	8358	7871	7452	7889	7747
Smp_085840	2961	1531	1400	1730	2358	1263	846	886	852	824	4570	4430	4294	3910	4010	2794	3653	3523	2337	2612	2047	2915	2628	2502	2472	2441	1804	1085	4009	4630	2894	2443	2738	2711	2825	1309
Smp_085830	1210	555	582	741	989	1017	646	644	565	900	826	804	880	982	952	1021	1169	1111	1195	1154	764	849	867	702	653	923	1354	921	1353	1008	1269	1184	1156	1435	1546	1602
Smp_345860	934	431	399	578	682	1027	588	654	506	824	567	522	593	638	702	834	1015	951	1050	1056	604	740	685	605	625	795	1037	861	991	1008	804	751	783	989	1123	1261
Smp_333160	1490	745	765	1176	1013	2057	1652	1657	1532	1840	1641	1657	1548	1369	1540	2040	2263	2397	2699	2538	1250	1386	1149	1163	1375	2089	2005	1480	1134	1037	946	916	995	1933	1742	1304
Smp_323640	106	28	25	16	20	107	83	76	98	88	361	383	415	242	372	154	236	301	126	215	62	52	71	50	58	61	125	219	42	42	63	55	42	60	125	119
Smp_175240	0	0	0	0	0	0	0	0	0	1	0	0	1	0	0	0	0	0	0	1	0	1	0	0	0	0	3	3	2	0	2	1	0	1	1	1
Smp_341790	146	26	33	55	22	183	132	122	118	157	456	466	429	248	421	322	447	513	345	386	80	77	108	93	123	98	231	474	93	114	70	74	92	105	252	477
Smp_337250	5	1	4	4	3	10	5	5	2	10	6	3	3	4	2	11	7	4	4	3	14	12	9	16	4	13	23	14	14	16	5	8	8	8	24	41
Smp_323680	0	0	0	0	0	0	0	0	0	0	0	0	0	0	0	0	0	0	0	0	0	0	0	0	4	1	2	0	0	0	0	0	0	0	0	0
Smp_323710	0	0	0	0	0	0	1	0	1	0	0	0	0	0	0	0	0	0	0	0	0	0	5	0	0	0	0	1	0	0	0	1	0	0	0	0
Smp_096790	38282	17405	16578	20950	23645	19037	11015	13410	12120	14375	27527	24566	27376	30104	29938	28681	30309	33258	27314	24758	31290	42609	39629	34408	31425	34184	23422	20939	26899	25593	22669	23565	23099	24168	24825	18183
Smp_189720	1	0	0	0	0	3	0	1	0	1	0	0	0	0	0	0	0	1	0	0	0	0	0	0	0	0	0	0	0	0	0	0	0	0	1	0
Smp_346350	9682	4515	4388	5678	5160	8579	6153	6166	6092	7209	6117	6007	5897	6099	6694	6867	7471	8260	9118	8398	6172	7240	6580	5790	5878	6873	7123	6374	6256	6192	5863	5745	5030	6553	8537	7258
Smp_333200	5961	2687	2737	3370	3744	5443	3769	3926	3563	4697	3964	3892	3700	4090	4360	3810	4200	4767	6407	6148	5020	5995	5704	4648	4945	5747	5520	5347	5067	5939	3894	3616	3901	4339	5708	5838
Smp_175270	492	252	203	260	442	381	199	213	201	264	658	607	728	796	782	540	688	604	589	506	355	747	495	456	435	601	724	647	1062	1278	749	675	715	648	601	1653
Smp_333210	261	122	114	127	213	201	143	115	122	150	278	320	270	280	291	258	310	298	417	429	233	288	244	179	261	297	272	223	284	224	245	226	245	287	303	300
Smp_202220	0	0	0	1	0	0	0	0	0	0	0	0	0	0	0	0	0	0	0	0	0	0	0	0	0	2	0	0	0	0	0	0	0	0	0	0
Smp_103200	5323	2128	2187	2637	3286	4076	2533	2740	2534	3293	4676	4196	4162	3828	4083	4129	4649	5100	5126	4501	4050	5065	4754	4396	4563	4726	4023	3929	4342	5218	3562	3545	3801	3876	4210	5173
Smp_323790	14	3	5	5	4	7	8	10	4	8	8	4	12	9	12	15	24	14	11	14	8	4	9	13	16	4	57	14	120	155	86	76	46	69	56	71
Smp_246670	2254	1223	1225	1619	1417	2803	2168	2099	2047	2306	1407	1433	1442	1350	1502	1824	2045	1977	3134	3110	1633	1645	1456	1472	1553	2370	2332	1920	1093	954	1236	1198	1124	1908	1737	1179
Smp_017660	4437	1951	1845	2223	2701	2434	1422	1669	1627	2012	2254	2040	2083	2584	2580	1771	1977	2128	2116	1977	3120	3620	3702	2949	2494	2496	2534	2318	2618	2200	2577	2711	2269	2129	2306	2306
Smp_017650	1812	832	835	1021	1312	1529	916	988	896	1200	1628	1576	1783	1800	1732	1653	1944	1918	1962	1790	1016	1289	1335	946	838	1080	1562	1238	1634	1607	1456	1296	1217	1380	1542	1759
Smp_017640	801	421	376	447	597	703	441	437	373	623	814	794	858	883	869	671	729	728	688	633	486	682	652	451	420	509	742	467	692	608	742	711	628	681	783	648
Smp_131870	2206	1075	1100	1356	1506	1913	1305	1323	1226	1508	2543	2523	2542	2363	2507	1864	2076	2229	2519	2688	1434	2088	1674	1282	1460	1596	1882	1448	2562	2430	1920	1579	1654	1988	1982	1814
Smp_017610	679	316	285	296	596	491	301	300	209	292	264	236	249	346	289	241	393	251	188	115	492	699	574	586	452	440	417	98	1363	1267	891	601	670	575	215	130
Smp_323870	34	15	15	26	37	21	11	17	12	11	18	19	27	12	21	5	14	10	15	19	31	52	40	39	17	16	20	8	28	29	28	17	13	12	7	9
Smp_212870	1028	383	401	556	615	766	464	493	437	756	812	746	831	958	908	830	953	891	822	741	852	906	1104	907	778	1076	937	647	1353	1643	1107	1125	1021	1100	1212	1365
Smp_212860	2275	956	995	1065	1264	1382	892	953	931	1132	1450	1330	1365	1737	1758	1307	1362	1572	1284	1189	1510	1853	1745	1538	1490	1557	1320	1094	1496	1490	1286	1443	1181	1220	1322	1153
Smp_169260	9280	5109	4631	5927	9625	5222	2761	2774	2931	2977	5738	5966	6276	6656	6414	4687	5479	4773	4637	4568	9024	8163	6926	7215	5200	6419	5347	4727	12259	12406	9769	8938	6389	6267	2604	4293
Smp_337790	518	213	198	237	366	176	96	101	85	134	397	342	417	479	518	268	313	306	219	207	328	605	346	236	260	233	389	263	742	596	452	426	421	343	286	572
Smp_337795	2326	1314	1247	1607	1612	2234	1470	1616	1444	1841	2061	1895	1869	1657	1770	901	939	1092	1750	1611	2325	2290	2549	2129	1962	2363	2064	1806	1330	1094	1139	1015	1095	1518	1756	1003
Smp_086590	7664	3108	3217	3715	4279	4325	2842	3263	2906	3614	4828	4294	4381	4481	4815	3739	4278	4651	4408	3787	5669	6616	6594	5733	5500	5529	4709	4875	5996	6778	4995	4921	4583	4632	5125	5939
Smp_246700	2956	1442	1380	1923	2068	2957	2195	2095	1943	2364	2061	2241	2270	2224	2365	2708	3441	2934	3815	3877	1916	2432	1581	1710	1535	2933	2762	2378	2302	2361	1913	1711	1557	2426	2121	2058
Smp_169220	40	11	13	23	45	16	1	7	12	10	33	25	55	46	46	40	54	46	23	21	14	27	20	17	9	13	33	46	98	78	92	92	83	58	51	71
Smp_246710	670	367	265	429	611	1547	936	847	817	1082	691	602	657	759	699	1932	2642	2196	2215	1931	571	861	621	634	673	1401	1719	1227	1105	919	890	722	820	1833	2242	2550
Smp_349510	80	31	32	47	47	117	85	74	69	112	65	59	87	77	95	64	61	92	86	72	44	65	81	52	51	70	110	75	45	42	50	49	65	94	128	82
Smp_179710	3575	1571	1928	2280	1561	2489	2198	2148	2146	2589	278	268	265	207	193	262	248	319	247	241	1902	1544	2533	1906	2100	1537	4552	6697	1453	1274	2075	2176	1798	1873	2085	2163
Smp_341730	4028	1933	2036	2522	2695	4516	3341	3437	3090	4375	2343	2117	2117	2165	2266	1710	2077	2289	2630	2554	3099	3163	3794	2804	2958	3581	5153	5954	3333	3081	2853	2599	2714	3008	4473	4711
Smp_306640	1962	980	994	1157	1363	1794	1161	1278	1111	1468	1804	1674	1802	1836	1994	1536	1693	1746	2012	1922	1307	1761	1659	1377	1452	1676	1639	1217	1562	1416	1532	1405	1386	1683	1618	1279
Smp_333250	856	388	361	370	737	113	79	65	72	81	644	535	613	1005	847	206	265	216	272	261	608	924	540	365	332	245	260	146	1284	1302	1103	780	611	508	187	206
Smp_321890	1654	772	727	935	969	1186	797	819	753	875	1100	1055	1072	1072	1270	872	1083	1125	1127	1028	1061	1413	1372	1026	833	974	1258	863	1514	1393	1474	1223	1132	1286	1294	1083
Smp_159730	7629	3673	3542	4809	4911	6564	4618	4486	4576	4949	5599	5894	5670	5709	6204	6675	8081	7238	9320	9358	6066	6612	4624	4883	4522	6872	6596	6069	5315	5025	4159	4037	3596	5127	4501	5164
Smp_159740	361	176	165	234	473	259	180	158	166	197	575	541	658	783	710	528	676	550	550	443	383	556	411	336	320	325	472	250	1231	1202	872	681	692	638	566	755
Smp_159750	772	413	356	494	626	753	482	533	426	611	583	556	644	843	719	711	838	732	949	903	639	795	727	564	492	749	905	546	1169	1050	929	835	763	999	938	898
Smp_324050	500	219	194	287	318	440	277	273	269	337	388	423	446	413	391	280	359	369	266	201	272	384	343	256	288	328	507	279	579	534	472	458	423	462	419	406
Smp_333290	149	96	65	81	125	60	57	52	49	55	104	83	75	105	137	17	45	32	48	47	169	275	163	160	165	137	88	61	271	290	180	103	138	105	72	147
Smp_159780	2349	1245	1117	1521	2003	1823	1083	1079	1079	1117	1967	1997	2050	2332	2307	1199	1567	1334	1505	1537	1449	1907	1200	1281	1214	1548	1421	1267	1772	1379	1563	1240	1089	1267	740	856
Smp_069380	1110	571	578	789	818	1123	802	786	792	976	845	820	821	852	922	939	1132	1034	1466	1592	599	852	558	567	567	966	972	812	990	982	854	706	732	1244	881	746
Smp_069400	39	27	16	24	42	31	20	23	15	26	78	83	71	84	98	47	54	60	49	42	26	72	48	37	39	38	45	60	63	65	47	32	41	30	20	33
Smp_159790	285	191	137	204	340	373	316	236	226	285	806	810	797	843	866	406	515	499	485	565	378	585	360	347	342	332	519	540	648	587	486	418	369	420	368	415
Smp_324100	2	0	0	0	1	0	0	1	0	1	13	8	4	5	5	3	8	2	0	3	1	5	1	0	2	0	1	1	3	6	2	1	1	2	1	0
Smp_341340	481	188	174	238	191	133	134	125	175	162	10	8	3	17	9	1	2	6	2	0	304	228	364	315	297	209	158	64	362	382	240	301	286	216	118	79
Smp_347730	22	3	6	12	15	39	29	30	25	35	62	74	57	79	88	140	173	130	120	108	24	48	45	25	18	18	40	40	77	48	44	56	39	40	80	124
Smp_165420	2651	1458	1306	1961	2168	2305	1553	1420	1473	1727	1215	1300	1361	1537	1583	1649	1952	1759	2064	1963	1977	2298	1856	1650	1356	1949	2205	1959	2557	2257	2216	2190	1571	2281	1586	1721
Smp_324140	118	64	58	66	85	250	222	202	178	252	142	141	133	124	136	329	386	397	309	275	87	101	125	138	189	209	196	182	158	166	125	132	145	245	223	358
Smp_080320	328	214	179	184	297	443	271	315	246	324	407	428	330	439	453	385	400	460	464	408	266	413	273	301	365	388	423	424	258	259	268	293	277	331	379	309
Smp_345610	9	8	5	10	19	3	5	5	11	8	28	20	24	40	24	23	21	21	29	27	7	20	10	13	6	4	12	16	22	7	25	18	15	7	19	27
Smp_324180	161	73	94	97	117	128	90	79	84	111	3	1	1	2	0	1	0	1	3	1	152	147	172	135	123	129	363	86	504	483	364	331	339	341	420	283
Smp_165400	1664	825	759	963	1000	1758	1381	1320	1252	1583	1152	1086	1164	1253	1394	913	1069	1122	1586	1714	1122	1378	1174	1096	1241	1584	1443	1152	845	738	697	716	746	1055	1269	764
Smp_080280	5486	2848	2826	3763	4025	5524	3923	4070	3769	4421	6006	5776	5359	6181	6691	4782	5370	5648	7444	6589	5929	7061	6321	5356	5549	6593	5736	5815	5531	5094	3881	3672	3918	4317	5211	4746
Smp_200600	1	0	0	1	3	64	29	26	23	35	1	3	2	1	2	5	11	6	30	23	0	2	1	1	8	13	28	25	2	3	0	4	15	54	52	64
Smp_331830	16	4	3	8	4	5	6	4	2	0	2	2	2	0	0	1	0	2	0	0	5	1	4	10	5	6	8	5	5	9	4	7	7	4	6	5
Smp_076630	1848	869	831	1035	1149	2330	1533	1742	1536	1908	1243	1185	1135	1178	1192	2565	2720	3042	3049	3119	1243	1352	1466	1262	1437	1992	2215	2283	1225	1073	1159	1176	1129	1508	1937	1918
Smp_076660	4868	2263	2338	2804	2577	2591	1881	1857	1842	2190	2591	2343	2354	2504	2730	1617	1825	2055	2025	1937	2980	3187	3646	2598	2368	2190	2279	1885	2971	2691	2874	2596	2133	2020	2166	1613
Smp_163420	6758	3200	3125	4352	4330	6112	4636	4218	3949	5124	4552	4482	4505	4852	5077	3966	4880	4641	5913	6141	4293	5913	3933	3551	3585	4791	5828	5819	5690	5880	4375	4026	3726	4527	5231	6038
Smp_163430	1893	861	860	1090	1049	2047	1551	1601	1515	1757	1226	1158	1149	1114	1197	1514	1704	1935	2209	2000	1658	1619	1791	1474	1610	2055	2101	2426	1362	1218	1118	1136	1177	1395	2303	2054
Smp_307220	3417	1772	1491	1612	2642	1395	673	796	809	716	6944	6238	6246	5435	5263	4323	4856	4832	3464	3358	3703	4663	4321	4561	4134	3622	1994	1406	3479	4764	2939	2563	2749	2649	2293	744
Smp_163640	312	180	162	224	269	243	187	169	160	184	341	354	344	345	367	231	281	263	331	314	187	210	203	166	149	202	229	204	205	159	247	191	184	228	218	185
Smp_077030	4162	1902	1802	2100	2307	2291	1683	1723	1655	1892	3771	3521	3405	3152	3340	2361	2547	3004	2707	2591	2745	3422	3250	2748	2559	2511	2587	2177	2811	2793	2835	2660	2365	2357	2296	2308
Smp_243780	8	3	1	9	11	1	1	1	1	6	93	100	137	127	100	54	120	64	34	26	10	13	15	3	9	9	15	2	35	24	35	18	11	24	37	13
Smp_307240	747	464	339	416	650	310	163	213	193	190	1923	1771	1786	1583	1497	1164	1407	1248	855	783	890	1131	931	901	864	867	562	365	1267	1853	1091	928	1001	949	856	384
Smp_077020	2482	1107	1206	1424	1471	1654	1205	1307	1248	1410	1526	1451	1446	1659	1841	1417	1485	1728	1730	1486	2006	2049	2273	1955	1738	1643	1654	1651	2006	2174	1357	1374	1482	1289	1525	1771
Smp_077000	656	362	340	406	430	995	746	710	684	827	651	639	681	564	692	749	794	843	1249	1211	446	489	514	509	555	919	852	763	513	391	446	415	438	760	795	677
Smp_076990	2340	1038	1015	1275	1387	2094	1355	1336	1297	1599	1822	1723	1714	1726	1866	2863	3149	3605	3308	3005	1418	1770	1677	1315	1358	1660	1784	1762	1222	1033	1259	1137	1050	1300	1651	1360
Smp_163620	2000	996	950	1273	1228	2210	1672	1576	1547	1846	1333	1350	1300	1320	1386	1845	2034	2082	2919	2949	1200	1449	1305	1132	1444	2013	2081	1629	1268	1227	1274	1160	1116	1979	1852	1482
Smp_163610	4065	1658	1931	1738	2213	2320	1251	1989	1436	2027	3845	3715	3341	3428	3084	3030	3192	3538	2566	2396	3146	4535	4174	3566	3435	3522	2780	1332	1984	2353	2328	2533	2184	2211	2823	1408
Smp_076960	1465	749	642	886	1019	1186	840	819	822	959	1412	1328	1512	1407	1472	1085	1233	1230	1239	1194	1234	1646	1333	1132	1016	1483	1264	963	2020	2115	1423	1348	1277	1661	1285	1441
Smp_076950	4390	2000	2011	2728	2828	2695	1923	1866	1802	2275	2056	2146	2093	2297	2565	2336	2571	2572	2865	2783	2697	3104	3142	2227	2007	2043	2572	2068	3407	3266	2928	3021	2443	2404	2551	2429
Smp_163600	449	227	231	305	352	690	514	537	547	563	506	520	502	472	486	683	801	770	908	971	288	455	318	362	553	837	662	384	443	449	339	289	437	770	554	506
Smp_076930	67	45	25	39	53	115	69	72	85	105	135	121	117	93	103	99	98	155	139	137	56	57	62	65	57	91	104	98	52	44	47	43	38	68	79	109
Smp_163590	42	25	15	17	52	54	35	32	29	41	128	128	125	127	134	98	104	92	76	71	88	123	78	93	78	104	93	86	150	159	105	125	87	92	63	141
Smp_076910	1300	594	485	760	1091	874	544	544	474	705	1028	962	1267	1505	1281	859	1021	883	910	927	1127	1489	1264	1037	850	1142	1460	828	2213	2259	1578	1501	1399	1457	1403	2154
Smp_163580	7604	3302	3400	3955	4177	4234	2785	3052	2979	3395	4176	3806	3752	3947	4273	3320	3743	4044	3834	3380	5128	5630	6049	4782	4673	4489	4090	3705	6248	7451	5079	4657	4622	4310	4209	5285
Smp_076880	2677	1387	1320	1695	1494	2499	2031	2058	1975	2476	1130	1116	1039	1171	1310	1357	1491	1648	2232	2163	2496	2488	2658	2147	2304	2794	2713	2544	3020	4537	1858	1904	1910	2140	2861	3162
Smp_163570	23353	13061	12443	15759	21200	22230	13986	12785	12456	13528	16671	17108	17623	17827	17576	13264	17230	15181	13499	12076	19707	24952	15704	16677	14351	23659	18448	12051	16766	12750	12472	12178	9736	11473	5888	3599
Smp_076860	340	132	114	166	202	353	227	184	201	273	555	557	537	450	515	340	401	465	485	469	190	235	250	246	211	316	254	286	201	170	205	198	143	202	242	271
Smp_163560	2738	1316	1252	1889	1593	2532	1832	1817	1815	2138	1380	1402	1393	1612	1653	1970	2356	2255	2596	2536	1930	1863	1647	1575	1494	2252	2056	1940	1541	1476	1412	1363	1250	1843	1560	1363
Smp_163550	209	102	106	166	153	113	82	95	88	108	247	228	256	286	301	128	158	133	189	198	277	396	234	248	211	219	252	180	287	389	277	255	198	184	150	148
Smp_248140	3353	1571	1464	1751	1933	3654	2411	2768	2386	2968	2635	2599	2518	2433	2604	2938	3241	3589	4323	4167	2498	2951	2847	2720	3073	3937	3166	2670	2978	2933	2551	2288	2475	3502	3590	3462
Smp_248130	458	237	236	287	341	402	242	232	182	334	337	275	320	312	336	310	322	290	353	317	339	371	444	320	255	306	409	444	387	375	368	394	270	285	454	460
Smp_163500	547	330	275	407	696	671	395	387	372	468	1127	1127	1277	1319	1375	960	1160	966	998	904	987	1490	976	969	1040	1060	1337	1353	1497	1535	1305	1288	1202	1130	773	1228
Smp_163520	615	251	203	294	584	312	182	143	173	222	306	318	405	424	494	474	619	535	652	663	550	922	745	572	478	609	1075	808	1046	1069	972	753	754	693	1068	1454
Smp_173110	1650	850	713	861	1627	2211	1416	1212	1269	1502	2384	2358	2308	2725	2721	2586	3173	3078	5430	5098	1693	2648	1631	1318	1318	1634	2079	1610	3314	3352	2403	1880	1832	2938	3477	5174
Smp_097810	2469	1132	1099	1348	1656	2047	1307	1373	1320	1579	1882	1838	1792	1785	2001	1635	1704	1864	1911	1852	2042	2659	2340	1946	2078	2251	2283	1815	2435	2925	1965	1827	1884	1945	2126	2763
Smp_175880	0	0	0	0	0	0	0	0	0	0	0	0	0	0	0	0	0	0	1	0	0	0	0	0	0	0	0	0	0	0	0	0	0	0	0	0
Smp_097800	25366	13036	13218	15806	15490	17106	11254	12114	12734	14157	22541	20938	19998	19184	19708	15127	17531	18731	15761	14082	20670	21985	24497	17646	18052	17743	16064	15809	19701	19865	16435	16426	14623	14157	17337	15880
Smp_097790	4257	1996	1825	2494	2456	2615	1775	1841	1718	2053	2533	2558	2360	2535	2722	2346	2545	2608	3246	3039	3557	4116	3757	3314	3171	2976	3035	3258	3511	3381	2710	2620	2408	2537	2724	2892
Smp_175860	221	121	125	147	207	583	412	354	391	461	403	429	433	455	470	393	439	496	529	602	274	322	275	240	340	521	550	365	280	297	273	317	307	559	486	410
Smp_175840	2650	1290	1268	1425	1691	1685	1127	1153	1116	1360	1571	1481	1597	1878	2026	1646	1762	1914	1584	1480	2052	2289	2227	1830	1902	1547	1813	1734	2105	2350	1886	1720	1677	1469	1660	1881
Smp_097750	3895	2005	2280	2567	2449	3378	2384	2551	2545	2757	3539	3453	3229	2829	3042	3001	3200	3933	3037	2888	3856	4359	4878	3769	3982	3939	3949	4729	3859	4905	3020	2770	2711	2547	3534	4285
Smp_097740	687	353	298	440	572	378	204	208	217	351	613	554	742	714	717	373	513	499	367	328	462	706	599	380	349	389	611	411	791	783	698	647	626	553	496	763
Smp_097730	1781	792	770	988	1392	1353	876	863	729	1305	990	864	1061	1202	1218	1375	1490	1402	1626	1291	1479	1661	1673	1176	1071	1750	1651	1355	2416	3171	2033	1842	1702	2241	2273	2510
Smp_198750	1948	973	818	1161	1206	1753	1226	1322	1229	1368	1390	1343	1312	1306	1352	1034	1069	1275	1982	1962	1486	1527	1624	1357	1518	1783	1692	1544	1443	1282	1248	1314	1204	1581	1599	1480
Smp_097710	321	147	126	218	353	287	172	158	139	297	239	283	332	407	402	392	473	416	412	325	238	349	393	265	155	361	575	357	624	635	552	508	482	637	625	777
Smp_097700	1518	824	704	854	1086	1905	1368	1380	1304	1634	999	975	979	1091	1130	1320	1461	1513	2292	2137	1110	1447	1384	1326	1279	2177	1800	1617	1331	1455	1121	1021	1289	2020	1934	1810
Smp_097660	14476	6894	6903	8121	8582	8653	5823	6159	6269	7044	7463	7167	6783	8190	8681	7046	7972	8933	8493	7934	10945	11919	12677	9880	9078	8849	9149	8835	12347	14066	10459	10352	9220	8421	9544	10098
Smp_341640	156	101	70	97	137	96	62	58	48	65	161	157	216	241	260	128	147	109	121	108	145	236	184	178	142	147	150	141	232	227	175	173	179	140	100	146
Smp_097620	839	355	339	486	646	403	222	263	226	309	908	840	1001	986	933	647	783	829	750	569	619	751	824	562	531	578	654	544	847	763	721	684	574	593	612	587
Smp_167370	38	16	13	14	45	55	38	31	22	55	113	107	157	135	147	158	174	170	126	150	26	70	40	52	30	51	124	87	88	114	82	66	57	58	88	157
Smp_325820	2	2	0	0	2	3	1	0	2	0	0	1	0	0	3	2	0	1	1	0	2	0	6	0	5	2	2	4	4	4	3	1	0	1	6	8
Smp_083410	27829	12052	12152	14779	13076	10233	7799	8299	8785	9635	9321	8358	8272	10107	10713	7258	7643	8932	7282	6653	20192	17851	23030	16092	13532	10486	9868	8531	19743	17948	17191	17909	13856	11470	11435	10689
Smp_083400	4519	2133	2111	2755	2929	2303	1662	1751	1611	1920	3488	3445	3592	3814	3821	2647	3095	3118	2819	2563	3628	4392	3812	3057	3231	2932	3011	2452	4786	5405	3601	3329	3211	2868	2800	3141
Smp_167360	821	400	311	476	732	755	477	454	382	594	630	703	715	841	784	647	854	622	696	660	533	768	481	465	352	666	856	612	999	950	816	726	617	994	537	554
Smp_083380	2089	930	858	1125	1306	1903	1278	1358	1186	1525	2053	1976	2019	2021	2262	1707	1835	1991	2147	2055	1420	1814	1610	1333	1400	1468	1935	2123	1529	1471	1502	1314	1280	1453	1725	1911
Smp_308030	7	3	4	4	6	10	4	6	3	7	2	0	0	2	0	0	1	1	2	7	4	2	3	8	0	8	13	18	6	6	11	11	6	9	17	14
Smp_308040	1	1	0	2	0	2	1	7	5	7	0	0	1	0	0	2	0	1	0	1	0	0	2	0	0	2	3	6	2	0	1	0	1	9	14	13
Smp_083340	3951	2210	2133	2999	2823	4141	3097	3087	3196	3202	5234	5602	5098	4800	5742	6537	7398	7862	7895	6656	4191	4847	4757	3683	3917	4925	4197	4663	4188	4795	3097	3032	2927	3258	4110	3571
Smp_167330	2051	980	869	1127	1366	1333	869	988	896	1049	1910	1882	1804	1642	1729	1417	1694	1717	2129	1950	1665	2094	1787	1671	1792	1725	1538	1316	1736	1876	1364	1359	1276	1240	1176	1456
Smp_345720	396	214	194	282	272	560	367	395	431	437	334	331	360	310	366	1079	1286	1287	1013	910	292	395	341	281	284	574	662	345	498	478	382	347	351	710	661	882
Smp_325900	2	3	1	2	3	7	3	3	1	3	0	2	1	2	1	8	5	8	6	7	0	2	2	13	5	5	5	8	7	7	1	7	4	7	10	8
Smp_167310	621	316	296	327	479	488	316	269	267	414	445	428	462	547	527	546	631	548	573	503	511	615	615	493	424	515	665	549	770	671	656	613	641	630	650	739
Smp_167300	236	127	98	152	173	162	100	94	106	105	158	156	176	206	200	242	244	228	172	121	143	242	187	180	156	154	212	143	225	216	178	155	145	158	176	203
Smp_167290	1357	679	629	779	956	1159	826	810	800	1050	987	912	990	1175	1176	1087	1274	1154	1392	1391	919	1252	1123	899	779	1162	1421	867	1420	1392	1356	1257	1085	1588	1303	1120
Smp_083240	1931	849	809	923	1136	1176	597	730	707	782	1763	1649	1737	2067	2153	1642	1864	1989	1561	1442	1252	1799	1468	1317	1402	1496	1244	1162	968	800	1028	971	967	914	1067	778
Smp_167280	1728	963	896	1117	1371	1037	633	760	752	714	3637	3269	3098	2892	2968	2376	3161	3003	2020	2001	1311	1807	1583	1616	1584	1440	1139	1575	1106	938	1165	889	1005	1110	1080	733
Smp_331910	1307	519	602	584	735	589	340	480	509	478	800	657	664	923	1075	614	753	817	544	440	1174	1707	1384	1390	1372	1260	828	383	889	781	1021	954	909	1015	1026	549
Smp_194030	1228	592	583	767	812	1369	969	895	816	1058	1297	1200	1238	1386	1462	1378	1710	1639	2602	2526	840	1121	937	880	991	1227	1286	1168	1493	1635	1113	863	977	1421	1726	1451
Smp_120700	12245	6090	5796	6519	8908	7611	4268	4934	4541	5000	14149	12781	13450	12447	12986	10864	13172	13924	11509	9698	10054	14685	12462	10521	10138	10993	9593	6533	15749	19393	11084	10108	10262	9289	8140	10209
Smp_194040	46	18	20	23	35	33	17	25	26	32	88	72	71	73	76	57	58	70	58	60	46	49	41	42	61	38	66	56	75	128	31	30	46	53	82	114
Smp_194050	22033	10047	9073	8707	13947	13114	5866	8090	7773	8171	32090	29025	28590	31343	32481	30827	33585	36302	30715	26409	21150	30903	23000	25017	25149	21538	13250	8474	23675	28800	19915	19683	19633	16840	15316	21052
Smp_325980	2	1	0	0	0	4	0	1	1	3	0	0	2	0	1	0	0	0	1	0	0	0	0	0	0	1	0	1	1	0	0	1	0	1	2	5
Smp_093310	2629	1139	1159	1402	1499	1961	1287	1408	1306	1723	1570	1436	1391	1583	1687	1111	1220	1382	1580	1531	2130	2318	2349	2022	1876	1976	2161	2074	2208	2452	1673	1517	1662	1589	2108	2405
Smp_093320	1544	714	740	848	789	1044	758	746	804	888	737	609	616	761	750	556	655	755	677	683	830	718	768	687	623	669	689	667	553	507	574	609	447	512	662	449
Smp_346190	566	273	222	296	331	601	404	422	368	442	327	334	336	319	352	419	423	480	712	716	403	525	517	456	481	628	458	613	417	474	340	307	338	411	616	733
Smp_173280	2627	1099	1215	1396	1456	1603	1085	1191	1111	1336	1567	1404	1391	1524	1644	1149	1247	1419	1547	1561	1737	2006	1995	1791	1570	1713	1569	1383	1576	1771	1312	1395	1266	1324	1532	1438
Smp_173250	447	222	177	276	324	690	517	538	517	572	374	356	364	337	381	694	814	737	885	830	335	382	417	382	530	697	707	412	432	407	416	415	512	1084	807	521
Smp_035540	1113	514	512	655	752	1107	745	732	735	834	767	700	735	721	839	1031	1028	1151	1278	1186	645	893	854	839	863	983	1053	812	842	721	822	785	762	929	968	1000
Smp_035550	133	49	57	65	84	185	85	116	110	132	118	88	115	93	117	160	185	203	136	144	111	134	150	127	158	159	166	92	103	105	93	100	107	142	193	173
Smp_035560	6124	1460	2403	4078	5728	13056	7817	7801	7939	10706	6970	6378	6088	2109	3358	8667	9768	11176	12225	13171	5363	7187	7005	6528	7128	7803	12527	22795	2532	2888	4804	5635	5970	7364	13329	17637
Smp_245940	416	193	158	224	334	315	145	152	115	245	454	432	544	579	500	521	571	537	373	305	302	525	333	339	268	314	374	329	436	350	364	377	362	356	397	357
Smp_035580	2423	1152	1059	1530	1892	2529	1544	1606	1408	2159	3403	3294	3617	3603	3529	3909	4424	4016	4220	3763	1747	2509	2175	1725	1717	2321	2873	1719	4191	4630	3105	2596	2508	3356	3570	4499
Smp_141310	13	6	12	11	20	52	34	32	24	39	55	37	52	54	49	52	42	42	61	52	31	32	28	29	28	32	88	73	65	62	34	37	35	44	81	143
Smp_141320	360	171	173	243	277	621	375	372	322	505	420	393	421	424	402	965	1036	1099	814	884	221	290	269	239	233	408	558	558	272	259	255	289	226	414	485	483
Smp_035620	1669	767	777	974	1071	1516	942	1001	873	1210	1066	923	948	1001	1117	1049	1218	1245	1454	1378	1397	1450	1572	1391	1319	1490	1457	1792	1632	1933	1272	1080	1221	1320	1664	1999
Smp_141330	2265	1040	1086	1305	1384	2850	1987	2131	1866	2573	1350	1244	1306	1372	1479	1744	1925	2082	2696	2424	1833	1921	2232	1791	1850	2738	2426	2282	1855	1732	1389	1396	1480	2083	2637	2349
Smp_343420	115	62	48	52	73	40	36	36	39	43	5	3	4	14	9	6	1	2	2	1	117	79	104	87	51	57	39	4	74	78	88	111	73	62	47	39
Smp_035650	27	24	11	22	53	84	29	55	30	60	115	86	145	131	127	118	147	152	132	130	39	81	75	49	50	82	130	94	131	140	139	126	104	170	101	109
Smp_141350	89	55	35	36	99	121	98	61	48	48	170	185	220	278	255	137	142	169	158	114	66	130	88	69	63	124	163	100	155	160	131	113	124	133	121	147
Smp_141360	2741	1280	1217	1404	1518	2114	1465	1404	1324	1737	2949	2619	2748	2645	2699	1920	2235	2318	2185	2140	1730	2261	2021	1724	1621	1721	1778	1007	1969	1776	1774	1620	1438	1777	1636	1080
Smp_210790	3354	1719	1614	2045	3084	1995	1142	1166	1053	1628	2988	2761	3223	3692	3642	2722	3207	2780	2767	2402	2188	3060	2705	1873	1521	2244	2971	1947	3235	2976	3382	2946	2644	3077	2892	3021
Smp_210800	12	11	8	12	18	172	54	93	52	110	10	9	7	33	21	10	28	14	20	22	13	31	22	23	24	28	104	89	54	32	30	39	39	97	511	803
Smp_141380	1060	493	476	597	627	813	524	562	554	600	600	570	584	616	645	354	383	459	597	603	655	877	756	622	600	664	719	505	914	757	746	669	661	715	723	716
Smp_035700	1997	599	665	872	1129	1255	564	678	528	1174	1246	952	1004	1356	2242	1101	838	1352	1344	971	1174	1401	1120	806	664	1006	622	509	993	1167	1062	982	821	710	1052	977
Smp_141390	1600	662	677	720	1224	1499	678	839	747	989	2261	1976	2114	2165	2133	1634	2022	1864	2203	2028	948	1393	1089	886	996	1011	1137	770	2357	2625	1778	1610	1574	1660	2292	2718
Smp_141290	8440	3855	3775	4480	5365	6118	3353	3947	3639	4187	13295	12368	12730	13924	14633	8802	10310	10465	6655	4935	5610	9183	6847	6106	7665	6641	6819	5069	10287	10309	8786	7955	8195	8326	8000	7808
Smp_141280	101	36	50	58	78	94	55	60	49	88	158	148	142	195	192	142	137	143	100	110	104	138	123	107	100	102	136	70	139	175	114	109	127	91	126	129
Smp_035500	206	91	84	107	122	223	139	172	129	165	186	155	161	187	190	184	195	249	229	240	122	201	175	119	183	217	217	189	179	237	127	156	174	197	218	211
Smp_141270	282	117	118	140	253	181	164	164	111	158	126	157	286	295	322	181	157	165	173	197	213	218	252	192	157	225	311	162	255	233	255	184	156	219	349	341
Smp_035480	2508	1126	1167	1282	1518	2486	1570	1772	1599	1867	1905	1792	1742	1725	1889	1499	1736	1942	2307	1984	1971	2313	2145	1917	2113	2642	2073	2006	1842	1673	1461	1445	1541	1934	2054	1956
Smp_035470	11674	5565	5557	6808	7051	6284	4285	4522	4616	5540	5882	5287	5235	5641	5831	4256	4660	5122	5248	4872	8395	8555	9955	7259	6910	6402	5403	5030	9136	10081	7968	8245	7306	6657	6656	6421
Smp_035460	339	140	151	226	283	438	264	243	223	370	398	390	464	422	469	414	499	436	474	445	254	313	384	267	277	358	531	319	321	208	348	317	282	393	378	395
Smp_141250	59	21	27	24	47	94	49	32	73	70	45	46	50	61	58	51	53	75	48	28	47	85	76	72	58	61	129	93	84	111	80	79	85	103	91	181
Smp_141240	817	384	373	481	551	838	541	571	567	697	615	521	521	687	727	661	738	718	951	869	682	723	761	731	721	877	766	521	815	782	621	596	666	848	826	755
Smp_349610	64	32	26	48	59	308	121	118	112	265	12	27	32	31	27	280	324	266	262	173	31	32	47	27	32	97	319	170	149	108	131	147	112	376	708	484
Smp_035430	6118	2763	2640	3313	3911	4781	2994	3363	3098	3777	5771	5228	5332	5507	5662	5006	5653	5779	6194	5371	4847	6152	5530	4669	4887	5198	5085	4562	5560	5668	4272	3646	3788	4237	4901	4663
Smp_326410	876	404	404	476	499	607	400	441	416	506	840	835	687	648	702	604	606	727	554	534	735	820	691	612	590	596	618	743	650	829	531	550	463	452	534	741
Smp_035410	2640	1146	1059	1440	1376	1457	1021	1117	1033	1138	1671	1539	1462	1745	1982	1390	1421	1719	1872	1715	2062	2191	2285	1719	1681	1484	1507	1405	1515	1167	1331	1245	1150	980	1365	1212
Smp_035390	1768	784	843	1131	1177	1685	1137	1235	1171	1316	1675	1722	1614	1677	2005	1838	1972	2029	2561	2446	1435	1883	1529	1321	1418	1677	1616	1496	1683	1719	1270	1054	1051	1341	1638	1688
Smp_035380	78	34	26	28	59	41	25	27	19	38	55	57	60	65	69	33	33	49	28	23	44	52	55	66	56	53	75	38	64	65	72	68	59	41	29	40
Smp_035370	53	23	20	24	43	24	13	19	22	29	41	60	73	64	57	37	28	33	25	27	49	62	67	39	46	41	65	20	86	132	75	68	52	72	45	56
Smp_035360	773	367	300	412	437	809	504	556	493	692	559	460	525	519	615	806	850	972	915	900	591	609	776	650	639	811	751	601	537	518	484	526	465	639	710	562
Smp_141230	215	89	83	97	147	149	104	91	74	96	179	195	169	229	243	139	160	197	207	197	164	233	134	173	143	177	186	145	188	228	182	163	160	167	160	143
Smp_141220	1950	917	857	1081	1118	1287	864	874	842	1029	1360	1166	1199	1402	1416	1007	1116	1191	1362	1217	1443	1673	1618	1329	1383	1289	1402	1253	1575	1597	1375	1334	1157	1128	1235	1364
Smp_035310	4928	2619	2436	3397	3134	4164	3168	3144	3248	3505	4903	4914	4495	4526	4865	4432	4630	5377	7198	6519	5503	5379	5952	4553	4743	5011	5047	4815	3634	3406	2854	2863	2748	2995	3570	3080
Smp_035300	3147	1449	1520	1806	1931	2469	1592	1811	1649	2321	1769	1637	1611	1846	1892	2020	2231	2418	2207	1974	2175	2128	2595	1957	1804	2278	2055	1874	2300	2043	2181	2250	2027	2265	2733	2045
Smp_035290	316	116	100	148	214	147	115	100	80	120	218	223	259	415	415	135	167	152	237	202	321	310	308	285	293	238	209	208	291	401	263	204	277	184	147	184
Smp_035280	1539	783	734	820	938	1586	1063	1072	1043	1380	1003	974	925	1012	1053	1295	1406	1395	1619	1654	1069	1227	1356	1082	1085	1407	1483	1406	1118	1042	957	982	975	1238	1408	1154
Smp_035270	9286	4478	5017	5503	5304	7126	4734	5587	5368	5910	7038	6283	6177	6407	6994	5322	5676	6910	5381	4736	6605	8211	7553	6818	7961	7337	8233	10364	6942	9114	5814	5347	6028	5619	7028	8106
Smp_035260	5085	2185	1950	2441	3506	1031	639	659	676	586	4071	3622	3874	4457	4450	2638	3142	3138	3501	3064	3342	4435	3756	2700	2526	2175	1808	1384	3902	3756	3085	2465	2464	2184	1965	2097
Smp_035250	73	28	31	29	82	35	14	12	14	17	34	28	35	20	20	13	14	9	13	5	73	65	73	47	43	31	49	33	83	91	102	96	75	54	58	46
Smp_035220	205	82	66	107	151	199	141	119	104	146	593	640	606	475	480	470	492	586	402	422	151	281	220	203	208	225	288	242	189	212	194	183	178	207	173	258
Smp_035210	5345	2716	2302	2408	4737	4339	2438	2954	2411	2516	14053	12605	13087	13685	13642	10405	12907	12296	9447	8181	6601	13429	7168	7326	7226	8055	5316	2700	7892	7219	5640	4844	5223	4881	3401	2262
Smp_035200	33759	17766	16722	19494	22196	25490	16833	18141	17794	21211	20303	18934	17965	23995	25942	19135	20794	23740	26678	25097	33563	33005	34399	28535	29982	30802	25825	29416	27266	26036	20082	19208	21081	20997	27912	28568
Smp_035190	2570	1284	1197	1807	2041	3848	2626	2569	2297	2896	2443	2725	2820	3143	3452	2884	3215	3025	5034	5308	1913	2726	2108	1799	1884	2910	3267	2731	1740	1559	1515	1587	1684	2825	2752	2162
Smp_035180	288	193	125	178	254	227	144	152	128	169	443	450	475	502	455	253	285	330	285	276	237	381	292	249	227	238	185	187	365	393	266	258	236	196	195	177
Smp_035150	1813	811	787	877	1029	1446	896	1003	947	1169	1292	1144	1120	1146	1260	1131	1083	1321	1516	1552	1327	1470	1311	1188	1403	1537	1288	1338	1415	1600	1095	1066	1110	1241	1187	1658
Smp_333650	631	275	289	324	449	322	225	204	203	255	430	408	482	496	452	336	439	381	425	471	403	533	276	306	249	374	397	288	445	358	398	286	219	272	197	243
Smp_343410	265	111	94	164	206	104	81	108	68	119	168	150	169	238	232	105	147	120	85	93	233	275	153	134	112	143	188	134	235	201	249	233	205	170	118	198
Smp_035110	2112	959	921	1066	1449	1889	1243	1302	1222	1506	1459	1273	1413	1500	1597	2155	2383	2641	2558	2490	1505	1910	1659	1635	1624	2160	2120	2096	1491	1468	1334	1201	1290	1595	1877	2063
Smp_141170	26	10	10	24	25	17	9	10	19	15	5	9	11	2	9	4	5	5	7	6	26	15	20	7	16	22	38	27	12	26	20	18	14	16	32	43
Smp_035090	1701	789	783	1134	1134	2144	1627	1646	1625	1799	1401	1409	1369	1243	1379	1880	2251	2372	2512	2417	1311	1649	1588	1366	1654	2241	2400	2220	1678	1901	1306	1313	1508	2053	2300	2341
Smp_035080	1192	590	575	748	716	652	404	433	442	539	579	546	555	681	673	374	416	449	511	467	859	806	1029	658	581	614	826	644	1015	881	952	997	748	761	722	695
Smp_141160	911	445	410	487	452	384	299	317	339	384	201	152	163	243	226	138	134	153	108	108	586	481	685	514	563	415	305	227	456	553	424	467	334	369	273	237
Smp_141150	2829	1335	1261	1800	1961	2670	1733	1773	1865	2237	1699	1638	1588	1608	1721	2284	2623	2783	3598	3391	1896	2674	2528	1947	2311	2777	3016	2369	2650	2504	2237	1946	1985	2768	2789	3196
Smp_035040	169	78	84	76	151	72	51	59	49	63	166	166	192	213	242	110	127	102	106	127	99	160	130	137	123	111	143	124	180	191	218	178	164	178	136	166
Smp_035030	9706	5294	4984	6714	6360	5540	3922	4016	4138	4397	8292	7795	7320	8474	8979	6167	6916	7126	7356	6671	7123	8189	7341	6014	6890	6329	5291	5445	6491	5963	4733	4471	4587	4668	5031	4951
Smp_035020	1972	1009	1044	1310	1614	1712	1125	1127	1016	1442	1499	1295	1386	1351	1309	1306	1434	1399	1474	1372	1371	1621	1644	1354	1293	1593	1922	1672	1755	1758	1784	1567	1498	1761	1870	1866
Smp_035010	2127	875	875	1021	1264	1336	863	875	858	1134	868	751	815	950	991	777	857	922	929	899	1362	1462	1657	1257	1072	1290	1539	1576	1454	1147	1296	1316	1260	1259	1458	1473
Smp_035000	702	293	278	359	379	373	235	221	223	310	239	231	201	247	260	167	184	201	205	184	438	422	511	387	297	298	346	370	474	540	451	460	327	355	369	373
Smp_141140	2766	1401	1244	1495	1685	2717	1973	2062	2056	2343	2010	2096	1912	2164	2221	2303	2537	2752	3567	3271	2623	3153	2993	2754	3159	3557	3149	3416	2310	2043	1627	1606	1732	1957	2599	2622
Smp_034980	4373	2089	2152	2797	2599	4630	3315	3579	3251	3834	3118	3157	2957	2685	2965	3598	3867	4324	4090	3728	3461	3928	4205	3569	3949	3593	3891	4788	2863	2705	2627	2755	2479	2547	3266	3317
Smp_141130	0	0	0	0	0	0	2	3	2	0	0	0	0	0	0	0	0	0	1	1	2	0	1	0	0	1	1	4	0	0	0	0	0	0	1	2
Smp_141120	1599	885	826	1194	1016	1611	1190	1102	1298	1234	1887	1818	1809	1582	1801	2249	2506	2509	2502	2438	1319	1497	1557	1212	1409	1431	1390	1511	1290	1558	1128	1072	968	929	1228	1153
Smp_246000	1018	489	521	664	791	956	653	542	571	810	954	938	977	931	951	912	1100	1083	1347	1442	700	910	665	537	536	887	835	746	1071	1176	855	695	583	733	794	772
Smp_034940	3552	1779	1514	1918	2922	3914	2737	2721	2405	3091	3137	3026	3236	3171	3484	2851	3397	3511	4791	4843	4188	5360	4464	3786	3444	4652	5170	3790	5196	5474	3984	3692	3606	4489	4270	4742
Smp_141080	2477	1212	1117	1489	1670	1961	1361	1406	1456	1734	1616	1445	1480	1466	1583	1279	1392	1546	1629	1382	1874	1934	2223	1855	1835	2003	1841	1306	1982	2540	1579	1544	1615	1776	1855	1778
Smp_034920	295	192	172	213	327	309	208	173	170	229	220	254	225	267	284	153	178	163	206	197	310	285	277	246	202	249	319	221	388	429	375	429	317	373	177	163
Smp_141070	187	89	89	87	191	227	113	137	105	129	444	447	445	461	483	418	583	425	435	484	204	382	278	233	258	341	367	186	425	435	336	310	263	355	241	191
Smp_034870	9886	4975	4541	6109	6568	7642	4914	5209	5075	5777	9630	9412	9107	9108	9757	7658	8173	8902	9315	8709	7511	9879	8178	7101	7383	7402	7211	6519	7562	7755	6793	5873	5752	5839	7687	6698
Smp_034860	15	7	9	10	18	24	15	23	15	25	16	21	18	13	26	41	48	44	42	31	12	19	7	14	18	18	51	38	29	26	26	36	21	38	33	51
Smp_034850	1521	726	635	720	1333	1110	625	761	621	789	1250	1146	1350	1434	1371	1254	1657	1442	1490	1261	1162	2198	1601	1480	1342	1806	2068	1315	2638	2979	1772	1464	1625	1841	1631	1548
Smp_034840	46469	21987	21680	23316	30756	29894	18338	21373	19692	21716	41434	37790	37771	39483	41196	33051	37185	41169	34642	29761	35504	46076	39739	35406	36348	35318	31974	25944	41934	46646	32649	28974	29784	29818	29332	29132
Smp_141040	1659	784	670	907	1277	1276	881	808	854	1002	1658	1634	1771	1908	1880	1654	1833	1885	1916	1916	1087	1652	1382	1180	1210	1604	1644	1127	1821	1792	1587	1419	1333	1624	1517	1738
Smp_343400	377	166	154	185	296	127	59	70	64	89	505	475	476	476	423	170	225	232	235	246	235	338	247	229	305	183	225	162	442	370	384	325	337	331	219	247
Smp_020450	2930	1362	1152	1600	1796	1865	1342	1319	1266	1519	2015	1874	1782	1866	1934	1743	1956	2034	2971	2801	2125	2555	2576	1952	2136	2203	2278	1769	2992	3042	2449	1976	1975	2297	2395	2786
Smp_133280	3473	1600	1569	1781	2178	2868	1888	1883	1844	2345	2217	2101	2197	2587	2648	2102	2390	2470	2863	2708	2646	3000	2876	2368	2175	2868	2756	2002	2704	2484	2584	2601	2311	2930	2958	2311
Smp_133270	4709	1943	2100	2901	3135	3769	2329	2567	2535	2996	3708	3569	3297	3086	3369	2221	2530	2672	3506	3429	3346	4100	3919	3213	3535	3228	3280	2685	3625	4101	3184	3067	3060	3268	3715	3485
Smp_133260	14	1	2	6	16	16	3	3	4	13	31	38	78	55	40	39	63	38	14	25	9	15	18	13	7	19	89	18	133	139	80	58	68	91	102	162
Smp_133250	1155	481	518	734	890	1107	625	707	636	821	1561	1564	1582	1463	1510	1443	1902	1633	1761	1700	811	1235	1006	852	758	959	1210	1251	1482	1706	1140	979	903	1116	1018	1284
Smp_020400	1053	547	516	624	685	928	658	709	563	729	595	553	578	676	798	729	714	798	1158	1132	778	896	834	707	781	884	805	910	800	818	629	592	656	716	855	946
Smp_333760	389	209	187	254	274	416	254	235	254	332	167	175	191	187	173	169	271	255	234	202	201	208	342	213	215	309	395	273	399	356	336	364	299	406	389	331
Smp_020370	9065	4235	4017	5156	6678	4539	2866	3010	3000	3729	5584	5403	5759	6593	6387	4301	5403	5021	5543	5374	7071	7868	8184	6065	5698	5678	7864	5306	12957	12444	10623	9037	8301	8164	7278	7719
Smp_020340	1754	836	745	954	1172	1129	578	707	707	697	1500	1335	1271	1704	1816	896	989	1037	1072	1008	1363	2142	1563	1470	1587	1483	1168	1010	1480	1468	1295	1108	1210	1191	1198	1392
Smp_133210	6	3	5	3	14	17	8	4	8	2	11	7	11	17	15	6	12	9	8	14	9	20	3	17	15	27	18	13	37	32	19	22	22	21	22	22
Smp_020300	2468	1319	1203	1779	1835	2804	1956	2057	1881	2143	3384	3466	3378	3509	3807	3216	3661	3602	4003	3995	2310	3187	2294	2063	2216	3019	2650	2107	2834	2994	2162	1766	1932	2582	2375	2230
Smp_210400	1430	661	689	901	888	1323	952	1032	975	1189	1118	1043	954	1061	1155	1144	1255	1323	1445	1546	1037	1222	1290	1157	1256	1373	1215	1079	835	716	860	886	888	1002	1184	872
Smp_310240	1541	740	764	852	1154	864	553	540	561	593	1404	1354	1408	1932	1864	974	1316	1248	1062	992	1121	1561	1164	1130	1012	1210	969	901	1637	1458	1227	1075	1083	939	990	1098
Smp_020270	1547	700	668	944	1297	1082	558	571	541	655	1243	1192	1366	1496	1425	803	1128	972	859	906	1187	1335	968	902	735	1104	909	570	1306	1238	1206	1102	785	915	420	330
Smp_246020	2084	964	1001	1291	1157	1454	1131	1136	1151	1260	988	951	878	1070	1115	1297	1382	1691	2053	2047	1346	1440	1600	1283	1326	1539	1312	1315	1405	1841	1263	1288	1116	1276	1453	1439
Smp_347480	278	128	114	141	228	284	167	169	154	198	289	252	325	307	324	219	240	233	262	205	172	283	310	157	149	237	368	216	395	413	322	324	292	394	341	459
Smp_246030	1945	1044	1005	1118	1105	363	300	277	288	332	153	125	134	170	175	138	157	160	184	168	1434	1114	1492	963	466	259	459	229	1385	1163	1594	1884	1110	775	531	410
Smp_246040	3030	1458	1442	1636	1673	526	419	427	484	602	269	264	259	321	325	260	304	310	295	248	2128	1749	2402	1561	1054	558	828	370	3486	3159	2834	3319	2434	1599	932	886
Smp_133170	370	147	162	195	256	150	108	99	93	126	294	293	345	309	285	211	224	238	194	204	252	269	282	188	133	129	225	173	333	355	407	436	212	237	144	210
Smp_333770	3700	1588	1651	2001	2140	1976	1421	1475	1424	1646	2049	1919	1886	1988	2285	1345	1552	1654	2045	1977	2506	2621	2800	2370	2135	2075	1956	1731	2429	2227	2243	2145	1982	2042	1947	1887
Smp_020220	3375	1373	1495	1823	1706	1922	1330	1384	1408	1554	1871	1864	1762	1617	1720	1474	1603	1791	1471	1357	2281	2430	2751	2184	2073	1983	1801	1859	1667	1701	1736	1692	1436	1399	1583	1486
Smp_020200	1410	665	614	773	868	1672	1191	1260	1115	1420	958	1001	967	1102	1175	1363	1519	1607	2102	2158	1084	1315	1253	1076	1194	1722	1557	1292	1079	1184	880	902	964	1369	1554	1380
Smp_133150	913	413	372	486	748	970	691	656	612	853	829	789	853	1006	925	987	1019	1104	1216	1236	662	853	851	680	666	1025	1203	738	1257	1408	1166	1100	1037	1486	1358	1626
Smp_101840	0	0	0	0	0	2	0	22	0	0	2	1	0	1	1	1	1	0	3	1	3	0	1	1	0	0	0	0	0	0	0	0	0	0	0	0
Smp_178710	496	220	240	322	358	561	419	401	470	495	426	493	455	420	479	466	486	510	595	615	316	435	418	399	390	534	617	583	342	423	433	442	464	617	602	563
Smp_340320	289	120	122	165	285	280	202	172	190	223	295	345	343	269	304	337	378	361	282	250	244	320	320	219	239	221	455	405	340	364	330	383	316	366	278	373
Smp_133120	10629	5433	5199	7142	6565	5714	4465	4390	4663	4497	9253	8938	8236	8900	9919	4783	5230	5509	6274	5535	9588	9531	9837	7279	7076	5944	6957	6565	6944	6636	5504	5523	4683	4468	4988	5140
Smp_133110	3019	1395	1427	1678	1823	3026	2099	2217	2047	2502	1879	1830	1852	1765	1956	2022	2171	2612	3023	2945	2371	2776	2789	2265	2761	3339	2839	3017	1989	2144	1660	1587	1720	2296	2729	2840
Smp_020130	229	106	107	125	189	226	135	162	131	154	539	508	549	523	588	448	531	596	493	605	247	326	248	215	203	238	270	269	345	304	273	198	198	156	175	207
Smp_020120	657	293	299	333	434	693	449	468	361	563	300	284	270	312	332	367	442	398	553	523	391	474	467	376	376	595	567	604	620	547	524	493	460	704	862	853
Smp_327930	28	12	13	12	45	27	26	9	15	17	80	79	120	95	99	32	60	38	38	37	25	47	38	21	11	23	45	29	40	33	48	35	39	30	26	39
Smp_133090	14	6	11	4	17	11	5	9	6	10	40	28	48	48	55	34	39	17	23	14	12	21	14	4	12	8	24	8	48	36	32	34	32	21	22	21
Smp_133080	5	1	2	3	7	4	1	1	3	3	15	33	21	20	25	15	10	15	3	3	8	6	2	0	13	4	4	3	12	10	13	10	3	4	2	6
Smp_342760	18	18	11	19	44	21	10	16	10	9	52	45	71	91	82	47	48	34	28	24	16	22	30	19	29	30	66	19	232	178	125	113	114	93	89	70
Smp_347760	115	52	51	78	113	101	74	64	83	77	66	71	74	95	76	57	78	72	74	91	58	60	93	62	45	58	79	56	60	70	63	63	68	72	54	49
Smp_020090	552	252	248	329	331	1248	961	1004	944	1255	382	384	395	357	364	419	506	530	497	545	322	451	421	339	517	873	1428	672	666	590	589	439	712	1421	1312	1180
Smp_020080	652	208	310	454	775	673	328	376	434	478	723	738	746	402	530	490	592	631	674	630	761	1041	995	964	1074	1043	1023	1507	755	1007	909	1094	1261	1215	1109	1696
Smp_020070	2612	1415	995	1554	3373	1298	714	674	684	826	8131	7409	8877	9803	9607	4599	6262	5053	4821	4250	4815	8935	5800	4258	3769	3973	3764	2994	11008	12101	7710	6452	6864	5417	4848	8124
Smp_020060	2456	1205	1252	1548	1581	1578	1214	1221	1090	1349	1949	1790	1751	1879	2032	1702	1829	2146	1885	1765	1997	2123	2222	1863	1728	1512	1756	2028	2055	1866	1622	1633	1582	1377	1606	1807
Smp_020050	5427	2442	2354	2652	3301	3196	1953	2308	2034	2356	3807	3436	3433	3903	4168	3598	3859	4302	4035	3833	3920	4772	4536	3674	3441	3382	3481	3382	3945	3931	3608	3398	3090	2969	3054	3314
Smp_020040	6104	2890	2948	3367	3682	4560	3167	3305	3261	3932	4288	3980	3932	4183	4477	3522	3776	4392	4779	4515	4601	5075	5276	4226	4284	4423	4392	4778	5594	6029	4283	4000	3911	3860	4830	5418
Smp_133050	1969	953	890	1151	1464	1510	974	974	900	1129	1590	1611	1617	1827	1855	1625	1799	1922	2534	2568	1434	1907	1613	1441	1383	1534	1822	1710	1641	1466	1341	1281	1207	1226	1587	1951
Smp_019990	1636	824	686	919	1126	972	580	562	631	857	980	923	969	1132	1074	1244	1308	1349	1539	1271	1093	1344	1349	1104	898	1174	1408	1285	1510	1538	1218	1157	1088	1151	1420	1522
Smp_019980	3286	1552	1428	1850	2314	3477	2221	2258	1951	2723	1987	1902	2054	2233	2284	2162	2600	2618	3300	2944	2041	2399	2458	1861	1916	2415	2833	2039	2652	2198	2527	2206	2212	2899	3859	2694
Smp_309860	1292	657	723	820	813	940	707	747	721	801	887	830	809	869	902	719	789	951	1016	933	976	1104	1101	886	925	825	937	973	678	614	659	599	582	644	764	626
Smp_019880	3398	1597	1616	2077	2276	2496	1606	1654	1584	2155	2107	1894	1967	1974	2053	2021	2143	2338	2496	2242	2066	2314	2427	1981	1809	2092	2566	2649	1861	1623	2095	2136	1550	1860	2355	1975
Smp_019890	1311	611	575	694	781	1179	779	861	831	954	1058	962	966	972	1036	1102	1208	1418	1203	1164	968	1121	974	930	925	1258	1096	1087	1437	1370	1119	1026	1018	1264	1212	1402
Smp_019900	2969	1435	1332	1701	2054	1982	1297	1438	1243	1401	3248	3075	2833	3140	3342	2230	2648	2796	2760	2624	2219	3199	2195	2087	2038	1979	1819	1498	2794	2380	2039	1686	1851	1662	1645	1787
Smp_133020	1970	834	901	1039	1456	1517	789	802	775	1028	1813	1633	1777	2277	2265	1345	1546	1625	1587	1470	1322	1814	1601	1352	1340	1514	1598	1255	2021	1973	1764	1480	1597	1758	1687	2329
Smp_019920	1037	467	472	535	567	707	510	526	507	615	511	450	425	529	514	483	492	556	674	763	658	692	851	704	694	723	700	615	730	647	605	627	543	582	742	723
Smp_133030	33	10	15	12	24	67	48	54	30	76	45	53	68	55	39	55	69	66	67	31	29	35	40	33	9	37	72	64	46	33	38	36	53	60	82	69
Smp_311150	0	0	0	0	0	0	0	0	0	0	0	0	0	0	0	0	0	0	0	0	0	0	0	0	0	0	0	0	0	1	0	0	0	0	1	0
Smp_311940	1172	550	552	696	733	974	573	604	601	702	613	602	469	579	675	604	710	804	890	833	792	990	999	733	702	824	823	977	621	576	566	513	532	548	765	756
Smp_246230	4219	2554	2251	3157	3134	4281	2963	2876	2770	3385	4079	4027	3974	3608	4052	2929	3257	3711	4269	4036	4011	3974	4576	3793	4109	4334	3782	4662	4357	5259	2605	2486	2636	2764	3882	4183
Smp_200380	1116	547	579	724	642	988	767	673	710	896	660	605	617	704	703	915	961	1040	945	874	1231	1047	1283	971	931	972	1116	1268	891	883	754	743	701	751	969	980
Smp_019950	1535	690	581	805	1087	1056	628	683	589	728	1572	1500	1657	1803	1856	1459	1859	2049	1387	1170	994	1527	1244	1078	957	1064	1552	2359	1830	2036	1337	1095	1306	1236	1273	2391
Smp_342750	1024	514	520	638	681	1497	1076	981	1053	1272	556	527	588	694	681	1017	1185	1117	1418	1479	635	715	671	603	640	1316	1237	928	649	578	639	659	663	1467	1054	762
Smp_172790	1438	701	615	810	1038	1146	785	770	765	969	1058	980	962	1090	1184	916	1091	1194	1729	1620	1109	1455	1224	1032	975	1140	1216	1006	1316	1435	1017	854	955	1078	1193	1312
Smp_172780	1823	827	825	1044	1182	1242	969	946	921	1079	1273	1196	1222	1231	1238	793	900	949	1345	1413	1221	1507	1340	1057	1034	1311	1200	1007	1386	1376	1288	1065	1059	1282	1150	1154
Smp_346160	280	118	111	135	210	215	109	121	107	165	165	137	134	161	188	141	150	138	168	151	169	232	216	176	189	219	225	192	332	312	269	238	234	270	291	347
Smp_328240	0	0	2	0	1	0	0	1	1	0	2	1	0	2	0	1	0	0	2	0	6	4	8	4	1	4	1	2	0	10	1	2	3	1	1	4
Smp_094880	8042	3957	3985	4723	4866	6934	4615	4976	4878	5602	9070	8322	8052	7599	8314	6390	6714	7884	5915	5119	5620	7101	6439	5516	6459	6435	7275	8758	6082	5911	5476	4977	5492	6097	6695	6242
Smp_094870	717	363	295	391	531	564	388	369	357	495	522	468	483	556	526	294	358	358	465	482	519	645	603	500	416	503	677	512	490	377	574	422	433	535	639	566
Smp_174170	195	111	92	109	201	206	134	106	118	137	445	393	435	391	391	340	431	396	355	404	184	276	175	190	180	238	366	204	518	384	321	252	240	302	202	228
Smp_174140	0	0	0	0	0	0	0	0	0	1	0	0	0	0	0	0	0	0	0	0	0	0	0	0	0	0	1	0	0	0	0	0	0	0	0	0
Smp_345800	12	12	5	7	7	9	4	5	6	7	17	10	13	16	13	10	16	13	9	13	5	6	13	14	15	7	11	12	18	35	13	14	13	13	15	39
Smp_168370	2081	1037	988	1150	1573	1945	1241	1244	1214	1432	2283	2340	2302	2506	2619	1980	2110	2116	2566	2502	1520	2635	1778	1630	1842	1996	2195	1680	2325	2037	1868	1652	1757	1925	1681	1649
Smp_085150	5964	2697	2739	3341	3818	3222	2089	2171	2105	2521	4606	4223	4340	4668	4988	3506	3770	4210	3910	3585	4075	5311	4345	3490	3345	2998	3321	3534	3558	3534	3149	2997	2531	2305	2831	3650
Smp_196950	1215	688	672	680	889	331	267	233	359	300	59	41	34	45	39	55	43	43	34	27	1043	804	860	602	334	232	396	50	2190	2251	1901	2227	1163	1057	309	209
Smp_140950	2673	1188	1096	1377	1581	2216	1539	1634	1432	1844	1390	1265	1298	1562	1499	1383	1568	1775	2054	1960	1966	2209	2258	1893	1971	2436	2184	1857	2032	2431	1571	1546	1611	1848	2026	2313
Smp_140940	1233	576	572	836	856	1095	838	800	801	847	2446	2464	2419	1990	2336	2254	2636	2665	2721	3052	1027	1583	1216	1252	1398	1582	1301	1135	1037	929	883	782	818	975	1077	653
Smp_328360	91	45	53	63	66	92	70	49	62	60	128	103	148	110	129	130	129	146	97	81	58	102	65	79	60	82	93	65	70	109	48	66	79	57	79	78
Smp_034700	1858	834	804	947	1020	1364	1088	1086	1023	1219	882	884	858	817	914	1012	1008	1181	1324	1252	1401	1444	1622	1347	1265	1504	1370	1157	1322	1471	1153	1102	1053	1190	1297	1284
Smp_140920	59	32	28	38	38	65	40	46	26	54	109	101	140	131	133	105	112	126	84	73	42	64	42	50	42	60	110	96	85	51	75	65	40	60	117	130
Smp_034680	118	57	46	54	53	27	28	25	47	41	3	9	3	6	14	6	8	5	3	5	98	92	106	51	54	18	50	9	118	162	90	96	102	55	48	44
Smp_034670	2132	958	922	1160	1298	1548	1205	1084	1063	1456	1268	1203	1057	1212	1365	1166	1342	1460	1581	1472	1369	1537	1619	1219	1325	1326	1567	1455	1470	1208	1361	1290	1251	1589	1823	1299
Smp_034660	1636	771	686	879	1114	1315	843	845	895	1071	1402	1353	1396	1293	1368	2213	2579	2446	2759	2368	1242	1639	1605	1427	1525	1375	1213	1036	1649	1518	1373	1238	1366	1399	1592	1524
Smp_140900	1757	933	968	1178	1169	1483	1069	1037	1116	1253	1162	1021	978	1130	1285	915	1085	1196	1155	1161	1164	1309	1416	1229	1332	1276	1375	1302	1432	1174	1062	1119	1027	1187	1294	1307
Smp_322440	18011	9036	8764	12173	10672	12183	8728	8231	8257	9287	9620	9436	9215	10383	10765	7963	8837	8520	11196	10878	11038	12544	10959	9127	9496	10549	9635	9132	8942	8983	7857	7611	6875	7686	8666	6866
Smp_140880	2	3	3	0	3	7	5	4	1	7	3	10	8	7	9	7	11	6	6	5	3	1	3	9	10	7	13	19	8	6	9	7	8	4	3	16
Smp_034610	89	52	57	83	76	105	69	75	55	96	298	276	304	230	254	285	272	334	291	342	91	106	134	119	106	93	142	171	127	139	126	78	80	67	89	131
Smp_140860	589	254	211	257	439	409	214	266	224	239	1187	1023	1098	1169	1128	752	978	865	653	653	396	826	545	567	512	514	470	262	1061	1270	829	641	610	521	387	381
Smp_140840	3881	1744	1723	2282	2132	2444	1643	1718	1721	2121	1436	1339	1273	1456	1534	1143	1395	1354	1755	1576	2728	2709	3036	2759	2578	2584	3640	3253	4024	4864	3562	3479	3393	3310	3283	4390
Smp_034550	4055	1996	1653	2009	3137	2596	1611	1941	1565	1654	6198	5685	5859	6303	6440	5407	6601	6668	5465	5101	3200	8402	3796	3747	3779	4907	3536	2534	4279	3582	3113	2567	2814	2940	2364	1848
Smp_140830	610	321	293	391	470	889	623	609	558	753	567	535	488	479	527	644	695	694	880	967	454	479	573	395	433	644	812	649	504	396	478	424	473	699	841	696
Smp_034530	0	0	0	0	0	0	0	0	0	0	0	0	0	0	0	0	0	0	0	0	0	0	0	0	0	0	0	0	0	0	0	0	0	0	0	0
Smp_101820	2867	1352	1345	1890	1570	2985	2146	2223	2177	2579	1291	1283	1238	1323	1503	1868	1956	2040	2531	2302	2479	2283	2963	2284	2328	2934	2509	2435	2745	2878	2038	2234	2009	2446	2943	2406
Smp_178700	1536	761	728	829	978	1181	781	813	747	991	903	770	813	865	917	779	900	1001	1025	1015	956	1034	1226	922	945	1050	1160	896	1019	901	1009	995	912	1099	1102	934
Smp_140820	1372	768	616	843	1469	1150	605	633	571	713	1951	1876	2025	2091	2135	2264	2717	2703	3388	3167	1387	2221	1727	1220	1140	1171	1714	1396	2678	2537	2230	1733	1675	1776	1960	3256
Smp_140810	737	348	310	374	477	566	355	342	328	434	337	335	354	445	471	280	405	346	521	461	493	478	507	452	365	486	489	373	381	311	389	378	375	443	607	401
Smp_034500	287	133	112	175	246	934	471	510	506	565	413	375	428	458	485	1612	2073	1847	1387	1115	184	392	238	267	382	566	640	914	337	324	240	255	276	565	872	2286
Smp_034490	3547	1754	1913	2142	2124	2425	1600	1758	1812	2092	2511	2296	2315	2363	2536	2086	2122	2510	2033	1973	3404	3197	3572	2963	2758	2769	2196	2308	2782	3070	2327	2487	2085	2010	2527	2485
Smp_140800	757	461	391	541	993	1038	541	562	568	703	1295	1259	1434	1328	1479	1394	1763	1492	1378	1555	736	1020	763	742	733	943	969	962	1403	1226	1169	1066	892	1051	830	987
Smp_140790	1089	519	504	661	642	1057	762	788	761	833	1094	1159	1095	934	1100	1010	1091	1234	1282	1225	786	924	863	725	783	923	857	784	640	487	588	605	514	673	718	553
Smp_034450	1638	775	721	952	973	1657	1238	1326	1222	1442	1562	1362	1291	1448	1573	1531	1761	1843	2243	2283	1274	1584	1498	1348	1348	1783	1700	1542	1295	1022	1185	1067	1151	1538	1932	1501
Smp_340690	0	0	0	0	0	0	0	1	0	0	0	0	1	1	0	0	1	0	0	0	0	0	0	0	0	0	0	0	0	0	2	0	0	1	0	0
Smp_034430	1727	749	752	866	962	1028	650	702	722	830	1136	985	1044	1160	1157	1001	1097	1202	1073	956	1118	1435	1337	1106	1039	1084	976	892	1343	1333	1134	1123	953	921	1029	1134
Smp_343390	2	1	0	1	3	12	7	5	1	8	5	3	8	8	12	3	7	10	13	6	1	9	7	4	2	5	5	3	4	5	10	7	3	14	14	15
Smp_175590	383	163	180	245	294	438	274	302	298	347	557	568	559	528	547	823	776	897	987	731	291	388	366	284	343	326	472	474	448	406	358	380	377	376	514	678
Smp_328650	1464	640	648	765	779	934	639	701	715	782	582	570	540	627	642	469	519	620	616	580	1133	1088	1344	969	847	996	903	923	886	890	831	872	753	760	883	929
Smp_102820	2632	1188	1208	1446	1539	1633	1007	1153	1124	1292	1266	1090	1075	1136	1166	1090	1189	1383	1188	1121	1987	1951	2206	1812	1632	1643	1410	1410	1825	2008	1543	1710	1412	1345	1446	1729
Smp_097280	838	398	390	534	516	473	361	403	304	374	764	674	695	669	792	496	530	595	462	475	562	733	689	553	551	489	565	559	533	404	566	563	454	397	415	380
Smp_175580	327	183	148	198	312	389	242	257	244	257	542	503	597	618	632	611	864	619	790	737	461	820	519	420	402	452	580	397	1242	1198	959	769	629	818	870	1502
Smp_175570	3912	1793	1876	2090	2105	2670	1889	2008	1899	2125	2947	2711	2701	2787	2939	2259	2576	2968	2777	2662	2951	3420	3299	2823	2793	2807	2510	2381	2818	3076	2559	2565	2468	2212	2401	2409
Smp_097240	3202	1453	1373	1741	1911	1725	1215	1226	1126	1317	2666	2522	2507	2148	2266	1679	1715	1994	1883	1817	2184	2907	2783	1879	1787	1690	1795	2154	2285	2384	1927	1800	1464	1286	1374	1916
Smp_055260	1391	612	541	639	550	317	226	288	342	328	56	42	23	42	62	3	15	11	7	3	846	752	1014	790	703	321	345	59	1339	1710	1049	1170	1055	693	481	258
Smp_200450	27	4	5	11	15	15	3	14	9	11	14	18	12	3	5	11	13	15	17	16	13	21	26	27	27	23	19	25	17	35	23	28	29	38	21	33
Smp_342460	5	2	3	1	7	2	4	3	5	8	13	14	13	13	11	9	7	11	5	8	2	2	5	8	5	7	16	13	12	12	8	9	8	9	14	16
Smp_333980	7	1	2	4	2	1	0	1	1	0	2	0	5	3	0	0	2	2	1	0	4	1	5	4	4	2	1	4	9	4	4	5	4	2	4	1
Smp_129920	117	80	57	64	59	68	49	56	40	52	11	9	9	19	10	9	15	6	6	9	88	80	128	102	87	80	81	82	109	149	130	94	107	69	110	96
Smp_129900	4564	2234	2255	2893	2710	2707	1758	1854	1871	2179	2027	1933	2093	2197	2393	2894	3291	3550	3057	3192	2604	2900	3197	2646	2786	2349	2847	4032	3387	3532	3535	3365	3351	2914	2308	2146
Smp_014290	2379	1180	1191	1304	1428	1580	1007	1227	1124	1319	2042	1844	1763	1856	2028	1473	1760	1935	1683	1586	1856	2146	2086	1795	1715	1876	1665	1638	1638	1591	1469	1527	1322	1429	1383	1301
Smp_014280	943	482	447	585	828	373	225	223	236	267	516	479	487	549	585	261	339	343	353	303	591	668	595	448	382	357	496	427	1045	1211	735	652	548	447	464	713
Smp_014260	122	60	65	94	94	104	100	84	85	72	60	108	112	77	71	48	72	39	79	71	86	100	57	53	56	71	165	94	203	159	166	139	103	178	173	462
Smp_129870	290	150	122	149	199	125	94	75	98	98	244	234	273	249	283	155	174	176	184	194	319	325	317	281	173	116	192	127	410	587	453	441	391	318	198	192
Smp_129860	0	2	0	0	0	0	0	1	0	0	0	0	0	0	0	0	0	0	0	1	0	0	0	0	0	0	0	0	0	0	0	0	0	0	0	0
Smp_129840	645	304	332	453	460	488	319	290	313	305	1825	1737	1823	1584	1784	1256	1483	1558	1095	1064	506	744	555	504	523	395	464	559	623	603	536	528	416	391	365	451
Smp_129830	339	192	145	198	312	296	238	215	211	268	1361	1347	1339	1171	1286	676	767	842	749	888	357	586	359	320	324	322	409	472	426	445	401	315	258	224	288	273
Smp_200710	0	0	0	1	0	1	1	1	0	0	0	4	1	0	3	0	1	1	0	2	2	3	0	1	0	4	4	7	4	0	0	1	0	0	3	0
Smp_014170	12049	6222	5523	7884	8434	8893	5992	6015	6069	6336	11817	12432	11340	12474	13479	12166	13462	14357	17444	17274	10437	14660	11915	10343	12167	11365	11616	13155	11045	11071	8166	7122	8080	8189	9366	12401
Smp_098330	3355	1627	1678	1933	1902	1747	1229	1314	1347	1548	1539	1370	1362	1592	1680	1045	1149	1393	1207	1201	2646	2502	2938	2248	2042	2038	1594	1947	2788	3175	2197	2285	1860	1820	1895	2291
Smp_098320	817	382	339	530	640	730	494	476	494	640	607	622	621	571	634	396	434	475	624	549	603	808	791	654	699	815	722	666	796	857	755	755	761	892	744	749
Smp_347350	2545	1163	1109	1416	1492	2737	1967	1934	1898	2463	1857	1709	1648	1701	1879	1918	2167	2445	2952	2626	1802	2166	2192	1727	1786	2264	2962	3010	1992	1862	1659	1634	1716	1998	2604	2815
Smp_210830	1144	492	512	679	573	754	532	556	533	683	448	377	396	461	433	369	425	480	612	588	732	665	802	614	631	642	816	1106	505	335	523	574	395	453	677	578
Smp_024490	2438	1122	1202	1534	1492	3616	2810	2976	2587	3436	1308	1370	1302	1344	1462	1506	1700	1918	3500	3204	1895	2179	2307	1906	2270	2979	3986	4840	1892	1899	1681	1435	1741	2068	3692	3761
Smp_024500	2523	1075	1046	1292	1372	1500	920	1030	1015	1158	2061	1884	1922	1846	2157	1758	2032	2149	1791	1498	1730	2359	2218	1742	1860	1668	1686	1676	1518	1530	1437	1337	1353	1069	1147	1349
Smp_208090	2004	985	859	1361	1290	2375	1847	1894	1697	2110	1732	1730	1675	1934	2150	2579	2719	2955	4356	4243	1972	2506	2207	1926	2152	3058	2477	2609	2240	2421	1533	1426	1635	2480	2704	2427
Smp_167850	3998	1823	1724	2203	2319	2451	1797	1739	1689	1917	2578	2320	2219	2701	2972	1918	2056	2372	2392	2546	2478	3007	2755	2171	2106	2083	2117	2176	2213	1857	1987	2016	1811	1785	2190	1905
Smp_200410	1751	748	1001	1178	850	1401	1077	1141	1015	1325	335	329	319	457	487	258	280	311	216	182	1121	965	1288	1031	1106	900	1948	4153	1083	1008	1084	983	1077	973	1269	2284
Smp_093210	480	192	175	194	350	267	156	166	158	193	448	455	514	680	629	256	337	284	225	225	346	500	412	344	262	326	501	332	855	886	654	509	447	339	352	425
Smp_093220	3213	1733	1487	1922	2320	2570	1756	1829	1595	1969	4423	4039	4331	3839	3809	3741	4370	4394	4143	3984	2539	3883	2565	2524	2705	3070	2821	2151	3680	3451	2845	2249	2296	2634	2407	2089
Smp_093230	3719	1744	1568	2057	2219	2848	2100	2116	2033	2352	2480	2433	2217	2347	2698	2138	2489	2679	3116	3097	2834	3548	3386	2545	2823	3142	3093	2829	2798	2775	2238	2077	2147	2398	2684	2666
Smp_173180	1548	760	850	948	987	1482	1046	1087	1034	1344	730	684	695	718	797	738	820	919	1248	1197	1244	1273	1436	1130	1258	1362	1303	1319	1131	1174	918	952	941	1099	1407	1135
Smp_131790	536	242	255	293	277	224	151	152	159	177	254	224	238	232	272	209	238	214	172	123	356	433	433	278	228	239	230	241	258	237	259	239	216	176	160	186
Smp_173190	1289	666	666	872	861	1583	1119	983	949	1360	823	795	854	813	805	791	917	911	970	1095	839	888	678	612	573	1104	1468	1521	858	710	901	836	588	1007	1024	1163
Smp_081140	1310	633	554	866	1047	1663	1110	1011	1060	1298	1034	961	1166	1111	1158	1475	1820	1622	1915	2054	810	1135	950	827	789	1292	1583	1064	1849	1834	1539	1274	1209	1928	2000	2082
Smp_165930	7191	3653	3280	4594	4399	3734	2612	2497	2627	3169	5240	5101	5427	5642	5731	3849	4438	4242	5467	5654	4704	5972	4704	3843	3455	3436	5639	4483	6126	6166	5549	5083	4275	4330	4629	4503
Smp_165940	93	50	37	51	102	58	53	39	43	42	50	44	62	62	48	36	51	47	43	34	56	86	88	67	64	58	114	132	163	124	110	135	117	123	109	153
Smp_081190	1360	431	570	599	1089	1168	692	654	633	858	1410	1322	1248	1017	1110	1557	1712	1819	2647	2568	896	1188	1252	952	1020	914	883	1163	1230	1523	1196	1181	1223	1241	1517	3405
Smp_081200	217	82	70	87	178	139	82	77	77	119	292	246	326	394	397	230	294	302	242	232	170	230	215	170	219	195	231	141	295	318	232	233	222	208	188	220
Smp_165950	223	87	78	92	131	191	87	96	100	152	313	262	273	330	349	294	306	314	300	279	207	252	200	172	164	217	175	153	225	238	171	165	150	170	207	233
Smp_165960	1619	760	801	869	1013	1825	1248	1327	1163	1552	1312	1138	1246	1269	1360	1319	1350	1553	2200	2167	1222	1503	1506	1229	1258	1691	1815	1961	1334	1076	1174	1063	1084	1301	1809	1595
Smp_081250	38	15	20	11	50	40	29	28	21	29	78	88	101	74	86	88	118	99	65	83	28	42	39	31	31	46	82	41	119	88	86	61	63	62	43	67
Smp_081260	1850	810	890	1111	1446	1568	976	977	899	1290	1121	1154	1177	862	1058	1033	1223	1216	1616	1598	1168	1431	1319	1043	992	1190	1652	1391	1274	1246	1403	1406	1216	1564	1460	1380
Smp_246260	806	383	396	471	550	940	547	687	596	761	808	750	799	670	758	676	778	789	1068	958	528	682	769	582	696	882	945	757	605	497	629	569	631	848	980	657
Smp_347770	44	21	19	15	27	34	21	24	26	29	35	28	42	28	37	46	39	42	53	40	27	47	28	28	29	36	52	35	29	24	35	35	29	40	31	41
Smp_165980	895	407	415	461	564	883	524	529	601	696	672	551	547	666	645	601	696	757	771	712	530	644	664	633	605	673	618	505	495	485	460	492	429	554	607	482
Smp_347340	870	435	414	602	634	866	719	631	599	826	540	562	555	551	546	604	749	680	987	1022	541	700	647	598	593	826	940	748	884	864	771	771	678	1015	824	907
Smp_210750	1010	403	426	509	553	514	321	361	380	437	392	347	400	362	421	271	287	341	339	350	697	758	794	688	579	560	612	641	680	809	627	600	516	513	543	606
Smp_337620	1812	971	913	1227	1138	1955	1443	1473	1480	1636	1496	1438	1391	1447	1568	1433	1594	1594	2651	2638	1535	1853	1629	1513	1770	2519	1998	1712	1776	1763	1393	1248	1396	2098	2013	1742
Smp_160800	0	6	2	1	2	2	0	3	2	1	0	0	0	1	0	0	0	0	0	1	2	1	0	1	0	1	1	1	4	0	0	2	0	0	0	0
Smp_160810	945	489	451	677	724	821	648	733	640	756	1525	1584	1513	1266	1410	1351	1509	1472	1589	1395	839	1155	952	845	920	1045	893	821	852	860	725	599	693	863	833	789
Smp_160820	1093	546	508	702	892	1216	786	828	715	909	1534	1575	1654	1607	1652	1516	1751	1524	1761	1653	957	1616	1125	948	939	1316	1423	1034	2151	2211	1447	1191	1279	1589	1640	1859
Smp_071250	6143	2937	2849	3427	4426	5728	3334	3691	3562	4196	6939	6355	6433	6234	6526	5846	7130	7649	6721	5760	4930	7002	5893	4992	5355	6054	6783	5049	8474	8963	6153	5303	5493	6799	8039	11213
Smp_160830	2456	616	1090	1634	2750	3278	1571	1673	1671	2446	1329	1371	1340	432	666	1089	1240	1164	1433	1156	2625	3396	3371	3309	3276	3557	3533	2945	1366	2306	2151	2946	3394	3586	3800	3138
Smp_345240	25	10	9	12	20	35	20	21	19	10	12	15	23	33	49	16	11	9	19	28	17	22	26	17	20	23	30	47	28	16	25	20	21	18	44	41
Smp_160850	6343	3137	3057	3874	3415	5998	4736	4165	4237	4803	3469	3456	3326	3370	3680	3577	3886	4078	4903	4796	3923	4044	3643	3397	3470	4753	4893	4069	3211	3242	2912	3005	2625	4001	3626	2968
Smp_329370	99	38	35	26	69	55	48	34	26	50	96	99	94	77	84	60	62	93	60	62	80	78	87	67	78	60	61	70	88	114	67	72	55	57	65	58
Smp_336350	194	110	96	100	169	151	99	91	87	127	166	180	164	277	266	132	142	195	166	163	156	222	187	148	99	139	181	135	252	265	199	203	169	156	197	163
Smp_202260	4444	1901	1998	2090	2593	1937	1257	1359	1343	1475	4954	4542	4602	4257	4489	3084	3349	4016	2347	1959	3020	4301	3499	3399	2820	2267	2194	2699	3780	4738	2622	2796	2538	1877	2458	2326
Smp_202170	90	68	38	74	81	139	88	109	98	140	81	95	96	76	85	128	123	128	173	168	60	85	76	60	67	119	117	106	56	67	59	54	68	113	117	69
Smp_160870	1196	644	588	780	745	1391	998	1019	958	1230	974	950	911	871	925	1307	1354	1642	1628	1563	784	964	1048	876	966	1007	1193	1037	618	568	777	710	638	791	1101	683
Smp_160880	3022	1491	1303	1631	2450	658	417	433	409	430	3507	3160	3472	3312	3306	2246	2805	2444	2721	2420	2052	3021	2333	1689	1373	1647	1598	1153	3149	3226	2333	1979	1820	1726	1509	1964
Smp_246240	1001	548	373	651	765	753	512	375	446	422	1087	1111	958	957	987	1302	1380	1586	2669	2689	1083	1336	1318	862	830	648	1035	1043	1597	1949	1164	744	684	645	1247	2086
Smp_071380	5225	2690	2326	3191	3642	5006	3172	3227	3053	3294	6523	6304	6026	4738	5252	7168	7731	9042	12809	12029	3114	4907	3716	2989	3224	3377	4359	5304	3685	2918	3546	2906	2761	3158	4785	6472
Smp_345250	14	15	4	10	18	23	20	15	18	10	6	4	19	26	27	21	26	16	52	49	24	24	31	20	10	16	52	35	73	59	55	50	39	35	33	41
Smp_071390	3872	1703	1557	1730	2497	2799	1670	1829	1624	1903	4708	4324	4430	4021	3979	3153	3550	3939	4663	4160	2813	4606	3071	2722	2699	2639	2790	1657	3811	4240	3043	2551	2496	2709	3644	4490
Smp_160940	461	264	249	351	274	603	410	449	369	547	455	420	407	454	478	511	490	596	733	684	405	456	426	362	484	636	509	394	338	240	290	294	300	481	520	350
Smp_160950	2276	956	982	1199	1235	2289	1497	1698	1585	1930	1641	1565	1529	1381	1437	1763	1935	2244	2410	2262	1473	1809	1928	1550	1992	2147	2308	2152	1676	1512	1597	1515	1498	2015	2167	1985
Smp_347800	911	650	517	687	1112	1458	922	967	931	1017	1933	1893	2070	2128	2274	1840	2249	1954	2535	2584	1473	2031	1443	1391	1335	1523	2074	1923	2816	2673	2336	2264	1850	2045	1917	2451
Smp_071470	6162	2981	2910	3704	3546	3960	2981	2964	2806	3349	4976	4994	4614	4433	4901	4693	4797	5794	7019	6851	4595	5297	5255	3850	3724	3801	4685	4309	4405	4142	3770	3523	3403	3270	3971	3866
Smp_246410	6821	3316	3148	4698	4547	7367	5624	5135	5210	5628	5244	5566	5442	5495	6103	5996	6823	6523	9686	9467	5252	6067	4886	4326	5173	7506	6942	6198	4095	3987	3364	3237	3368	5567	4808	3726
Smp_246400	10459	4361	4435	4014	5667	6313	2780	4048	3555	3820	5803	5086	5148	6472	6912	6381	6996	7500	5257	3687	7682	13748	9764	9375	9395	10318	7679	2673	8524	8098	7733	7166	7712	7518	7078	2889
Smp_071540	810	254	249	290	497	399	299	352	254	323	449	440	601	563	472	290	655	471	455	582	540	568	687	513	418	410	502	573	589	453	511	426	249	274	348	286
Smp_071550	1305	558	571	673	820	951	602	608	558	718	983	897	983	1024	1099	838	960	1005	718	604	1097	1254	1162	952	906	868	1067	878	1010	1053	956	1032	833	886	987	1002
Smp_071560	3730	1848	1939	2197	2231	2467	1772	1938	1866	2130	2416	2202	2137	2260	2296	1923	2201	2380	2443	2246	2722	2823	3174	2431	2346	2466	2331	2260	2934	3243	2325	2349	2135	2015	2391	2347
Smp_071570	1259	619	608	758	895	1421	1012	1006	901	1169	1187	1214	1314	1183	1315	1251	1320	1445	1740	1746	1060	1279	1048	993	1031	1306	1281	1108	982	991	844	836	908	1157	1083	1109
Smp_161040	7	5	3	5	9	8	7	1	1	6	13	5	15	17	21	12	14	8	4	6	7	10	10	6	8	5	10	7	31	27	22	17	12	12	8	13
Smp_161060	36	11	8	18	32	6	6	11	2	11	19	17	21	37	26	19	23	23	13	5	40	44	56	51	25	44	22	7	85	93	73	71	50	43	27	28
Smp_129100	220	108	106	120	178	147	91	102	86	115	207	212	213	295	282	211	262	214	199	234	187	366	257	209	196	218	198	152	249	341	241	228	247	171	171	162
Smp_129090	26	13	8	10	19	19	8	11	4	12	25	22	18	29	13	19	23	28	17	26	14	23	27	35	19	28	22	38	35	65	25	27	29	32	30	62
Smp_012930	8869	4095	4729	5365	4449	6433	4733	5010	5102	6023	1364	1309	1265	1542	1621	1220	1485	1523	1518	1513	5544	5216	6631	5461	5931	4953	8249	9643	5635	5321	5954	5582	5949	5794	5975	5768
Smp_012920	42	17	9	20	43	22	13	27	20	17	106	79	83	76	77	81	100	97	90	79	52	74	51	45	32	39	61	32	110	92	80	73	68	45	41	54
Smp_129080	5772	2731	2892	3105	3361	4086	2641	3228	2910	3316	5367	4904	4768	4092	4302	3760	4255	5025	3756	3350	4176	5299	4846	4117	4115	4164	3563	3387	3671	5647	3111	3148	2655	2929	3236	3471
Smp_012900	1494	844	770	989	975	1693	1205	1386	1236	1474	1352	1264	1228	1280	1438	1629	1789	1895	2270	1985	1319	1456	1515	1295	1522	2072	1537	1631	1280	1341	973	878	921	1345	1703	1424
Smp_129070	603	255	272	347	451	560	317	358	317	400	766	621	711	776	737	537	556	577	629	506	419	600	545	437	368	508	555	281	726	740	602	494	512	671	585	572
Smp_129060	1036	447	396	472	865	590	381	384	330	410	2341	2264	2287	2256	2371	1211	1417	1379	1115	1101	864	1334	821	657	647	565	667	569	1368	1407	1050	856	742	571	770	695
Smp_129050	3362	1850	1537	2611	2525	2547	1784	1796	1701	1986	3226	3250	3129	3110	3434	4284	4963	5099	7353	6935	3013	4506	3394	2771	2879	3237	3302	3733	3995	4473	3013	2329	2357	2504	3514	4758
Smp_106970	30	12	10	18	30	31	24	26	38	29	68	69	78	64	90	95	109	99	79	42	9	46	32	33	37	37	86	45	44	52	56	73	43	55	50	42
Smp_200770	4	0	1	2	2	5	11	2	4	13	3	5	7	4	11	2	6	6	15	14	7	7	2	3	4	12	10	10	2	8	4	6	2	8	10	25
Smp_012860	1291	603	544	752	823	1105	721	622	593	865	805	741	801	866	881	818	899	914	921	945	904	1036	1214	839	731	1031	1049	891	1112	1293	1070	1112	932	1028	1184	1165
Smp_313530	14	10	2	4	4	17	9	10	16	11	5	0	5	4	7	5	5	11	5	9	11	5	21	14	19	20	19	9	8	17	10	12	9	12	11	24
Smp_313540	21	7	10	9	15	26	22	22	26	26	13	3	13	9	11	5	9	10	7	11	11	14	19	12	11	11	68	36	13	18	13	21	8	14	25	52
Smp_129020	169	79	83	74	105	158	129	68	110	132	134	132	139	130	143	102	130	119	149	194	115	164	172	205	169	153	179	131	224	235	159	176	177	159	178	152
Smp_129010	444	207	181	281	348	183	95	115	103	136	476	440	537	717	613	366	432	467	488	460	289	408	356	328	304	269	345	272	579	674	498	446	480	272	354	579
Smp_012810	1013	531	424	567	964	601	306	324	273	350	1597	1445	1783	2058	1684	1293	1620	1215	861	624	731	1087	857	734	553	799	1001	392	1816	1490	1325	1204	1108	1076	858	710
Smp_012800	3260	1400	1488	1625	1828	2033	1360	1499	1429	1792	1504	1318	1319	1501	1554	1123	1282	1401	1571	1494	2244	2565	2800	2309	2016	2275	1906	1805	1753	1655	1826	1829	1423	1675	1916	1727
Smp_012790	1823	983	961	1018	1184	1807	1275	1353	1211	1448	1529	1338	1269	1476	1595	1337	1371	1683	1740	1681	1276	1443	1409	1312	1362	1760	1646	1562	1223	948	1042	1058	989	1290	1486	1235
Smp_012780	1937	914	828	1047	1598	1612	895	859	786	1038	2273	2205	2336	2626	2585	2053	2377	2219	2547	2279	1690	2926	1880	1613	1432	1420	1645	1346	2837	2680	2114	1634	1534	1546	1907	2552
Smp_129000	100	51	45	70	84	89	58	69	44	81	144	151	151	193	164	142	169	179	158	171	95	139	92	95	105	138	186	124	227	192	144	149	186	149	214	217
Smp_012750	14732	6174	6393	7924	7316	8251	6011	6326	6266	7159	6139	5262	5210	6007	6500	5644	6098	7419	6266	5811	11215	10104	12990	9957	8496	8226	8163	8820	6876	5954	6943	7591	6366	5955	7531	6357
Smp_012740	3552	1676	1644	2019	2243	1853	1192	1294	1240	1350	3091	2876	2861	3002	3252	2088	2161	2413	2272	2186	2781	3475	3123	2448	2526	2164	1797	1945	2833	3704	2340	2218	2126	1845	1619	2142
Smp_128990	1322	640	576	832	784	1884	1414	1537	1231	1723	1134	1177	1111	1011	1143	1553	1634	1717	2342	2105	1154	1429	1368	1262	1447	2194	1634	1608	1149	1144	948	893	1075	1538	1684	1510
Smp_012720	4267	2110	1863	2603	2747	3085	1971	2087	1957	2269	3948	3709	3881	4198	4345	3626	4395	4427	5140	4535	3058	4462	3539	2983	3164	3612	3518	3335	5093	5040	3479	2803	2994	3402	3241	3493
Smp_342400	1712	778	766	882	1097	1238	851	910	752	973	1379	1268	1346	1364	1400	1381	1567	1641	1950	1882	1144	1271	1374	1165	1092	1228	1283	1245	1390	1166	1233	1173	1137	1221	1316	1312
Smp_313730	0	0	0	0	0	0	0	0	0	0	0	0	0	0	0	0	0	0	0	0	0	0	0	0	0	0	0	0	0	0	0	0	0	0	0	0
Smp_313750	4	0	1	0	3	1	1	0	0	0	3	0	0	2	2	0	0	0	1	0	0	2	0	0	1	3	0	2	0	0	0	0	0	1	0	3
Smp_012690	1771	838	840	1037	1119	1421	927	1000	967	1128	1483	1461	1359	1482	1512	1174	1358	1699	1669	1538	1234	1392	1375	1254	1193	1295	1292	1295	1107	1080	979	983	935	965	1045	1079
Smp_012670	371	138	147	177	212	341	205	234	191	226	391	372	385	385	405	315	384	445	399	413	215	269	259	215	265	251	293	259	176	132	175	187	167	213	198	131
Smp_246380	79	31	28	29	69	57	30	41	30	43	47	54	72	122	145	81	127	127	115	113	56	91	66	53	92	65	52	49	71	77	41	34	68	71	49	72
Smp_128960	1678	808	796	1150	1126	1092	811	737	705	786	1587	1545	1508	1615	1890	1174	1176	1392	1787	1881	1319	1510	1661	1156	1099	1059	1060	1156	1270	1272	1021	998	950	783	891	943
Smp_329670	435	156	189	214	190	223	178	165	184	197	100	98	84	81	79	65	72	89	59	65	245	236	320	256	265	241	216	116	238	156	199	225	174	182	145	86
Smp_128950	2277	1295	1098	1569	1530	2493	1820	1784	1729	1904	2471	2499	2374	2373	2450	2507	2880	3080	3923	3879	1667	2306	1786	1533	1917	2511	2063	1946	1598	1497	1208	1121	1194	1868	1901	1547
Smp_313820	0	0	0	0	0	0	0	0	0	0	0	0	0	0	0	0	0	0	0	0	0	0	0	0	0	0	0	0	0	0	0	0	0	0	0	0
Smp_128940	647	187	250	439	828	385	237	285	255	390	917	994	920	319	504	507	546	528	569	450	817	1100	1027	984	1039	874	724	1002	786	1207	1003	1335	1384	1218	896	1250
Smp_128920	403	208	212	267	524	1090	670	638	587	841	1683	1682	1785	1504	1607	1504	1584	1677	1396	1634	707	872	634	608	607	798	1088	1462	609	679	705	739	607	831	779	1370
Smp_128910	0	0	0	0	0	0	1	2	0	0	0	0	0	0	0	0	0	1	0	0	0	0	1	0	0	0	0	1	0	0	0	0	0	0	0	1
Smp_012580	2543	1160	1131	1308	1922	1065	728	746	772	762	2625	2573	2609	2815	3005	1445	1673	1616	2351	2182	2258	3220	2669	1887	1932	1605	2038	1609	3254	3198	2828	2206	2065	1774	1575	2609
Smp_012570	1943	1030	981	1435	1339	2116	1626	1597	1560	1668	2957	2929	2727	2747	2958	2746	3090	3084	3743	3808	1619	2203	1653	1640	1859	2462	2202	1946	1721	1763	1161	984	1236	1815	1981	1544
Smp_128890	3235	1618	1544	2037	1966	3956	2978	2713	2730	3110	1927	1918	1856	1911	2136	2209	2408	2572	3540	3584	2153	2418	2015	1972	2340	3504	2985	2866	1701	1919	1643	1614	1700	2811	2569	1931
Smp_012540	1440	738	628	734	977	935	595	650	590	694	1099	1009	1030	1251	1272	872	885	1132	1044	980	1202	1468	1366	1140	1173	1052	1168	1138	1371	1694	1123	1056	1034	904	1061	1372
Smp_012530	3990	1783	1767	2073	2375	1743	1143	1279	1249	1374	2519	2410	2446	2569	2845	1431	1710	1831	1435	1114	2807	3039	2894	2291	1993	1855	1976	1783	2150	1927	2029	2137	1689	1625	1586	1639
Smp_128870	249	151	122	150	156	233	181	172	181	190	160	158	138	139	139	128	131	133	125	151	211	245	272	228	240	286	205	167	218	239	175	189	167	235	197	112
Smp_128860	816	415	353	446	678	421	208	255	263	308	1013	954	1010	1061	1162	558	612	647	655	700	719	876	792	832	895	644	471	557	927	952	778	676	661	579	450	693
Smp_012480	2997	1401	1405	1709	1720	1673	1196	1184	1105	1392	872	868	875	1173	1216	1075	1179	1300	1945	1916	2191	2348	2622	1914	1611	1602	1429	1229	2108	1727	1838	1833	1561	1503	1441	1041
Smp_012470	7146	3355	3345	4167	4268	5450	3725	3944	3758	4505	5927	5427	4925	5522	5943	5036	5564	6338	5971	5956	6175	6939	7055	5822	5757	5882	6137	6690	5191	4972	4352	4093	3925	4003	5526	5672
Smp_350480	975	466	430	589	721	598	386	380	366	431	1018	1001	1059	1023	1047	674	775	807	681	634	668	821	763	578	610	649	860	807	860	643	720	630	587	572	667	769
Smp_329760	1346	701	692	826	807	846	576	580	579	610	1006	987	919	1029	1061	679	738	826	818	807	1128	1105	1233	913	875	790	874	961	1005	826	844	844	768	621	807	899
Smp_194160	5188	2402	2295	2880	2955	3166	2211	2119	2256	2540	3455	3216	3240	3523	3817	2457	2701	3029	3214	3225	3273	3696	3784	2993	3013	2766	2793	2211	3549	3287	2880	3030	2972	2669	2792	2466
Smp_120920	3816	1820	1698	2203	2371	2604	1752	1896	1956	1981	3812	3836	3657	3325	3805	3181	3734	4260	4011	3856	2688	3457	3181	2544	2714	2694	2751	2837	2768	2383	2283	2138	1987	2226	2195	1964
Smp_059980	9983	4826	4778	5163	5717	3749	2101	2499	2659	2539	4774	4491	4232	3660	4038	5537	5826	7602	7147	7049	5860	6277	7048	5807	5665	4625	4558	5806	5455	5210	5462	5515	4504	4526	3708	2768
Smp_154410	183	83	63	115	146	84	52	37	64	75	72	74	80	89	72	52	70	56	56	43	133	184	166	148	141	107	180	159	267	255	243	253	283	241	150	204
Smp_060010	2975	1398	1458	1682	1648	2329	1584	1699	1626	1852	2293	2060	2006	2192	2302	2022	2173	2418	2461	2224	2167	2514	2499	1992	2135	2156	2159	1916	2213	2332	1831	1736	1710	1943	2342	2350
Smp_060030	69	40	17	34	74	47	28	29	31	24	450	457	475	399	448	232	223	243	188	210	50	111	50	54	46	54	53	48	110	112	82	107	43	73	66	98
Smp_329920	198	108	85	125	215	65	33	36	18	36	106	70	120	169	142	110	134	101	126	94	145	136	216	127	113	129	111	91	246	221	189	186	155	166	139	135
Smp_154420	23513	11899	11518	15337	14341	19344	13618	13337	13154	15650	15008	14636	14018	15333	16687	13353	14291	14559	20648	19554	15613	18577	15590	13737	14785	17140	15592	13419	15290	17646	12501	12050	11972	14280	15872	13304
Smp_060070	1750	878	796	937	1096	1797	1272	1226	1234	1403	2351	2200	2144	2215	2400	1817	2158	2417	2558	2703	1312	1841	1468	1335	1595	2156	1676	1468	1732	1737	1323	1067	1295	1787	1789	1640
Smp_060080	1455	710	642	895	1011	1358	906	989	857	1055	2094	2110	2052	2144	2324	1582	1943	1819	2112	1838	1597	2573	1713	1840	1670	2244	1803	1582	2567	3585	1489	1276	1527	1665	1610	1677
Smp_060090	14092	6112	6298	7209	6828	7278	5357	5776	5811	6567	5448	4814	4813	5481	5766	5034	5405	6605	5501	5368	9735	9096	11203	8251	7452	7364	7116	6575	7646	6495	7551	8362	5943	6224	7041	6340
Smp_246630	61	41	28	40	61	70	30	48	27	36	80	64	78	94	65	70	77	67	95	79	41	68	77	60	77	62	58	92	82	58	59	66	68	59	60	103
Smp_246620	6101	3185	3095	4470	4230	6612	5164	4480	4408	4952	3248	3526	3365	3700	3944	4145	5074	4729	8747	8435	4425	4947	3903	3727	3359	5431	5648	6330	4610	5063	3787	3649	3259	5046	5308	7479
Smp_330190	3986	1656	1707	2179	2110	2823	1731	1864	1797	2210	2119	1980	1948	1807	2040	1890	2040	2389	2428	2217	2669	3118	3294	2636	2823	2624	2556	2666	2363	2374	2256	2159	1850	1983	2455	2602
Smp_330250	3623	1615	1571	2060	2060	3024	2070	2137	2069	2516	1765	1570	1715	1634	1822	1975	2071	2621	2807	2670	2217	2407	2810	2213	2373	2313	2521	2621	1905	1619	1906	1792	1552	1943	2486	2297
Smp_196790	614	286	265	366	353	838	510	620	543	616	599	522	501	547	545	556	606	703	704	671	360	405	406	304	394	638	584	533	279	158	318	275	250	544	699	392
Smp_104110	1165	517	497	634	998	671	439	404	470	489	971	983	960	927	990	935	1107	1145	1628	1506	880	1164	1253	899	1039	1044	908	1212	1004	1283	971	941	872	863	1093	1425
Smp_104120	80	48	24	46	76	154	121	98	101	166	120	107	122	156	162	95	122	91	159	125	53	79	58	69	76	155	195	120	89	82	74	75	108	168	163	165
Smp_346630	134	82	72	74	156	161	82	100	84	86	451	411	499	509	507	262	279	337	266	283	171	190	160	171	169	187	223	177	260	230	179	223	171	151	168	261
Smp_346640	823	406	400	544	529	1288	823	780	767	1025	406	477	510	469	495	683	805	732	939	985	553	597	409	459	415	855	958	707	572	464	503	528	491	985	790	677
Smp_104170	0	0	0	0	0	0	0	0	0	0	0	0	0	0	0	0	0	0	0	0	0	0	0	0	0	0	0	0	0	0	0	0	0	0	0	0
Smp_200850	0	0	0	0	0	0	0	0	0	0	0	0	0	0	0	0	1	0	0	0	0	0	0	0	0	0	0	0	0	0	0	0	0	0	0	0
Smp_200840	0	0	0	0	0	0	0	0	0	0	0	0	0	0	0	0	0	0	0	0	0	0	0	0	0	0	0	0	0	0	0	0	0	0	0	0
Smp_200820	0	0	0	0	0	0	0	0	0	0	0	0	0	0	0	0	0	0	0	0	0	0	0	0	0	0	0	0	0	0	0	0	0	0	0	0
Smp_073340	3218	1358	1419	1697	1880	1711	1165	1148	1207	1326	2331	2108	2144	1907	2103	1921	2166	2402	2008	1764	1923	2381	2332	1851	1902	1548	1954	2057	1628	1538	1792	1641	1531	1489	1597	1684
Smp_161870	2682	1266	1262	1472	1722	1993	1203	1169	1136	1471	2019	1984	1967	1868	2047	1712	1855	2015	1955	1809	1802	2192	1996	1613	1556	1834	1825	1771	1422	1128	1439	1410	1178	1338	1566	1506
Smp_246510	2483	1182	1065	1551	1940	2206	1258	1366	1156	1643	2099	1933	2192	2390	2326	2007	2411	2135	2755	2470	1627	2618	2046	1712	1709	2126	2359	2030	2832	2673	2289	1996	2041	2438	2305	2944
Smp_246500	356	195	171	190	273	235	135	157	141	177	456	407	498	524	498	330	404	367	294	311	255	420	311	296	222	202	273	144	528	500	404	439	341	324	246	359
Smp_073300	1171	544	585	729	650	670	496	469	527	569	755	692	653	617	701	398	434	508	382	365	1017	1049	1235	985	1045	841	608	535	1112	1186	682	767	793	601	578	638
Smp_073290	3186	1565	1458	1908	2148	3605	2675	2601	2472	3039	3173	2947	2898	2985	3061	3020	3122	3498	4734	4684	2202	2973	2589	2390	2594	3508	3533	3078	2202	1570	1882	1762	1928	2863	3056	2626
Smp_073280	1393	587	575	779	1110	819	359	559	423	496	1913	1871	1797	1749	1880	1062	1159	1184	904	762	1027	1952	1211	1216	1391	1350	885	537	1528	1626	1128	1210	1232	1188	754	725
Smp_073270	2166	995	886	1108	1847	894	497	610	541	672	2962	2785	3023	3109	3111	1528	1784	1863	1355	1250	1876	2922	2196	1809	1544	1401	1690	1679	3592	3513	2800	2760	2437	1773	1750	2340
Smp_161850	1223	612	564	689	692	1350	1090	921	756	1276	991	906	920	1035	1060	534	650	635	630	569	822	895	849	802	813	1080	1256	1009	1324	1457	1107	946	969	1182	1523	1228
Smp_330470	54	31	15	15	56	72	32	37	22	49	27	35	18	54	48	44	60	52	53	23	107	132	94	141	92	128	109	48	115	165	95	100	130	89	90	40
Smp_161820	280	130	119	142	137	193	145	135	137	171	112	111	110	124	86	88	90	95	70	80	198	162	233	156	202	218	178	146	163	193	126	170	159	148	138	153
Smp_073220	616	356	302	420	500	592	373	382	316	415	598	637	629	848	786	531	655	563	653	710	490	646	552	477	406	488	708	578	729	696	568	523	527	533	651	694
Smp_073210	2015	943	832	1118	1465	1658	1007	1009	944	1254	1786	1640	1807	2108	2031	2098	2364	2280	2282	2031	1669	2035	1932	1455	1312	1806	1827	1642	1992	1975	1698	1681	1572	1719	1850	1713
Smp_073200	1246	581	487	638	857	978	592	710	626	772	878	706	790	883	854	989	1054	1082	1118	987	822	1027	1004	849	962	954	987	1006	955	867	812	772	676	907	919	971
Smp_161800	114	37	44	51	56	29	25	18	38	22	18	27	23	31	20	26	38	42	51	80	97	79	98	63	57	31	21	19	292	404	172	194	177	128	57	60
Smp_161790	4653	2170	1886	1983	3214	3203	1885	2223	1907	2005	8994	8499	8431	8481	8756	6726	8154	8517	6597	5314	3823	6394	4138	4310	4327	4756	3717	2279	4565	4304	3492	2946	3230	3054	2506	1646
Smp_073140	2545	1167	1263	1366	1555	1637	997	1034	926	1377	2036	1879	1963	1867	1911	1631	1806	1974	1610	1670	1496	1797	1713	1409	1370	1440	1647	1316	1969	1964	1920	1881	1559	1784	1529	1503
Smp_210780	5262	2332	2678	3354	3429	4993	2849	2734	2722	3582	4596	4072	3981	3427	3896	3800	4514	5027	5479	5073	4172	5570	4662	3959	4018	4277	4520	4664	4007	3953	3665	3754	3735	4187	4906	5246
Smp_210770	2213	1013	987	1112	1327	2064	1388	1435	1287	1547	1625	1498	1486	1591	1782	1745	1921	2101	2421	2330	1740	2191	1823	1760	1883	2138	1832	1782	1797	1777	1496	1426	1402	1706	1921	1914
Smp_246470	1218	566	549	742	916	1152	698	714	639	881	1100	1141	1159	1227	1275	1101	1244	1273	1347	1247	844	1215	978	840	946	1005	1182	989	1215	1468	1189	1106	1033	1127	1150	1483
Smp_106590	0	0	0	0	0	0	0	0	0	0	0	0	0	0	0	0	0	0	0	0	0	0	0	0	0	0	0	0	0	0	0	0	0	0	0	0
Smp_161770	3	4	2	0	4	2	0	1	1	1	16	12	13	14	19	4	16	8	4	2	3	3	5	4	0	2	6	0	10	15	8	8	8	6	5	15
Smp_073080	1391	622	670	811	803	1422	1036	1052	1071	1234	757	678	678	793	817	1069	1158	1337	1390	1370	1148	1194	1406	1186	1055	1449	1152	1115	1211	1240	906	969	923	1166	1327	1337
Smp_073070	1145	572	547	746	822	1171	913	898	850	1041	1337	1334	1194	1259	1355	1433	1631	1696	2146	1977	1102	1420	1255	1049	1267	1763	1364	1003	1508	1590	1027	868	1028	1547	1400	1119
Smp_161750	2512	1154	1146	1247	1392	1765	1218	1272	1257	1489	2009	1821	1790	1985	2052	1419	1528	1737	1614	1462	1897	1998	2057	1570	1655	1698	1506	1284	1533	1308	1321	1199	1167	1314	1336	886
Smp_315110	0	0	0	0	0	0	0	0	0	0	0	0	0	0	0	0	0	0	0	0	0	0	0	0	0	0	0	1	0	0	0	0	2	0	0	0
Smp_314730	0	0	0	0	0	0	0	0	0	1	0	0	0	0	0	0	0	1	0	0	0	0	0	0	0	0	0	0	0	0	0	0	0	0	0	0
Smp_246460	143	72	56	88	133	166	92	91	105	118	215	222	236	214	238	211	214	239	253	225	151	172	148	135	176	168	205	171	167	115	132	124	133	156	179	199
Smp_094360	2432	1130	1036	1408	1323	2215	1633	1606	1537	1786	1862	1918	1849	1996	2160	1961	2179	2401	3264	3103	1745	2199	1947	1504	1802	2204	2090	1767	1527	1499	1331	1171	1196	1800	1956	1559
Smp_094340	6028	2898	2818	3722	4165	4505	3113	3087	3134	3544	5748	5606	5423	5775	6065	4118	4544	5096	6732	6480	4822	6520	5827	4528	5227	5065	4959	5120	4972	5123	3758	3356	4012	3872	4459	4656
Smp_094330	1125	657	597	814	891	1624	1053	1041	1063	1323	904	963	1016	1069	1176	1100	1392	1185	1664	1814	832	1039	876	714	813	1362	1528	1221	1230	1070	1053	939	907	1674	1455	1268
Smp_161730	4386	1998	1987	2754	2638	4828	3436	3379	3430	3906	3100	3116	2921	2997	3264	3560	3992	4192	5360	5151	3304	3583	3556	3101	3451	5048	4058	3598	2342	2386	2100	2059	2200	3218	3455	2439
Smp_191210	950	498	448	640	786	1215	981	909	704	1136	742	717	730	701	732	864	1068	1006	2039	1765	972	1180	903	780	771	1084	1581	1661	1582	1671	1153	957	980	1393	1507	2087
Smp_072990	221	151	104	142	189	418	305	337	267	434	343	290	350	335	352	343	435	407	500	602	149	229	151	197	212	366	457	263	338	331	248	181	266	504	539	442
Smp_072980	11100	5054	5126	6685	6063	4333	3332	3451	3667	3888	6832	6533	6286	6047	6282	4412	4825	5095	4968	4764	8256	8555	9015	6542	5989	4984	5571	6699	7978	7724	7294	7354	6239	4991	4635	4777
Smp_072970	2975	1316	1243	1646	1784	2139	1424	1474	1406	1832	1230	1167	1184	1445	1510	1196	1368	1527	1908	1861	2678	2952	3064	2554	2583	2864	2441	2382	2411	2546	1823	1897	1794	1992	2359	2567
Smp_161680	3516	1771	1623	1960	2643	2358	1668	1690	1441	1741	3826	3602	3776	4182	4187	3478	3981	3979	3857	3544	2299	3910	2748	2266	2342	2426	2711	2134	2832	2702	2494	2099	1877	1861	2008	1896
Smp_072950	6225	2787	3059	3496	3567	3667	2396	2676	2694	3127	3047	2823	2665	2790	3186	2242	2601	2806	3049	2803	4422	4254	5115	3951	3916	3622	3247	3004	3604	3573	3338	3449	2913	2899	3334	3053
Smp_200800	511	243	207	320	373	284	149	163	163	179	517	462	544	647	601	522	530	573	531	433	353	570	419	365	319	433	585	602	457	379	416	456	439	307	466	324
Smp_068170	3553	1712	1540	1877	2466	2666	1542	1830	1639	1807	3235	3008	2951	3038	3244	2419	2976	3272	3708	3435	2364	4047	2765	2465	2609	2991	2883	2343	3217	3467	2391	2015	2209	2435	2350	2201
Smp_125730	3635	1758	1524	1639	2736	3226	1852	2055	1730	2167	4428	4172	4257	4981	4897	3984	4893	4828	4999	4880	3486	5558	3688	3589	3539	4292	4044	3543	4949	4747	3239	2840	3087	3321	4212	4220
Smp_006550	6200	2885	3026	3498	3574	4077	2667	2778	2796	3370	3128	3153	3002	3589	3818	2642	2991	3201	3446	3198	4143	4247	4907	3795	3452	3539	3361	3607	3851	3469	3380	3371	3165	2983	3545	3485
Smp_125740	3102	1416	1384	1572	1594	1316	953	933	1015	1227	1297	1141	1110	1186	1123	662	770	735	701	555	2229	2307	2517	1906	1518	1273	1546	1559	2475	2672	2500	2444	1727	1541	1560	1842
Smp_006560	1891	850	822	1015	1137	1417	908	1106	958	1242	940	814	925	1015	1058	821	974	1047	1132	1018	1244	1262	1494	1226	1243	1459	1245	1328	1523	1843	1200	1292	1178	1220	1412	1594
Smp_188580	310	153	128	138	222	181	124	125	112	149	473	401	426	433	491	376	424	448	337	219	135	285	198	263	196	265	274	212	308	275	222	298	253	205	304	264
Smp_125760	417	173	152	213	188	293	202	239	212	229	93	74	81	59	89	129	119	147	148	127	227	216	294	231	260	310	221	122	320	274	200	284	256	339	234	108
Smp_125770	10146	5246	4786	6708	5891	8158	6389	6312	6288	7243	6904	6772	6326	7319	8032	6709	7306	7595	10471	9453	8227	9231	8647	7224	7842	9351	8680	7705	8608	9018	6571	6238	6296	7753	8216	6620
Smp_125780	1171	571	562	644	817	1165	832	783	802	999	976	825	884	760	892	1246	1325	1598	1891	1653	750	906	1012	830	832	959	1049	1021	716	633	755	772	661	873	1186	928
Smp_006590	667	312	275	408	439	470	288	318	312	403	516	536	510	557	578	380	451	522	473	502	508	595	561	460	365	470	481	397	507	402	488	475	411	491	419	401
Smp_125790	2264	1009	1044	1225	1387	1699	1215	1285	1179	1316	2142	2079	2006	2075	2235	1725	1952	2026	2299	2238	1532	1809	1762	1375	1401	1558	1634	1372	1546	1367	1399	1390	1268	1335	1365	1319
Smp_006630	2767	1295	1234	1549	1557	2667	1836	1882	1826	2237	1518	1464	1486	1693	1851	2418	2642	2876	3154	2954	1998	2170	2279	2025	1968	2609	2476	1906	1976	2095	1711	1820	1691	1992	2396	1818
Smp_125800	1593	764	746	885	1068	1048	665	668	615	792	1152	1120	1255	1089	1278	905	1055	1058	1024	955	1088	1397	1298	976	898	904	1168	854	1292	1368	1133	1223	1096	985	1087	1218
Smp_125810	1142	578	457	639	1008	718	450	400	395	477	1433	1421	1534	1419	1412	1009	1165	1011	2218	2164	868	1641	1139	874	887	882	1584	1401	1900	1930	1776	1340	1416	1513	1596	3694
Smp_125820	1104	536	447	651	1081	788	469	495	435	675	1086	937	1244	1690	1605	1318	1664	1312	1226	941	872	1288	1169	802	771	984	1474	793	2438	2706	1913	1679	1625	1730	1576	1836
Smp_006680	3068	1263	1320	1584	1972	1395	928	971	943	1178	2185	1938	2051	2036	2084	1418	1691	1765	1476	1294	2055	2168	2423	1881	1734	1639	1355	1063	2312	2123	2393	2350	2009	1761	1406	1395
Smp_006690	1260	560	566	678	707	1122	771	819	775	877	729	758	694	790	834	685	724	781	1138	1195	1115	1318	1327	1136	1128	1274	1147	1144	863	881	819	824	817	916	1031	1135
Smp_006700	1591	771	662	900	990	1771	1295	1330	1184	1414	1352	1290	1340	1354	1463	1806	2046	2256	2341	2183	1249	1500	1439	1320	1486	2046	1749	1479	1312	1343	1013	978	1142	1599	1757	1636
Smp_006710	1441	635	607	793	910	981	601	655	654	722	1211	1187	1179	1144	1213	876	945	1035	1018	997	978	1148	1226	865	904	815	897	854	798	891	753	732	608	547	679	772
Smp_006720	2394	998	1049	1234	1409	1389	815	946	890	1060	1770	1555	1609	1714	1795	1397	1665	1817	1414	1318	1739	2107	1846	1754	1667	1606	1451	1612	1237	1273	1213	1164	1072	1049	1236	1095
Smp_342200	189	78	77	96	122	107	71	78	63	80	62	47	47	51	65	77	69	62	53	47	131	112	151	114	113	153	126	78	156	137	163	147	114	108	146	112
Smp_006730	4114	2256	1840	2423	2903	1240	858	818	914	967	2943	2718	2795	2862	2878	1951	2273	2511	3424	3848	2661	3149	2881	2146	1851	1680	2043	2709	3139	3316	2585	2093	1963	1865	2095	3605
Smp_316270	259	96	120	151	178	340	217	217	219	271	224	225	177	186	240	209	225	258	350	348	216	275	253	194	252	269	299	343	165	185	186	167	159	241	336	261
Smp_331410	171	50	60	106	230	212	101	116	133	186	129	151	166	97	154	165	262	193	217	149	197	281	313	272	206	362	698	391	536	1027	638	773	927	962	943	1116
Smp_006760	969	325	454	561	938	590	345	390	424	509	601	565	581	538	609	421	523	505	378	265	708	914	885	784	843	879	556	388	690	761	860	924	1006	1002	676	413
Smp_006750	1759	751	792	806	1208	1234	681	836	773	987	1686	1577	1623	1593	1615	1419	1735	1810	1346	1138	1186	1652	1419	1315	1432	1642	1366	880	1552	1515	1416	1273	1404	1452	1466	1029
Smp_242050	0	0	0	0	0	0	0	0	0	0	0	0	0	0	0	0	0	0	0	0	0	0	0	0	0	0	0	0	0	0	0	0	0	1	0	0
Smp_315420	827	326	391	474	527	1092	740	738	730	828	694	786	721	624	676	1044	1121	1238	1556	1435	656	822	738	628	671	718	1071	1186	474	507	496	430	427	578	1181	1735
Smp_140590	1907	1091	843	1138	2107	2734	1749	1625	1476	1903	3684	3516	3625	3939	3907	3379	4197	4172	5931	5437	2105	3391	2228	1687	1704	1750	2672	2151	3873	4194	2840	2283	2155	2796	4104	7722
Smp_034120	1926	956	830	1111	1521	2039	1337	1300	1250	1623	2806	2838	2831	2843	3093	2475	2808	3163	2934	2853	1490	2028	1694	1479	1587	1922	2210	2227	2484	3209	1665	1397	1624	1844	2117	2814
Smp_140580	2607	1293	1174	1414	1761	1431	926	1055	940	1125	2733	2611	2700	2593	2697	1577	1744	1789	1903	1735	1905	2858	2412	1693	1704	1838	1646	1246	2523	2802	2023	1675	1760	1778	1524	1554
Smp_034100	0	0	0	0	0	1	0	0	0	0	0	0	0	0	0	0	0	0	0	0	0	0	0	0	0	0	0	0	0	0	0	0	0	0	0	0
Smp_331530	246	121	119	130	146	143	104	98	116	111	149	139	103	131	146	93	108	132	137	133	161	172	187	193	149	151	144	156	178	169	131	128	112	103	107	162
Smp_034090	949	479	440	590	620	919	657	649	621	788	842	760	790	787	855	620	742	760	978	950	681	870	777	576	521	891	927	639	746	727	629	522	507	836	862	758
Smp_140570	168	133	103	147	177	192	143	133	125	176	174	198	231	234	237	196	240	247	280	245	429	410	306	211	132	203	279	294	585	420	522	585	253	292	208	197
Smp_140560	1757	785	672	961	1488	360	270	258	191	314	1158	1039	1168	1521	1423	398	495	442	310	284	1107	1526	1367	919	765	836	608	225	1657	1431	1470	1224	1092	867	372	236
Smp_140550	1658	658	670	816	903	918	558	710	554	796	987	858	944	1067	1176	770	927	977	850	734	1007	1215	1343	940	840	911	897	704	1378	1479	1098	1239	977	930	1086	1173
Smp_213180	631	306	265	358	463	960	595	567	569	667	858	810	833	818	855	968	1031	1142	1224	1281	433	475	441	342	424	542	525	449	448	412	436	387	442	684	819	624
Smp_140540	8	3	2	3	9	5	3	2	3	5	3	3	7	26	21	21	17	16	6	8	12	8	9	0	5	5	21	7	28	45	19	12	31	15	17	31
Smp_034000	3737	1841	1896	2490	2427	3145	2372	2245	2176	2665	2642	2659	2563	3181	3298	2582	2942	3021	4178	4079	3006	3783	3392	2626	2672	3035	3374	2699	3667	4069	2963	2656	2710	3113	3394	3067
Smp_033990	2177	1026	977	1209	1214	1091	747	722	779	911	1473	1386	1255	1272	1464	1031	1107	1176	1055	911	1440	1641	1706	1382	1227	1193	1094	1158	1312	1119	1433	1263	1150	1145	1101	954
Smp_140530	908	429	446	530	541	1042	767	817	737	955	304	304	274	333	353	436	474	592	740	712	589	592	776	668	660	985	786	596	529	459	520	570	512	883	863	526
Smp_033970	1733	836	790	858	978	1163	794	794	760	872	1814	1689	1647	1748	1789	1095	1300	1381	1285	1158	1176	1450	1303	1117	1169	1163	879	810	1483	1659	1091	1049	1008	956	953	800
Smp_140520	1116	690	577	672	1091	1148	717	669	656	798	1321	1353	1372	1879	1813	1226	1488	1481	1609	1722	1068	1415	1005	884	859	992	1377	1487	1775	1599	1154	1050	968	1002	1119	1985
Smp_140510	4120	1932	1658	2662	3295	2025	1169	1128	1120	1266	4619	3866	4602	4713	5223	5180	6579	6051	6781	5914	2748	4091	3490	2498	2113	2069	2583	2073	6528	6381	4835	3300	3295	2889	3361	6787
Smp_200790	5	1	2	12	4	31	20	28	17	21	27	20	23	19	28	10	23	13	20	8	5	21	10	8	6	24	38	23	12	1	12	4	16	46	26	25
Smp_033950	3188	1633	1502	2157	2005	3490	2431	2428	2556	2794	3005	2947	2785	2684	2884	3684	3971	4097	5084	4726	2632	3002	2898	2421	2992	3820	3265	2701	2680	2191	1999	1755	2052	3102	3135	2511
Smp_300500	114	64	45	67	135	213	153	156	121	166	100	102	94	165	156	189	230	264	320	272	133	189	172	184	161	229	406	337	238	214	198	184	164	185	316	394
Smp_033930	171	88	100	103	125	404	348	263	324	393	147	134	123	111	115	161	152	204	244	206	119	130	179	146	136	216	712	295	151	169	95	124	115	157	493	435
Smp_140490	2127	1104	925	1276	1546	2116	1330	1359	1214	1621	2151	2075	2221	2172	2190	2120	2339	2571	3074	3106	1712	2416	1920	1760	1680	1893	2425	1885	2780	2697	2346	2135	1942	2495	2893	3028
Smp_140480	5142	2585	2922	2948	3136	3328	2142	2419	2417	2532	4929	4450	4089	4211	4494	3567	4039	4878	3874	3402	3125	3403	3590	2759	2732	2871	3103	2910	1984	1492	2306	2379	1776	2084	2347	1564
Smp_332240	26	15	9	13	23	34	34	34	28	43	17	20	19	24	25	31	30	26	52	60	19	28	28	23	29	44	26	25	6	21	9	8	23	35	34	24
Smp_332245	0	0	0	0	0	0	0	0	0	0	0	0	0	0	0	0	0	0	0	0	0	0	0	0	0	0	0	0	0	0	0	0	0	0	0	0
Smp_317550	0	0	0	0	0	0	0	0	0	0	0	0	0	0	0	0	0	0	0	0	0	0	0	0	0	0	1	0	0	0	0	0	0	0	0	0
Smp_310470	174	81	55	78	124	192	112	119	96	146	386	344	393	359	385	348	314	430	347	317	154	228	180	170	140	211	204	191	158	200	158	138	171	190	198	169
Smp_033870	2939	1268	1188	1434	2129	1504	1016	990	959	1083	1677	1663	1560	1824	1821	1622	2032	1930	1997	1790	2016	2847	2277	1721	1907	2100	1899	1349	4729	6038	2941	2343	2468	2394	1769	2357
Smp_140460	624	273	318	433	401	501	361	365	388	435	335	332	311	279	286	227	233	264	201	179	505	484	577	455	498	424	761	1198	654	1044	558	578	477	569	644	914
Smp_211120	1381	719	637	777	1121	1276	761	794	701	1059	1060	977	1120	1366	1190	1007	1271	1097	1404	1377	894	1022	1061	833	743	1053	1544	935	1273	1363	1263	1191	1099	1355	1553	1556
Smp_347360	3398	1613	1498	1849	2072	2632	1792	1884	1890	2102	2911	2797	2551	2669	2936	2079	2181	2524	2871	3012	2512	2833	2688	2309	2293	2691	2620	2053	2305	2104	2048	2112	2066	2303	2332	2047
Smp_140440	1643	787	683	912	1124	1637	1079	1053	1036	1394	1287	1157	1341	1502	1549	1335	1516	1501	2297	2233	1155	1512	1436	1119	1113	1563	1572	989	1276	1105	1235	1139	1098	1583	1654	1216
Smp_201870	0	0	1	0	0	1	0	0	1	0	0	1	1	1	0	0	0	1	0	0	0	0	0	0	2	1	2	0	1	0	1	2	2	0	0	0
Smp_140430	884	464	428	524	544	923	721	674	633	888	517	523	504	568	580	747	888	905	972	842	668	742	867	687	713	826	1060	1830	630	731	571	616	709	682	827	1231
Smp_140420	3886	2113	1883	2628	2591	3847	2889	2656	2635	3224	3837	3987	3802	3498	3750	4390	5072	5317	6534	6079	2978	3617	2895	2575	2351	3198	4109	3727	3355	3737	2754	2629	2389	2940	3762	3658
Smp_337580	1142	483	449	556	758	768	483	472	503	602	1324	1328	1328	1305	1335	1088	1171	1343	1526	1439	784	1064	847	749	723	750	916	610	1004	924	869	694	681	788	858	887
Smp_140400	1363	712	617	850	1126	1196	740	734	674	903	1308	1314	1436	1373	1343	1160	1367	1318	1525	1421	1016	1173	1163	842	858	1100	1563	1077	1831	1702	1505	1433	1235	1502	1517	1748
Smp_033770	949	438	421	569	700	853	517	547	560	594	751	669	754	872	945	695	830	784	948	973	615	845	772	678	750	667	918	537	1394	1504	1067	1018	1080	1183	1023	1317
Smp_033760	5608	2485	2495	3154	3290	3092	2218	2168	2286	2537	4180	4041	4007	3999	4279	3361	3611	4234	3831	3576	3550	4288	4506	3551	3474	2910	2890	2678	3187	2617	3050	2902	2622	2464	2862	2105
Smp_140390	2178	1147	1115	1462	1453	3163	2147	2145	2095	2412	2052	2099	2109	2092	2116	2775	2933	3251	4125	4056	1681	2098	1881	1783	1879	2950	3049	2803	1560	1511	1518	1409	1528	2431	2741	2159
Smp_033710	6172	2998	3031	3956	3794	5537	3651	4068	3887	4582	4755	4778	4510	4670	5217	4426	5059	5405	5986	5542	4996	5541	5818	4575	5267	5813	4984	4306	4951	5571	3733	3710	3738	4039	5359	4758
Smp_033700	895	415	424	496	457	319	234	257	259	308	446	453	428	451	481	300	348	358	329	249	805	753	795	627	556	462	289	335	712	578	578	572	416	332	318	274
Smp_140370	170	60	87	106	127	195	119	89	136	130	322	358	332	300	356	264	320	385	256	225	130	166	173	117	100	156	247	237	186	166	154	163	148	180	169	224
Smp_343380	2083	1078	986	1427	1507	1360	1049	833	849	1151	1280	1272	1322	1384	1399	1230	1513	1334	1304	1168	1550	1693	1457	1283	1125	1244	1936	1507	2566	2774	1958	1930	1693	1842	1640	2600
Smp_343370	11	3	4	3	9	6	1	2	2	4	5	0	3	1	5	2	3	1	4	1	7	9	11	3	3	5	9	7	11	7	5	6	1	13	8	10
Smp_033680	1728	777	754	793	1043	1401	851	909	903	1006	1077	990	1013	1042	1123	1383	1518	1644	1366	1298	1334	1434	1514	1441	1284	1438	1215	1289	1149	1213	909	999	989	986	1169	1367
Smp_033670	7564	3510	3593	4053	4118	4978	3392	3745	3694	4232	6194	5542	5443	5454	5851	4799	5299	6164	5209	4480	4879	6037	5839	4854	4578	4947	4620	4001	4701	4862	4302	3987	3607	3820	4255	3901
Smp_033660	1518	729	711	908	944	1054	752	743	718	804	1229	1171	1227	1109	1195	886	941	1037	1016	1022	1141	1330	1254	1034	1041	968	1106	1023	1221	1158	1053	982	895	837	1027	1095
Smp_140330	2644	1155	1023	1475	1856	1821	1165	1101	1119	1366	2708	2733	2686	2789	2819	2311	2575	2704	2676	2695	2063	2669	2324	1907	1966	1894	1888	1883	2667	2496	2111	1828	1995	2210	1950	2368
Smp_315700	2229	1040	1017	1203	1575	973	658	641	788	818	1753	1630	1576	1699	1717	985	1106	1139	1205	1071	1730	2020	1933	1345	1076	1002	1376	951	2248	2499	2106	1856	1553	1362	1226	1783
Smp_033620	2412	1161	1104	1289	1576	1130	672	709	707	889	1430	1258	1478	1645	1601	1318	1507	1529	1081	789	1752	1876	2007	1519	1153	1255	1328	1261	1796	1700	1691	1709	1402	1244	1293	1463
Smp_033610	2066	1006	1082	1186	1335	1920	1249	1475	1315	1646	1636	1535	1376	1324	1418	1387	1531	1827	1786	1612	1809	2009	2130	1704	1646	2037	1940	2078	1915	2161	1419	1389	1480	1582	2012	2222
Smp_033600	2194	1119	1011	1427	1536	1756	1161	1112	1114	1330	1365	1244	1362	1577	1682	1182	1293	1357	1787	1802	1857	2212	2101	1687	1839	1852	1969	1884	2047	1939	1679	1717	1693	1751	1926	1993
Smp_033590	825	395	404	539	567	635	546	504	469	506	563	506	504	514	525	882	888	921	1112	1013	704	647	634	501	554	673	630	652	494	531	368	391	344	472	478	455
Smp_210160	771	370	369	468	439	661	427	453	436	490	660	597	573	519	579	593	650	798	755	646	531	617	657	546	501	567	626	657	520	484	500	456	349	401	559	588
Smp_210170	765	358	288	410	446	1139	778	791	709	944	706	685	740	637	728	1145	1195	1378	1515	1438	556	651	654	553	649	1068	920	1075	513	472	477	445	488	703	912	727
Smp_140290	1454	713	743	863	878	1074	656	734	739	837	1177	1060	1043	1095	1133	807	924	1056	1080	927	1571	1666	1695	1422	1400	1370	1024	1243	1246	1398	972	1020	888	738	1032	1239
Smp_340670	5794	2872	2758	3425	3489	5683	3569	3680	3575	4771	3640	3297	3381	3605	3614	5413	5776	7054	5405	4910	3458	3563	3877	3413	3591	3844	5022	4661	4353	4636	4009	3905	3700	4075	5684	6065
Smp_052640	2595	1245	1191	1397	1709	1972	1247	1377	1198	1529	2101	2045	2053	2367	2439	2085	2177	2412	2439	2265	2065	2404	2217	1937	1802	2031	1910	1935	2029	2072	1692	1617	1630	1682	1655	1847
Smp_150360	8793	4692	4636	6696	5703	7520	5670	4906	5101	5557	4323	4665	4332	5095	5592	4808	5280	5299	6524	6384	5007	5321	4288	3783	4001	4470	4601	4911	4322	4377	3404	3693	3147	3758	4277	3483
Smp_305430	186	77	80	81	117	91	59	79	49	67	335	319	372	349	363	143	176	207	160	163	112	211	159	150	172	133	104	67	206	215	148	145	148	104	79	75
Smp_150380	719	363	292	463	803	539	320	278	367	402	751	789	913	928	926	1655	2044	1703	1649	1300	553	929	655	493	445	667	733	761	969	939	922	864	888	897	1050	1379
Smp_052710	1564	721	703	859	1122	1160	680	763	655	919	1064	983	1083	1196	1247	1343	1561	1616	1380	1290	1124	1300	1303	1089	1016	1142	1176	1005	1351	1211	1171	1060	1052	1070	1179	1354
Smp_196620	4117	1705	1838	2414	2226	2768	2257	2336	2252	2922	1566	1309	1301	1272	1451	1132	1445	1395	1572	1611	2044	1945	2489	2013	1855	1780	2779	2496	1936	1952	2045	1875	1816	1835	2750	2683
Smp_344320	902	424	401	514	551	1338	819	980	861	1175	643	630	604	638	713	833	924	947	1304	1321	667	764	777	635	689	1160	903	758	682	703	558	540	587	1029	1146	764
Smp_150430	7	7	3	4	12	13	7	7	6	4	45	35	23	34	39	41	50	54	54	52	9	20	21	14	8	25	39	11	34	36	18	15	26	28	25	7
Smp_150420	112	59	56	64	109	83	64	66	64	68	215	167	191	188	204	141	172	173	170	169	84	144	104	110	92	107	101	67	106	77	79	61	71	107	64	74
Smp_340850	4797	2311	2162	2542	3214	2310	1368	1521	1497	1796	3379	3002	3203	4023	4171	2542	2835	2874	2521	2405	3789	5282	4590	4013	3917	3705	3221	2154	4040	4064	3840	3355	3439	3159	2601	2374
Smp_052800	1309	595	551	721	748	1726	1146	1159	1030	1333	965	1026	957	1094	1078	1153	1226	1278	1596	1591	1201	1523	1567	1267	1450	1685	1557	1552	943	919	788	729	957	1217	1395	1328
Smp_150410	180	82	89	88	132	141	88	114	91	124	223	204	254	263	273	191	171	241	203	153	128	138	133	142	126	134	206	178	129	100	93	92	102	109	120	123
Smp_052790	1558	719	611	896	1058	1330	964	988	894	1089	1179	1123	1179	1450	1481	1284	1463	1427	1357	1271	1371	1715	1627	1265	1327	1446	1401	1024	1596	1556	1257	1183	1233	1295	1346	1127
Smp_052780	396	158	177	239	286	519	340	352	322	439	355	297	390	340	384	436	479	537	578	506	268	356	392	337	350	551	539	515	331	242	295	340	323	434	485	464
Smp_172340	656	352	375	504	335	542	475	441	393	488	120	113	129	157	112	77	85	101	112	127	442	350	472	325	292	299	533	801	286	259	229	230	227	239	276	426
Smp_318330	3	0	4	4	3	7	9	4	7	6	5	2	3	9	16	0	1	7	3	6	3	8	6	7	12	7	9	7	17	11	6	8	19	14	18	27
Smp_091990	3231	1536	1536	2011	1988	2086	1441	1331	1401	1611	2454	2301	2315	2536	2790	1984	2130	2398	2277	2235	2230	2400	2641	1836	1764	1778	2000	1966	1954	1643	2000	1911	1733	1690	1766	1627
Smp_172360	208	92	84	121	169	135	99	69	61	89	362	353	396	356	392	247	222	322	182	132	161	222	200	153	149	121	152	175	177	170	184	158	120	113	119	166
Smp_172370	42	19	15	23	46	49	58	26	41	52	34	46	64	42	51	23	38	24	33	16	37	62	60	33	16	48	89	84	80	88	64	69	49	81	64	120
Smp_092020	508	272	197	282	609	463	247	264	203	262	531	519	565	798	730	383	579	451	408	358	549	849	640	517	515	552	787	507	1476	1424	1068	903	876	766	656	810
Smp_246680	3118	1351	1340	1737	1943	2248	1485	1566	1397	1691	1603	1537	1617	1743	1764	2365	2796	2682	2757	2447	2279	2756	2400	1811	1817	2144	1948	1696	2575	2620	2175	2107	1902	2298	2101	2348
Smp_246690	325	162	125	159	216	150	116	97	124	113	355	318	324	372	368	214	247	266	205	165	219	277	226	186	154	161	183	101	402	342	353	272	247	205	192	184
Smp_172400	3155	1491	1532	2168	2634	2265	1513	1394	1485	1758	1563	1689	1666	1811	1915	1603	1854	1657	2046	1901	2041	2492	2008	1790	1755	1938	2277	2774	2109	1753	2274	2181	1843	2238	1580	2062
Smp_301170	220	130	87	183	238	300	163	150	164	202	199	210	205	240	221	353	533	449	604	592	252	390	281	240	234	259	430	266	433	455	396	336	312	423	458	691
Smp_172420	5027	2705	2575	3968	3684	5600	3925	3470	3589	4087	2720	3102	3155	2969	3080	4530	5235	4696	5389	5146	3531	3683	2842	2867	3111	4396	4459	5119	3370	3107	2859	2917	2600	4195	3102	3128
Smp_346100	6	2	6	9	7	1	4	1	3	1	1	0	0	2	0	0	2	1	3	0	17	6	11	8	5	3	5	1	12	13	12	16	6	5	7	4
Smp_172440	18	12	9	8	13	2	2	3	3	1	2	7	4	3	6	2	8	1	2	7	5	20	5	5	5	7	35	8	84	59	36	24	23	22	43	46
Smp_200900	1664	852	909	1059	1140	3537	2259	2394	2224	2734	962	925	921	1078	1181	1901	1917	2373	2792	3170	1114	1239	1296	1455	1338	2344	2612	4006	946	1065	978	1055	1090	1723	2744	3211
Smp_340510	4043	1790	1780	2311	2322	2457	1674	1780	1690	2022	2715	2383	2284	2201	2384	1903	2077	2382	2107	1875	3105	3236	3479	2803	2543	2569	2452	2768	3133	3070	2499	2510	2372	2096	2422	2946
Smp_136210	355	169	134	203	386	248	149	167	119	187	553	554	628	663	721	408	452	474	448	383	387	541	436	364	365	306	311	255	525	647	454	485	417	320	287	418
Smp_136200	104	51	52	69	85	142	73	76	98	97	141	115	135	124	121	205	270	224	232	190	77	84	74	82	77	143	207	171	201	259	131	141	154	150	212	305
Smp_136180	989	476	416	532	769	881	532	498	481	644	809	747	792	910	937	615	697	683	877	830	780	981	923	725	748	734	911	573	1054	1047	916	908	917	946	967	1044
Smp_343030	203	97	101	139	167	302	187	196	185	262	284	246	243	300	324	217	329	296	270	291	159	191	115	128	144	217	220	99	261	251	176	170	218	332	305	299
Smp_025890	95	59	53	61	116	279	205	184	178	273	119	104	131	161	166	372	507	353	427	317	128	214	215	151	148	440	486	170	496	502	408	395	382	796	863	976
Smp_136160	821	380	400	480	558	1529	1085	1106	955	1351	507	555	520	494	484	1330	1520	1798	1773	1748	547	641	656	564	629	1111	1257	893	587	538	459	436	527	1000	1332	1101
Smp_025860	19597	8324	8652	9048	10498	14610	8807	10823	10064	10561	18703	17233	16504	15935	16520	16881	18119	22087	20640	18754	13853	18637	16345	15674	15945	16873	15173	16842	11270	9835	10214	10948	10036	11047	14999	17085
Smp_136150	34	21	19	23	33	36	16	19	23	32	111	92	93	128	107	54	90	66	50	62	42	47	33	31	23	36	57	52	58	53	49	45	44	34	47	51
Smp_025830	7206	3128	3296	3841	4349	3567	2066	2386	2312	2580	2635	2390	2297	2294	2599	2332	2645	2602	2876	2243	6513	7903	7910	6123	5502	4911	4204	2776	6345	9030	5935	6617	5898	4379	4500	3818
Smp_318850	0	0	0	0	0	0	0	0	0	0	0	0	0	0	0	0	0	0	0	0	0	0	0	1	0	0	0	0	0	0	0	0	0	0	0	0
Smp_301340	0	0	0	2	0	0	0	0	0	1	0	0	0	0	0	1	0	1	0	0	0	0	0	0	0	0	0	0	0	1	0	1	1	1	0	0
Smp_303770	109	39	38	51	58	70	38	53	40	50	83	75	71	61	80	58	82	91	73	80	78	83	85	84	100	67	57	59	65	65	79	65	66	51	50	43
Smp_213780	342	138	134	206	235	167	112	93	95	136	169	153	210	234	224	160	155	155	109	89	251	259	295	210	136	194	286	216	328	265	331	371	241	209	277	216
Smp_305800	615	286	298	326	320	389	255	350	286	345	394	339	336	332	384	318	362	424	378	320	328	355	372	272	300	293	335	386	271	234	260	281	252	285	308	310
Smp_348100	4	1	1	0	1	4	0	1	2	1	2	0	3	0	1	3	3	0	2	0	0	0	0	1	1	5	8	0	5	2	0	2	4	8	18	22
Smp_348200	8	1	4	4	3	7	3	2	2	8	3	5	1	1	5	4	4	4	5	8	1	1	1	4	2	1	4	0	2	3	3	2	3	5	2	2
Smp_200530	471	181	167	216	344	219	166	138	129	208	427	386	463	477	482	378	534	403	231	181	319	362	387	342	277	307	418	226	565	545	532	579	479	525	456	322
Smp_025750	1481	697	641	851	903	1702	1119	1337	1187	1465	942	956	800	910	958	1166	1324	1392	2180	2118	1245	1528	1598	1319	1559	2091	1710	1950	1436	1403	1093	971	1162	1763	2017	1658
Smp_025740	2388	1115	994	1275	1645	1311	772	922	867	904	2333	2181	2178	2131	2199	963	1328	1293	1774	1510	1851	2848	2102	1933	1915	1976	1344	1085	2687	2823	1986	1786	1825	1553	1473	1532
Smp_136190	1277	535	378	662	947	598	328	404	340	376	1601	1621	1730	1938	2020	823	1059	1045	930	901	1797	2239	1776	1649	1444	1364	862	878	2386	2884	1459	1147	1228	915	689	820
Smp_136130	34	14	11	16	37	16	17	17	21	16	73	63	88	92	95	43	73	77	44	39	40	45	41	24	29	30	46	20	103	113	73	64	56	59	43	52
Smp_318870	0	0	0	0	0	0	0	0	0	0	0	0	0	0	0	0	0	0	0	0	0	0	0	0	0	0	0	0	0	0	0	0	0	0	0	0
Smp_350260	40	18	17	6	36	11	7	13	11	13	6	6	6	14	11	8	9	11	9	14	20	25	32	28	20	19	17	16	39	70	17	24	9	19	24	40
Smp_266750	76	49	38	67	100	375	229	193	184	271	190	146	245	264	269	1675	2106	1705	1392	1096	105	147	186	255	232	574	726	490	377	491	269	314	361	900	1480	2062
Smp_200910	37	19	12	27	40	18	15	21	8	14	14	19	12	56	62	9	12	4	18	25	47	70	59	23	19	24	33	55	36	36	20	30	17	20	20	44
Smp_025700	688	231	289	377	561	576	335	241	235	282	864	767	832	931	900	549	572	527	541	559	530	834	664	503	397	475	601	524	739	737	594	674	593	600	602	696
Smp_331660	23	16	13	12	22	29	19	22	29	18	22	17	16	15	21	14	35	20	36	28	15	22	22	17	6	17	18	9	7	7	8	17	6	12	25	12
Smp_025680	1663	773	796	902	950	1115	717	779	782	845	925	806	811	885	989	955	955	1171	1181	1105	1134	1226	1297	1069	937	1014	1008	1180	1069	1056	887	828	743	789	985	1035
Smp_025670	803	440	362	457	573	1154	748	774	803	929	803	765	848	938	974	1439	1463	1539	1702	1668	595	806	709	688	851	1076	973	813	869	920	630	582	642	883	1097	1095
Smp_343020	1	2	0	1	0	4	3	4	6	5	3	3	2	2	4	1	1	1	3	4	0	1	3	3	4	5	13	4	7	0	1	4	0	2	2	5
Smp_136110	173	88	69	104	128	88	55	55	54	56	30	56	49	48	55	27	39	29	24	22	114	90	156	123	104	104	115	144	196	140	142	113	146	114	107	197
Smp_343010	46	33	18	25	50	47	35	34	28	54	23	15	23	22	17	29	31	34	27	19	23	37	37	34	39	45	60	38	50	58	34	44	49	39	57	33
Smp_136090	1540	708	733	873	876	1635	1176	1244	1177	1475	898	777	739	860	982	955	1040	1149	1518	1426	1085	1103	1284	1037	1252	1487	1530	1257	1108	931	856	899	916	1322	1490	1342
Smp_115290	2382	1059	1104	1300	1395	1564	1042	1094	1136	1271	1209	1051	1126	1160	1296	1001	1203	1415	1278	1173	1628	1766	2086	1658	1796	1720	1455	1488	1311	928	1223	1234	1121	1037	1124	1136
Smp_025620	212	101	83	105	185	241	125	153	135	146	529	491	477	496	551	403	393	452	464	473	258	440	261	270	310	260	277	280	338	479	252	233	272	245	254	367
Smp_173380	2222	1052	1025	1405	1731	1575	995	930	899	1037	2362	2366	2578	2481	2451	1929	2420	2081	2279	2545	1415	1920	1096	1104	989	1309	1365	1114	1822	1505	1442	1185	929	1158	930	947
Smp_346200	2904	1242	1198	1389	1655	2129	1472	1533	1370	1825	1559	1425	1503	1701	1773	1137	1194	1427	1738	1628	2293	2520	2493	1944	2267	2140	1813	1615	1843	1599	1636	1591	1600	1788	1793	1487
Smp_347110	22194	10290	10689	12644	11121	11466	8606	9038	9428	10500	9584	8756	8246	9725	10636	8597	8959	10762	9350	8836	17848	15853	20222	15053	13479	11724	11244	12664	17507	21402	14331	15342	12340	11488	12641	14142
Smp_093540	2319	1070	1120	1407	1449	1433	1021	1119	992	1168	2586	2393	2401	2268	2441	1627	1793	1941	2262	2326	1757	2270	1945	1597	1440	1504	1652	1791	1465	1397	1193	1108	1055	996	1180	1146
Smp_173410	4913	2133	2254	2669	2622	3202	2221	2365	2344	2625	2857	2558	2538	2766	2874	2691	2799	3267	2937	2763	3362	3419	3925	3212	3225	3267	3053	3323	3168	3491	2746	2887	2354	2355	2681	2998
Smp_173420	1043	423	475	551	553	960	621	690	662	791	365	342	365	569	589	652	663	757	850	816	883	809	922	774	738	906	770	739	714	726	577	555	583	644	801	713
Smp_093580	1605	818	728	1005	1043	905	594	601	605	757	1012	1056	927	1103	1212	767	879	974	1056	959	1270	1432	1232	1138	1092	875	1095	1203	1267	1104	903	924	910	703	751	986
Smp_066820	1130	568	486	679	736	2447	1432	1459	1476	1747	1120	1033	1094	1118	1286	1259	1308	1376	1616	1534	980	1242	1204	1154	1492	2175	1784	1572	938	775	849	745	1189	2363	1997	1461
Smp_066830	960	488	454	481	562	887	540	585	539	598	546	435	468	588	722	619	664	722	849	853	694	709	857	713	718	799	699	896	579	632	504	544	582	671	692	605
Smp_158320	3664	1945	1688	2283	2515	2895	1997	1959	1944	2134	4668	4653	4626	4477	4783	3665	3851	3904	4413	4479	3613	5183	4424	3468	3956	3652	3404	3346	4501	5247	3121	2700	2855	2876	2749	3121
Smp_158330	61	37	24	47	90	102	56	73	41	77	252	215	277	283	275	192	206	189	198	236	128	159	128	126	80	126	198	155	165	195	151	174	163	166	166	174
Smp_126140	488	270	240	254	414	464	244	279	282	321	654	664	624	807	785	417	501	473	629	805	414	594	332	371	384	537	656	504	631	577	510	474	394	557	467	551
Smp_007380	4754	2313	2217	2577	2730	3107	2224	2376	2341	2717	2987	2804	2713	2831	2993	2178	2461	2869	3015	2980	3840	4020	4208	3566	3467	3539	3299	3495	3524	4366	2916	2868	2729	2647	3209	3982
Smp_114160	1334	623	638	713	781	1014	728	754	659	902	1050	1002	993	904	961	1003	1176	1279	1423	1333	853	1028	1071	882	844	1036	1134	1013	901	838	865	807	796	1056	1100	917
Smp_196480	2564	1021	1090	1350	1770	1436	880	997	897	1295	1412	1325	1459	1662	1699	1167	1503	1429	1270	1188	1609	1848	2067	1593	1315	1589	2231	1667	2779	3797	2363	2449	2219	2149	2562	3507
Smp_210440	3209	1339	1404	1642	2123	1934	1167	1214	1267	1452	1973	1887	1929	2024	2345	2234	2487	2682	2222	2126	2144	2500	2627	2057	2073	2134	2183	1960	2237	2395	2257	2200	2047	2113	2033	2085
Smp_210450	916	437	407	530	550	783	536	517	518	616	645	644	639	624	716	749	836	937	790	712	623	676	769	634	611	772	584	461	562	509	532	512	555	549	676	492
Smp_007330	763	284	295	453	632	1339	786	702	763	921	1105	1060	1058	1019	1102	516	628	580	937	1007	763	1175	882	772	876	677	1124	1146	802	897	775	868	796	686	1240	1837
Smp_301430	1029	316	586	683	744	1119	400	520	503	731	1519	1381	994	484	790	493	378	734	1025	677	1369	2018	1633	1878	2160	1595	1209	1866	1160	1337	1099	1649	945	1089	1731	1391
Smp_007300	11309	6178	6098	7144	7305	6954	4927	5313	5580	5595	9184	8149	7861	8653	9201	6558	7352	8149	7256	5966	11369	11871	12344	10074	9503	9446	8251	8294	7690	8947	6502	6053	5504	5202	6359	5996
Smp_007290	192	86	74	105	128	206	119	140	112	137	223	253	274	307	284	264	271	258	285	277	118	163	109	119	85	156	219	162	156	113	121	112	141	181	203	157
Smp_007270	3233	1520	1425	1657	2376	2142	1262	1426	1164	1434	2412	2285	2426	2142	2172	1563	1952	1992	1624	1493	2185	3575	2536	2368	2164	2529	2347	2132	3592	3411	2406	2004	2166	2159	1836	1645
Smp_007260	18698	9305	8886	12269	12320	17569	12074	11990	11448	14008	17297	17176	16184	16830	17776	13191	14455	15707	21553	20729	15276	18200	17455	13193	14397	14852	17600	15430	13431	12591	11732	11013	10618	12027	17066	14340
Smp_126110	1791	897	840	1117	1121	1266	908	973	869	1000	1547	1468	1444	1495	1656	1858	1843	2145	2369	2072	1494	1832	1647	1318	1210	1534	1451	1491	1331	1340	1053	1009	983	1102	1228	1195
Smp_318890	56	41	43	44	35	36	24	17	16	31	132	174	133	122	167	135	135	193	86	129	50	69	64	60	58	52	48	31	42	38	46	56	46	49	23	14
Smp_318900	0	0	0	0	0	0	0	0	0	0	0	0	0	0	0	0	0	0	0	0	0	0	0	0	0	0	0	0	0	0	0	0	0	0	0	0
Smp_318920	1	0	0	0	0	0	0	1	0	0	0	1	1	1	0	1	0	1	0	0	0	0	0	0	0	0	0	0	0	0	1	0	0	1	0	0
Smp_196700	51	27	17	27	44	60	48	39	27	49	124	144	172	132	144	82	105	96	107	117	42	43	62	53	41	39	92	68	65	55	59	52	62	65	67	65
Smp_007210	1109	579	508	714	843	1081	646	624	672	818	1024	997	1035	1032	1038	1082	1100	1158	1341	1413	661	898	557	577	571	757	802	645	972	838	837	721	578	852	739	878
Smp_110280	610	275	309	391	272	410	312	249	243	350	183	149	165	176	195	185	192	201	240	261	64	77	121	58	116	66	135	68	281	328	215	219	180	201	238	188
Smp_349900	33	15	14	18	23	15	14	6	13	2	25	29	36	33	27	31	18	25	25	27	14	16	11	14	10	14	17	12	15	1	20	13	14	16	9	6
Smp_007190	1844	880	719	920	1191	1532	890	914	764	1185	1214	1158	1201	1490	1459	1080	1175	1293	1779	1738	1433	1693	1662	1196	1246	1334	1323	1336	1950	1984	1594	1379	1428	1340	1634	2061
Smp_007180	2937	1533	1455	1945	1844	3253	2380	2488	2390	2836	1996	1965	1979	2086	2400	2583	2826	3092	4304	4058	2223	2378	2193	1842	2264	2957	2398	2640	1963	2028	1660	1670	1607	2335	2737	2267
Smp_007170	2700	1264	1202	1634	1953	2523	1528	1687	1571	2039	1901	1835	1988	2349	2224	1986	2414	2256	2698	2564	1657	2127	1915	1560	1547	2310	2560	1874	3138	2964	2245	2064	2182	2942	3032	3168
Smp_126080	634	300	279	412	477	781	490	516	437	518	741	745	755	807	833	895	967	1015	1084	1033	469	602	439	404	436	649	573	419	623	532	463	439	443	716	668	537
Smp_126070	24	6	9	8	22	11	17	11	10	16	23	20	20	34	36	15	20	16	8	11	24	34	32	28	28	18	11	11	29	21	21	25	22	20	23	25
Smp_126050	209	113	126	126	255	217	142	150	130	197	795	817	840	758	822	567	664	608	519	537	279	476	314	286	264	263	305	231	601	676	434	402	321	294	257	293
Smp_126030	3118	1445	1542	1875	2074	2378	1553	1573	1590	1922	2698	2638	2551	2568	2786	2142	2348	2493	2764	2756	2176	2693	2328	1996	2153	2188	2473	1870	2518	2352	2001	1887	1662	2107	2357	2027
Smp_126020	3166	1527	1392	1804	1789	2105	1459	1575	1518	1806	2923	2651	2657	2519	2931	2096	2348	2710	2537	2234	2220	2764	2408	2144	2307	2310	2135	1538	2287	2239	1941	1903	1875	1994	1983	1722
Smp_007070	79	47	31	52	81	95	57	62	50	76	192	184	221	237	249	141	192	171	137	195	60	137	100	89	44	113	170	107	175	183	135	111	127	141	190	230
Smp_126000	139	96	65	77	160	207	111	93	109	144	238	241	318	395	374	274	284	299	220	169	230	309	251	203	169	199	308	202	358	365	376	367	259	265	223	179
Smp_193150	420	214	219	238	270	705	476	500	476	617	361	339	344	303	355	401	425	524	604	702	292	314	355	392	381	536	493	470	186	159	191	232	237	378	468	354
Smp_125980	237	107	95	102	161	242	139	161	133	159	355	338	374	414	427	335	361	400	372	367	197	238	188	164	184	212	208	199	231	234	191	183	190	211	196	213
Smp_318950	4	0	2	1	1	13	9	3	14	14	3	3	1	3	4	2	4	2	7	8	4	3	1	6	7	5	4	8	2	4	3	4	4	21	9	16
Smp_200540	0	0	0	0	0	4	4	1	0	7	0	0	1	1	2	2	4	3	0	4	2	0	2	0	1	4	2	0	0	0	3	0	2	12	9	8
Smp_173610	215	76	90	93	158	255	139	161	135	139	538	542	550	562	540	833	1021	1024	619	467	160	267	198	167	243	207	348	239	352	405	336	302	319	422	413	1076
Smp_093950	4023	1967	1821	2398	2697	4346	3011	3093	2824	3511	3602	3505	3483	3824	4095	3896	4376	4642	6072	5241	3675	4586	4094	3755	3919	4964	4479	4475	4103	3906	3031	2736	3302	3609	4821	4782
Smp_318960	0	0	0	0	0	0	0	0	0	0	0	0	0	0	0	0	0	0	0	0	0	0	0	0	0	0	0	0	0	0	0	0	0	0	0	0
Smp_173620	3024	1537	1409	2159	2632	1835	1257	1275	1114	1401	3215	3167	3204	3736	3832	2598	3232	3022	3270	2899	2258	3306	2955	2138	2294	2383	2326	1855	3707	3287	2991	2335	2371	2527	2100	1856
Smp_093980	2	3	0	3	2	1	1	1	1	2	353	386	513	308	288	120	185	159	41	51	7	6	6	3	10	8	13	6	9	6	6	7	8	3	4	4
Smp_246820	199	82	92	76	109	80	62	45	43	62	218	171	238	270	211	168	158	187	102	388	133	210	139	105	80	102	167	195	219	307	176	113	93	93	230	304
Smp_347850	0	1	0	1	2	1	2	0	1	2	1	1	1	1	0	2	1	3	0	1	1	1	0	0	0	2	2	10	0	0	0	0	0	1	3	1
Smp_173640	629	293	288	349	398	712	474	517	447	572	623	676	566	554	664	835	852	983	1038	938	405	495	499	482	441	547	612	557	436	337	398	450	373	435	526	464
Smp_094020	2695	1298	1244	1461	1560	2717	1970	2107	2053	2416	1712	1598	1483	1803	1895	1474	1574	1897	2765	2709	2095	2081	2403	2148	2138	2660	2378	1845	1664	1576	1422	1448	1439	2094	2382	1753
Smp_126730	137	79	57	89	128	148	86	95	77	103	327	353	372	303	318	329	409	328	381	463	103	177	97	137	143	137	245	217	157	130	151	119	122	127	144	150
Smp_008500	3758	1700	1611	2061	2103	3163	2131	2319	2166	2571	2193	2031	1948	2288	2540	2234	2418	2715	4053	3994	2869	3195	3110	2643	2635	3127	2998	2670	2892	2977	2247	2053	2298	2456	3285	3075
Smp_008490	6200	3063	2715	2788	3834	4198	2096	2594	2546	2513	7151	6508	6155	6414	6734	5123	5850	6328	4663	3841	3869	6456	4720	4315	5269	4905	3552	1914	4492	5133	3794	3257	3555	3567	2989	2180
Smp_318970	87	34	30	41	52	63	43	41	30	42	102	101	99	91	85	62	55	68	66	53	66	62	53	49	60	61	78	66	50	24	43	62	39	42	46	33
Smp_318980	1272	697	606	798	816	1184	792	856	793	967	1179	1076	1087	1141	1296	845	960	1009	1125	1021	858	890	936	782	844	912	962	717	666	607	767	711	616	717	815	644
Smp_126720	2771	1212	1167	1514	1573	2693	1909	1920	1834	2182	1795	1738	1627	1757	1890	1794	1935	2330	2768	2648	2007	2270	2379	2026	2050	2508	2347	2315	1641	1781	1318	1447	1651	1811	2124	2365
Smp_008470	2923	1482	1355	1548	1894	2946	1884	1939	1955	2250	2343	2160	1951	2028	2147	2562	2762	3260	3500	3272	2365	3033	2768	2466	2715	3164	3184	3555	2426	2286	2090	1853	1879	2166	2520	3147
Smp_008430	3717	1691	1648	2053	2228	2482	1611	1735	1680	1974	2814	2522	2474	2477	2631	2102	2412	2676	2537	2218	2636	3084	3004	2481	2545	2385	2467	2566	2333	2459	2204	1923	1816	1984	2289	2489
Smp_008440	1993	934	1015	1110	1216	1105	764	811	807	932	1392	1251	1175	1373	1494	982	1130	1342	986	888	1262	1355	1403	1172	1024	1013	1021	900	1170	852	1059	1245	917	953	951	823
Smp_008450	60	29	29	29	33	50	48	33	22	46	34	20	31	44	53	26	20	18	23	32	29	47	47	35	36	48	45	29	23	31	33	47	27	29	27	30
Smp_193610	54	12	18	16	43	28	14	20	24	17	69	52	97	100	80	115	126	104	78	55	39	65	65	50	39	61	73	20	74	91	58	62	73	50	43	30
Smp_056930	4988	2524	2552	3715	3271	6217	5103	4492	4584	4971	3120	3290	3030	3084	3455	3866	4335	4224	6336	6568	3410	3639	2791	2679	2998	5287	4690	4876	2529	2956	2082	2126	2142	3826	3225	2679
Smp_152740	1154	581	578	703	661	1114	793	784	815	929	411	401	355	558	569	710	772	827	1070	985	736	756	956	768	772	929	803	543	728	597	708	730	642	864	981	606
Smp_056970	132774	62754	65028	70755	84441	80143	50965	57678	55415	59482	129794	119048	115043	114178	120463	101901	111162	130166	106767	90779	93121	122426	109453	92896	95165	93355	82486	86804	78511	75511	73509	67009	65106	63918	72698	73710
Smp_152750	3024	1547	1384	1963	2316	3307	2115	2215	2128	2485	4267	4153	4152	4437	4671	3625	4279	4107	4895	4779	2242	3071	2332	2020	2282	2967	2777	2151	2843	2583	2403	2107	2258	3029	2944	2457
Smp_152760	2154	1142	1226	1295	1519	2200	1487	1572	1426	1789	1587	1417	1336	1605	1643	1354	1528	1724	2154	1990	1475	1736	1743	1355	1579	1802	1589	1616	1371	1151	1220	1124	1155	1504	1925	1303
Smp_056990	1284	670	514	673	1449	661	294	334	274	449	1401	1375	1807	2265	2056	1751	2272	1779	1392	1094	980	1565	1266	960	966	1328	2275	1544	3734	3239	3323	3180	3178	3212	2600	4037
Smp_344520	9	6	5	10	3	23	13	17	16	13	7	7	16	12	8	6	12	12	47	42	8	12	7	11	7	26	29	40	11	9	14	14	15	35	48	58
Smp_057020	1103	536	513	647	690	1072	775	780	727	856	838	855	870	966	1085	718	796	879	1093	1094	825	875	999	776	732	815	912	637	647	592	635	632	569	734	835	671
Smp_301530	1	1	0	0	2	2	1	0	5	3	2	1	0	0	0	1	1	0	0	0	2	0	1	2	1	1	2	2	1	0	0	0	1	2	2	0
Smp_057060	2333	1086	1005	1075	1459	2037	1368	1398	1301	1442	3711	3268	3124	3078	3329	2189	2500	2723	2488	2404	1975	2835	2202	1932	2057	2396	1935	996	1828	1488	1442	1333	1424	1676	1549	876
Smp_152790	2107	963	894	1138	1377	1929	1163	1235	1198	1510	1378	1189	1293	1485	1495	1087	1244	1280	1827	1707	1315	1746	1517	1345	1484	1637	1807	1375	1712	1725	1444	1304	1355	1731	1868	2446
Smp_152800	1807	879	852	1118	1265	1489	923	982	976	1042	1530	1402	1393	1692	1763	1575	1690	1878	1739	1720	1293	1567	1554	1213	1320	1294	1427	1293	1608	1574	1288	1231	1236	1237	1366	1436
Smp_057090	309	136	136	152	197	225	153	162	146	148	660	646	627	605	697	353	345	412	434	466	235	400	254	254	290	243	237	250	236	336	173	219	189	169	190	209
Smp_319000	0	0	0	0	0	0	0	0	0	0	0	0	0	0	0	0	0	0	0	0	0	0	0	0	0	0	1	0	0	0	0	0	0	0	0	0
Smp_301570	138	72	62	66	123	114	72	58	67	76	300	296	339	322	350	181	228	198	216	205	101	151	145	122	113	102	155	134	178	139	146	135	114	129	123	129
Smp_197230	467	169	175	205	283	298	217	195	174	214	708	652	725	671	724	526	553	693	552	556	266	472	403	329	375	291	330	282	347	343	324	273	286	266	270	236
Smp_200960	25	6	15	27	17	24	8	22	14	23	3	5	5	7	7	14	18	20	8	7	10	17	9	20	17	32	26	41	6	4	19	18	10	7	7	7
Smp_057120	3115	1475	1404	2094	2034	3176	2502	2425	2289	2745	3104	3172	2878	2698	3053	2864	3320	3343	4575	4311	2670	3340	2810	2326	2718	3885	3292	3377	2727	2623	1874	1714	1932	2764	2846	2521
Smp_319010	15	5	14	16	16	29	16	14	15	20	27	20	21	18	12	9	11	13	20	30	9	15	24	14	5	7	21	27	21	22	10	12	4	10	12	13
Smp_337800	2160	962	949	1240	1202	1536	1153	1154	1100	1272	1647	1539	1480	1564	1650	1425	1504	1692	2139	2017	1485	1941	1866	1578	1536	1730	1661	1762	1570	1572	1184	1196	1293	1255	1477	1546
Smp_337805	1555	812	800	842	1007	1164	743	870	835	902	1390	1250	1227	1238	1349	1075	1241	1347	1282	1084	1061	1320	1270	1011	1040	1080	1208	1090	925	683	1005	905	835	933	952	771
Smp_210470	4028	1834	1730	2324	2708	2030	1310	1351	1236	1613	2189	2028	2263	2382	2608	1602	1876	1842	2112	2067	2407	3067	2789	2037	1911	1823	2336	2191	3140	2716	2827	2895	2534	2325	2220	2291
Smp_152830	759	402	400	522	584	664	359	400	386	424	778	889	887	827	894	594	754	705	804	894	531	726	413	514	429	662	670	681	576	608	472	376	306	375	310	316
Smp_152840	1466	678	620	769	1037	872	570	594	567	702	982	905	908	1082	1113	546	661	660	679	719	1044	1318	1367	984	954	1044	1002	662	1098	960	1039	967	780	888	883	689
Smp_057210	2944	1356	1370	1852	2120	1104	852	806	887	882	2561	2473	2363	2401	2629	1038	1206	1273	1489	1491	2968	3506	3291	2428	2475	1956	1620	2311	2872	3115	2274	2056	2115	1393	1509	2169
Smp_152850	2848	1308	1338	1597	1830	1737	1161	1274	1140	1333	2518	2429	2296	2370	2553	1892	2126	2343	2430	2426	2262	2983	2508	2050	1880	1865	1887	1968	1958	2341	1609	1652	1452	1251	1403	2156
Smp_057230	558	280	256	333	351	390	292	316	284	333	474	385	426	452	506	330	371	410	505	410	525	546	583	463	378	364	366	413	648	628	470	486	459	376	455	563
Smp_152860	1918	897	817	986	1149	1414	919	885	926	1089	1257	1021	1086	1346	1396	1162	1256	1443	1426	1331	1374	1592	1586	1306	1128	1258	1317	1162	1605	1497	1451	1514	1364	1264	1499	1361
Smp_319040	2	1	3	2	2	2	1	2	2	1	0	1	0	0	0	0	1	0	0	1	3	0	1	0	3	0	5	2	1	2	2	4	4	4	3	8
Smp_200980	1	0	1	1	1	14	4	9	2	8	3	1	5	2	2	19	18	22	13	5	0	0	2	1	0	11	15	10	6	0	2	0	6	14	13	21
Smp_152870	2705	1154	1151	1753	1686	2807	2247	2033	2073	2327	2175	2348	2263	2174	2327	4514	5347	5205	4722	3626	2038	2585	2274	2074	2623	3554	3176	2336	2585	2405	2129	1932	2185	3181	3128	2356
Smp_033540	7631	3280	3568	3932	4109	4426	2991	3242	3064	3637	5365	5076	4712	4871	5112	4774	5292	6248	4978	4377	5227	5978	5926	4799	5196	4453	4502	4362	4358	4300	3955	3765	3628	3482	3814	3712
Smp_033530	6401	2916	2974	3531	3905	4665	3198	3311	3230	3635	8940	8140	8102	5731	6306	4941	5433	6296	5598	5203	4180	5653	4793	4305	4202	4150	4474	3371	3851	3170	4289	3973	3427	3617	3606	3034
Smp_140270	549	263	245	331	439	722	537	531	467	594	283	268	258	348	337	255	324	311	445	477	327	367	279	293	302	334	616	557	346	282	346	307	297	405	681	767
Smp_140260	2900	1395	1346	1827	1772	2687	1851	1766	1873	2171	1701	1659	1736	1840	1969	1482	1678	1673	1946	1983	1806	2316	1735	1515	1461	1910	2158	2002	1684	1585	1654	1613	1326	1683	1891	1642
Smp_140250	79	45	30	41	83	80	39	45	36	56	193	192	240	194	182	153	214	180	129	133	60	124	70	94	67	68	99	70	154	169	121	124	89	93	90	125
Smp_146480	325	145	165	139	128	23	17	24	46	28	8	3	7	12	3	4	2	3	4	4	223	165	203	103	44	21	22	65	279	400	212	286	168	70	55	32
Smp_316440	3278	1417	1511	1775	1636	3028	1979	2222	1886	2378	2076	1614	1412	1753	1895	1837	2288	2175	2710	2414	2381	2528	2727	2039	2254	2678	2748	3299	2118	2464	2076	2142	2078	2225	2523	2626
Smp_319050	1417	744	678	922	948	1198	748	751	740	926	915	798	934	1031	988	938	1105	1034	1225	1150	1251	1417	1450	1056	1127	1216	1350	959	2443	3026	1727	1496	1594	1646	1621	1775
Smp_045060	2232	1062	1104	1276	1279	1550	1113	1174	1047	1316	1426	1400	1291	1400	1541	1092	1157	1413	1423	1455	1597	1540	1775	1478	1458	1455	1270	1164	1293	1113	1298	1427	1217	1222	1451	982
Smp_045070	1694	767	765	924	1007	1622	1079	1119	1072	1366	1134	1159	1161	1160	1322	1629	1650	1999	1895	1638	1167	1322	1382	1148	1088	1458	1428	1194	1153	1274	957	961	958	1103	1290	1137
Smp_319060	3214	1475	1432	1729	1908	1332	942	1042	984	1111	1811	1607	1714	1855	1975	915	1092	1258	916	853	2492	2818	2865	2260	1948	1545	1592	1806	2576	2558	2087	2154	1708	1388	1316	1774
Smp_348270	24	16	6	15	17	18	17	15	17	20	17	21	23	19	14	8	15	15	16	14	25	20	22	22	10	19	25	18	8	11	12	14	9	11	9	13
Smp_319070	106	27	41	37	59	218	140	157	114	195	89	85	104	123	92	197	250	211	255	213	69	95	92	77	62	123	313	109	197	227	162	125	106	325	557	467
Smp_319080	2979	1223	1326	1589	1625	2050	1360	1502	1481	1604	1330	1286	1267	1469	1612	1565	1760	1979	2059	1916	1587	1448	1636	1421	1291	1462	1552	1764	1344	1149	1376	1404	1246	1381	1750	1433
Smp_319090	16	2	6	7	12	3	3	0	2	4	0	3	2	8	2	4	5	1	3	3	8	8	8	11	2	4	7	0	23	12	12	19	4	8	6	13
Smp_319100	3847	1758	1854	2001	2268	2287	1381	1498	1419	1615	3074	2762	2779	2914	3180	2183	2271	2692	2908	2708	2987	3715	3286	2493	2453	2251	2274	2263	2964	2756	2445	2385	2030	1803	2129	2156
Smp_319110	2032	904	1042	1188	1191	1312	953	966	935	1149	1379	1286	1211	1146	1267	986	984	1273	1153	1131	1392	1435	1696	1251	1123	1090	1223	1235	989	833	1065	1084	804	845	1037	870
Smp_319120	1011	467	480	678	585	1609	1058	1103	1059	1332	884	868	860	834	885	1369	1554	1612	1922	1789	841	864	1083	911	998	1637	1600	1367	893	823	715	648	840	1283	1646	1332
Smp_319130	481	231	187	269	450	462	329	329	319	363	731	698	787	813	853	741	867	882	693	655	508	556	557	487	482	633	562	389	691	699	570	586	563	782	526	455
Smp_319140	1415	648	697	825	878	1075	814	865	790	928	1246	1058	1041	1110	1210	900	1033	1150	1459	1410	1306	1493	1572	1207	1279	1387	1189	1232	1391	1564	1166	1073	1077	1043	1259	1165
Smp_337040	1408	627	646	741	794	860	584	652	587	736	961	810	807	938	1082	708	858	943	789	762	1060	1092	1083	910	800	921	865	763	809	733	766	741	638	703	692	570
Smp_045200	10273	5058	4092	5134	9744	2151	1058	1379	1208	1247	18596	16700	21388	20551	19811	15937	20145	17374	10142	7860	10257	15386	12487	9043	7027	8483	5813	3789	21337	22503	16242	13649	13389	11943	7645	8467
Smp_319170	5	6	6	7	9	1	0	4	1	0	4	2	7	2	3	1	1	3	0	1	5	3	4	5	0	5	1	8	6	4	0	2	1	1	2	1
Smp_146470	3	1	2	3	2	1	1	1	0	3	8	1	3	7	1	1	4	1	1	2	2	5	6	2	1	0	10	3	18	34	21	19	18	16	16	24
Smp_045010	1280	615	559	683	880	300	177	180	227	225	660	592	741	842	771	414	492	411	496	535	1274	1464	1441	993	746	756	728	446	2148	2509	1643	1625	1352	984	838	1023
Smp_146460	5	6	5	8	11	3	2	1	0	1	27	29	27	30	36	23	24	20	9	16	4	8	13	4	2	2	11	4	25	17	23	17	17	19	7	4
Smp_179320	4368	2096	2097	2677	2215	2061	1720	1563	2063	1970	1583	1465	1431	1585	1700	1132	1091	1334	1051	955	3064	2703	3713	3046	3095	2416	1587	1313	2487	2198	2087	2339	1912	1688	1524	886
Smp_102690	6406	2957	2830	3423	3553	4491	2948	3082	3021	3563	4641	4370	4111	4297	4614	5364	5924	6943	5004	4363	5155	5936	6137	4772	4815	4770	3855	3400	5534	5844	4558	4111	4027	3382	3793	3590
Smp_315830	407	223	186	235	303	340	271	214	193	336	263	228	304	285	297	327	398	461	377	402	354	388	374	323	245	272	645	391	712	848	550	598	561	534	545	779
Smp_094320	2373	1094	972	1280	1649	2289	1627	1596	1429	1838	1561	1564	1638	1960	2020	1718	1863	1829	3320	3450	1657	2260	2101	1503	1655	2319	2174	1999	1981	1817	1547	1499	1526	1958	2201	1930
Smp_173840	6054	2700	2678	3355	3330	5212	3549	3868	3544	4425	4798	4341	4311	4421	4640	4557	4921	5434	5284	4927	5682	6362	6482	5251	5646	6044	5694	5441	5113	5402	4046	3808	3795	4133	5634	5947
Smp_337200	3549	1786	1787	2350	2803	2591	1740	1621	1685	1982	2860	3016	3130	3036	2963	4523	5231	5168	4987	4695	2370	3572	2612	1915	1844	2314	3426	2767	4591	4306	3871	3557	2756	3213	3070	3915
Smp_332450	666	286	284	349	441	276	201	212	207	253	977	952	991	891	935	457	589	572	352	383	560	605	545	461	436	396	349	249	764	822	601	538	472	455	288	229
Smp_194430	208	130	104	128	189	243	175	155	164	219	192	196	267	259	251	182	205	188	220	221	231	277	262	178	112	194	325	157	363	353	313	330	245	307	249	250
Smp_121420	6658	3026	2763	3473	3733	3692	2339	2511	2527	2854	4061	3722	3813	4425	4758	3631	4075	4392	4241	3972	5076	6194	5974	4836	4530	4243	4305	3738	5076	4795	4368	3844	3758	3544	3715	3931
Smp_121430	4366	1999	2069	2315	2326	3279	2317	2493	2398	2828	3140	2859	2676	2709	2870	2576	2774	3466	2989	2745	2866	3100	3443	2834	2861	2988	2904	3168	2561	2946	2310	2449	2020	2075	2824	2925
Smp_341860	2655	1192	1148	1704	1604	1226	1042	963	993	1050	2198	2309	2292	2140	2358	1542	1636	1884	1571	1508	1748	2372	1942	1482	1354	1209	1566	1764	1498	1618	1321	1303	1109	867	905	1333
Smp_121460	628	294	301	378	395	535	338	378	376	468	356	338	363	412	473	414	471	587	633	708	457	490	544	512	487	603	582	637	460	488	322	339	369	392	456	514
Smp_127310	176	83	94	99	214	294	137	175	136	198	457	432	421	463	470	606	788	719	570	523	205	288	247	201	191	329	428	308	500	416	396	342	368	363	409	637
Smp_009760	50869	22660	23876	26013	30604	29449	19370	20934	21303	22318	41108	36659	35791	41761	43951	36226	39956	46489	42814	36574	43987	47778	45570	39510	37329	34086	28205	31550	45608	59748	31662	31606	31042	24969	32780	54995
Smp_301610	2667	1165	1035	969	1570	1050	746	716	622	797	712	804	714	2079	1728	513	626	615	1571	1784	971	1995	1204	730	555	645	1223	1748	1164	997	1064	990	676	826	833	1145
Smp_301620	23871	10570	11185	12459	14531	13874	8951	9941	9871	10298	23158	20891	20569	19735	21235	16651	18947	21161	17922	15343	18366	21462	20572	17735	17341	15829	13535	12688	14861	16571	12917	12840	11575	10798	12905	13716
Smp_337140	4630	2143	2012	2507	2541	2669	1857	1929	1871	2073	3863	3768	3565	3812	4191	3627	3937	4439	3722	3365	4136	5236	4635	3900	3851	3716	3374	2700	3394	3384	3093	2788	2578	2593	2613	2259
Smp_337145	390	189	170	204	371	284	156	148	135	241	171	167	242	282	264	229	315	238	228	199	320	363	394	261	174	350	468	296	797	781	634	651	567	528	603	829
Smp_009800	90	60	62	46	112	101	57	53	58	75	121	174	163	203	182	121	159	152	153	148	88	80	67	61	57	80	110	93	162	118	151	131	125	117	91	119
Smp_127360	85	27	25	48	40	73	40	46	34	50	98	121	103	101	118	105	98	121	122	115	62	64	58	82	54	64	63	89	73	55	75	66	56	53	49	76
Smp_319200	1	0	0	0	0	0	0	0	0	0	0	1	1	3	1	1	0	0	1	0	0	0	0	0	0	1	1	0	1	1	3	2	1	1	3	2
Smp_009810	0	0	2	1	0	11	6	10	7	11	0	2	1	1	3	3	0	1	1	1	1	0	2	0	0	2	3	3	2	0	2	2	1	4	7	11
Smp_127370	228	70	88	146	388	95	39	30	59	73	234	238	297	111	162	80	102	48	65	47	239	343	354	242	220	139	327	235	566	670	698	805	843	488	311	818
Smp_009830	4503	2173	2196	2657	2626	2661	1593	1900	1906	2267	1718	1496	1457	1492	1630	1409	1620	1810	1619	1490	3171	2675	3464	2545	2157	2314	2088	2481	3130	2592	2756	3036	2458	2345	2519	2235
Smp_127380	3233	1688	1483	1987	2284	2989	2023	2182	1945	2376	2809	2639	2738	2985	3111	2950	3342	3375	5139	5305	2349	3554	2652	2212	2207	3277	2929	2981	3252	3244	2461	2197	2124	2617	2738	2849
Smp_315790	835	452	424	566	701	708	459	480	486	503	863	847	875	846	877	901	1099	946	918	794	758	1018	707	706	625	741	776	621	1031	1061	950	881	746	923	639	734
Smp_127430	1156	632	499	697	842	1167	741	797	685	923	711	643	683	1145	1201	870	994	891	1513	1432	836	976	951	749	711	1151	1144	774	999	906	906	856	888	1188	1332	1114
Smp_127440	4652	2216	1932	2673	3476	4618	3103	2894	2932	3323	4359	4327	4268	4838	4870	3595	4149	3992	6786	6888	3416	4781	3364	2834	3047	3657	4119	3795	3923	3736	3068	2750	2587	3612	3501	4993
Smp_127450	1445	855	703	809	1663	2623	1813	1307	1542	1726	3413	3284	3393	3674	3833	4862	5782	5785	9785	9381	2975	4377	2704	2173	2107	2400	3863	2840	4959	5074	3611	2828	2560	3076	5105	8850
Smp_010280	1493	689	784	924	1318	1261	733	771	760	970	945	955	1000	1079	1109	875	1004	1037	1233	1147	1032	1243	1138	947	1021	1085	1316	1588	1137	1158	1097	1109	1195	1294	1535	1721
Smp_248120	882	431	396	480	571	662	454	445	412	535	515	457	521	622	631	383	461	499	640	630	643	640	623	509	558	604	628	526	526	486	463	511	444	526	636	737
Smp_010260	1056	507	420	547	757	630	447	412	368	524	621	618	716	835	845	630	691	695	718	671	786	922	1055	689	551	666	947	810	1026	1115	899	884	791	735	865	1515
Smp_010250	2830	1374	1250	1638	1881	3111	1946	2315	2093	2298	3006	2958	2939	2935	3108	2657	3128	3157	3970	3951	2007	2848	2299	2044	2488	3282	2589	1628	3426	3229	2200	1966	2322	3367	2960	2408
Smp_127600	1484	680	593	830	1074	1328	789	863	809	921	1659	1524	1545	1659	1684	1162	1383	1380	1671	1589	1165	1700	1340	987	1033	1350	1313	955	1522	1454	1179	1122	1045	1245	1345	1292
Smp_010230	1531	781	748	893	1281	1321	860	893	883	974	2890	2592	2862	3213	3232	2034	2575	2304	2163	2079	1361	2124	1324	1296	1398	1504	1799	847	3349	3425	2063	1585	1785	1962	1623	1788
Smp_248110	980	484	486	649	777	1609	1142	1154	1071	1333	923	946	909	947	1008	1379	1533	1607	2055	2027	877	1041	994	861	966	1627	1584	1190	962	955	927	960	1021	1695	1671	1505
Smp_319210	1637	781	761	994	1124	1446	971	950	932	1134	1176	1078	1135	1331	1404	1412	1608	1525	1866	1736	1171	1427	1413	1214	1090	1316	1435	1035	1424	1194	1401	1406	1207	1366	1393	1177
Smp_127580	1580	730	725	891	856	1572	1155	1112	1221	1270	1279	1233	1190	1052	1197	1741	1915	2152	2068	1908	1069	1197	1191	1158	1204	1462	1520	1125	826	744	974	950	971	1259	1343	924
Smp_346820	0	0	0	0	0	0	0	0	0	0	0	0	0	0	0	0	0	0	0	0	0	0	0	0	0	0	0	0	0	0	0	0	0	0	0	0
Smp_319220	1522	682	671	858	873	1128	766	869	799	1010	829	758	791	857	941	646	703	881	843	875	1112	1211	1280	1155	1082	1219	1098	850	872	687	844	926	742	978	1080	681
Smp_335570	161	74	57	95	107	157	91	95	104	122	289	291	332	235	251	228	259	269	232	229	161	250	187	172	178	170	198	199	189	232	160	141	136	175	150	148
Smp_000080	0	0	0	0	0	0	0	0	0	0	0	0	0	0	0	0	0	0	0	0	0	0	0	0	0	0	0	0	0	0	0	0	0	0	0	0
Smp_319230	1954	902	881	1186	1237	1489	1015	1155	970	1302	1011	921	897	1002	1125	758	912	969	1231	1126	1548	1820	1928	1529	1600	1811	1492	1440	1632	1880	1342	1217	1276	1389	1855	1569
Smp_000075	0	0	0	0	0	0	0	1	1	0	0	0	1	0	0	1	1	0	1	0	0	0	0	0	0	0	0	0	0	0	0	0	0	0	0	2
Smp_000070	2596	1118	1212	1572	1697	2145	1375	1549	1435	1660	2058	1888	1917	1647	1866	1799	1880	2176	1774	1867	1486	1696	2008	1514	1567	1553	1677	1580	1588	1701	1607	1653	1423	1493	1659	1505
Smp_000050	570	313	267	356	559	1546	841	905	804	1050	553	542	650	714	707	1441	1672	1468	2363	2055	433	681	582	420	413	813	1296	905	559	515	549	525	472	1347	1724	1972
Smp_000040	5914	2803	2612	3576	3937	5449	3758	3763	3373	4334	4775	4433	4647	4781	5197	4047	4580	4770	6687	6390	4573	5893	5472	4314	4688	5122	5592	4975	5730	5316	4656	3895	4061	4787	5862	5878
Smp_000030	12906	6095	5795	7620	7532	9782	6781	7070	6660	7933	10487	10516	9476	10255	11251	8891	9783	10743	14117	14096	10446	12856	11696	9405	9810	10034	10280	11439	8652	8127	7291	7371	7195	7753	10025	9863
Smp_000020	2687	1349	1277	1745	1679	2359	1633	1702	1510	1900	3176	3077	2868	3505	3652	2894	3232	3175	3493	3450	2251	2550	2325	1946	2111	2236	2227	1884	2158	1802	1790	1693	1728	1996	2102	1629
Smp_132610	1044	554	485	591	1079	761	467	525	451	474	2110	2092	2284	2335	2253	1765	2185	1808	1644	1598	851	1496	1063	927	857	946	1081	750	1589	1513	1286	1044	979	1033	890	1019
Smp_019100	3502	1713	1658	2189	2256	3242	2366	2449	2324	2809	2069	2013	1901	2062	2069	2412	2782	2812	4243	3898	2455	3163	3219	2450	3018	3305	3030	2703	2743	2337	2414	2168	2309	2906	3871	3016
Smp_132620	1437	728	640	832	939	1994	1270	1353	1310	1572	1399	1273	1282	1361	1480	1688	1860	1912	2344	2168	1080	1576	1290	1225	1345	1990	1743	1060	1137	1171	908	933	1079	1757	1508	1283
Smp_301660	189	97	97	94	153	131	57	77	82	61	254	191	208	251	250	151	191	173	157	209	164	238	179	185	180	166	163	136	247	248	199	157	137	131	71	60
Smp_019130	711	335	411	431	488	840	596	585	582	698	570	558	534	565	537	702	735	840	750	756	589	678	725	633	602	765	702	702	576	508	453	485	440	535	635	639
Smp_132640	1072	447	516	585	931	1457	940	920	825	1156	1271	1244	1315	1131	1232	1093	1250	1274	1393	1354	678	990	913	749	792	1168	1359	1097	873	930	977	880	987	1483	1620	1487
Smp_201130	299	139	155	122	267	164	115	117	91	119	262	221	278	313	283	193	289	216	159	115	181	238	194	142	131	170	253	73	523	458	341	282	277	260	167	254
Smp_132660	155	72	94	91	93	256	189	164	119	191	17	21	15	19	17	25	21	17	21	10	114	106	147	131	158	146	163	222	128	129	116	115	116	161	172	189
Smp_132670	54683	23290	19711	23080	40499	36825	18692	22712	16736	23079	49372	43389	50744	53376	50239	43906	55259	48785	40980	29545	43430	82991	58068	49858	44424	61354	54042	22485	71882	70547	48878	39291	47275	47070	38081	23900
Smp_019170	3583	1898	1654	2587	2645	2296	1533	1529	1495	1745	3516	3509	3767	4021	4035	2380	2864	2683	3231	3148	2993	3512	2921	2247	1924	1830	2633	2397	3146	2734	2481	2291	1999	1828	2271	2277
Smp_132690	6112	2825	2817	3293	3646	4535	3076	3168	3045	3527	4370	4140	3974	4680	5021	3592	3950	4437	5034	4821	4656	5482	5644	4588	4623	4615	4409	4618	4342	4265	3765	3338	3558	3536	4402	4081
Smp_019190	2084	1000	1016	1119	1209	2981	2188	2369	2169	2646	1452	1391	1305	1267	1388	2292	2418	2974	3876	4097	1583	1962	1988	1661	2128	2810	3114	3298	1801	1929	1354	1280	1603	2264	3172	3533
Smp_132700	1445	809	698	918	1280	1296	679	764	674	649	2722	3036	2975	2877	2934	1749	2010	1944	1613	1581	1495	2584	1596	1539	1861	1385	951	832	1950	2061	1463	1376	1221	1009	723	576
Smp_342710	1449	679	664	806	854	1102	791	755	705	874	1169	1200	1078	1080	1170	1088	1196	1302	1510	1519	1357	1556	1395	947	1051	1069	1258	1424	1164	1078	879	820	610	673	1157	1136
Smp_019260	3610	1721	1676	1996	2283	2135	1530	1625	1586	1710	2701	2667	2516	2603	2847	2099	2274	2588	2637	2479	2485	3114	2955	2415	2417	2216	2295	2471	2361	2009	2180	1983	1956	1911	2074	2212
Smp_019280	1088	493	454	497	668	740	511	529	473	572	874	823	801	927	850	781	887	1079	956	976	681	1063	711	736	829	760	559	436	888	1075	716	659	699	659	570	608
Smp_319250	1	1	0	1	1	1	1	0	0	0	2	3	2	5	1	1	0	0	1	0	2	8	1	0	4	0	0	0	5	7	6	6	2	2	3	5
Smp_132730	27	17	20	21	39	28	20	18	16	22	95	86	110	121	100	53	80	61	57	25	24	39	37	20	18	27	86	42	119	92	97	83	59	50	75	79
Smp_319260	1	2	1	3	1	0	0	0	0	0	1	1	6	1	3	2	4	0	2	2	0	2	1	2	1	0	5	5	0	2	6	4	4	3	7	8
Smp_319270	147	65	51	78	136	22	4	11	11	15	100	133	130	125	137	81	105	75	57	45	72	138	143	86	60	104	130	112	242	213	233	185	159	136	88	154
Smp_019310	824	351	313	425	680	67	43	73	52	48	634	628	765	856	802	503	665	472	375	348	385	486	601	391	299	418	698	431	1668	1244	1488	1354	1050	1119	588	893
Smp_132740	1692	817	712	814	1215	798	349	517	491	470	3773	3549	3419	2773	2937	1873	1949	2170	1319	1081	1321	2573	1579	1494	1674	1535	889	556	1482	1614	1599	1248	1167	1138	735	669
Smp_019340	4514	2191	2080	2755	3079	3045	2069	2156	2042	2484	4268	4237	4068	3486	3866	3078	3436	3700	3740	3600	3301	4585	3989	3212	3251	3400	3435	3067	2891	3084	2653	2811	2414	2697	3045	2754
Smp_019350	7004	3835	3342	4380	5023	5103	3037	3258	3029	3242	7413	6851	6961	7934	8140	6572	7403	8272	6811	6266	4050	5594	4800	4453	4181	4889	5230	6038	4082	3245	3836	3702	3486	3920	3717	3060
Smp_132750	48	34	27	21	22	22	19	17	13	23	172	129	141	120	108	84	109	80	103	82	28	76	50	41	51	48	49	20	74	28	51	47	35	65	43	30
Smp_019380	1851	947	758	1081	1266	1473	929	964	954	1093	1475	1433	1390	1605	1655	1450	1539	1623	1749	1655	1314	1479	1474	1280	1145	1286	1435	1266	1449	1263	1363	1233	1129	1191	1473	1378
Smp_301670	1634	788	749	1057	1206	1948	1207	1244	1199	1446	1380	1272	1335	1405	1426	1830	2076	2157	2730	2636	1394	1819	1696	1482	1490	1768	1906	2084	1286	1322	1163	957	1122	1485	1868	2026
Smp_331670	2451	1041	1077	1206	1252	1557	933	1144	1145	1136	1821	1747	1660	1539	1718	1410	1608	1754	1468	1273	1785	2124	2060	1768	1691	1536	1321	1299	1499	1264	1338	1411	1143	1268	1338	1238
Smp_019430	5041	2412	2487	2673	3160	3337	2268	2273	2243	2698	2959	2644	2471	2844	3116	2451	2869	3204	3020	3025	3219	3397	3583	2972	2806	3038	3159	3148	3839	4309	3271	3141	3096	3428	3497	4186
Smp_019440	4050	2010	1901	2113	2358	3085	2167	2271	2299	2732	2555	2204	2300	2489	2596	2262	2425	2834	2703	2569	2825	3183	3463	2610	2656	2976	2896	2948	2489	2956	1989	2231	1907	2113	2637	2819
Smp_332460	0	0	0	0	0	0	1	1	0	1	4	3	3	3	1	4	2	4	1	0	1	0	0	2	0	1	3	6	3	3	1	2	0	2	6	16
Smp_132790	0	1	0	0	0	0	0	0	0	0	0	0	0	0	0	0	1	1	0	2	0	0	0	1	0	0	0	0	0	0	0	0	0	0	1	11
Smp_019460	2	2	0	7	0	4	3	7	3	2	3	0	2	4	2	0	0	1	0	1	2	1	0	1	0	7	0	4	4	2	1	4	10	6	8	6
Smp_132800	64	32	32	53	37	13	21	20	28	20	6	3	8	8	7	1	2	2	5	8	42	42	78	69	47	28	12	7	98	72	58	71	56	34	24	12
Smp_132810	33	10	11	18	26	109	64	67	71	82	12	13	23	24	27	28	58	33	82	57	34	34	40	57	80	146	89	44	59	68	40	59	106	120	166	74
Smp_019490	1712	892	809	990	1116	1470	1049	1058	1006	1307	1252	1098	1191	1083	1224	1100	1224	1317	1138	1079	1083	1295	1274	1247	1042	1321	1494	1333	1516	1613	1287	1274	1207	1279	1427	1670
Smp_132830	59	17	15	26	42	115	53	90	50	71	55	35	50	106	96	124	176	196	130	156	55	96	59	52	62	63	76	132	52	89	42	39	49	99	133	323
Smp_332470	415	200	223	247	334	314	185	187	213	248	904	833	932	744	790	514	675	628	535	642	302	590	338	333	388	411	455	259	372	327	372	359	360	310	278	216
Smp_319290	0	0	0	0	0	5	2	2	3	1	0	0	0	0	0	0	0	0	0	0	1	0	1	0	2	0	1	3	0	0	0	0	0	0	2	12
Smp_097500	619	282	266	313	414	405	282	318	280	411	487	455	466	540	568	260	303	290	450	429	421	503	489	389	425	363	633	473	697	769	679	560	636	654	769	960
Smp_097490	1377	704	561	762	850	895	556	604	502	692	1203	1070	1263	1232	1261	1389	1388	1564	1386	1247	1395	1477	1565	1463	1498	1138	1109	1546	1412	1631	1150	1161	1081	1125	1259	1438
Smp_175710	1	0	0	0	1	1	0	2	1	1	5	5	5	4	8	2	3	3	2	5	0	1	3	1	1	0	1	2	1	6	4	0	2	7	1	2
Smp_097460	0	0	1	1	0	0	0	1	2	1	0	0	1	1	1	0	0	1	0	0	1	0	0	4	1	0	3	0	0	0	1	2	0	0	0	0
Smp_124470	22	19	7	12	19	20	12	10	16	17	7	5	12	16	4	9	8	6	10	8	24	29	38	23	14	21	25	24	40	32	42	28	37	33	44	51
Smp_213990	373	139	158	197	278	336	192	199	172	260	259	256	280	337	340	288	290	283	264	239	287	367	354	262	207	286	390	277	529	465	395	385	337	387	404	596
Smp_213980	595	293	281	385	409	686	475	465	511	574	764	657	640	647	684	720	907	883	872	886	366	619	496	410	506	608	513	467	668	657	466	438	467	717	690	588
Smp_175680	1094	452	475	527	724	1063	685	688	597	912	836	743	838	822	768	817	966	936	840	786	584	706	779	607	524	878	1180	781	831	741	874	853	739	1038	1203	1094
Smp_180170	1807	858	909	952	1101	1725	1170	1234	1241	1333	1282	1253	1024	1436	1494	1153	1284	1453	1614	1573	1401	1682	1613	1428	1470	1839	1557	1517	1341	1543	1072	1051	1237	1405	1580	1781
Smp_180160	2027	872	877	1066	1589	1788	1070	1217	1160	1465	1704	1718	1680	1521	1686	1451	1585	1760	2019	1962	1744	2347	2128	1757	1861	1880	2164	1910	2259	3048	1823	1798	1923	1861	2111	3135
Smp_180150	2219	1226	1079	1644	1671	2237	1582	1454	1534	1649	1183	1251	1377	1368	1515	1194	1599	1399	1923	2128	1711	1977	1299	1464	1321	1899	1904	1799	1705	1668	1318	1312	1183	1518	1367	1477
Smp_332480	794	458	457	544	1022	897	579	606	537	684	2484	2273	2452	2901	2780	1435	1942	1653	1837	1908	886	1459	1094	928	852	930	1618	978	2035	1876	1551	1453	1266	1358	1557	2653
Smp_168080	2542	1173	1319	1519	1683	1832	1271	1328	1310	1372	2310	2219	2117	2082	2068	1730	1850	2105	1776	1589	1466	1758	1750	1432	1243	1544	1447	1328	1510	1368	1344	1502	1214	1328	1487	1649
Smp_178420	3	3	5	6	2	22	5	5	9	6	20	10	25	17	23	16	16	20	12	7	7	3	6	10	0	2	9	7	13	4	10	9	1	9	22	22
Smp_319310	5	9	8	7	6	8	3	7	9	18	2	4	3	8	3	18	25	19	10	7	11	10	11	11	3	10	8	11	11	7	8	14	12	9	14	28
Smp_137300	53	29	22	29	46	19	14	18	10	14	100	105	125	126	95	50	75	39	37	18	38	65	40	34	32	44	18	9	70	38	60	31	43	40	17	9
Smp_137310	7	2	1	3	5	0	0	0	2	1	12	15	11	12	11	9	16	10	7	4	9	4	9	1	5	4	12	3	13	12	10	8	14	5	12	12
Smp_027940	0	0	0	1	0	0	0	0	1	1	1	1	1	3	2	1	2	2	3	1	0	0	0	0	2	1	0	0	1	10	3	0	1	5	1	1
Smp_137320	11	1	5	1	3	3	0	2	0	4	6	9	8	16	17	5	14	8	1	3	1	8	4	2	5	7	31	1	40	55	36	23	17	22	21	63
Smp_137330	6116	3020	3001	3946	3701	6706	4937	4899	4920	5460	3782	3696	3549	3905	4289	3538	3947	4271	5609	5190	4178	4435	3962	3905	4325	6210	4868	3831	4643	4693	3400	3335	3755	5771	6144	4557
Smp_027970	1130	462	464	614	699	1316	898	912	902	1033	843	792	819	909	883	1288	1312	1483	1837	1696	807	1060	1078	916	1053	1562	1374	1159	981	1037	759	735	910	1267	1254	1309
Smp_027990	0	2	2	0	3	4	4	2	1	1	15	15	13	11	15	6	7	8	7	7	0	7	3	4	2	7	8	6	15	13	7	9	13	12	7	12
Smp_137360	66	23	22	49	58	3	7	9	13	8	12	24	28	36	25	13	19	9	7	3	67	39	75	40	8	7	13	1	299	249	227	251	155	133	38	16
Smp_118040	74	41	26	69	68	87	40	69	44	60	90	85	115	124	116	55	80	69	69	65	80	101	42	46	27	47	89	116	83	86	68	54	58	71	112	137
Smp_317370	459	262	202	284	550	439	258	236	289	314	764	735	753	917	931	598	752	735	1512	1358	650	1199	801	580	471	559	815	479	1517	1658	1171	863	736	718	888	1369
Smp_137380	581	240	301	328	295	477	376	373	341	443	399	333	346	326	349	343	365	393	492	464	447	545	543	435	524	505	562	514	375	490	326	345	350	413	513	456
Smp_028030	3393	1761	1428	2110	2254	2972	1828	1802	1806	2106	2543	2437	2558	3018	3087	2667	3020	2905	3717	3465	2375	3025	2250	2202	2128	2241	2761	2919	3125	3080	2471	2260	2077	2329	2548	3321
Smp_028050	736	375	339	477	379	515	364	363	380	399	249	267	275	295	334	228	240	222	202	195	512	588	603	565	543	491	295	275	582	616	519	606	534	532	390	326
Smp_028060	4041	1496	1449	1757	2075	2541	1714	1654	1662	1883	1938	1718	1603	1857	2032	1751	1864	2224	2355	2356	2523	3154	3117	2530	2079	2379	2388	2359	2532	3219	2078	2101	1810	1922	2113	2708
Smp_028070	2396	1172	1064	1400	1606	2765	1731	1963	1810	1948	2804	2712	2605	2809	2775	2772	3107	3253	4018	4115	1883	2458	2046	1796	2079	3019	2409	2033	2349	2460	1789	1570	1735	2562	2807	2884
Smp_028080	3284	1587	1469	1885	2370	2403	1559	1422	1387	1900	2861	2685	2737	2795	3118	2333	2645	2672	3126	3124	2574	3170	2826	2163	1981	2074	2588	2608	2676	2804	2509	2201	2211	2122	2501	3015
Smp_137390	549	227	217	296	257	541	367	359	432	421	223	215	198	220	227	240	216	292	274	229	437	371	526	413	514	529	362	249	383	368	272	306	362	377	385	299
Smp_137400	0	0	0	0	0	0	0	0	0	0	0	0	0	0	0	0	0	0	0	0	0	0	0	0	0	0	0	0	0	0	0	0	1	0	0	0
Smp_028100	7462	3579	3742	4304	4585	4903	3034	3602	3528	3674	5273	4680	4514	4927	5365	4367	4849	5327	4763	4001	5451	6420	6366	5364	5375	5713	4981	4469	5410	5910	4705	4482	4262	4286	4726	4621
Smp_137410	1429	728	693	854	1061	1150	696	723	749	829	1444	1402	1402	1548	1500	1019	1151	1235	1012	1080	912	1507	1071	1064	1148	1111	1058	860	1141	1042	1073	849	905	860	841	680
Smp_028120	2472	1166	1132	1364	1585	2047	1387	1334	1301	1684	2043	1886	1867	2184	2220	2115	2241	2411	2595	2422	1986	2464	2283	1592	1813	2063	1882	1500	1855	1564	1751	1747	1513	1687	1709	1568
Smp_028130	8	9	5	8	8	1	3	6	1	6	3	9	14	6	9	6	13	10	10	2	11	8	7	11	7	10	6	5	13	19	12	9	12	10	8	8
Smp_028140	1425	720	712	990	983	1419	1034	1031	998	1105	1043	1154	1073	1162	1193	1532	1807	1700	2375	2321	1058	1459	1033	1032	1105	1475	1422	1500	1401	1340	1057	901	877	1323	1300	1462
Smp_246940	89	47	32	56	102	244	155	151	136	195	308	323	281	326	332	488	556	563	401	366	113	198	111	125	129	187	249	174	189	167	179	133	155	236	228	261
Smp_028170	31189	15050	13726	17966	21424	13548	8878	9567	9207	9880	23109	21485	19703	20228	21695	18342	20999	22236	26133	22592	22044	29786	25490	20344	21671	20097	16704	17676	25028	23855	20878	16614	17575	16869	16419	18707
Smp_124920	5665	2632	2465	3043	3420	3120	2077	2204	2249	2729	2296	2111	2030	2484	2659	1593	1713	1722	2508	2333	3534	3602	4291	3270	2640	2646	3295	2246	4741	5307	4245	3796	3468	3655	3456	3807
Smp_342080	896	625	432	594	1182	1432	876	885	770	943	3556	3523	3784	3759	3858	1803	2041	1878	2661	2928	1726	2451	1422	1372	1048	1504	1717	1736	3058	3157	2120	1900	1465	1654	1507	1504
Smp_005230	5699	2474	2433	2838	3690	5202	3139	3413	3220	3820	5175	4707	4677	5300	5810	4083	4509	5100	5378	5081	4536	6219	5222	4831	5233	5623	4602	4339	4867	4949	3745	3553	3824	4365	4308	5557
Smp_124890	0	0	0	0	0	0	0	0	0	0	0	0	0	0	0	0	0	0	0	0	0	0	0	0	0	0	0	0	0	0	0	0	0	0	0	0
Smp_173360	0	0	0	0	0	0	0	0	0	0	0	0	0	0	0	0	0	0	0	0	0	0	0	0	0	0	0	0	0	0	0	0	0	0	0	1
Smp_093440	16870	8123	8620	9521	8811	10327	7401	7988	8460	9288	8404	7727	7473	8121	8687	7731	8301	9858	8133	7370	12594	11239	14082	11355	10345	9501	9596	8791	9427	8867	10018	10922	7806	8425	8927	7555
Smp_005210	4133	1930	1901	2403	2534	3636	2484	2682	2436	3083	3468	3294	3167	3293	3470	3497	3716	3983	4409	4089	3122	3576	3624	3185	3246	3832	3466	3061	3426	3469	2778	2653	2668	3283	3628	3384
Smp_005190	4523	2135	2026	2813	3169	3654	2415	2526	2336	2948	4712	4518	4666	5091	5360	4980	5860	5864	8802	8210	3886	5670	4282	3617	3673	4256	4638	3883	5124	5422	4071	3286	3448	3936	4811	5321
Smp_319320	356	175	170	218	223	665	384	443	426	489	322	275	264	256	300	427	456	549	624	657	278	289	287	235	318	524	495	613	155	120	153	156	191	291	461	421
Smp_005180	7484	3423	3240	4028	3913	5169	3503	3820	3633	4598	4464	4039	3977	4132	4466	3649	3897	4475	4699	4776	5391	5809	6476	5041	4893	4928	4834	4385	5325	5462	4825	4612	4098	4380	5166	4483
Smp_005160	3362	1661	1582	2098	2366	4267	2804	2817	2805	3075	3901	3737	3585	3669	4153	5101	6122	6119	8940	7716	2928	3785	3315	2749	2807	3263	3712	3975	3907	4278	2893	2427	2537	3257	5233	6286
Smp_005140	31	17	16	13	18	22	25	19	9	18	13	13	18	10	11	14	21	13	23	20	28	22	9	17	9	27	33	35	17	14	14	25	14	22	22	33
Smp_124860	1056	491	504	617	644	1153	843	813	871	936	652	659	719	704	824	800	892	1062	1245	1185	715	888	912	773	958	1167	992	905	651	733	579	679	679	884	990	878
Smp_337760	4083	1860	1934	2352	2612	3218	2027	2104	2028	2787	2421	2012	2224	1962	2021	2505	2662	2839	2624	2410	2080	2041	2626	1902	1610	2067	2641	2203	1721	1388	2188	2234	1715	2102	2746	1860
Smp_124850	1881	958	841	1241	1231	1993	1365	1498	1435	1614	1520	1421	1469	1470	1516	2157	2577	2682	2974	2886	1322	1692	1372	1291	1405	2140	1793	1460	1912	2013	1365	1238	1310	2126	2095	2084
Smp_319330	0	0	0	0	0	0	0	0	0	0	0	0	0	0	0	0	0	0	0	0	0	0	0	0	0	0	0	0	0	0	0	0	0	0	0	0
Smp_124840	2751	1236	1239	1400	1424	1981	1293	1450	1386	1721	1846	1681	1622	1752	1908	1233	1273	1454	1560	1516	2306	2388	2677	2228	2212	2203	1934	1776	2291	2418	1849	1793	1858	1663	1817	1833
Smp_005080	1063	485	478	546	505	1148	782	873	802	963	673	688	628	644	728	673	676	842	1006	995	865	878	987	901	954	1122	1051	796	827	914	631	645	797	833	1029	962
Smp_005070	1001	449	411	579	765	758	354	434	344	545	774	834	822	824	734	617	767	708	771	610	537	834	692	538	509	622	855	552	981	879	874	875	776	849	862	808
Smp_340120	2935	1275	1237	1606	1806	1291	764	824	792	1072	1392	1250	1364	1371	1469	1025	1078	1187	1241	1122	1968	2046	2369	1687	1291	1374	1298	891	2549	2878	2424	2532	1914	1790	1507	1246
Smp_004940	7243	3444	3760	4244	3710	5132	3724	4081	4310	4619	2945	2750	2511	2857	3009	2769	2943	3510	3137	2867	5044	4509	5463	4569	4184	4506	4207	4096	4207	4729	4157	4739	3607	3934	4615	3870
Smp_124820	9010	4622	4235	5789	6030	6251	4113	4298	4038	4768	5841	5376	5424	6477	6776	7178	7847	8237	8333	7441	7634	8285	7608	6852	6807	7215	6590	6661	6669	6359	4573	4516	4772	4882	5997	5898
Smp_213790	3447	1584	1512	1916	1963	2105	1425	1512	1566	1689	2858	2579	2588	2925	3045	2241	2376	2718	2790	2588	2527	2681	2860	2457	2449	2331	2155	2127	2325	2307	1879	1723	1830	1896	1911	1979
Smp_005000	2780	1233	1227	1449	1552	1981	1446	1468	1375	1725	1623	1531	1548	1452	1550	1486	1638	1793	2094	1912	1935	2194	2179	1735	1822	2134	2044	2198	2143	2420	1568	1498	1441	1665	2115	1961
Smp_004990	11277	5690	5573	6367	6638	7645	4763	5306	5190	6040	5579	5074	4984	6939	7442	4241	4488	5050	5606	5451	9844	9065	10201	8236	7963	7848	6283	5761	7865	8495	5976	6305	6049	5708	7239	6195
Smp_127220	23	4	3	3	25	28	12	11	10	17	38	34	48	54	48	52	64	57	55	65	9	16	21	22	19	54	120	28	77	69	65	54	52	66	80	92
Smp_009600	1221	579	575	732	650	708	478	511	592	604	543	481	494	448	451	463	454	514	344	309	858	789	1040	912	856	866	535	417	846	851	708	775	670	707	533	303
Smp_315890	1120	494	470	595	836	1005	602	681	637	758	1377	1406	1361	1302	1461	1020	1150	1278	1341	1396	833	1101	894	682	702	892	855	852	815	839	747	651	707	785	776	975
Smp_127240	52	19	23	42	45	48	45	42	37	50	193	182	195	40	53	50	57	46	75	60	78	146	129	89	96	77	121	119	65	106	123	174	143	122	71	79
Smp_009630	6	3	8	7	17	8	4	9	7	7	23	30	26	25	25	6	9	13	10	7	16	16	22	11	8	10	27	18	26	26	23	16	26	18	31	6
Smp_009650	9199	4245	4279	5102	5092	6124	4359	4700	4539	4923	9276	8413	8234	7844	8684	7496	8422	9809	8399	7663	7922	10837	9517	7590	8018	8033	6196	5185	8096	8696	6114	6159	5825	5259	6114	5452
Smp_032260	15296	7586	7845	9020	8190	7969	5894	6142	6918	7252	7242	6603	6237	7265	7826	6463	6797	8151	7038	6311	12262	10745	13753	10302	9481	8314	7497	7779	9154	9860	8566	9365	7391	6960	7716	7911
Smp_032250	2000	908	890	1053	1312	1857	1211	1283	1137	1385	1940	1978	1907	1808	1934	1427	1491	1744	2006	1896	1268	1524	1384	1138	1282	1413	1464	1363	1191	1079	1100	1030	1057	1222	1402	1159
Smp_032240	2574	1205	1105	1384	1561	1426	949	1044	1003	1137	1956	1930	1982	1790	2027	1531	1696	2094	1869	1539	1700	2140	1852	1323	1201	1387	1460	1762	1750	1464	1494	1401	1265	1375	1470	1715
Smp_319370	1531	811	776	879	968	848	603	629	665	705	1099	1013	962	1111	1117	689	854	881	872	818	918	999	1089	911	781	897	885	838	778	633	864	782	676	741	742	624
Smp_032230	2522	1126	1167	1410	1451	1364	976	1027	1034	1207	1547	1564	1405	1445	1528	1238	1230	1442	1474	1351	1323	1426	1464	1226	1283	1068	1224	1237	1145	829	1176	1208	954	1053	1266	1089
Smp_213170	844	365	336	430	494	702	445	450	462	497	834	732	745	735	789	730	794	932	731	663	577	685	654	497	494	533	683	520	423	381	459	482	428	513	478	438
Smp_213160	637	267	345	345	357	400	257	278	265	293	332	321	312	338	388	306	421	464	337	382	384	405	459	359	303	359	389	411	327	357	347	366	303	284	322	286
Smp_139620	398	175	146	183	228	518	249	312	325	294	534	569	517	546	634	1635	1812	2124	1943	1748	300	416	496	597	923	842	435	377	342	300	299	335	473	382	475	376
Smp_319390	339	138	159	140	158	196	156	177	167	243	206	225	246	268	261	197	251	218	227	197	125	175	270	171	177	144	158	140	164	136	191	210	151	177	259	193
Smp_032180	17180	7222	7519	8931	8693	10078	6351	7232	7218	8314	11370	10135	9940	9286	10025	8747	9366	11255	10092	9467	11834	13503	13773	11053	11276	10793	8987	9044	10549	9490	10458	10587	8801	8683	10453	9381
Smp_309610	2452	1042	989	1367	1848	1520	921	886	857	1147	1705	1508	1811	2110	2170	1586	1970	1854	1714	1416	1732	2313	2361	1454	1287	1575	1945	1471	2836	2817	2334	2283	2054	1819	1980	2616
Smp_139600	1663	795	679	936	975	1985	1331	1337	1310	1616	1461	1463	1401	1349	1424	1911	2074	2288	2525	2467	1090	1374	1286	1027	1073	1783	1697	1551	1434	1424	1189	1146	1100	1677	1801	2018
Smp_032150	1409	670	744	894	893	1796	1229	1423	1342	1541	1160	1036	980	977	1052	1760	2020	2270	2703	2405	902	1115	1203	1010	1110	1790	1546	1443	1112	1155	1041	914	1014	1759	2025	1869
Smp_139590	0	0	0	0	0	0	0	0	0	0	0	0	0	0	0	0	0	0	0	0	0	0	0	0	0	0	0	0	0	0	0	0	0	0	0	0
Smp_139580	0	0	0	0	0	0	0	0	0	0	0	0	0	0	0	0	0	0	0	0	0	0	0	0	0	0	0	0	0	0	0	0	0	1	0	0
Smp_032120	1564	783	767	1073	999	1130	734	766	731	943	1002	888	918	950	1072	1118	1252	1422	1566	1658	1210	1215	1417	1081	1048	1133	987	1057	1121	1367	1006	1025	863	834	1195	1331
Smp_212830	1233	620	547	808	939	990	613	662	555	793	1119	1178	1372	1405	1364	1424	1613	1580	2374	2305	1002	1375	1217	934	921	1032	1352	1298	1422	1298	1243	1160	1106	1057	1265	1866
Smp_316850	10	2	4	6	10	3	6	4	2	6	2	4	2	10	5	6	9	0	12	16	10	13	5	4	7	5	23	11	20	22	22	22	11	21	13	24
Smp_139540	823	345	339	433	474	1285	726	832	738	908	693	781	736	754	846	2046	2320	2226	2286	1838	604	814	712	681	696	934	987	1086	593	506	507	533	585	852	1221	1207
Smp_139530	374	158	166	188	299	493	270	301	270	343	942	1025	1018	943	1018	2767	3275	3145	1834	1142	288	564	333	328	322	291	460	421	577	635	502	405	361	390	490	775
Smp_032060	1836	982	999	1069	1111	1250	939	1001	1017	1066	1354	1192	1151	1175	1265	1011	1018	1147	1154	1023	1240	1286	1345	1202	1081	1150	1150	1113	970	1101	997	1077	815	988	1070	935
Smp_139520	1624	752	624	801	1098	916	580	545	580	623	1727	1580	1633	1597	1731	1337	1617	1705	2290	2203	1385	2108	1551	1156	1077	1110	1273	1051	1807	1902	1338	842	997	938	1356	1976
Smp_343320	2040	1123	1110	1420	1394	2155	1666	1709	1632	1793	1955	2027	1868	1882	2153	2065	2255	2515	3140	2890	1861	2111	2139	1687	2060	2274	2215	1941	1208	912	917	912	967	1378	1503	1233
Smp_032000	462	250	279	293	319	264	186	219	211	226	342	298	313	342	344	193	211	240	226	260	380	371	367	327	263	242	334	335	299	275	319	287	242	232	257	200
Smp_266940	74	33	27	49	103	39	15	24	15	22	100	101	184	186	161	98	151	106	42	34	71	102	109	105	49	78	115	47	243	249	175	173	144	151	176	76
Smp_139500	1818	882	968	992	1217	1462	1033	1089	1102	1211	1499	1344	1271	1322	1351	1105	1308	1367	1268	1175	1091	1289	1245	1084	1015	1167	1296	1095	891	678	911	986	825	1049	1175	826
Smp_031990	658	346	329	417	428	431	309	324	317	403	612	604	592	598	629	667	687	755	653	549	413	522	558	379	427	411	456	347	454	340	427	395	388	324	388	327
Smp_139480	77	44	45	39	72	89	65	54	63	64	204	187	201	233	212	168	201	190	180	166	77	79	69	46	82	51	109	108	111	108	114	100	78	57	84	80
Smp_031950	3619	1612	1660	1923	1994	2806	1695	1840	1804	2143	2741	2473	2449	2219	2472	2395	2565	2848	2733	2648	2238	2583	2467	2229	2492	2321	2261	2189	1821	1719	1813	1804	1662	1961	2173	2063
Smp_301780	1832	872	843	1131	1099	2014	1639	1722	1515	1991	1456	1474	1382	1496	1664	1877	2012	2026	2927	2737	1660	2065	1799	1746	2069	3040	2319	2073	1661	1550	1247	1256	1424	2069	2107	1622
Smp_139470	1042	507	530	758	829	1171	800	831	799	927	1447	1413	1442	1303	1477	1561	1764	1789	2092	1977	1077	1344	1293	1020	1018	1273	1325	1057	1397	1710	1133	971	921	1190	1148	1311
Smp_031920	3918	1861	1941	2200	2591	2834	1894	1968	1824	2179	3127	2968	2737	2922	3115	2135	2304	2754	2988	2695	2852	3537	3222	2460	2775	2635	2424	2984	2560	2286	2121	1889	1816	1755	1941	2190
Smp_09489	809	344	357	509	595	813	521	525	487	589	939	959	1034	1065	996	998	1162	1093	1290	1409	652	1049	752	655	573	879	859	529	1239	1310	1009	815	741	1002	821	872
Smp_243790	339	148	176	140	212	108	86	83	72	56	2024	1817	1928	1472	1564	1373	2081	2495	1042	1473	335	291	354	279	263	261	230	242	306	349	253	260	286	238	302	362
Smp_205000	2	3	2	3	4	2	9	2	3	5	27	33	30	21	19	2	2	4	10	29	12	4	0	5	0	0	7	4	1	1	1	3	2	0	8	0
Smp_332490	29	29	20	24	30	40	30	20	27	26	90	75	93	89	86	78	90	86	62	73	24	41	21	28	38	28	67	40	66	41	40	48	27	41	31	33
Smp_212230	2914	1286	1298	1591	1626	2084	1311	1473	1413	1543	2314	2094	2070	1908	2055	1728	1884	2235	1889	1732	2051	2428	2356	1912	2000	1960	2013	1808	1878	1869	1943	1735	1642	1687	1851	1890
Smp_105100	2880	1392	1444	1719	1975	1929	1233	1365	1371	1587	1599	1534	1437	1449	1639	1339	1508	1651	1560	1506	2047	2132	2319	1894	1924	1920	2051	1876	2177	1978	2188	2250	1919	2055	2308	2121
Smp_105090	5040	2532	2300	3271	3870	4018	2527	2374	2474	2593	3230	3402	3397	3256	3558	3543	4038	3826	4748	4534	3861	4010	3160	3010	2641	3510	3952	4704	4083	3973	3556	3199	2814	3506	3006	3606
Smp_347990	2193	981	1061	1279	1215	2714	1857	1967	1903	2358	1231	1167	1063	1042	1309	1782	1916	2240	2540	2528	1563	1639	1983	1680	2011	2799	2563	2444	1672	2061	1448	1276	1538	2104	2485	2500
Smp_315760	26	13	17	27	24	25	14	16	14	13	42	50	59	69	70	33	41	54	33	48	25	31	36	29	24	15	45	25	59	55	38	25	28	27	19	25
Smp_105040	1476	671	705	893	1109	936	533	587	611	709	1555	1381	1506	1510	1459	881	1094	980	816	666	874	1203	1154	1002	813	887	868	602	1153	992	1197	1117	1006	938	863	879
Smp_301790	2	0	0	2	0	3	2	0	2	5	2	1	1	1	6	2	3	0	2	2	1	4	1	1	4	1	7	8	2	0	1	3	0	0	6	5
Smp_105020	11518	5620	4981	5642	8199	6944	3886	4666	4005	4218	18436	17058	17127	17635	18374	14498	16660	18044	14163	12577	7797	13268	7835	8837	9522	9806	7178	4531	9118	6742	7695	6189	6680	6109	4862	2981
Smp_180810	3890	2457	1883	2549	3869	2823	1475	1640	1743	1778	9019	8851	9125	9211	9880	7321	7668	7680	6168	5625	4025	7049	4732	4533	4897	4399	3572	3906	6379	5915	5367	5037	5023	4478	3054	4186
Smp_180800	1828	757	793	898	984	830	524	531	602	700	553	467	558	692	699	612	679	745	571	488	1196	1123	1338	964	706	744	651	589	719	559	841	1041	634	580	677	528
Smp_104980	1107	565	517	758	653	867	648	594	611	736	607	564	575	837	917	491	548	566	878	906	990	1065	997	890	839	987	793	730	853	816	607	591	624	690	785	624
Smp_092850	1667	756	797	937	943	1707	1142	1153	1247	1392	1231	1091	975	1090	1176	1279	1367	1556	1804	1854	1030	1140	1269	1162	1248	1373	1484	1444	974	893	1019	994	946	1206	1504	1364
Smp_301800	83	41	37	31	37	84	36	33	49	57	168	142	152	193	176	145	188	141	113	125	48	90	55	47	48	54	116	87	98	90	71	66	54	57	60	83
Smp_343470	6540	3086	3141	3773	3564	3311	2479	2335	2607	2821	4457	4006	3852	3512	4140	2536	2665	3005	3587	3505	4870	5123	5258	4156	3682	3105	3442	3244	3783	3550	3949	4365	3137	3007	3212	3322
Smp_141710	975	519	469	619	645	1187	787	720	773	899	400	409	456	431	489	411	449	456	618	572	598	626	667	529	471	627	799	626	726	691	731	754	621	789	854	1183
Smp_036270	14339	8182	7962	9798	9457	8088	5593	5842	5938	6371	11887	11126	10613	11827	12476	7467	8432	9354	7436	5880	13661	12748	14304	11180	10917	9674	8283	9498	10909	11026	8409	8010	7799	6017	7093	7764
Smp_036250	2939	1455	1456	1779	1633	1957	1229	1366	1449	1519	1481	1305	1293	1557	1642	2269	2675	3190	2864	2483	2527	2490	2878	2393	2276	2604	1977	1688	3149	4212	2433	2384	2424	2396	2167	2348
Smp_141690	104	35	26	38	81	70	26	34	33	37	52	61	69	127	106	41	45	31	36	34	89	131	104	84	74	82	137	75	220	176	137	151	165	124	111	156
Smp_141680	3764	1781	1521	1839	3081	1932	858	1116	1120	1313	2858	2681	3140	4197	4209	2866	3352	3094	2142	1731	2489	4230	3257	2782	2890	3137	2979	2269	5887	5483	4547	4383	4642	4499	3327	4038
Smp_343460	17	2	4	3	3	13	14	10	10	15	9	14	13	14	12	7	8	5	1	6	6	10	3	12	1	15	8	10	5	2	8	7	3	6	10	5
Smp_036220	7858	3267	3592	3833	4218	4984	3165	3663	3316	3920	4393	3965	3907	4139	4311	3314	3738	4395	3781	3292	4765	4954	5498	4295	4109	4156	4383	4559	4126	3346	3611	3956	3273	3434	4144	3879
Smp_141660	1027	521	521	569	715	848	505	517	481	585	1006	934	940	845	884	827	969	1012	999	1029	751	1054	810	796	871	942	632	508	888	737	813	769	677	701	566	399
Smp_141650	1848	774	812	885	1105	1290	919	942	836	1063	1559	1500	1549	1533	1659	1148	1274	1479	1479	1366	1337	1826	1445	1289	1356	1400	1245	1241	1511	1645	1116	1146	1154	1133	1168	1293
Smp_036180	1342	688	604	912	1010	1713	1134	1161	1076	1293	1537	1633	1645	1764	1685	1554	1669	1618	2560	2564	902	1286	1005	864	866	1445	1465	1004	1140	975	942	969	946	1661	1421	1079
Smp_201030	9837	4287	4170	4827	5878	3928	2563	2743	2959	3299	7669	6847	7111	7387	7515	4891	5498	5574	3913	3284	7511	8488	8463	7096	6200	6232	4951	3311	7573	7089	6667	6859	5579	5438	4814	5231
Smp_141640	4	1	0	4	2	2	1	4	5	3	0	1	0	0	1	2	1	0	2	3	3	1	1	2	2	0	7	3	1	0	4	10	2	3	3	3
Smp_319410	0	1	0	0	4	2	1	1	1	1	0	1	1	0	2	0	1	1	2	1	0	1	0	1	0	0	7	4	3	6	1	4	4	1	3	7
Smp_141630	8871	4583	4302	6009	5586	8104	5922	5847	5894	6396	8395	8611	7608	7135	7854	8929	9602	10402	11780	10286	6683	7616	6913	5890	6760	7383	7039	7086	5430	4668	4439	4304	4413	5444	5626	5008
Smp_319420	0	0	0	0	0	0	0	0	0	0	0	0	0	0	0	0	0	0	0	0	0	0	0	0	0	0	0	0	0	0	0	0	0	0	0	0
Smp_319460	0	0	0	0	0	0	0	0	0	0	0	0	0	0	0	0	0	0	0	0	0	0	0	0	0	0	0	0	0	0	0	0	0	0	0	0
Smp_319440	0	0	0	0	0	0	0	0	0	0	0	0	0	0	0	0	0	0	0	0	0	0	0	0	0	0	0	0	0	0	0	0	0	0	0	0
Smp_319450	0	0	0	0	0	0	0	0	0	0	0	0	0	0	0	0	0	0	0	0	0	0	0	0	0	0	0	0	0	0	0	0	0	0	0	0
Smp_319430	0	0	0	0	0	0	0	0	0	0	0	0	0	0	0	0	0	0	0	0	0	0	0	0	0	0	0	0	0	0	0	0	0	0	0	0
Smp_168000	248	127	118	156	195	274	182	172	187	211	327	282	346	358	350	449	534	527	615	594	172	212	214	172	166	282	364	222	365	338	320	299	304	375	357	408
Smp_084600	2726	1288	1336	1714	1829	1292	1003	986	1009	1234	2489	2460	2442	2384	2563	1649	1827	1916	1699	1577	2039	2251	2394	1722	1710	1519	1465	1170	2168	2674	1938	2092	1897	1594	1325	1360
Smp_084610	1949	999	920	1183	1343	2044	1321	1420	1380	1703	1687	1696	1605	1672	1752	1796	2016	2176	2454	2416	1565	1834	1778	1535	1586	2159	2059	1724	1635	1474	1446	1272	1365	1824	1931	1682
Smp_084620	4397	1862	1950	2236	2232	3171	2011	2254	1981	2614	1340	1318	1341	1362	1457	1553	1612	1924	2081	1894	3336	3403	3872	3034	3025	3403	2884	3076	3917	4526	2872	2996	2880	2702	3425	4323
Smp_037910	4173	2099	2193	2484	2583	3032	2005	2299	2336	2410	3930	3560	3399	3443	3693	3149	3666	4143	3292	2922	3159	3884	3503	3234	3021	3324	2663	2143	5521	7625	3496	3683	3524	3332	3475	4429
Smp_037900	599	303	242	332	356	486	368	306	305	424	566	593	610	574	691	592	636	613	726	786	360	444	357	280	281	337	491	365	424	385	373	330	364	415	493	580
Smp_142670	258	136	125	169	234	337	179	189	151	228	488	462	516	441	433	393	380	465	479	458	244	340	325	258	245	293	300	335	283	235	245	273	232	255	304	343
Smp_142650	9403	4383	4166	5345	5160	6511	4431	4235	4203	5195	5298	4995	5103	5445	5873	5717	6269	6840	6540	6790	5783	6891	6253	5395	5530	5869	6887	6895	7655	9102	5891	5465	5429	5433	6195	7572
Smp_142640	1237	602	562	852	829	774	587	595	606	696	649	636	642	726	784	683	764	759	726	653	1096	1175	1005	925	722	861	1051	971	1023	1085	824	819	735	775	842	941
Smp_343540	13863	7494	6940	8974	9666	10780	6928	6693	6967	7336	8459	8421	8145	8751	8978	6839	7826	8163	9147	9491	7616	9877	6853	7056	6814	8057	8712	8791	7487	6175	7022	6438	5103	5863	5426	6140
Smp_241440	1046	505	451	552	556	596	388	383	384	542	3	2	3	4	4	12	9	5	11	9	764	572	832	545	491	470	472	57	923	786	1044	1118	768	821	605	338
Smp_142620	2009	1032	951	1252	1468	935	555	607	648	637	1224	1177	1287	1455	1535	748	1016	857	808	800	1285	1567	1043	983	917	1041	978	653	2442	2015	1860	1570	1218	1217	614	706
Smp_201000	2	1	0	0	3	3	2	4	6	5	2	1	0	0	0	3	8	1	4	0	2	0	0	1	3	3	6	3	0	0	1	2	3	1	2	5
Smp_310870	3043	1548	1572	2249	2238	2856	2134	1898	1837	2245	2516	2672	2652	2606	2732	2796	3144	3002	4023	3812	2644	3235	2581	2152	2160	2721	2869	3000	2855	2898	2281	2020	1615	2213	2402	2550
Smp_142600	1168	590	574	858	935	1263	733	789	796	943	1129	1199	1258	1139	1116	965	1194	1031	1275	1530	811	1138	822	836	803	1286	1514	1390	1301	1393	1231	1072	1032	1419	1088	1265
Smp_037780	3968	1776	1751	2025	2664	961	633	649	668	705	3997	3670	3822	3793	4068	3128	3646	3700	2860	2624	2959	3890	3335	2611	2597	1772	1450	1591	3424	3318	2715	2143	2112	1235	1157	1963
Smp_142560	25	16	13	20	40	30	19	21	12	23	156	154	186	129	123	127	134	133	88	93	33	55	35	38	25	36	72	52	103	107	68	65	75	65	63	80
Smp_142550	2912	1529	1507	2047	1972	2681	2017	1913	1937	2306	1585	1740	1679	1931	1975	1638	1874	1792	2086	2168	1936	2088	1809	1464	1622	1917	2254	1939	2285	2231	1853	1912	1620	2180	2049	1839
Smp_187360	402	191	179	284	339	648	492	528	356	731	172	187	187	77	105	53	79	69	142	167	331	465	428	412	424	542	1081	1032	553	469	583	553	557	729	1139	1646
Smp_332500	7	6	0	3	13	8	0	1	2	7	18	15	23	24	24	14	9	13	12	10	5	9	5	2	2	5	16	12	39	50	26	33	19	11	16	41
Smp_319480	18	2	3	13	13	15	8	10	13	15	43	34	35	13	27	31	43	44	29	38	25	53	31	37	43	56	27	11	17	85	40	35	52	51	51	44
Smp_154690	2384	1128	1159	1333	1426	1914	1252	1405	1297	1621	1482	1316	1334	1521	1552	1118	1318	1586	1507	1394	1768	2136	2041	1682	1878	2063	1743	1580	1755	1822	1461	1428	1497	1562	1955	1704
Smp_332510	152	49	81	94	87	154	96	110	107	134	163	121	131	141	132	99	119	141	158	124	80	96	78	74	72	95	145	84	108	99	116	87	70	125	118	115
Smp_060620	37	27	14	16	18	34	24	28	21	27	39	24	32	28	33	35	32	29	27	28	17	22	15	11	18	20	25	17	20	10	10	12	14	17	19	13
Smp_154680	221	85	80	100	219	67	21	28	32	45	481	420	444	439	435	103	121	94	80	52	202	280	212	105	106	50	121	86	265	299	253	190	94	75	89	142
Smp_154670	1211	541	502	622	920	353	197	170	200	250	571	613	612	715	775	421	473	450	951	788	930	1091	1122	914	846	861	797	1088	1183	1230	1047	874	861	693	722	1067
Smp_060570	2412	1001	971	1284	1606	973	730	678	725	854	1939	1827	1764	1836	2043	1077	1180	1214	1268	1187	1787	2044	2040	1502	1495	1212	1097	851	1730	1850	1718	1488	1487	1260	1304	1004
Smp_060560	1	0	0	0	0	0	0	0	0	0	0	0	0	0	0	0	0	0	0	0	0	0	0	0	0	0	0	0	0	0	0	0	0	0	0	0
Smp_332520	290	124	120	150	211	258	130	135	111	146	373	319	347	421	467	223	293	303	349	297	258	349	257	290	370	308	236	241	263	251	205	231	270	209	250	217
Smp_319490	1	0	0	0	0	3	0	2	1	2	0	1	0	0	0	1	2	0	3	2	0	2	0	0	0	1	1	3	0	0	2	2	0	1	2	0
Smp_154650	2035	1088	988	1362	1416	1750	1197	1302	1254	1351	1803	1865	1780	1813	1879	2026	2333	2277	3272	3060	1712	2368	1817	1614	1609	1997	2226	1608	2727	2794	1827	1455	1557	2236	2098	2194
Smp_154640	2083	1079	1068	1487	1363	2711	2046	2008	1972	2239	2078	2149	1858	1727	1944	2643	2990	3054	3848	3119	2051	2128	2167	2029	2215	2898	2427	3186	2319	2940	1507	1349	1280	1993	2293	2190
Smp_154620	1207	664	509	721	1075	1058	633	701	576	791	1450	1483	1576	1897	1911	1149	1371	1319	1702	1738	989	1636	1241	935	922	995	1334	1084	1814	1538	1483	1222	1145	1181	1247	1510
Smp_060490	571	305	263	366	384	911	538	600	647	656	731	708	764	562	654	1000	1125	1220	1210	1122	422	561	430	470	635	945	740	530	542	534	444	403	571	889	827	677
Smp_060480	2035	943	962	1112	1264	1681	1031	1114	1063	1220	2325	2135	2187	2447	2446	1471	1761	1850	1774	1678	1344	1933	1535	1265	1228	1252	1572	1346	1545	1303	1367	1312	1226	1236	1434	1334
Smp_092780	2906	1328	1313	1543	1689	2395	1506	1733	1470	1900	2060	1854	2003	2241	2418	1973	2117	2609	3124	2921	2053	2500	2421	2076	2297	2242	2233	2236	1915	2462	1751	1558	1714	1703	2096	2062
Smp_092770	9927	4681	4725	6029	5809	6791	5101	5166	4985	5742	6995	6933	6568	6762	7297	6571	7024	7892	8145	7548	7227	8158	8659	6550	6706	6628	6949	6230	6298	5439	6111	5709	5571	5472	6455	5177
Smp_319500	1611	785	711	920	1151	787	503	573	505	693	1245	1145	1353	1417	1480	996	1004	1074	870	741	1061	1349	1315	926	680	954	995	935	1321	1221	1179	1207	907	956	997	1071
Smp_210810	1903	878	933	1067	1144	1178	793	796	902	912	1635	1508	1488	1418	1604	1522	1586	1812	1661	1435	1261	1533	1428	1258	1200	1057	1404	1331	1523	1964	1314	1262	1072	956	1150	1642
Smp_210820	1997	963	871	1147	1375	2094	1377	1455	1241	1591	1904	1977	2058	2291	2350	1935	2408	2159	2645	2612	1195	1604	1171	1196	1163	1782	1601	1124	1834	1660	1371	1203	1206	2007	1590	1343
Smp_159020	33	23	11	22	31	31	26	30	18	25	68	92	83	54	96	65	72	86	48	46	19	43	33	35	41	24	32	15	53	47	43	56	37	34	25	20
Smp_319470	0	0	0	0	0	0	0	0	0	0	0	0	0	0	0	0	0	0	0	0	0	0	0	0	0	0	0	0	0	0	0	0	0	0	0	0
Smp_068060	5868	2827	2749	3745	3677	5124	3718	3579	3384	3912	4827	4764	4373	4777	5213	6865	7734	8337	9857	8561	4782	5851	4899	4129	4198	5241	4939	5041	4450	4193	3275	2907	3049	3697	4983	4637
Smp_068070	3150	1543	1520	1813	1944	2627	1919	1736	1837	2081	2688	2607	2468	2368	2664	2838	3063	3597	4068	4283	2309	2731	2646	2165	2102	2006	2749	2454	1970	1766	1957	1784	1619	1867	2670	2935
Smp_337420	1275	572	553	637	679	963	637	759	720	857	755	782	680	856	846	750	792	900	822	716	1046	1069	1080	1087	1033	1092	937	848	929	821	850	900	751	826	1076	877
Smp_337425	751	332	312	421	391	468	312	324	280	331	489	481	440	471	487	552	558	645	528	482	534	629	712	548	501	434	536	405	628	750	597	680	473	412	536	666
Smp_068100	2307	1062	1025	1155	1283	2104	1368	1546	1388	1667	1544	1449	1472	1511	1626	1506	1666	1805	2413	2352	2034	2194	2283	1906	2069	2569	2212	1921	1773	2261	1444	1327	1439	1724	2039	2138
Smp_068110	3918	1731	1877	2106	2375	2353	1544	1554	1670	1656	1974	1932	1854	2199	2344	1630	1797	2009	2222	2108	2749	3273	3092	2648	2680	2401	2187	1999	2505	2342	2383	2297	2199	2028	2200	2033
Smp_068120	1077	480	478	550	666	1101	794	814	735	825	1028	917	864	882	946	1008	1038	1161	1521	1577	870	1041	1003	892	999	1236	1110	945	866	945	737	731	807	1139	1035	1174
Smp_319520	10	4	5	2	4	11	1	4	1	4	17	13	23	20	20	10	12	4	5	4	8	12	13	10	4	6	8	14	5	6	9	4	5	8	10	12
Smp_159050	1689	1026	925	1113	1509	942	691	652	666	739	2430	2389	2464	2319	2477	1339	1719	1607	2264	2429	1826	2368	1669	1320	1062	965	1424	1034	3144	3178	2446	2203	1710	1542	1405	1847
Smp_159060	380	168	158	164	264	230	123	120	137	184	596	550	572	584	559	623	642	719	522	469	296	403	355	337	335	302	246	190	458	641	436	336	372	374	311	390
Smp_159070	3856	1803	1835	2736	3033	3288	2024	2185	2146	2451	3628	3699	3380	3199	3708	2616	2992	3212	4413	4144	3608	4900	4398	3617	4328	3988	3254	3293	3344	3382	2917	2872	3237	3196	3191	3389
Smp_158450	5236	2642	2447	3299	3422	4361	3232	3177	3095	3641	5726	5626	5346	6071	6447	4660	5019	5192	7928	8261	4137	5728	4502	3617	3843	4706	4623	4282	4338	4273	3200	2898	3150	3971	4444	3768
Smp_067140	4200	2028	1947	2303	2880	3018	1903	1933	1992	2248	3224	2952	2802	2824	3002	2422	2785	3315	3621	3776	2770	3473	3006	2674	2758	2905	2991	3309	2904	2340	2696	2396	2417	2481	3057	3490
Smp_158460	61	24	27	30	79	91	56	69	56	67	125	123	162	187	189	137	186	157	209	196	62	129	83	60	70	128	227	166	297	288	149	146	151	156	243	465
Smp_158470	2	0	0	0	2	0	2	1	0	0	0	0	1	0	0	0	1	0	0	0	0	0	0	0	0	0	1	4	0	0	0	0	0	0	0	0
Smp_158480	1292	553	444	543	939	391	156	162	179	229	1376	1184	1488	1677	1725	812	1097	885	1123	716	996	509	914	834	721	311	313	131	1934	2000	1711	1359	1154	816	272	209
Smp_158490	11	9	10	13	17	19	11	11	6	11	80	81	84	85	107	54	90	68	66	53	12	21	14	16	16	19	23	28	60	86	68	50	47	51	59	64
Smp_212840	1406	629	645	1030	1390	1269	775	723	791	1013	1428	1566	1548	955	1100	1089	1239	1182	1350	1233	1291	1663	1564	1459	1357	1410	1642	2246	846	834	1055	1166	1066	1209	1344	1508
Smp_212850	875	343	406	503	625	411	268	259	310	369	544	492	442	493	502	295	379	415	375	306	687	861	872	720	620	614	641	596	757	837	751	811	718	612	602	789
Smp_210570	4240	1919	1954	2249	2474	2715	1890	1970	2035	2279	2458	2364	2218	2408	2516	2111	2273	2697	2504	2361	3186	3466	3690	2915	2804	2742	2619	2777	3129	3305	2669	2534	2382	2350	2711	2599
Smp_344950	2891	1238	1205	1331	1381	2055	1459	1352	1415	1814	652	599	637	669	685	493	601	621	343	196	1655	1632	1765	1764	1744	1661	1556	500	2522	2645	2065	2189	2051	1970	2048	1030
Smp_158520	2839	1177	1254	1449	1442	853	547	568	625	790	261	238	247	191	210	147	195	189	187	149	2244	1863	2393	1949	1451	1042	1076	555	3098	3019	2905	3265	2814	2221	1424	1122
Smp_319540	190	64	73	69	164	77	23	34	29	41	94	87	105	198	185	120	206	158	55	36	139	163	171	105	74	186	142	77	325	441	268	276	299	261	132	55
Smp_180140	1	1	0	1	0	0	3	1	1	0	1	1	1	2	1	0	0	1	0	0	1	0	4	1	1	0	0	1	5	1	3	0	2	3	2	1
Smp_103830	1513	585	629	722	798	887	570	631	614	691	956	983	916	877	914	757	786	915	937	930	1060	1292	1186	1024	1011	1003	872	1057	1185	1120	1033	937	814	852	1016	1289
Smp_196840	19437	10984	9197	11349	15898	12305	7593	8250	7427	7426	36486	34126	33133	36186	37322	23404	27165	27246	19949	13274	12141	18694	12153	13246	17748	11157	7470	2112	21374	21125	15819	11937	13321	10720	7118	3761
Smp_246990	1009	459	394	546	617	997	709	799	724	861	719	716	676	641	731	788	863	1002	1212	1027	839	976	1109	863	964	1330	969	1001	922	982	660	703	726	886	966	964
Smp_083650	1904	838	821	971	997	1345	788	850	817	1030	1088	1036	968	984	1137	852	951	987	1096	1094	1109	1511	1435	1135	1213	1189	1164	1170	1455	1503	1091	1137	1058	1072	1168	1396
Smp_083680	2043	862	853	1108	1008	1709	1199	1324	1222	1450	1066	950	923	959	1043	931	1073	1303	1215	1139	1855	1711	1987	1689	1689	1971	1727	1636	1571	1522	1260	1377	1278	1363	1559	1548
Smp_167590	2137	954	929	1149	1335	1189	775	809	732	929	1559	1496	1519	1686	1759	1025	1113	1239	1044	941	1423	2013	1821	1538	1316	1199	1442	1311	1397	1389	1504	1343	1167	1081	1104	1273
Smp_083710	610	270	314	378	381	483	363	346	367	368	331	271	288	295	354	412	480	420	415	352	529	452	544	485	404	485	447	348	455	398	378	405	351	421	302	225
Smp_083720	5345	2727	2617	3202	3116	3700	2516	2860	2739	3078	5185	4752	4621	4466	4836	4124	4288	5048	4482	4071	5236	6917	6191	5033	4937	5270	4791	3884	4025	3039	3784	3582	3133	3414	4006	2779
Smp_083730	14134	6970	6428	7301	9559	13523	7165	8334	8069	8756	19592	17907	18055	17723	19370	19817	22307	25319	20236	19286	11407	16285	13454	13111	13679	13241	13572	15002	13129	13360	11995	11444	11173	11882	15174	23024
Smp_319570	1	0	0	2	0	2	2	2	6	2	1	1	1	1	0	3	3	1	0	1	0	1	0	1	0	0	3	5	1	0	0	0	0	5	11	13
Smp_319580	0	0	0	1	0	2	1	0	1	1	0	0	2	3	6	12	7	15	3	1	0	1	0	0	0	0	0	3	1	1	0	0	4	3	2	1
Smp_083740	2706	1198	1124	1393	1588	1718	1151	1188	1109	1326	1639	1539	1584	1657	1826	1244	1412	1675	1754	1814	2109	2640	2093	2069	1894	1972	1992	2251	2615	2610	1838	1748	1606	1585	2095	3138
Smp_345740	781	400	463	577	493	377	344	275	314	312	928	923	910	862	991	313	373	419	451	544	623	626	568	431	378	273	766	863	430	429	450	464	331	275	336	456
Smp_083770	1440	854	769	1041	906	452	351	360	363	400	201	157	221	189	202	96	110	88	79	112	1012	768	1050	838	752	402	476	322	1548	1730	1268	1310	1128	793	482	422
Smp_083780	2256	1050	1047	1428	1365	2081	1405	1539	1369	1523	1599	1440	1438	1685	1856	2663	2860	3362	3284	3042	1675	1797	2019	1541	1575	1953	1881	1739	1209	1095	1115	1249	1172	1366	1408	1270
Smp_083790	894	404	415	482	545	991	687	738	639	790	680	664	684	655	709	725	790	818	1179	1064	625	809	725	638	716	1046	767	625	814	940	635	585	703	976	943	933
Smp_083800	1404	601	580	630	534	735	555	666	581	665	151	133	169	180	137	42	55	123	58	61	766	633	874	724	803	727	807	791	806	887	757	875	610	595	509	359
Smp_167620	0	0	0	0	0	0	0	0	0	0	0	0	0	0	0	0	1	0	0	0	0	0	0	0	0	0	0	0	0	0	0	0	0	0	0	0
Smp_301990	264	154	138	206	396	379	234	240	187	263	675	629	749	829	827	527	689	619	535	617	335	640	413	325	411	367	642	461	673	576	570	516	425	458	401	370
Smp_180740	4528	2478	2325	3060	3393	3446	2342	2465	2347	2635	3069	3034	2915	3257	3449	2840	3110	3224	5234	5252	4095	5291	4258	3622	3963	4111	4152	4467	4648	4103	3669	2752	3158	3391	4066	4301
Smp_104890	74	41	29	40	107	45	17	27	18	20	95	93	126	153	134	59	124	87	52	35	56	152	62	62	58	58	80	24	240	241	172	157	134	115	80	57
Smp_319610	41	21	19	24	31	40	26	23	23	27	34	51	45	47	65	29	39	57	50	39	33	44	42	35	42	43	46	51	40	35	21	33	24	30	42	44
Smp_144600	962	465	419	694	862	1674	1045	1013	942	1080	1003	938	1076	1093	1133	3503	4638	4016	4214	3549	749	1160	796	686	652	1023	1472	1442	1509	1388	1184	925	878	1763	2156	3902
Smp_144590	975	580	503	567	1343	1492	793	822	718	1006	2968	2619	3069	3825	3582	2638	3387	2849	2589	2222	1596	2981	1770	1668	1491	2004	2035	1518	3530	3412	2228	2053	2004	2335	2065	2688
Smp_337600	4	0	2	3	2	1	1	2	4	3	1	2	5	1	0	3	6	3	1	1	4	1	1	6	4	6	8	6	2	0	1	3	0	1	1	2
Smp_041100	563	285	253	330	406	741	496	464	404	541	529	542	523	535	574	678	772	733	1230	1178	309	428	354	312	337	613	725	400	654	532	533	505	565	863	869	767
Smp_144570	1875	918	850	1052	1153	1598	1041	1131	1048	1261	1936	1824	1870	1931	2152	1305	1491	1556	2418	2400	1422	1668	1551	1274	1300	1480	1524	1132	1260	1284	1106	1064	1165	1316	1265	1066
Smp_144560	1034	424	391	507	570	1413	904	929	828	1120	817	791	758	784	793	811	889	1027	1224	1229	773	989	887	929	969	1268	1013	778	922	1031	758	759	904	1263	1436	1364
Smp_041060	2788	1391	1292	1436	1905	2515	1616	1704	1535	1934	3445	3092	3155	3470	3582	2649	2901	3283	3103	2893	2046	2986	2197	1967	2070	2038	1977	1900	2249	2439	2012	1779	1781	1786	1854	2183
Smp_041050	2580	1233	1127	1392	1630	2088	1377	1444	1306	1618	1697	1680	1538	1627	1676	1490	1582	1780	2604	2498	1836	2316	2303	1889	1806	2229	2040	2180	2303	2305	1707	1630	1603	1769	2059	2383
Smp_144550	1955	1006	954	1229	1383	1529	953	972	1067	1056	1938	1899	1851	1925	2085	1847	2236	2159	2635	2333	1588	2201	1851	1557	1515	1765	1560	1071	2542	2493	1855	1554	1532	1676	1510	1377
Smp_144540	11	10	4	11	18	24	12	7	13	13	9	14	11	17	12	13	18	11	15	6	19	14	27	31	20	23	34	14	49	43	25	28	37	36	35	21
Smp_144520	1567	803	859	1158	1009	2035	1505	1554	1363	1640	1338	1378	1301	1115	1405	1713	1988	1898	2698	2687	1378	1557	1208	1113	1235	1917	1580	1774	1254	1236	961	986	815	1474	1490	1329
Smp_144510	91	47	23	45	66	86	61	61	47	57	38	35	50	55	35	55	69	56	63	48	75	104	118	76	79	90	145	86	240	237	201	192	132	157	96	219
Smp_040990	336	177	164	225	205	216	133	150	134	157	203	167	165	222	193	99	114	132	107	102	183	233	270	206	168	162	146	131	203	178	218	235	193	203	163	140
Smp_144500	34	18	18	17	35	29	15	18	8	9	24	17	20	33	28	26	30	31	24	13	30	39	51	33	13	26	42	15	32	28	22	36	28	20	25	30
Smp_144495	73	29	25	30	42	43	18	26	28	36	126	120	139	122	128	83	94	119	92	119	49	70	49	41	52	59	110	98	81	142	45	81	66	65	74	114
Smp_144490	2202	949	991	1388	1284	2280	1740	1675	1613	2012	1941	1945	1836	1685	1956	1848	1952	2232	2554	2543	1621	1861	2014	1632	1734	1965	2059	1718	1521	1629	1416	1534	1247	1681	1910	1543
Smp_040970	11887	5974	5852	7893	8658	10072	6603	6732	6808	8050	11223	11061	10539	10466	11031	8507	9400	10201	12614	12371	8377	10835	9472	8160	9152	8693	9642	9595	8422	7439	7527	7259	7295	7637	9160	8239
Smp_040960	872	376	353	419	577	621	393	409	377	530	640	580	627	682	739	553	615	634	719	673	633	747	718	622	556	661	657	505	797	800	656	591	609	623	657	755
Smp_319620	613	275	274	331	360	538	358	346	353	403	438	423	406	435	481	484	480	620	557	513	389	429	469	321	339	408	497	470	331	327	330	428	283	330	465	408
Smp_144470	1508	704	619	893	973	1947	1275	1394	1309	1510	1411	1417	1451	1347	1435	1898	2311	2331	2372	2192	1138	1503	1306	1155	1288	2299	1710	1206	1583	1350	1160	1016	1359	2295	1914	1374
Smp_196510	6709	2923	2891	3581	3911	4088	2694	2961	2774	3116	5084	4547	4495	4538	4829	3986	4208	4885	4598	4229	4313	5231	5297	4421	4551	4223	3849	3752	3808	3664	3516	3356	3200	3132	3384	3319
Smp_141480	2	1	0	3	1	0	0	1	4	2	6	5	7	9	9	8	15	6	5	4	2	6	4	1	4	11	30	4	7	6	12	4	10	9	18	26
Smp_126530	68	33	40	45	100	92	44	62	46	67	118	112	138	124	129	73	80	79	103	65	110	172	155	124	143	142	169	108	276	321	200	211	243	212	193	304
Smp_126540	2210	1025	931	1166	1825	1309	608	785	704	717	2411	2359	2507	2734	2549	1917	2419	2020	1467	1037	1748	2682	1955	1619	1514	1890	1537	863	2912	2739	1958	1536	1660	1619	1132	863
Smp_008120	1621	744	768	936	943	1792	1289	1317	1266	1531	1249	1156	1181	1210	1326	1269	1439	1637	1947	1922	1196	1478	1391	1197	1178	1624	1574	1377	1353	1499	1139	1130	1013	1316	1657	1713
Smp_126560	4	2	1	0	0	6	9	5	4	5	6	6	5	7	4	14	11	14	15	19	2	0	0	6	3	7	5	5	5	4	6	9	1	2	4	17
Smp_008140	788	357	360	452	498	797	496	477	439	565	502	492	436	572	583	612	709	607	856	829	566	636	668	489	431	694	715	802	444	423	468	469	365	524	690	574
Smp_196230	2036	966	964	1127	1123	1687	1102	1228	1245	1342	1326	1276	1154	1083	1142	1167	1285	1547	1498	1514	1227	1364	1499	1428	1380	1549	1476	1425	1207	1065	1076	1118	1053	1218	1443	1282
Smp_126580	75	26	24	35	61	38	26	21	28	20	35	37	50	34	49	10	12	14	15	19	46	55	40	26	13	44	76	79	46	42	49	48	22	31	32	64
Smp_302020	14	7	8	12	12	16	12	7	6	12	2	8	10	7	7	1	4	0	2	0	7	23	13	14	4	12	16	51	23	17	19	15	3	8	4	19
Smp_302030	10	5	6	11	6	11	14	6	9	13	7	6	5	1	0	2	0	3	2	5	8	17	10	5	11	8	17	34	9	4	1	4	1	9	6	9
Smp_302040	6701	3166	3131	4201	5076	5582	3196	3129	3254	3677	4767	4877	4890	5233	5443	5120	5987	5792	7049	7054	4346	5427	3764	3720	3533	4343	5132	5380	4474	4021	4235	3600	3224	4120	3461	4448
Smp_008220	772	372	352	417	455	485	317	326	344	464	587	538	554	718	719	497	490	528	588	562	579	575	734	540	374	434	423	278	892	901	663	703	634	653	537	447
Smp_008230	3440	1740	1638	2095	2559	1647	972	1086	1141	1312	2073	2040	1944	1995	2082	2222	2462	2691	2609	2373	2118	2667	2304	1671	1754	1954	1980	1975	2425	1891	2373	1971	1726	2179	1975	2092
Smp_126620	447	239	166	252	420	374	237	224	226	285	616	617	690	765	716	482	556	543	566	575	367	504	419	278	305	471	430	233	729	656	610	430	447	581	385	321
Smp_008260	2138	1011	969	1295	1526	2296	1518	1755	1533	1940	1943	1851	1884	1920	2018	2790	3163	3233	3430	3313	1668	2333	1820	1605	1810	2474	2416	1985	3029	3044	2175	1773	1929	2565	2960	3251
Smp_342240	1388	664	566	797	943	1347	954	919	856	1119	1032	955	1009	1117	1254	926	970	1080	1693	1762	960	1181	1005	1013	1017	1228	1218	1077	852	748	905	833	815	1189	1125	1007
Smp_008290	1206	587	607	776	988	1334	888	918	836	1155	856	849	894	926	988	1252	1558	1284	1788	1673	824	1074	933	790	800	1099	1310	1137	1024	849	1105	1074	911	1497	1219	1029
Smp_126640	75	36	37	35	64	61	48	38	27	34	101	128	120	120	134	49	48	57	103	116	49	100	78	84	65	66	85	71	95	107	75	76	70	58	69	67
Smp_008310	6189	3172	3189	3541	3837	4492	3042	3342	3268	3740	5767	5194	4991	5075	5540	4486	5017	5755	4801	4060	4780	5565	5615	4697	4676	4889	4475	3510	5277	4649	4885	4421	4385	4634	4595	4152
Smp_008320	5723	2702	2839	3456	3757	3894	2520	2746	2636	2994	5101	4825	4582	4332	4729	4088	4448	5145	4406	3736	3923	4959	4979	3715	4216	3845	3932	4483	4387	4050	3722	3292	3529	3359	3831	4559
Smp_340170	1112	516	426	547	830	828	601	536	474	651	1139	1129	1189	1216	1293	957	1057	1115	1131	1083	725	996	894	631	635	696	937	801	1035	906	886	889	812	779	858	978
Smp_008360	1982	1046	927	1162	1224	3440	2190	2196	2045	2485	1077	995	912	1069	1104	2137	2494	2759	3240	2988	1463	1719	1825	1504	1591	2049	2946	4141	1577	1669	1243	1114	1374	2175	3578	4144
Smp_340180	10	5	8	10	5	19	12	9	16	14	3	7	6	4	6	8	9	8	10	6	13	14	10	7	7	16	10	18	5	3	2	3	5	2	6	6
Smp_342250	659	322	284	392	487	465	326	310	325	363	652	555	570	550	663	482	534	553	618	517	498	600	539	479	491	488	520	494	597	544	450	379	439	462	409	524
Smp_008400	149	79	81	112	97	68	59	61	62	70	66	75	68	99	111	39	55	40	78	91	78	75	44	48	37	40	64	57	46	28	25	34	16	30	34	40
Smp_126670	3638	1740	1641	2231	2447	3877	2294	2574	2236	3036	2737	2358	2570	2953	3142	2881	3288	3531	3823	3698	2805	3338	3348	2666	2470	3018	3714	3942	3375	3095	2625	2448	2466	2840	4669	4650
Smp_319640	0	0	0	0	0	0	0	0	0	0	0	0	0	0	0	0	0	0	0	0	0	0	0	0	0	0	0	0	0	0	0	0	0	0	0	0
Smp_126680	58	26	22	34	63	63	46	59	33	50	41	52	48	73	61	47	61	42	56	44	50	70	53	39	57	69	114	90	50	62	56	58	56	69	61	81
Smp_126690	1598	847	782	901	906	1260	866	851	922	1064	1022	1029	945	987	1089	1191	1263	1543	1520	1365	1174	1270	1254	1072	925	936	1022	1139	1068	1055	884	1007	750	833	953	1202
Smp_247030	533	291	234	283	528	489	285	308	251	326	1267	1240	1237	1351	1444	956	1237	1085	904	881	502	1050	609	572	520	590	653	407	853	886	643	539	571	444	375	380
Smp_213850	1329	656	618	726	852	1056	655	678	633	770	970	949	937	1089	1094	951	1026	1122	1219	1208	800	1040	919	748	884	856	951	916	685	661	572	684	613	661	770	687
Smp_213840	0	0	0	0	0	0	0	1	0	0	0	0	0	0	0	0	0	0	0	0	0	0	3	0	0	0	0	0	0	0	0	0	0	0	0	0
Smp_083200	1716	744	729	901	947	1420	936	1041	1010	1194	1092	1013	991	1049	1090	1053	1084	1356	1357	1281	1267	1437	1486	1195	1241	1590	1299	1138	1251	1333	1063	1143	1060	1201	1387	1337
Smp_167240	1163	586	563	723	760	1146	728	782	708	845	793	775	754	806	885	809	915	996	1029	1037	957	1170	1158	896	911	1005	964	892	1130	1055	831	840	748	798	1053	1032
Smp_083180	2173	885	971	1099	1109	1724	1089	1229	1221	1501	1223	1045	1109	1128	1240	1221	1339	1600	1647	1700	1506	1610	1707	1413	1324	1573	1540	1563	1309	1456	1036	1170	1017	1038	1432	1591
Smp_319650	906	419	434	472	582	364	138	210	192	232	1355	1264	1366	1396	1487	864	934	1104	711	670	575	822	741	526	461	378	368	392	498	396	526	590	418	278	301	336
Smp_319660	51	25	16	23	27	30	18	12	19	13	9	9	12	25	26	10	12	8	14	18	18	17	17	12	18	9	27	27	16	12	9	14	14	15	14	12
Smp_331710	605	313	267	298	354	523	374	368	353	463	426	394	399	464	536	375	428	441	494	498	487	541	590	439	460	593	564	527	371	389	361	327	299	408	472	402
Smp_144720	111	47	48	47	61	42	49	38	37	28	63	58	53	86	120	37	49	55	40	29	51	74	98	70	39	49	49	46	55	49	66	68	46	43	36	38
Smp_041320	0	0	0	0	0	1	0	0	0	0	1	0	0	0	0	0	0	0	0	0	0	0	0	0	0	0	0	0	0	0	0	0	0	0	0	0
Smp_083150	3148	1400	1452	1671	1697	1672	1051	1166	1124	1223	1992	1921	1832	1945	2115	1160	1348	1631	1881	1746	2382	2701	2493	1928	1907	1716	1601	1680	2431	2573	1938	1925	1681	1465	1575	2051
Smp_167230	1427	640	625	763	932	1102	728	800	693	873	1245	1211	1103	1140	1231	870	960	1175	978	962	982	1262	1119	998	917	1193	1013	898	929	1047	856	769	794	840	967	919
Smp_083130	2756	1211	1240	1538	1651	1748	1043	1173	1143	1231	2057	1907	1867	1855	2071	1267	1416	1592	1731	1530	1769	2043	2214	1770	1715	1639	1614	1501	1922	1772	1843	1845	1608	1458	1556	1546
Smp_083120	1124	544	514	685	714	725	487	507	484	612	829	884	806	963	940	732	763	871	876	850	740	855	891	710	739	631	732	670	747	634	627	603	589	522	679	669
Smp_167220	3455	1580	1559	2044	2176	2226	1494	1500	1456	1699	3628	3541	3429	3116	3479	2362	2580	2824	2542	2116	2405	3234	2828	2260	2275	2025	2232	1918	2181	1924	1960	2066	1893	1834	1827	1814
Smp_200570	155	57	69	99	101	131	80	59	74	94	153	168	204	186	198	297	327	315	194	140	133	157	164	135	125	130	183	155	165	191	149	143	118	97	169	216
Smp_345710	2503	1235	1141	1506	1912	3090	2000	1980	1892	2399	2038	1922	2050	2153	2270	3271	3633	3829	4361	4147	1695	2151	1956	1644	1742	2482	2921	2453	2112	1725	1874	1608	1799	2696	3108	3364
Smp_083080	11449	5612	5118	5909	7056	7968	5104	5614	5350	6345	4342	3907	3928	6166	6536	3516	4063	4423	5382	5094	9150	9457	9884	8645	8882	8759	6589	5676	8896	11164	5983	5988	6635	6505	7585	8871
Smp_167200	1752	777	803	1025	882	1464	1031	1107	1103	1223	1079	988	887	999	1120	1102	1263	1397	1456	1375	1532	1481	1780	1312	1306	1436	1171	1018	1235	1318	1179	1190	968	1047	1342	1037
Smp_167190	423	194	201	199	302	399	219	250	226	276	586	475	508	571	549	256	301	289	236	332	331	536	281	359	318	382	506	312	468	391	364	291	249	306	344	305
Smp_083040	6207	3031	2772	3714	4235	5218	3620	3619	3592	4019	7295	7014	7019	6887	7272	5260	6262	6473	6492	5736	5159	7801	5951	4785	5136	5575	6202	4728	8109	8819	5920	4658	5030	5752	5617	8224
Smp_083030	3558	1697	1606	2004	2261	2592	1707	1854	1770	2072	2505	2433	2323	2752	2920	2303	2588	2764	2977	3005	2891	3402	3365	2764	2822	3095	2913	2834	2847	3162	2390	2129	2261	2394	2738	2921
Smp_083020	2756	1313	1144	1518	1593	1624	1108	1160	1158	1429	1570	1470	1484	1492	1727	1504	1544	1838	1756	1577	2095	2300	2447	1869	1774	1725	1700	1861	1920	1907	1683	1691	1540	1454	1454	1876
Smp_118220	1749	787	844	962	1030	1265	881	862	863	1003	1059	943	974	1054	1088	866	966	1081	1164	1111	1033	1210	1161	1062	939	1187	1175	1209	1198	1329	922	901	811	854	1113	1345
Smp_167170	3659	1965	1927	2546	2617	3799	2658	2833	2624	3163	3565	3468	3299	3191	3584	3463	3761	4108	4814	4281	3496	3938	4139	3313	3421	3995	4110	3876	3051	2750	2354	2087	2043	2403	3360	2929
Smp_167160	1050	591	448	590	1057	910	524	459	449	562	1396	1254	1354	1588	1621	1251	1668	1520	4018	3748	1257	1539	1260	870	889	815	1393	1148	1864	1528	1507	1106	1177	1067	1836	2449
Smp_336360	9094	4466	4473	5420	5504	5691	3908	4129	4194	4713	6204	5568	5421	6114	6812	4480	5109	5748	6183	6080	7132	7550	8354	6547	6522	5911	5584	5900	6998	7016	5667	5564	5123	4690	5835	5812
Smp_336365	48	21	25	30	37	72	52	40	38	46	57	42	35	36	38	35	40	43	68	78	27	26	63	40	20	41	48	42	20	15	22	34	36	22	53	25
Smp_341670	1	2	0	0	0	0	1	0	1	1	1	1	1	1	2	2	0	2	1	0	0	0	0	1	0	0	3	0	1	2	0	3	2	1	0	1
Smp_176420	1614	836	701	986	1166	1545	1084	1018	981	1201	1688	1746	1749	1720	1925	1962	2259	2372	2169	1848	1331	1909	1566	1373	1302	1509	1967	1816	1896	2066	1554	1280	1490	1500	1840	2346
Smp_098760	3033	1561	1461	2084	2033	3135	2089	2204	2116	2393	2954	3030	2973	3225	3312	3167	3953	3625	4947	4642	2458	3101	2953	2229	2533	3814	3673	3278	3490	3442	2391	2243	2116	2922	2945	2728
Smp_098740	2205	847	888	1043	1113	1362	814	964	825	1124	1113	898	1026	1112	1130	823	902	1037	988	889	1300	1449	1576	1386	1246	1249	1214	1229	1258	1100	1144	1249	1055	1173	1201	1217
Smp_176410	548	253	246	263	470	357	180	164	125	180	816	764	847	1066	939	564	731	732	454	360	368	483	394	344	318	397	386	206	754	733	640	535	542	455	337	234
Smp_341660	8029	3777	3731	4647	4775	3786	2230	2634	2855	2712	6387	5795	5698	5567	5427	3335	3681	4104	2911	2446	6118	8393	7595	6393	6673	5292	4160	3642	6445	6313	5685	5356	5426	4360	3984	4035
Smp_337300	8	0	5	1	4	7	3	3	3	0	4	3	1	9	5	10	4	11	2	2	4	0	5	4	1	0	13	3	39	24	40	25	21	31	20	20
Smp_176390	163	76	73	99	150	175	97	101	88	131	330	334	364	345	356	260	346	278	249	265	173	237	203	179	186	236	261	213	438	370	390	309	294	228	222	229
Smp_176380	742	369	363	478	534	698	477	527	455	614	500	500	518	594	632	469	550	542	642	661	535	760	719	613	546	727	912	668	734	799	662	667	686	936	828	984
Smp_337850	2020	981	846	1251	1611	1492	983	988	784	1267	2060	1991	2037	2165	2240	1628	1776	1818	1831	1696	1366	1991	1565	1225	1215	1317	1705	1277	2020	1716	1789	1640	1503	1596	1595	1655
Smp_349620	1387	574	488	649	1174	762	378	417	257	632	833	747	994	1360	1257	855	998	831	666	540	1246	1641	1662	1099	795	1233	1381	1107	1481	1133	1314	1409	1307	1364	1542	1609
Smp_319670	3	1	1	1	4	6	7	3	4	3	13	5	7	9	10	20	23	35	17	12	7	4	3	5	6	2	11	7	10	6	6	2	5	4	15	16
Smp_332540	1166	578	535	556	1065	1330	732	769	625	851	2355	2167	2407	2358	2339	1826	2148	2180	1512	1348	997	1654	1058	1052	1121	1070	1079	1086	1779	1552	1365	1027	1051	1021	1143	1306
Smp_247080	57	14	37	38	19	132	210	168	328	116	11	6	8	8	12	30	25	40	34	62	69	140	58	59	59	133	863	3418	18	38	23	32	34	48	280	1153
Smp_247070	260	145	110	151	151	106	75	87	94	79	72	64	90	86	71	18	18	35	11	7	127	113	193	135	143	98	130	113	195	217	166	169	143	159	101	69
Smp_201060	11356	3936	4510	5065	8053	1806	988	1270	1091	1035	14078	11617	13888	18128	16824	6376	9212	7633	3942	3063	9052	10846	10769	7142	5328	6435	4930	1780	12107	11726	10590	10080	8659	6274	4312	6073
Smp_095520	7684	3097	3184	3889	5968	1120	663	811	812	760	8833	7506	9104	10993	9894	4135	5620	4415	2173	1568	6983	8506	7409	5957	4391	4887	2902	1011	9646	10343	7685	7670	6253	4743	2850	3816
Smp_319680	1	0	0	0	0	0	0	0	0	0	0	0	0	0	0	0	0	0	0	0	0	0	0	0	0	0	1	0	1	0	0	0	0	0	0	6
Smp_174520	28	11	7	12	14	5	1	4	1	3	86	77	96	80	79	25	33	30	17	17	15	15	13	14	15	10	2	0	15	19	15	14	9	10	2	1
Smp_341600	7	2	2	1	4	11	5	6	3	7	10	11	5	32	31	3	11	7	16	21	7	10	19	2	8	14	16	14	12	26	13	8	9	13	12	37
Smp_174510	1690	845	728	879	1704	199	108	119	123	131	1784	1668	2176	2535	2322	1417	1818	1359	890	690	929	1162	1233	751	570	751	857	478	1241	1028	1531	1219	1035	975	611	451
Smp_095480	0	1	0	0	0	2	1	0	1	1	2	1	1	0	1	0	0	0	2	0	0	0	1	0	0	0	0	1	0	0	0	0	1	3	1	0
Smp_095470	1509	690	661	861	946	1572	886	1020	967	1033	1077	1021	1007	1019	1109	1272	1430	1540	1617	1421	1017	1308	1225	1074	1114	1235	1311	1164	1407	1744	1061	992	983	1180	1508	1801
Smp_319690	0	0	0	0	0	0	0	0	0	0	0	0	0	0	0	0	0	1	0	1	0	0	0	0	0	1	0	0	0	0	0	0	0	0	0	0
Smp_319700	4	0	0	0	0	1	1	0	0	0	0	0	0	0	0	0	0	0	0	0	0	0	0	0	0	0	0	0	0	0	0	0	0	1	0	0
Smp_071150	3141	1416	1373	1634	2015	3079	1737	2008	1943	2202	2168	2106	1895	2050	2078	2613	2960	3266	3564	3406	1939	2723	2123	1954	2206	2353	2244	1674	2043	1721	1951	1643	1687	2326	2527	2461
Smp_071140	6443	3272	3032	3924	4091	5087	3388	3539	3463	4084	6872	6728	6308	6785	7318	6217	6867	7345	6903	6092	5144	6548	5840	5062	5092	5434	5326	4307	5115	4489	4447	4017	4114	4416	5186	4431
Smp_160780	474	216	213	303	341	476	303	311	295	335	347	370	437	397	388	309	398	346	388	372	411	495	444	329	335	388	440	429	606	604	561	489	392	391	416	504
Smp_345230	4127	1683	1808	2276	2481	2490	1544	1631	1638	2094	3015	2615	2673	2307	2545	2144	2322	2749	2409	2037	2585	2777	3010	2584	2454	2613	2212	2036	1688	1368	2053	1972	1776	2073	2241	1484
Smp_160760	3525	1705	1706	2370	2308	4042	2779	2776	2816	3056	3567	3606	3508	3193	3660	8127	9482	9864	9225	7473	2958	3459	3298	2579	2954	3618	3615	3563	2968	3093	2236	2132	2274	2989	3979	4424
Smp_348210	19	5	4	8	10	41	40	26	32	35	3	4	1	3	1	10	5	13	35	32	7	4	4	6	7	22	30	42	3	2	8	0	3	8	28	27
Smp_302090	3234	1438	1308	1679	2335	1721	961	1049	1140	1218	3455	3260	3526	3371	3457	2408	2965	2883	2068	1638	2651	3653	3065	2444	2361	2476	2221	1323	4179	4089	3842	3590	3239	3324	2432	2338
Smp_071050	1600	743	685	921	1030	1550	977	988	870	1118	783	762	740	804	871	1026	1000	1274	1145	1125	954	1116	1058	1078	1267	1182	1405	2322	1274	1096	1047	1049	970	1029	1367	2047
Smp_160730	332	199	214	277	339	611	423	438	411	482	357	408	453	416	442	500	620	545	744	779	382	418	358	412	378	675	604	436	500	434	432	401	383	677	649	552
Smp_071020	2678	1416	1278	1774	2039	1801	1130	1282	1142	1487	2997	2963	2936	2802	2958	2153	2521	2449	2893	2661	1925	2647	2354	1751	1845	2037	2315	1924	3521	3183	2368	1920	1981	2047	2041	2712
Smp_200610	293	164	139	161	167	272	141	160	145	176	360	355	360	354	452	319	333	451	355	377	222	292	253	288	278	227	238	288	232	297	193	197	182	167	242	267
Smp_160710	3410	1643	1819	2227	1921	3098	2511	2393	2349	2876	1826	1889	1750	1560	1699	2454	2941	2982	3083	3173	2184	2446	2468	2011	1945	2532	3442	2605	3457	3655	2896	2567	2389	2743	3372	3297
Smp_143240	1506	753	667	935	1030	1298	897	906	807	985	1172	1271	1318	1324	1479	1326	1582	1582	1608	1457	1153	1571	1277	1133	1175	1212	1406	1151	1311	1215	1123	1116	1180	1205	1150	1478
Smp_247050	0	0	0	0	0	0	0	0	0	0	0	0	0	0	0	0	0	0	0	0	0	0	0	0	0	0	0	0	0	0	0	0	0	0	0	0
Smp_337310	0	0	0	0	0	1	0	2	0	1	0	1	0	0	0	0	0	0	0	0	0	0	0	0	0	0	2	0	0	0	0	1	0	0	0	0
Smp_319720	0	0	0	0	1	4	1	1	1	3	0	0	0	0	0	0	0	2	1	1	0	2	1	0	0	2	3	0	0	1	0	1	0	3	4	4
Smp_165050	17	6	4	4	5	6	7	5	3	5	4	4	3	1	2	5	0	2	5	3	4	20	5	2	5	12	10	7	7	12	8	6	8	9	24	7
Smp_165060	188	110	94	138	181	355	274	244	254	294	426	436	485	500	566	414	436	492	600	628	276	410	270	222	301	420	391	302	261	285	236	184	252	389	342	306
Smp_079640	167	105	87	103	158	101	61	62	65	66	370	308	324	279	324	280	278	275	149	150	170	211	187	170	140	169	107	83	283	314	228	196	182	158	76	51
Smp_079650	7514	3700	3641	4573	4321	5730	4058	3743	3844	4310	4728	4602	4472	4939	5239	3915	4218	4521	5647	5502	4565	4990	4463	4134	4068	4395	4515	3911	3605	3701	3168	3050	2708	3427	3685	2895
Smp_165070	6366	3026	2964	3467	4075	4252	2579	2821	2877	3086	6389	5924	5818	5473	5907	4548	4984	5709	4658	3914	4828	6364	5789	4827	4937	4333	4269	4055	4351	4428	4103	3873	3547	3385	3659	3885
Smp_165080	707	322	355	388	466	533	312	373	311	424	583	587	538	582	600	517	547	636	573	487	511	547	596	459	466	429	473	424	495	564	488	485	432	464	460	404
Smp_335590	21	13	17	22	22	22	29	15	23	20	20	16	19	20	25	9	8	8	16	15	10	17	13	14	16	25	31	31	15	16	18	24	17	28	26	10
Smp_345580	1163	540	608	658	784	834	588	617	558	702	792	780	731	907	956	579	638	688	1005	999	846	977	917	790	787	775	822	853	807	789	696	665	584	742	766	791
Smp_079700	2270	1093	1171	1421	1460	1521	1053	1083	1065	1175	2121	2034	1995	1943	2210	1652	1737	1922	2124	1969	2145	2555	2406	2039	2039	1750	1785	1917	2006	2182	1523	1509	1573	1218	1528	1878
Smp_341320	257	128	117	141	178	292	177	187	195	268	293	230	236	269	295	256	295	314	335	378	170	182	191	180	192	254	191	190	180	175	138	165	133	207	245	301
Smp_079600	2	0	0	0	2	3	0	0	1	1	1	4	3	0	3	1	2	2	0	4	1	0	3	0	1	8	4	1	2	3	10	1	0	1	3	10
Smp_165040	57	35	27	39	49	32	29	25	25	37	93	100	122	112	123	65	74	79	105	100	38	75	32	39	38	42	64	54	37	51	43	45	35	26	31	38
Smp_165030	1152	556	495	734	859	811	584	538	512	634	1220	1200	1235	1315	1328	1049	1111	1139	1309	1281	936	1299	1086	944	896	1014	1084	988	1644	1795	1235	1059	1141	1118	985	1176
Smp_213870	252	139	113	144	187	138	109	112	96	125	191	195	208	231	184	174	190	188	245	230	148	172	191	150	142	149	157	160	166	136	190	187	143	166	188	192
Smp_213860	759	335	287	376	598	376	197	199	220	312	484	477	547	651	656	360	482	415	329	310	456	593	591	419	408	446	610	454	1009	891	766	783	661	595	681	768
Smp_079560	0	0	1	0	0	0	0	0	0	0	0	0	0	0	0	0	0	0	0	0	0	0	0	0	0	0	0	0	0	0	0	0	0	0	0	0
Smp_054840	1199	529	600	647	668	890	627	652	691	688	661	606	567	649	662	456	491	519	608	509	845	897	1147	994	1040	943	800	614	790	720	664	741	652	651	746	531
Smp_151420	1478	846	682	924	1077	465	366	291	403	376	953	987	918	871	905	1262	1289	1538	2227	2308	1018	1421	982	756	771	639	732	940	1061	956	830	642	665	531	658	766
Smp_054820	1131	502	563	678	756	1032	648	713	647	854	743	712	788	880	859	777	882	857	1018	923	748	1028	902	798	718	971	905	830	1050	895	904	821	765	1044	1044	904
Smp_054810	739	366	329	450	600	1096	645	653	604	780	1025	910	969	902	950	878	887	994	1143	1051	493	632	653	539	601	753	1004	740	569	513	598	563	505	777	950	1075
Smp_054800	3497	1676	1675	2062	2275	2944	2036	1983	1882	2326	2780	2611	2619	2820	3019	2533	2817	3147	2651	2333	2867	3403	3535	2700	2846	2539	2831	3100	3249	3262	2477	2575	2567	2616	2812	3350
Smp_054790	4344	2023	2069	2861	2585	3969	3064	2859	2910	3110	3034	2915	2944	2953	3068	3229	3591	3683	4341	4327	3083	3498	3539	2896	3205	3580	3725	3342	2810	2687	2537	2594	2459	2970	3104	2548
Smp_340900	20404	9200	9754	10764	10496	12161	8438	9081	9715	10803	7492	6570	6559	7552	8007	7073	7577	8895	8029	7579	15558	13740	17663	13844	12414	11996	11099	10818	11144	12472	11488	12361	9746	10100	10859	10216
Smp_054770	315	123	131	183	314	266	202	193	178	227	336	295	339	263	328	189	214	184	236	174	405	504	525	441	435	396	464	625	409	457	404	535	480	466	446	657
Smp_054775	356	119	136	171	356	237	136	130	149	195	190	148	196	156	159	92	114	105	139	116	404	496	523	445	327	350	309	284	392	583	348	499	431	427	322	429
Smp_054730	5238	2710	2571	3265	3398	5828	3812	3967	3891	4514	4958	5023	4758	4817	5202	5882	6207	6917	8041	7708	3329	4972	3924	3042	3557	5070	4671	3743	4658	3827	3311	2909	3285	4679	5645	4691
Smp_151410	463	161	225	327	238	241	146	124	162	191	94	104	100	113	134	112	111	108	107	132	261	213	253	204	173	243	131	151	160	180	175	212	198	226	130	98
Smp_332550	161	90	57	80	129	143	88	109	75	73	394	387	479	430	444	227	320	256	195	168	170	277	177	173	177	182	236	149	433	431	276	241	215	198	204	229
Smp_332560	37	8	7	6	13	18	6	14	14	15	11	13	16	10	11	6	20	9	6	10	20	20	21	19	24	45	16	19	15	11	46	32	16	19	10	3
Smp_151380	4823	2516	2512	3483	3037	3724	2864	2486	2616	3034	2221	2237	2235	2650	2837	2618	2689	2836	3399	3365	2927	2904	2486	2189	2192	2614	2731	2450	2101	1973	2039	2150	1865	2197	2208	1738
Smp_332570	1625	812	730	995	1069	1009	640	616	643	750	1807	1753	1763	1354	1471	976	1074	1248	932	933	971	1271	1206	907	805	780	899	864	1071	936	961	951	806	756	702	657
Smp_054620	433	266	209	265	320	142	91	86	105	101	221	190	169	226	165	102	118	120	101	113	335	345	410	226	166	145	142	126	443	388	415	510	282	262	146	168
Smp_054610	1030	447	512	650	623	419	318	321	355	394	236	224	227	210	247	212	194	253	204	197	663	680	752	583	605	361	279	188	597	555	597	651	474	448	303	175
Smp_054600	2166	863	885	1076	1101	983	652	724	725	799	1184	1084	1117	1258	1329	795	898	1006	861	818	1728	1740	1791	1490	1317	1188	1010	1092	1642	2037	1329	1276	1125	971	1020	1100
Smp_151360	166	83	89	98	88	148	93	93	85	105	58	53	48	44	53	56	53	59	59	54	102	105	117	104	108	135	91	66	158	159	100	108	136	121	107	83
Smp_344380	108	43	44	58	66	78	46	54	48	54	280	248	241	232	252	100	112	151	129	138	76	156	99	65	87	94	95	105	119	107	83	85	76	61	60	94
Smp_151330	0	0	0	0	0	0	0	0	0	0	0	0	0	0	0	0	0	0	0	0	0	0	0	0	0	0	0	0	0	0	0	0	0	0	0	0
Smp_302140	30	15	18	27	25	75	37	30	47	49	85	92	85	69	63	94	144	97	94	76	38	27	19	32	48	45	71	54	52	65	53	42	40	53	48	55
Smp_088420	1745	805	791	859	961	1216	771	805	823	887	965	877	861	946	1008	790	826	1014	952	850	1204	1245	1389	1041	993	1225	1060	1217	825	695	737	846	721	801	941	799
Smp_170280	1086	642	472	560	1204	531	272	369	323	275	3107	3005	3309	3522	3499	1570	1970	1648	1273	1098	1174	2371	1366	1300	1406	1081	856	400	3116	2817	2382	2282	2048	1626	758	742
Smp_170290	849	471	416	538	606	949	644	623	585	727	636	598	614	635	584	599	703	719	801	898	528	742	548	473	475	700	641	562	611	573	576	533	426	718	525	476
Smp_088460	3349	1519	1428	1793	1778	3530	2466	2497	2348	2961	1822	1764	1759	1874	1921	2462	2647	2977	3922	3832	2552	2937	2812	2433	2597	3670	3312	3092	2741	2924	2195	2025	2355	3482	3704	3552
Smp_170300	1252	573	581	622	758	1188	864	884	774	1150	746	706	752	697	787	935	971	1122	1511	1435	712	888	909	788	752	1146	1117	868	868	866	859	961	789	1051	1238	1030
Smp_213880	1978	895	872	971	1232	1677	860	1057	898	1239	938	840	839	1219	1204	1050	1121	1127	1535	1501	1450	1842	1685	1269	1189	1538	1769	1577	1691	1495	1447	1398	1120	1292	1966	1889
Smp_327480	45590	21634	20525	25772	25147	37296	24709	23551	24152	27461	23701	23232	22553	23995	25661	20730	22721	23620	28417	26224	27319	28902	23549	22374	22906	27308	26899	26367	19019	19082	17296	17213	15947	19300	22190	21529
Smp_170320	383	153	181	193	175	79	60	74	119	108	26	20	30	39	62	26	46	38	30	21	298	218	292	224	134	91	108	44	246	266	220	214	197	132	109	55
Smp_213900	10849	5632	5001	6097	7366	7200	4671	5098	4537	4927	16196	14442	13044	17637	18383	12507	15497	14178	11441	8270	4447	7845	4436	5308	7674	4879	3841	967	7113	7742	5403	4138	4677	4291	3567	2465
Smp_213910	7421	3935	3542	4347	5312	5890	3895	3766	3556	3790	9729	8341	7609	9221	9431	5903	8166	6801	5696	4235	4096	5912	3082	4086	4991	4699	3169	1041	3978	4823	2766	2551	2460	2594	1962	1384
Smp_170340	7258	3338	3050	3172	4591	4660	3285	3574	2924	3222	17716	16033	14700	17071	18092	12103	14622	14021	11743	10456	4250	6983	3214	4342	5906	5091	3225	748	4958	5237	4186	3323	3542	3603	2993	1584
Smp_170350	2663	1262	1117	1602	1975	2057	1223	1442	1200	1631	2669	2753	2698	2937	2808	2038	2335	2218	2601	2396	2172	3270	2596	2000	2028	2299	2542	1793	3809	4004	2795	2343	2488	2542	2437	2885
Smp_088550	2708	1267	1373	1747	1687	4018	3006	2999	2681	3380	2030	1895	1920	1801	1997	2667	2860	3146	4579	4565	2556	2739	2723	2492	3102	4307	3627	3434	2287	2397	1844	1936	2150	3202	3455	3182
Smp_196290	3083	1674	1508	1985	2224	2011	1437	1313	1434	1629	1767	1708	1826	2311	2257	1884	2198	2088	2607	2413	2375	2699	2586	2025	1592	1894	2153	1315	3100	2780	3094	3152	2296	2984	2216	1953
Smp_006780	2774	1339	1370	1611	1539	1452	967	1074	1156	1184	2017	1749	1649	1768	1866	1277	1529	1685	1412	1411	2154	2293	2391	1944	1630	1436	1492	1478	1980	2372	1909	1862	1388	1368	1469	1717
Smp_125870	1534	880	766	1161	1464	2118	1390	1336	1286	1735	1392	1326	1396	1538	1607	1675	1940	1828	2298	2376	1066	1420	1020	918	936	1554	1901	1704	1606	1505	1473	1233	1048	1750	1500	1626
Smp_006810	2575	1396	1200	1506	1804	2093	1225	1430	1321	1494	3832	3663	3544	3550	3628	3019	3143	3485	3567	3722	2347	3071	2640	2441	2457	2518	2366	2287	2435	2570	1789	1378	1660	1611	2080	2247
Smp_125890	707	338	323	462	378	1272	1008	862	939	1114	264	333	288	268	339	1004	1033	1238	1835	1639	464	455	450	410	605	993	1235	1382	411	317	361	345	441	765	1104	901
Smp_006830	3465	1521	1551	1807	1955	2871	1855	2117	1928	2359	2111	1881	1877	2069	2084	1500	1770	1972	2055	2054	2545	2892	2933	2553	2559	2920	2595	2351	2036	1927	1775	1924	1760	2100	2383	2146
Smp_006840	1250	664	639	795	804	748	484	577	527	622	834	730	696	720	762	659	743	797	650	601	803	927	940	836	746	766	859	754	1201	1181	998	892	844	778	921	1019
Smp_006850	2081	959	972	1178	1296	1247	832	911	840	1003	1069	914	975	1132	1095	986	1142	1181	1135	1036	1765	1821	1995	1511	1301	1505	1388	1386	1833	1776	1548	1708	1314	1258	1484	1632
Smp_337190	947	471	387	514	625	823	565	591	512	713	710	710	686	688	799	989	1072	1121	913	869	678	819	706	545	578	632	917	1023	549	410	500	493	440	596	775	781
Smp_006860	8334	3864	3516	3783	5486	4988	2842	3683	2726	2979	7535	6687	6870	7295	7226	5318	6636	6578	4961	3946	5184	7945	6110	6175	5717	6503	4896	2694	9274	8891	6028	4943	5325	5490	3786	3090
Smp_125900	1912	938	830	1108	1189	2108	1384	1443	1296	1630	1439	1267	1291	1333	1404	1720	1809	1978	2381	2409	1481	1815	1634	1485	1620	2141	1843	1755	1831	1499	1412	1271	1305	1882	1986	1716
Smp_196300	612	302	291	442	388	453	346	330	297	426	519	452	478	490	501	433	510	455	451	561	488	609	512	427	395	432	514	462	615	654	581	557	472	465	373	397
Smp_086860	1989	1059	1061	1306	952	1011	840	805	911	935	783	705	625	646	746	417	464	555	341	288	1403	1113	1694	1434	1424	1061	725	701	1242	894	1146	1403	1058	911	800	595
Smp_169380	161	96	102	102	123	85	77	39	53	71	103	102	105	110	117	54	71	58	63	72	116	119	140	65	40	51	62	42	167	151	152	135	115	103	70	31
Smp_086830	586	293	266	333	435	449	289	330	274	305	890	879	883	963	962	716	862	854	849	845	418	643	449	481	463	465	436	348	713	874	492	348	354	360	370	292
Smp_169360	607	287	268	398	586	548	407	390	382	419	1043	1127	1067	1178	1128	841	1035	1007	884	978	886	1133	761	799	596	793	886	790	907	851	740	666	432	565	362	449
Smp_169350	4	4	2	5	8	5	7	1	4	3	14	9	15	17	15	12	18	13	13	6	9	15	4	5	11	8	11	14	7	11	5	5	4	0	7	4
Smp_302170	0	0	0	0	0	0	0	0	0	0	0	0	0	0	0	0	0	0	0	0	0	0	0	0	0	0	0	0	0	0	0	0	0	0	0	0
Smp_302180	0	0	0	0	0	0	0	0	0	0	0	0	0	0	0	0	0	0	0	0	0	0	0	0	0	0	0	0	0	0	0	0	0	0	0	0
Smp_303420	1	0	0	0	0	0	1	0	0	0	0	0	0	0	0	0	0	0	0	0	0	0	0	0	0	0	0	0	0	0	0	0	0	0	0	0
Smp_303550	0	0	0	0	0	0	0	0	0	0	0	0	0	0	0	0	0	0	0	0	0	0	0	0	0	0	0	0	0	0	0	0	0	0	0	0
Smp_320760	0	0	0	0	0	0	0	0	1	1	0	0	0	0	0	0	0	0	0	0	0	0	0	0	0	0	0	0	0	0	0	0	0	0	0	1
Smp_303410	0	0	0	0	0	0	0	0	0	0	0	0	0	0	0	0	0	0	0	0	0	0	0	0	0	0	0	0	0	0	0	0	0	0	0	0
Smp_303390	0	0	0	0	0	0	0	0	0	0	0	0	0	0	0	0	0	0	0	0	0	0	0	0	0	0	0	0	0	0	0	0	0	0	0	0
Smp_303400	0	0	0	0	0	0	0	0	0	0	0	0	0	0	0	0	0	0	0	0	0	0	0	0	0	0	0	0	0	0	0	0	0	0	0	0
Smp_090860	5006	2280	2283	2728	2897	4016	2713	2802	2750	3285	2772	2534	2501	2686	2924	2494	2847	3253	3790	3787	3343	3815	3608	3078	2971	3465	3258	2638	3676	3287	2947	2999	2786	3136	3288	3093
Smp_247160	495	224	216	304	436	532	336	373	307	406	636	589	556	547	506	696	776	749	764	668	307	485	431	355	311	380	515	457	493	317	469	365	417	442	522	433
Smp_247150	3523	1622	1635	1882	1881	2051	1357	1472	1453	1786	1892	1797	1721	1873	2025	1620	1721	1984	1929	1830	2256	2439	2640	2010	1886	1859	1791	1624	2639	2716	2213	2387	1900	1911	1962	1976
Smp_090890	1284	666	563	802	955	2237	1388	1524	1371	1777	1617	1589	1728	1548	1669	4577	5589	5230	4142	3490	716	954	981	1065	1264	2062	1873	1545	1441	1376	1220	1128	1470	2322	2516	2315
Smp_319750	3	1	1	3	2	1	1	0	1	2	0	0	0	0	0	1	2	2	0	0	0	0	1	1	0	0	1	0	3	1	1	6	1	1	0	0
Smp_171790	2873	1539	1507	2262	2376	2748	2182	1847	1864	2351	1621	1919	1859	1772	1913	1469	1652	1555	2237	2245	2668	2668	2298	2040	1728	2287	2739	3074	2339	2012	2273	2470	1540	2197	1556	1401
Smp_090920	2121	991	941	1200	1254	1414	866	954	912	1066	1395	1253	1246	1287	1361	1250	1346	1565	1432	1307	1513	1784	1811	1465	1362	1297	1415	1509	1461	1365	1310	1169	1023	1013	1182	1295
Smp_090930	3647	1667	1626	1875	2002	3205	2328	2211	2161	2529	1618	1519	1467	1631	1788	2192	2361	2846	3088	3336	2583	2860	3173	2451	2657	2834	2891	3423	2358	2421	2208	2220	2153	2197	2813	2859
Smp_171820	10464	4921	4458	6513	7524	4226	2876	2675	2732	2953	7193	7150	7035	7752	8108	5375	5990	5769	7369	7831	7274	10011	7733	5557	5841	4599	4970	4303	6841	5670	6473	5118	4488	3870	3626	3282
Smp_248190	1833	921	827	1082	1374	2911	1867	2015	1716	2323	1512	1336	1401	1505	1546	1795	1889	2176	2571	2460	1361	1459	1609	1380	1435	1848	2289	1746	1251	1016	1142	1121	1094	1765	2314	1792
Smp_332580	182	72	58	67	158	169	106	104	85	102	400	406	422	405	403	273	318	312	282	282	141	224	140	131	138	167	204	138	171	177	139	131	186	148	138	169
Smp_090980	249	145	140	141	177	209	150	136	130	161	560	564	506	479	597	265	263	316	352	401	231	269	247	205	234	205	238	209	162	175	153	128	132	134	187	210
Smp_091000	5	1	2	0	1	7	11	6	7	11	11	4	11	7	7	20	20	18	14	11	3	5	4	3	6	9	14	7	15	11	7	14	12	3	20	30
Smp_344080	1062	502	416	524	820	415	251	253	235	297	742	750	771	1041	1013	709	888	779	1282	1063	729	997	829	678	685	644	903	734	1161	1235	840	718	837	614	662	1000
Smp_319770	1	1	4	0	3	12	4	2	2	6	3	3	4	0	1	0	1	1	0	3	1	1	3	0	0	4	13	4	6	1	6	3	1	6	10	6
Smp_344070	25	3	5	6	18	38	23	13	19	18	21	10	15	9	13	9	13	15	25	8	18	9	27	8	16	13	65	26	30	29	24	24	16	32	24	24
Smp_319780	6	2	1	1	10	15	11	9	5	16	3	4	5	4	4	1	5	3	3	1	5	4	11	4	3	4	24	10	7	4	9	10	5	13	26	20
Smp_319790	303	256	147	242	314	339	186	175	167	207	621	601	610	452	475	609	634	731	1383	1434	234	319	271	262	250	286	526	612	337	290	302	315	261	242	507	693
Smp_148080	658	321	270	424	575	400	179	184	181	237	792	853	921	1109	1057	926	959	905	1222	999	498	599	639	477	482	523	675	709	793	748	682	576	582	503	453	741
Smp_048430	23182	11013	11222	13657	11761	14178	10984	10717	11382	12825	8846	8541	8032	7827	8704	7269	8373	9087	16004	17728	15990	16195	17631	14111	14665	12264	15957	13159	15279	16125	14339	14523	12446	12734	15319	12787
Smp_048420	1754	746	776	946	964	944	631	682	714	747	1083	1072	1046	1053	1164	817	890	1013	1188	1048	1190	1299	1432	1010	1044	968	1014	1267	1109	1102	866	934	755	677	709	889
Smp_148070	3112	1409	1356	1672	2029	2700	1720	1804	1621	2077	2212	1945	2027	2219	2469	1966	2291	2549	3344	3357	2364	3141	2695	2214	2186	2588	2983	2649	2557	2399	2262	2088	1892	2223	2402	2689
Smp_334880	1474	557	561	728	722	857	589	612	592	703	1032	956	1015	899	957	1023	1104	1189	919	808	906	1126	1034	872	783	751	777	859	1018	992	859	768	728	638	779	1038
Smp_344060	4387	2005	1977	2545	2353	2391	1826	1882	1831	2077	2857	2760	2600	3262	3674	2161	2238	2544	2633	2626	3465	3525	3877	2936	2833	2590	2206	1853	2776	2413	2276	2521	2293	2102	2221	1815
Smp_048380	42	19	13	20	44	30	22	14	8	30	36	45	34	75	52	46	62	52	50	60	50	55	59	50	28	65	126	58	148	108	99	72	74	84	94	95
Smp_344050	233	117	112	118	242	60	51	45	42	48	168	145	158	164	159	89	91	61	170	217	186	315	233	107	123	132	163	70	441	411	341	223	210	182	160	160
Smp_344040	27	15	13	17	34	30	24	14	5	28	26	23	35	27	22	19	26	19	23	21	27	55	26	40	28	39	53	40	80	62	51	75	76	48	41	54
Smp_148020	2015	936	868	1227	1314	1554	978	981	975	1081	2184	2151	2088	2113	2332	1505	1631	1864	2522	2753	1634	1915	1694	1386	1456	1226	1613	1486	1533	1568	1240	1139	1236	1200	1516	1836
Smp_340820	2520	1226	1072	1481	1586	1673	1196	1144	1079	1420	2370	2454	2412	2406	2712	1364	1540	1614	2214	2291	1949	2547	2173	1748	1679	1654	1873	2109	1467	1403	1258	1493	1313	1095	1269	1294
Smp_148010	1347	675	623	876	870	1336	930	890	904	1028	1531	1595	1481	1569	1644	1421	1541	1604	1915	2021	975	1316	1142	987	1137	1248	1188	1059	916	699	814	801	765	892	1019	916
Smp_302230	7438	3275	3310	4176	4190	4909	3442	3527	3492	3961	4865	4739	4374	4293	4887	4526	4848	5620	5547	5105	4970	5576	5866	4487	4337	4164	4374	4503	4831	4425	4172	4310	3851	3894	3993	4031
Smp_340810	1128	537	504	673	702	838	509	572	540	596	667	639	614	650	691	661	660	687	732	682	635	812	886	696	598	722	713	624	764	719	747	696	606	655	739	718
Smp_048260	3067	1409	1450	1805	1719	1898	1327	1330	1359	1403	1818	1655	1595	1879	2037	1369	1505	1821	1883	1932	2346	2510	2556	2189	2067	2020	1922	2206	2397	2843	1812	1823	1722	1519	1751	2497
Smp_147990	3114	1489	1374	1829	2241	3151	2013	2113	2011	2487	2745	2717	2752	2471	2664	2307	2565	2781	3210	3220	2572	3047	2915	2338	2386	2841	2664	2428	2590	2877	2410	2272	2325	2858	2825	2842
Smp_048240	3249	1508	1405	1854	2080	1343	844	972	1013	1011	2845	2623	2565	2588	2628	1674	1811	1838	1585	1370	2332	2718	2565	2043	1881	1549	1487	1388	2720	3008	2564	2395	2100	1710	1604	2018
Smp_048230	2566	1343	1340	1661	1828	2095	1360	1376	1402	1725	1874	1684	1775	1740	1880	1816	2229	2099	1758	1521	1708	2028	1925	1476	1488	1630	2507	1619	3632	3214	2778	2336	2242	2775	2554	3467
Smp_147980	463	227	234	285	328	509	388	369	419	428	299	292	285	371	360	477	554	606	515	438	324	370	377	343	374	431	409	350	291	288	308	312	284	407	421	326
Smp_319760	23	9	11	14	17	27	22	14	17	12	13	11	14	17	14	22	17	22	33	10	12	21	5	10	13	12	19	10	7	14	3	9	5	10	9	10
Smp_147970	932	383	382	394	458	702	523	519	494	636	350	364	351	425	448	244	249	299	350	342	455	545	643	562	525	642	455	331	402	409	306	409	446	470	447	329
Smp_147960	7897	3603	3655	4105	4763	5880	3719	3986	3751	4619	4299	3943	3949	4154	4617	3081	3368	3977	4376	4250	5599	6272	6453	5399	5453	5864	5362	5444	5429	5949	4310	4266	4251	4192	4790	5747
Smp_147950	2425	1165	1071	1481	1576	2711	1889	2013	1889	2239	2116	2117	1999	2063	2229	2382	2454	2810	3464	3342	2186	2569	2558	2342	2451	3275	2925	2677	2423	2607	1838	1782	1992	2598	2901	2500
Smp_344030	1420	614	635	771	812	962	596	581	618	741	868	794	788	674	810	774	816	894	902	842	828	1002	1124	798	709	737	974	1018	828	795	934	868	658	735	799	906
Smp_048160	5969	2899	3034	4119	3853	5593	4644	4059	3977	4884	3651	3813	3868	3543	4004	2603	2813	2623	4110	4560	4002	4187	3583	3375	3198	4372	4601	5497	3371	3305	2821	2700	2406	3124	3244	2984
Smp_147920	1342	667	586	842	969	1771	1216	1228	1109	1401	1186	1171	1188	1151	1158	1243	1511	1289	2214	2140	957	1249	927	804	817	1394	1367	1252	1245	1147	991	993	859	1496	1569	1412
Smp_147890	288	123	150	163	293	642	330	345	340	435	650	806	674	376	548	413	538	492	577	475	794	1397	864	864	1015	1046	753	516	498	475	608	620	707	680	462	479
Smp_213930	1706	838	790	1091	1078	2129	1631	1532	1486	1819	1475	1404	1500	1678	1759	1402	1450	1698	2191	2144	1357	1508	1621	1343	1424	1743	1870	1540	1099	1066	1135	1061	1034	1368	1756	1627
Smp_213920	804	441	361	456	638	798	549	543	409	662	689	665	774	795	888	695	806	842	977	767	448	551	551	428	368	586	775	540	647	601	528	518	503	586	727	699
Smp_344020	62	50	31	36	60	96	83	71	64	81	187	188	205	184	184	192	223	176	205	170	96	103	88	94	72	95	166	93	132	163	111	118	80	72	91	75
Smp_048080	492	261	184	303	333	300	218	192	182	273	277	293	362	457	446	377	438	440	402	358	329	387	392	310	247	240	383	278	571	631	472	558	397	351	388	560
Smp_147850	2493	1181	1107	1412	1651	1989	1447	1439	1355	1654	1800	1830	1771	1821	2001	1665	1714	2043	2450	2455	1767	2171	2149	1728	1656	1868	1862	1604	1681	1587	1406	1410	1457	1613	1818	1617
Smp_048050	7	11	3	15	7	4	3	9	3	6	0	1	0	1	0	0	1	4	4	4	2	8	9	8	13	35	16	16	12	10	6	3	7	7	12	10
Smp_302270	0	0	0	0	0	9	10	3	3	5	0	0	0	0	1	0	1	0	1	3	0	0	0	2	0	14	13	8	0	0	2	0	6	16	18	32
Smp_049230	3	5	3	3	5	4	3	1	7	5	4	0	0	0	1	0	1	2	0	0	0	2	3	1	5	9	8	9	6	9	1	1	0	3	7	1
Smp_302280	2184	1433	1227	1243	1651	8416	5679	5488	6009	6830	2683	2439	2366	3192	3298	3047	3101	3639	6703	6157	2317	2588	2611	2964	3402	6037	9351	4465	1885	1560	1477	1328	2691	5624	6471	4037
Smp_302290	371	251	208	249	243	1526	1123	1059	1224	1203	468	403	384	464	554	527	570	598	1070	1255	216	245	244	369	405	688	1264	674	147	139	155	132	274	642	595	348
Smp_247170	10424	5090	4779	5449	7209	10324	5882	6378	6270	6663	12143	11038	10845	12477	13185	10921	12125	13564	16327	16593	7939	8838	8621	7568	8407	8911	8830	9647	7457	6925	6077	5144	6067	7804	9473	8423
Smp_247180	3937	1767	1574	1762	3397	1015	606	594	581	682	3967	3479	4265	4956	4649	3598	4213	3592	3583	2810	3131	4677	3578	2739	2037	2220	2649	1185	5726	5137	4640	3654	3200	3017	2572	3799
Smp_049270	11924	5633	4928	5653	8745	16390	8847	9912	8271	10230	19485	17463	18260	19052	19393	19218	22901	23456	23101	20039	9797	16260	11204	10946	10676	12229	13881	9245	12209	10870	10146	8010	8996	11753	19074	26445
Smp_302300	1	1	0	1	2	1	2	0	0	1	1	1	1	2	1	1	2	1	0	1	2	3	3	6	0	2	1	2	5	3	3	1	5	5	3	2
Smp_302310	20	15	13	18	27	58	38	37	42	41	14	5	10	15	24	22	34	17	43	49	27	23	13	31	33	36	40	39	25	20	12	32	23	29	61	43
Smp_148540	2762	1280	1312	1487	1499	2572	1831	1777	1884	2067	1839	1723	1722	1793	1911	1891	2077	2353	2499	2291	1967	2063	2187	1937	1989	2349	2341	2191	1664	1529	1610	1493	1574	2222	2445	2216
Smp_302320	26	25	15	14	16	1756	1271	1357	1651	1650	22	19	21	38	41	61	46	66	737	755	28	55	35	119	213	799	1982	942	19	10	18	27	233	1115	1019	613
Smp_302330	18	7	12	12	15	14	6	10	10	13	8	7	14	21	20	7	18	7	16	12	3	12	5	7	9	12	13	10	3	4	6	8	7	19	6	7
Smp_302350	0	0	0	0	0	0	0	0	0	0	0	0	0	0	0	0	0	0	0	0	0	0	0	0	0	0	0	0	0	0	0	0	0	0	0	0
Smp_303690	0	0	0	0	0	0	0	0	0	0	0	0	0	0	0	0	0	0	0	0	0	0	0	0	0	0	0	0	0	0	0	0	0	0	0	0
Smp_185680	0	0	0	0	0	0	0	0	0	1	0	0	0	0	0	0	0	0	0	0	0	0	0	0	0	0	0	1	0	0	0	0	0	0	0	0
Smp_307210	56	31	32	47	52	78	40	58	36	66	69	72	72	72	54	60	78	65	58	61	49	90	51	45	25	34	48	31	34	38	42	38	23	61	60	32
Smp_049330	4348	2169	2054	2723	2573	2325	1651	1640	1733	2051	1853	1826	1758	1965	1985	1280	1478	1481	2292	2352	2954	3181	3251	2597	2576	2120	2264	1675	3873	3848	3129	3030	2802	2526	2676	2160
Smp_200020	231	117	85	172	225	288	196	220	219	217	339	346	391	325	319	343	421	347	424	461	159	220	184	140	205	296	490	311	530	573	371	276	340	572	390	723
Smp_332590	3	0	1	4	1	12	3	9	6	14	4	2	2	3	2	4	5	8	7	8	0	3	4	6	1	12	16	20	6	3	6	1	7	3	27	35
Smp_302360	4939	2656	2247	3354	5040	2551	1732	1427	1515	1584	4724	4734	4648	4825	5118	3060	3811	3520	6317	7177	5926	7818	4799	4119	3660	4189	4367	3999	7189	6773	5991	4139	3326	3461	2503	3625
Smp_302370	515	277	243	338	551	439	274	254	268	267	246	245	307	336	335	244	299	266	380	484	463	720	418	357	340	600	495	759	411	387	436	361	244	327	271	281
Smp_148590	452	175	217	258	225	261	179	168	205	235	139	117	104	143	130	105	85	153	135	130	300	309	369	293	316	231	207	194	413	327	262	291	287	225	268	182
Smp_049380	3717	1820	1670	2470	2632	3435	2477	2357	2216	2602	3513	3478	3369	3693	3849	4896	5409	5571	8476	7047	3232	4369	3495	2781	2883	3483	4140	3306	5141	5170	3436	2927	3043	3364	4956	5172
Smp_049390	2749	1330	1381	1592	1771	1617	988	1125	1191	1295	1955	1728	1862	1856	1988	1723	1905	2273	1624	1464	1797	2032	2284	1959	1781	1567	2101	1743	2079	2047	2066	2192	1965	1953	2190	2379
Smp_332600	3804	1970	1708	2611	2787	3065	2113	2018	2013	2245	4779	4963	4786	3907	4509	3103	3676	3698	3696	3303	3000	4138	2546	2694	2704	3736	3752	3420	4058	4495	3129	2840	2551	3426	2421	2901
Smp_319820	0	0	0	0	0	0	0	0	0	0	0	0	0	0	0	0	0	0	0	0	0	0	0	0	0	0	0	0	0	0	0	0	0	0	0	0
Smp_148630	72	39	26	54	62	57	22	28	23	47	37	31	55	64	49	34	63	40	27	28	40	52	46	36	28	45	105	71	159	160	151	137	132	147	142	187
Smp_344120	3	11	6	9	12	11	11	5	8	6	18	13	18	18	20	18	28	15	14	10	17	23	18	28	15	12	9	5	35	5	27	29	23	26	17	12
Smp_148650	2905	1476	1500	2184	2858	3071	2269	2026	2031	2490	1727	1995	1969	1965	2082	2015	2618	2472	3706	3713	2574	3296	2863	2484	2710	3387	3853	4125	3400	3375	3132	3240	2922	3975	3098	3529
Smp_302410	286	158	138	157	298	371	241	276	253	243	565	603	566	691	699	1030	1357	1074	1306	1209	593	805	590	608	639	781	699	517	1026	1278	667	644	555	725	690	921
Smp_049500	5106	2470	2353	2796	3169	3396	2300	2360	2380	2703	4179	3988	3838	3714	4103	3525	3704	4331	4556	4494	3473	4309	4256	3255	3684	3461	3621	3585	3414	3240	3172	2869	2942	2892	3139	3421
Smp_319860	585	192	173	251	204	237	191	169	149	170	206	143	215	164	215	174	195	220	157	126	389	356	331	303	255	252	205	239	257	281	200	317	182	160	156	175
Smp_049510	3184	1612	1554	2052	1949	2592	1981	1999	1855	2214	2681	2664	2476	2531	2783	1657	1767	1931	3363	3441	2812	3352	3184	2594	2649	2777	2620	2800	2462	2530	1809	1747	1687	1827	2310	2163
Smp_049520	8767	4227	4435	4714	5609	4143	2553	2907	2934	3050	5147	4763	4655	5044	5494	3522	3805	4248	3667	3380	5887	7113	6629	5475	5425	5083	3963	3900	5852	6969	4743	4572	4407	4139	3455	4053
Smp_148660	620	284	264	372	399	811	505	522	503	569	464	480	563	532	547	1012	1043	1086	1007	875	362	501	410	400	337	698	802	481	455	374	491	462	423	776	757	624
Smp_148670	255	120	89	114	198	124	93	90	80	96	691	656	796	790	767	460	502	563	421	321	219	426	249	268	240	257	181	128	452	444	336	282	272	218	211	227
Smp_319870	13	6	5	15	11	18	9	11	15	15	17	10	19	15	11	16	10	11	14	10	3	9	7	8	4	15	22	10	16	10	6	4	13	7	6	27
Smp_049550	57009	27294	26149	33008	37148	28737	20816	21897	22827	25576	21069	18986	18806	22411	24325	12343	13355	14420	19788	18046	62128	50469	65094	48790	42729	34090	29921	25958	52629	69277	35263	37613	36779	34658	40822	43226
Smp_344130	544	238	247	261	265	294	186	190	202	236	203	143	165	139	163	68	87	108	98	86	296	332	335	217	212	188	207	97	269	326	280	313	235	221	217	135
Smp_337875	652	292	301	362	414	344	240	236	255	294	371	377	356	423	472	260	291	302	295	299	479	497	475	406	372	377	380	318	517	592	491	490	402	404	342	299
Smp_337870	1435	680	669	846	774	1213	947	780	831	996	994	936	923	1113	1114	1002	919	1076	1082	1010	929	958	939	856	810	1008	834	795	837	719	734	820	664	883	799	720
Smp_049580	902	472	385	610	1159	1369	794	723	651	907	2661	2721	3172	3384	3405	4087	4689	3807	4254	2982	1262	2066	1509	1127	1000	1304	1953	1408	2852	3444	2338	1961	1862	1977	2287	2834
Smp_049600	4993	2456	2313	3017	3765	3975	2521	2744	2688	3091	3449	3117	2917	3177	3498	3005	3221	3680	4102	3879	4305	4475	4705	4018	4374	4222	3306	3252	3879	4255	2807	2825	3013	3382	3635	4322
Smp_049610	232	115	89	160	193	218	157	133	127	199	538	485	504	478	491	300	316	450	364	380	172	277	187	181	191	211	242	258	160	149	171	170	140	143	154	193
Smp_049630	2409	1184	1101	1338	1471	2381	1606	1702	1562	1843	2103	1976	1917	2042	2245	2092	2304	2508	3301	3129	2058	2441	2189	1947	2056	2396	2118	2040	2150	2050	1770	1574	1763	2373	2446	2070
Smp_148700	770	277	259	376	460	498	339	328	298	401	367	391	343	509	543	324	396	439	402	320	510	665	517	506	406	441	441	410	486	585	359	319	381	283	480	595
Smp_196260	1146	532	539	584	757	1226	831	900	804	1025	855	829	866	776	896	925	1011	1155	1214	1237	806	872	989	813	900	1231	1149	889	736	687	723	790	672	957	1080	910
Smp_049680	4309	1909	1878	2085	2468	3447	2327	2463	2402	2793	2959	2756	2717	2784	2933	2683	2922	3426	3658	3464	3659	4316	4223	3643	3561	4221	3659	3947	3327	4005	2776	2679	2429	2734	3770	4078
Smp_148720	684	304	316	414	430	755	530	479	489	654	400	355	389	500	490	553	650	646	710	667	494	573	663	480	493	660	590	426	540	598	475	526	453	518	550	526
Smp_187800	183	141	101	147	252	240	147	162	148	188	637	583	710	680	679	653	796	764	592	647	318	536	449	396	443	437	499	367	632	621	446	410	389	389	325	295
Smp_049730	3837	1814	1759	2340	2719	3144	2216	2289	2112	2497	3596	3448	3479	3907	3993	2600	3013	3066	4332	4338	3287	3913	3623	3042	3242	3349	3330	3478	4224	4408	2758	2450	2684	2953	3243	3336
Smp_049740	1365	599	545	706	1059	936	529	603	572	540	1739	1707	1773	1581	1593	1355	1819	1671	1931	2204	1103	1722	1327	1109	1205	1379	1312	1282	1807	1840	1225	1011	1094	983	864	885
Smp_154340	1767	960	901	1168	1152	1615	1061	1235	1097	1357	1528	1512	1360	1360	1442	1364	1529	1688	1804	1779	1459	1663	1646	1414	1418	1448	1661	1743	1727	1653	1388	1227	1188	1384	1767	1708
Smp_059820	443	203	187	231	343	218	132	167	155	211	484	460	480	425	484	297	300	314	305	309	280	356	319	315	348	285	287	341	430	527	353	405	353	262	241	399
Smp_059810	1573	711	710	847	837	1097	642	734	656	863	634	593	597	722	761	537	652	677	607	691	1321	1257	1423	1174	941	1143	968	769	1398	1499	978	1096	985	972	1113	1119
Smp_302450	13	7	10	10	15	18	14	24	17	12	15	11	21	18	20	19	24	19	27	17	23	19	12	18	21	14	14	11	17	4	7	10	8	11	11	14
Smp_302460	4722	2831	2461	3298	3206	4348	2829	3286	3306	3765	3930	3780	3808	3710	3839	4027	4331	4790	5489	5683	3522	4838	5979	4072	4832	4695	3744	3678	4164	4903	3413	3686	3538	3339	4722	5750
Smp_302470	301	126	105	153	230	160	96	81	89	129	174	163	199	203	205	145	165	162	176	172	183	246	256	166	157	160	140	96	234	202	201	212	207	152	165	171
Smp_302480	143	100	97	121	126	115	86	83	110	111	170	151	164	144	144	193	210	174	196	229	111	162	156	122	148	137	110	105	111	140	113	115	81	84	103	120
Smp_059790	241	158	262	306	195	548	223	226	255	262	221	184	67	140	103	142	182	162	182	122	636	350	455	503	369	393	463	356	611	578	537	333	361	433	329	111
Smp_059780	4513	2125	2016	2107	2700	2622	1681	1709	1594	1986	3275	2947	3031	3472	3570	2511	2710	2953	2874	2812	3034	3765	3485	2799	2587	2616	2080	1694	3118	2938	2794	2713	2382	2198	1929	1659
Smp_093720	238	121	184	214	265	540	166	207	224	204	204	191	77	175	97	213	270	249	285	156	429	267	293	307	241	376	631	365	662	654	548	453	329	730	346	170
Smp_093710	171	64	76	83	123	269	140	178	142	172	147	134	163	162	155	198	261	238	363	322	109	121	125	81	63	153	231	119	202	174	152	95	91	415	374	377
Smp_319900	6	6	7	6	10	18	15	8	7	8	8	6	6	10	8	3	6	9	11	6	6	11	5	6	4	6	24	15	21	10	10	8	3	16	13	16
Smp_093700	2846	1305	1312	1505	1761	2427	1606	1749	1598	1953	1983	1764	1786	1714	1789	1906	2222	2496	2419	2444	2216	2701	2589	2130	2342	2851	2387	2408	2479	2948	1931	1836	1795	2021	2649	3052
Smp_093690	4140	1850	1804	2356	2332	3256	2323	2354	2297	2719	3104	3112	2919	3049	3420	3140	3321	3629	4419	4208	4108	4643	4541	3885	3785	3914	3750	3591	3495	4169	2755	2548	2528	2638	3101	3691
Smp_173480	2299	1112	1062	1258	1492	1522	753	919	972	983	1397	1291	1322	1371	1493	1119	1302	1371	1527	1302	1594	2096	1847	1696	2074	1927	1555	1760	1796	1741	1472	1510	1663	1559	1672	1723
Smp_334890	1333	624	593	796	875	860	556	615	534	676	943	851	913	948	984	716	869	921	775	722	925	1095	1000	862	750	866	866	824	1017	1064	875	921	777	848	902	1045
Smp_213970	831	430	411	453	490	875	572	649	622	720	601	596	603	494	543	757	854	942	953	902	534	691	757	619	669	763	800	736	580	546	555	581	528	781	839	776
Smp_213960	1892	903	845	1064	1208	1730	1237	1339	1159	1422	1331	1246	1199	1381	1494	1519	1620	1743	1970	1914	1303	1688	1494	1301	1310	1565	1476	1478	1181	996	1055	1040	1120	1158	1351	1331
Smp_093630	3988	1852	1932	2260	2382	3042	2032	2148	2073	2406	2709	2598	2433	2350	2597	2285	2498	2815	3249	3119	2922	3288	3521	2603	2563	2778	3346	3054	3235	3017	3041	2737	2511	2741	3270	3110
Smp_158570	1	0	0	0	0	1	0	0	0	0	0	0	0	0	0	0	0	1	0	0	0	0	0	1	0	0	1	0	1	1	1	0	0	0	0	0
Smp_158560	6630	3406	3206	4476	4369	5402	3919	3667	3700	4348	4614	4693	4773	4731	5056	4282	5219	5146	6937	7553	4509	5410	4532	3749	3705	4370	5431	5873	4841	5181	4182	4023	3663	4228	4475	5168
Smp_247270	1139	599	539	697	830	1180	781	845	732	998	926	795	891	1091	1062	932	1066	1068	1298	1241	782	1151	1011	790	784	1164	1284	949	994	856	911	877	923	1261	1321	1208
Smp_067280	2236	1119	1101	1374	1395	1742	1238	1402	1300	1563	1715	1607	1605	1681	1759	1544	1708	1761	2283	2089	1608	2106	1982	1430	1601	1898	1925	1621	1994	2290	1711	1501	1561	1584	1954	1888
Smp_158550	1113	546	475	616	1072	858	552	503	528	625	1631	1670	1639	1626	1811	665	754	742	1439	1336	1388	2064	1431	1360	1319	1085	1207	895	1764	1718	1565	1292	1277	1451	1161	1538
Smp_067260	460	215	216	297	248	379	295	289	300	331	177	167	172	181	189	156	177	175	180	181	258	235	340	323	325	355	258	175	304	335	266	319	278	322	282	148
Smp_067250	1498	650	650	836	959	1497	1018	927	929	1176	1120	1142	1131	1157	1206	1594	1754	1874	2079	2020	1045	1354	1261	1028	1078	1211	1414	1160	1015	1040	1087	999	931	1181	1262	1188
Smp_158540	0	0	0	0	0	0	0	0	0	0	0	0	0	0	0	0	0	1	1	0	0	0	0	0	0	0	0	0	0	0	0	0	0	0	1	0
Smp_154730	644	347	294	374	550	392	283	276	275	285	871	920	910	848	967	571	628	587	486	441	532	1020	579	577	495	472	590	441	980	984	735	644	594	490	537	611
Smp_060660	14	5	2	6	9	5	4	7	4	10	13	13	20	23	15	13	21	13	17	19	6	12	12	10	6	13	9	10	36	42	24	29	13	25	47	44
Smp_154740	253	126	103	153	217	213	109	125	103	152	504	491	509	513	547	353	405	436	340	349	139	270	184	143	117	125	234	266	187	180	176	154	145	143	165	181
Smp_210380	835	352	358	454	455	561	397	422	385	530	562	545	494	537	573	495	488	574	711	712	524	508	617	461	439	487	544	529	330	313	371	348	346	367	457	326
Smp_210390	154	105	72	107	125	86	57	44	62	57	125	127	129	173	179	67	69	67	120	105	110	127	83	44	33	58	94	67	47	50	43	72	43	61	63	57
Smp_060700	519	250	233	280	402	700	419	446	442	507	517	452	479	449	492	564	524	653	668	646	365	443	516	438	481	648	618	494	490	524	477	396	489	639	690	633
Smp_154760	19885	9477	8851	10008	13302	12564	6991	7895	7588	7422	23209	21598	21194	23995	24110	17953	21042	20437	14707	10902	13148	18054	12137	12397	13530	12783	8791	6017	12471	12650	10104	8800	9258	9150	5696	5336
Smp_247240	1510	761	752	861	901	622	409	440	498	556	957	828	864	914	851	499	534	612	486	471	1051	1003	1139	834	786	663	777	844	1031	940	989	933	752	680	616	781
Smp_247250	824	378	360	492	539	689	508	503	439	600	659	567	559	653	726	537	664	693	754	760	440	620	574	472	414	558	872	580	804	987	827	740	667	830	790	905
Smp_154780	1144	545	541	657	745	1242	902	879	828	1048	1010	990	946	1023	1101	1366	1494	1536	1826	1648	869	1027	1037	945	929	1152	1028	979	759	786	760	702	738	900	972	962
Smp_060750	6	1	0	1	0	56	42	32	30	73	1	0	1	2	6	3	1	3	3	4	4	4	4	3	9	8	31	26	13	22	8	15	4	17	30	72
Smp_060760	6	6	3	10	4	10	12	15	14	9	14	8	8	12	11	16	14	9	18	13	8	20	13	12	10	11	13	20	8	1	3	4	1	7	16	19
Smp_247220	118	69	57	89	139	214	144	109	107	158	365	387	436	413	415	457	522	506	434	393	115	180	141	84	82	151	378	433	296	340	274	264	221	180	323	691
Smp_247210	11	6	11	11	6	27	11	11	8	21	8	5	4	12	8	15	7	8	20	9	10	27	18	15	17	23	31	18	17	19	23	26	32	31	33	12
Smp_344660	16	3	1	2	19	15	7	6	6	11	4	5	6	7	3	4	7	5	7	2	8	12	13	11	3	19	19	8	21	11	23	19	19	26	18	18
Smp_168270	345	176	156	169	289	532	414	379	381	417	725	728	683	708	763	562	632	723	670	732	337	521	343	406	495	583	542	424	363	365	315	279	302	508	477	444
Smp_345780	910	393	395	572	652	867	593	552	563	711	722	707	754	780	865	814	878	804	990	863	563	696	607	466	496	858	960	706	711	560	555	545	635	1014	801	895
Smp_168250	2	1	0	1	0	0	1	1	1	2	0	0	0	0	0	0	0	0	0	4	0	0	0	0	0	4	2	3	0	0	2	0	0	0	1	2
Smp_168240	752	367	344	432	596	420	238	299	281	311	1002	1053	1089	1045	1081	797	992	838	796	961	533	841	601	546	617	695	658	499	850	733	669	529	543	470	437	431
Smp_335600	128	77	62	93	156	83	46	39	36	55	158	143	172	193	184	190	215	151	192	140	125	222	130	125	134	112	108	74	169	162	88	118	101	90	102	67
Smp_196900	3	1	5	8	3	15	10	9	10	9	4	9	5	4	2	5	9	8	17	21	3	10	4	10	9	13	20	18	7	5	8	9	11	15	19	46
Smp_247190	423	233	183	259	351	464	322	297	297	320	677	665	606	620	613	740	818	933	922	928	387	508	439	370	391	375	497	684	383	414	372	289	353	304	554	737
Smp_247200	788	350	266	420	623	483	317	285	301	368	812	854	931	840	866	706	896	943	1413	1379	832	1197	1038	798	728	698	1157	858	1359	1430	1132	813	785	744	911	1581
Smp_306290	499	281	227	329	403	348	220	226	218	282	517	496	508	520	579	557	664	695	699	679	332	516	445	359	343	356	369	393	427	416	389	336	317	334	363	353
Smp_306300	342	158	134	158	229	216	130	118	163	182	328	300	351	324	344	308	363	345	301	285	249	349	301	261	197	231	315	267	433	270	297	270	313	251	261	328
Smp_172160	1541	762	706	834	975	1715	1161	1298	1079	1339	1479	1303	1255	1406	1462	1486	1578	1811	1931	1852	1448	1696	1872	1537	1578	1881	1595	1373	1557	1680	1129	1164	1184	1350	1596	1688
Smp_172150	317	393	255	497	206	482	289	151	578	134	148	347	178	192	352	99	107	100	98	91	289	185	177	148	185	123	134	95	542	765	412	450	464	386	262	91
Smp_172140	342	156	122	150	280	339	188	214	164	224	541	539	557	683	642	409	446	497	468	455	459	646	525	532	519	548	447	415	497	673	390	425	429	351	383	425
Smp_172130	679	305	309	459	484	936	722	727	662	795	603	620	622	575	741	892	932	935	1275	1202	497	593	484	562	668	1209	1031	705	685	592	555	496	566	1067	843	777
Smp_172120	402	174	178	231	255	165	88	107	116	120	217	207	230	294	328	88	117	103	122	124	266	358	245	205	166	178	224	191	406	319	289	277	263	183	260	368
Smp_172110	12312	5628	5856	7310	8503	8113	5372	6016	5769	6837	6021	5783	5468	6352	7086	4789	5125	5755	6775	6200	9760	9087	11308	9299	9268	8106	7508	6436	7907	8554	6711	7205	7018	6977	8509	8086
Smp_196040	2837	1315	1257	1592	1922	2137	1298	1456	1400	1660	2507	2401	2405	2244	2429	2661	2884	3138	3503	3256	2034	2718	2489	2117	2105	2263	2443	2530	2934	3060	2475	2144	2304	2416	2571	3543
Smp_091480	3932	1797	1804	2040	2615	2473	1566	1738	1495	1916	2707	2460	2569	2727	2835	1728	1936	2010	2657	2511	2367	3013	2773	2379	2125	2294	2526	2375	2539	2431	2471	2236	2083	2311	2428	2473
Smp_091470	2725	1229	1178	1475	1782	2458	1620	1636	1647	2026	1695	1675	1646	1953	2187	1156	1260	1324	1600	1781	2012	2391	2105	1784	2059	2248	2293	1987	1913	1934	1664	1636	1758	2367	2400	1813
Smp_091460	18513	8975	8832	10219	13832	19247	11188	11731	12312	14521	16717	15147	14349	12064	12693	15997	16408	18635	22948	21516	14439	20392	17538	17671	19060	19327	22267	21948	13339	12526	14523	14050	15429	16315	18437	15774
Smp_332610	33	9	17	14	21	85	80	50	50	96	9	7	8	8	6	7	4	8	7	10	26	24	20	27	32	24	91	43	17	24	26	21	32	26	61	61
Smp_172070	1925	976	952	1272	1322	2381	1427	1509	1538	1720	2652	2653	2599	2867	2971	1928	2173	2359	2823	3105	1262	1845	1256	1282	1391	1724	1636	1429	1948	1933	1501	1189	1353	1781	1990	2064
Smp_172060	1029	462	484	613	739	869	525	592	543	668	678	694	684	810	843	701	816	889	968	979	772	929	919	688	669	778	823	694	1142	1281	904	922	763	893	798	983
Smp_091390	2345	1081	1075	1217	1325	2142	1509	1496	1324	1619	1536	1551	1427	1586	1676	1696	1903	2082	2316	2123	1964	2142	2194	1836	1912	2223	1946	2141	1622	1538	1431	1394	1351	1583	1693	1616
Smp_091380	3932	1826	1783	2253	2274	3896	2774	2866	2762	3287	2567	2465	2336	2869	3058	2771	3053	3403	4092	3908	3427	3561	3961	3129	3253	3967	3980	3767	3791	4606	2624	2672	2808	3175	4288	4555
Smp_172050	648	324	319	446	529	852	589	539	548	610	911	827	931	898	953	1019	1146	1064	1219	1185	502	684	557	459	507	760	851	680	833	897	595	544	540	854	852	925
Smp_091360	1467	621	559	790	901	1026	664	709	644	723	1235	1123	1121	1127	1214	1092	1212	1344	1642	1525	1348	1830	1532	1234	1253	1236	1291	1398	1589	1845	1227	1078	1151	1081	1335	1854
Smp_172040	546	319	319	399	639	1014	588	581	603	748	566	679	696	659	661	627	724	700	680	810	586	739	503	558	482	895	708	615	497	536	526	528	488	719	393	308
Smp_072180	1627	886	773	965	1119	1720	990	1098	1020	1355	1429	1393	1402	1343	1384	1572	1755	1945	2118	1980	1101	1318	1265	1035	1119	1318	1557	1377	1484	1927	1237	1112	999	1315	1799	2309
Smp_161330	123	52	53	72	125	107	65	64	55	70	171	152	167	207	213	124	127	133	148	141	77	99	97	104	50	64	112	82	164	89	103	118	116	107	110	132
Smp_334900	75	32	26	31	34	109	47	43	52	83	47	52	53	64	56	62	69	69	94	115	35	45	46	36	59	62	146	295	69	53	46	56	60	84	122	293
Smp_072190	9447	4620	4667	4919	5903	8928	5286	5968	5332	6444	12829	11871	11695	12832	13698	10308	11060	12742	13275	12985	6258	7655	6841	6310	6320	6436	7154	9682	6160	5751	5824	5621	5718	5793	8175	14104
Smp_319910	109	51	56	67	73	75	45	45	60	54	152	154	156	141	145	93	98	121	91	92	57	114	81	85	59	62	56	71	71	91	71	85	71	92	80	162
Smp_161350	1593	833	730	887	997	1112	782	850	790	858	1310	1233	1214	1304	1463	1245	1419	1506	1545	1521	1095	1373	1266	1046	1027	1048	1102	775	1436	1788	1207	1156	1073	1000	1186	1258
Smp_072210	1441	956	700	1311	1134	2065	1417	1395	1581	1726	1004	1044	1019	775	924	3566	4427	4205	5821	5302	985	1299	1063	1051	1299	2365	2081	2679	1368	1156	1067	890	950	1745	2300	1987
Smp_161360	485	199	205	287	321	426	287	331	293	302	999	929	956	928	967	583	735	690	786	1063	401	593	444	425	481	576	440	199	564	766	401	321	390	460	325	200
Smp_161370	694	358	325	504	709	783	514	531	457	683	783	807	943	1054	1086	1552	1866	1392	1470	1256	697	1008	828	673	628	953	1036	781	1072	1202	843	752	852	1116	1124	1411
Smp_210430	14171	6350	6395	7907	9588	7752	4723	5078	4993	6011	9613	8576	9025	10111	10411	7340	8528	8776	8703	7886	7641	9173	9341	7295	7262	6898	8720	7462	9530	7739	9461	8761	8148	8237	8651	8133
Smp_210420	2724	1201	1180	1468	1905	1643	939	1091	999	1300	1828	1698	1849	2093	2193	1967	2098	2199	1844	1529	1988	2496	2377	1752	1523	1809	1931	1564	1911	1886	1962	1910	1632	1637	1708	1947
Smp_161380	1487	724	683	985	977	1253	827	872	799	1023	1456	1422	1396	1330	1363	1096	1220	1293	1155	1054	1082	1305	1280	992	925	947	1288	1103	1170	1150	1021	1161	944	936	1146	1119
Smp_072320	9	6	9	3	9	107	84	71	93	90	10	6	5	4	8	34	39	55	41	16	4	13	10	71	104	127	99	30	4	4	0	9	21	50	34	20
Smp_072330	142098	81266	69044	69343	96006	68382	46417	48496	49431	55134	50834	44164	42459	61836	67916	41679	47609	50822	69759	69913	122584	113350	88664	90729	126975	111644	62016	60536	109650	97464	41782	45631	73472	68667	69304	58056
Smp_072340	3582	1604	1587	1908	1954	3453	2533	2696	2511	3148	2740	2580	2439	2481	2688	2404	2671	3193	3494	3370	2503	2936	2958	2403	2589	3158	3107	2955	2262	2164	2239	2144	1950	2546	3221	3029
Smp_072350	2660	1366	1224	1642	1724	3355	2219	2308	2059	2590	2393	2229	2259	2291	2356	3009	3304	3322	4047	4001	2123	2458	2259	2163	2273	3455	3198	2956	2234	2246	1879	1673	1950	3117	3188	2658
Smp_072360	1200	515	464	625	759	1420	992	1036	850	1237	943	934	921	929	985	1118	1314	1331	1586	1546	881	1099	989	869	812	1436	1251	1151	872	789	779	818	799	1070	1254	1144
Smp_072370	2925	1488	1432	1739	1929	2562	1759	1771	1607	2038	2284	2201	2286	2567	2505	1671	1981	1955	2162	2217	1891	2695	2236	2007	1888	2041	2497	1880	2417	2155	2200	2165	1904	2271	2254	2253
Smp_072380	5049	2351	2288	2622	3157	3910	2524	2839	2445	3039	4467	4014	4353	3966	4069	3786	4300	4624	3930	3669	3996	5370	4809	4147	3890	4470	4531	3997	4843	4832	4041	3856	3573	3664	4089	4499
Smp_161400	2570	1207	1198	1790	2241	2408	1609	1374	1428	1569	1902	2069	2123	1980	1986	3220	3934	3285	3240	3149	2426	2477	1810	1978	1557	2494	2666	2464	2328	2109	1972	1813	1476	2104	1649	1855
Smp_335610	0	0	0	0	0	0	1	0	0	0	0	0	0	0	0	0	0	0	0	0	0	0	0	1	2	0	1	0	1	1	2	0	0	0	0	0
Smp_319920	0	0	0	1	0	1	1	1	0	2	1	1	0	0	0	0	1	1	0	1	1	0	3	0	2	3	1	1	1	1	0	0	0	0	2	0
Smp_319930	0	0	0	0	0	0	0	0	0	0	0	0	0	0	0	0	0	0	0	0	0	0	0	0	0	0	0	0	0	0	0	0	0	0	0	0
Smp_319940	0	0	1	0	1	1	0	0	0	0	0	1	0	0	0	0	0	1	0	1	0	0	0	0	0	0	0	0	0	0	0	0	0	0	0	0
Smp_072140	8345	3589	3559	4024	5418	5076	2987	3310	3028	3385	8674	7758	8214	7964	8151	6932	8804	9117	8334	7707	5937	9575	7211	5541	5539	6091	5718	4258	10561	12758	6715	5501	5965	5897	5990	9309
Smp_319960	12	9	12	13	15	90	19	10	25	19	14	8	6	16	8	7	10	29	31	35	21	21	11	21	21	7	58	52	76	43	45	44	26	39	70	149
Smp_086470	973	297	406	542	937	685	324	409	395	562	1190	1016	1178	673	820	736	1083	856	768	579	1061	1362	1613	1222	1068	1209	1682	1157	2248	3672	2312	2663	2536	2459	1886	2845
Smp_086480	10415	3532	3816	3466	6341	1330	682	792	794	727	8821	7803	8673	9783	9139	5179	6386	5950	3588	2851	6016	7707	7010	5245	4346	3786	2645	1201	9061	7547	9751	7773	6083	5653	2767	2157
Smp_169180	4821	2715	2745	3558	4954	4624	3233	2713	2832	3607	2198	2752	3279	3514	3470	2295	2518	2414	3071	2946	4291	4685	3433	3110	2485	4044	5228	4977	5643	4617	4866	4606	3270	4152	2850	3719
Smp_086530	24934	10694	10325	10827	21870	1934	821	1479	1431	1007	21265	19149	23917	29695	26524	17487	22191	17541	9457	5867	16439	23552	22093	13662	10097	11771	7804	1712	26074	25314	25068	20845	17000	14268	5773	4055
Smp_169190	0	0	0	0	0	0	2	0	1	0	0	1	0	0	0	2	5	3	5	3	1	0	1	4	0	3	1	1	0	0	0	0	2	3	0	0
Smp_169200	5203	2108	2116	2186	3177	603	346	437	447	383	2473	2429	2372	2970	3065	1739	1989	2057	1619	1311	3509	3683	3970	2851	2594	2086	1611	836	5326	7136	4020	3352	3005	2230	1094	1591
Smp_195090	1102	463	438	439	700	71	49	58	79	49	434	399	481	547	420	259	355	290	197	162	870	965	964	643	410	478	323	37	1955	1852	1741	1026	966	837	229	88
Smp_319970	0	0	0	0	0	0	0	0	0	0	0	0	0	0	0	0	0	0	0	0	0	0	0	0	0	0	0	0	0	0	0	0	0	0	0	0
Smp_072630	0	0	0	0	0	0	0	0	0	0	0	0	0	0	0	0	0	0	0	0	0	0	0	0	0	0	0	0	0	0	0	0	0	0	0	0
Smp_337020	0	0	0	0	0	0	0	0	0	0	0	0	0	0	0	0	0	0	0	0	0	0	0	0	0	0	0	0	0	0	0	0	0	0	0	0
Smp_316860	0	0	0	0	0	0	0	0	0	0	0	0	1	0	0	0	0	0	0	0	0	0	0	0	0	0	0	2	0	0	0	0	0	0	1	0
Smp_337030	0	0	0	0	0	0	0	1	0	0	0	0	0	0	0	0	0	0	0	0	0	0	0	0	0	0	0	0	0	0	0	1	0	0	1	0
Smp_341130	0	0	0	0	0	0	0	1	1	0	0	1	0	0	0	0	1	0	0	0	2	2	3	0	2	1	1	0	0	0	1	1	0	1	1	0
Smp_332620	3805	1912	1677	2275	2485	3220	2165	2187	2132	2545	3104	2908	2943	3423	3585	2911	3286	3278	3662	3343	2952	3497	3142	2583	2574	3188	3109	2370	3162	2800	2948	2933	2719	3149	3131	2659
Smp_300310	186	146	91	96	239	155	74	100	105	126	685	623	684	822	799	708	861	765	632	429	255	272	268	244	269	229	309	137	500	424	461	361	353	332	267	361
Smp_211320	1559	773	756	978	1029	1353	888	1007	821	1016	1252	1382	1250	1241	1419	1058	1123	1314	1481	1420	1092	1167	1155	972	955	1151	1292	1002	1210	1221	979	1076	999	1216	1134	1183
Smp_072560	582	263	257	325	283	461	372	354	354	400	259	232	251	235	262	225	262	322	272	242	454	424	540	496	465	599	358	263	512	540	323	393	371	448	383	239
Smp_345290	12	1	5	3	4	14	6	6	4	11	5	5	6	7	8	10	3	7	7	6	7	9	8	5	7	6	14	7	2	7	3	9	6	4	8	10
Smp_161450	129	98	69	95	195	298	158	160	134	167	371	330	376	412	402	317	379	341	345	339	221	283	222	215	188	280	397	250	415	333	327	300	247	253	231	249
Smp_345280	460	347	225	449	435	485	323	253	266	391	659	720	827	795	821	618	822	835	918	1127	356	487	370	330	297	453	796	1258	631	512	564	518	384	494	513	764
Smp_072500	67	36	44	43	73	78	68	60	62	88	31	47	42	35	49	63	61	63	70	41	54	96	66	75	70	75	126	93	109	116	95	105	91	92	80	90
Smp_072490	1917	839	777	1091	1344	1626	1119	1191	1084	1350	1146	1117	1138	1209	1241	1307	1515	1519	2187	2043	1639	2020	2065	1491	1526	2073	2159	1801	2390	2459	1867	1684	1770	2219	2235	2281
Smp_301420	452	201	161	232	410	221	103	134	100	142	839	755	807	1009	981	518	679	563	489	426	498	903	572	490	497	452	372	280	1278	1473	865	649	739	586	448	523
Smp_072470	21	9	8	14	15	12	16	10	6	7	33	27	28	35	34	6	7	8	13	21	13	24	14	8	6	19	50	28	30	50	38	22	18	22	43	52
Smp_072460	201	106	81	131	126	394	231	242	197	301	113	86	110	128	133	238	265	248	306	311	126	118	149	113	127	273	295	193	113	82	103	119	116	281	319	195
Smp_072450	94	45	34	32	84	61	36	42	36	42	170	173	169	199	190	215	206	195	119	113	56	119	66	67	45	82	128	48	185	189	147	108	142	103	87	92
Smp_320050	0	0	0	0	0	0	1	0	1	1	0	0	0	0	1	0	2	0	1	0	0	2	3	1	1	0	3	2	0	0	0	0	0	5	6	0
Smp_072440	738	394	358	499	522	1288	824	959	815	1020	764	726	831	689	780	1317	1525	1462	1680	1633	613	770	758	619	819	1302	1098	961	707	764	597	610	665	1132	1122	1002
Smp_176960	857	354	350	451	482	619	364	422	386	440	528	441	487	479	497	480	519	607	608	546	544	631	706	549	606	547	597	578	418	365	452	426	424	423	543	530
Smp_348220	907	462	438	531	569	452	265	319	332	373	700	613	573	571	594	415	511	556	450	447	585	711	665	534	452	471	415	415	741	783	596	604	451	403	452	645
Smp_176950	10	3	5	4	16	9	7	9	5	7	25	14	32	36	36	32	40	34	35	23	10	8	14	18	19	11	30	10	65	60	62	40	48	36	34	51
Smp_200060	35	9	19	12	35	7	5	9	2	4	3	4	6	8	6	6	9	1	5	3	20	11	9	10	9	9	9	6	20	16	16	12	6	4	2	3
Smp_308360	4234	1982	1901	2075	2448	2963	2060	2197	2019	2346	3147	2900	2724	3064	3376	2738	2931	3380	3239	3161	3816	4719	4443	3812	3866	3681	3112	3000	3497	3752	2927	3091	2860	2633	2935	3322
Smp_099890	8670	4100	3874	5018	5297	4692	3154	3356	3375	3818	6645	5881	6047	6506	6746	4968	5600	5970	6141	5723	6177	7282	6948	5669	5136	5381	5094	3872	9131	10832	7163	6460	5813	5745	5377	6144
Smp_308370	126763	57510	58819	69866	67555	67452	47198	50627	52021	54760	81073	75570	72914	87095	93509	65764	70387	81482	75649	71639	115544	111847	126353	96785	91496	79033	72568	79314	93216	81912	79955	82253	72145	62309	73914	77803
Smp_099850	2953	1121	1360	1733	2204	1958	1318	1283	1286	1477	2508	2727	2573	1978	2339	2078	2243	2299	2537	2349	2201	2902	2583	2329	2367	2328	2408	2050	2264	2335	2310	2479	2315	2416	2152	2366
Smp_176940	896	440	367	432	740	567	291	289	282	415	1318	1370	1543	1812	1795	1304	1357	1344	2010	1866	593	1067	783	609	524	627	956	691	1343	1364	1100	919	946	802	939	1343
Smp_176930	1867	1075	908	1211	1626	209	176	166	176	136	1490	1605	1520	1430	1458	756	842	901	801	1053	1183	2379	1250	808	831	788	834	1095	1757	1632	1661	976	900	736	677	1794
Smp_197010	2	2	0	3	1	1	2	1	3	0	0	0	0	0	0	0	0	0	0	0	1	2	4	1	0	1	0	0	1	1	3	4	1	1	2	0
Smp_346700	131	57	71	76	92	67	56	49	58	37	63	70	70	106	91	69	97	75	123	105	138	163	151	97	101	57	87	74	307	355	230	229	152	121	91	154
Smp_181180	123	74	51	76	122	187	129	135	115	154	152	152	181	208	208	204	215	217	305	298	93	153	140	85	133	142	182	166	130	124	107	130	132	158	177	162
Smp_181170	872	388	411	548	591	835	524	540	509	636	1030	1008	979	860	912	935	1088	1113	1635	1726	705	1003	715	668	665	942	730	659	957	1028	718	658	629	862	747	761
Smp_181160	102	45	41	94	157	129	83	78	88	122	257	240	343	221	239	247	315	299	379	284	147	199	211	170	180	202	273	322	175	180	251	279	314	269	344	387
Smp_181150	291	134	142	194	236	411	287	265	246	383	402	419	512	491	495	296	374	351	324	391	189	256	257	231	206	304	474	336	280	265	290	235	246	370	445	439
Smp_196690	1758	873	781	1178	1458	1590	940	1044	890	1083	2135	2078	2016	2132	2252	1442	1676	1639	2210	2311	1234	1833	1473	1195	1392	1652	1574	1341	2666	2734	1701	1397	1525	1692	1761	1937
Smp_159160	201	119	110	124	182	125	82	94	79	117	394	385	415	486	455	228	257	257	288	282	157	266	154	110	147	175	178	168	239	148	184	168	158	127	155	186
Smp_159150	1747	950	868	1137	1334	1833	1199	1210	1126	1298	1927	1995	2005	2195	2255	2170	2479	2417	3465	3255	1464	2423	1772	1567	1749	2009	2017	1665	2190	2116	1717	1416	1552	1727	1869	2181
Smp_334910	4	2	1	4	0	2	0	0	2	2	2	1	1	5	1	2	1	2	2	0	3	1	1	9	5	5	5	3	3	6	2	7	2	7	11	6
Smp_068350	123	62	51	74	147	154	85	89	82	124	208	219	242	368	328	230	260	292	294	286	222	282	241	215	179	223	334	377	281	470	267	252	285	251	325	464
Smp_068340	4631	2063	2104	2340	3073	3478	2277	2503	2298	2856	3751	3374	3498	3852	4070	2550	3016	3128	3701	3476	3503	4590	4019	3395	3513	3727	4114	3650	4562	3851	3745	3455	3272	3620	4223	3914
Smp_159140	958	487	467	755	647	1804	1319	1199	1115	1542	697	675	684	573	712	1813	2120	2161	2392	2488	689	798	825	829	938	1312	1766	1414	865	751	813	752	844	1354	1756	1284
Smp_157470	32	22	19	24	33	35	35	38	34	39	53	41	72	69	60	61	101	89	51	39	26	44	48	29	26	27	100	75	92	84	63	59	59	61	86	182
Smp_065470	6466	2815	2625	3246	3875	4335	2611	2884	2844	3397	3986	3661	3945	4046	4057	3967	4424	4775	4421	4131	4192	4964	5078	4177	4092	4454	4609	4377	4314	4195	4068	4021	3611	4010	4217	4356
Smp_196370	39	41	36	41	98	88	46	35	37	54	171	182	203	205	216	151	192	154	130	157	80	135	108	102	101	124	185	107	176	158	111	120	125	107	113	139
Smp_214180	3066	1490	1128	1902	2328	610	394	435	441	380	5040	4420	4893	4682	4952	2444	2911	2700	2829	2714	2938	4672	3215	2522	2610	2146	1691	1423	4025	4320	2958	2253	2353	1665	1219	2415
Smp_214190	12126	5643	4950	5382	8867	2798	1660	1665	1773	1840	15740	14025	15312	19300	19371	12091	14546	13212	14069	12004	10036	15038	10838	7657	7380	6867	6360	4648	11944	10291	10633	7208	7436	6621	6259	9941
Smp_065530	534	252	222	299	259	146	134	124	152	130	5	4	4	5	3	1	4	2	1	6	326	290	446	330	238	156	161	28	707	769	679	814	606	485	302	178
Smp_200090	124	63	45	92	114	223	125	116	126	163	135	109	134	152	143	522	700	577	544	481	61	79	111	115	220	253	467	332	273	175	192	227	304	568	559	770
Smp_157510	4503	2123	2022	2624	2565	3616	2463	2446	2383	3017	3495	3375	3190	3258	3691	3061	3345	3624	4540	4566	2970	3827	3001	2587	2723	3130	3521	2848	3098	3092	2777	2710	2373	2875	3072	3187
Smp_065580	5077	2570	2609	3442	3311	4937	3493	3603	3307	3978	4545	4440	4012	4499	4760	4261	4724	5329	5119	4810	4672	5608	5572	4605	4723	4617	4803	4949	4340	4999	3390	3289	3321	3295	4378	4902
Smp_302650	991	500	490	670	817	1484	915	903	939	1107	791	779	897	838	871	1911	2310	1959	2407	2059	949	1144	1182	1123	1298	1872	1820	1281	1534	1858	1270	1329	1444	2066	2074	1801
Smp_200100	42	16	14	16	37	24	19	18	11	20	18	21	16	29	36	29	45	36	31	32	39	46	44	37	11	16	81	42	61	80	55	58	28	56	52	122
Smp_065610	48081	22726	22180	25440	30446	28449	16885	18830	18564	19612	44005	40780	38451	40534	42291	31027	36671	39025	34728	30077	34945	47128	40017	32820	35889	34048	32135	25858	38438	32014	33811	29411	30964	28206	27991	22576
Smp_157540	1328	673	613	780	1042	1085	688	788	694	859	1608	1464	1509	1768	1773	1316	1554	1484	1595	1418	1056	1675	1122	1012	991	1314	1245	766	1864	2112	1141	1002	1006	1340	992	1257
Smp_344870	1181	654	588	793	1114	1504	1015	963	929	1067	1209	1280	1341	1656	1824	1128	1459	1142	1427	1482	1256	1804	957	1126	910	1798	1604	1346	1407	1279	1063	925	851	1441	952	816
Smp_341040	879	489	447	468	506	769	529	587	538	658	513	509	486	506	598	494	547	657	750	708	550	611	580	508	488	559	652	593	356	262	420	369	386	536	561	427
Smp_157560	615	251	257	404	464	773	509	431	420	616	517	570	569	557	610	513	660	580	711	647	375	542	378	384	354	571	806	679	592	535	538	567	455	715	690	888
Smp_157570	30	8	5	19	37	24	21	19	16	12	85	87	100	109	130	38	56	45	24	29	26	34	18	33	36	43	53	37	129	169	76	59	69	51	33	148
Smp_157590	2558	1303	1124	1600	2034	1890	1254	1272	1233	1504	2746	2786	2881	3334	3376	2447	2901	2680	3049	2760	2391	3718	2554	2140	1967	2330	2486	1912	4999	5542	3381	2724	2827	2853	2877	3634
Smp_200110	47	32	14	35	42	23	21	20	14	25	30	40	42	62	35	26	32	18	29	19	47	35	66	39	34	53	66	32	72	48	41	76	61	92	148	89
Smp_157620	641	301	322	409	546	472	261	284	274	299	1105	1137	1159	1202	1254	806	1043	943	688	839	696	1071	618	688	625	524	393	365	964	1045	878	806	539	485	308	428
Smp_157640	1	1	0	0	1	3	2	1	2	0	10	3	10	10	10	4	10	5	1	3	0	4	1	1	1	4	6	1	32	19	12	14	8	12	10	9
Smp_170560	667	322	250	314	344	284	239	214	214	340	156	151	162	171	138	131	127	156	95	84	403	412	472	452	316	217	571	210	715	663	720	675	569	499	511	430
Smp_170570	5419	2649	2593	3343	3017	4503	3365	3273	3188	3922	2777	2559	2489	3056	3214	2897	3091	3324	4802	4460	3585	3892	3825	3494	3431	3979	4193	4076	3517	3705	2794	2835	2607	3129	4259	3907
Smp_170580	165	61	74	77	99	126	90	83	65	99	66	74	70	100	94	45	40	52	64	64	114	124	164	115	74	97	114	130	119	77	94	100	86	77	97	88
Smp_247380	238	101	96	129	157	279	183	172	174	215	181	223	222	248	280	246	280	289	290	296	160	195	176	162	184	215	215	167	213	185	172	163	174	185	193	191
Smp_247390	697	369	360	563	570	724	538	488	523	645	696	659	708	780	769	703	764	823	898	901	468	623	589	522	558	718	729	442	880	947	713	621	729	961	814	792
Smp_088920	63	44	23	39	76	102	55	54	40	54	256	278	294	348	316	179	219	195	253	242	137	267	164	150	143	144	114	93	222	209	193	134	144	179	153	155
Smp_088940	446	238	186	252	331	347	213	228	198	269	630	587	576	650	681	474	474	597	532	557	404	579	404	341	330	402	334	401	545	712	437	314	370	310	353	498
Smp_088950	7724	3421	3128	4313	5537	4928	3252	3239	3444	3928	4159	3780	3824	4840	5205	3045	3326	3457	4164	3943	6257	6782	7443	5883	5796	5134	4683	3602	6676	7214	5304	5704	5709	5539	5702	6431
Smp_170600	431	177	159	210	268	290	191	213	158	213	507	482	435	465	482	396	402	424	372	366	286	352	381	350	362	301	332	315	370	434	286	305	282	240	298	367
Smp_170610	1	0	0	2	1	2	3	2	2	3	3	4	9	4	6	10	19	4	12	7	2	4	2	1	6	3	6	1	12	7	11	5	6	6	10	19
Smp_170620	61	34	37	30	63	156	74	106	81	95	150	158	150	162	160	499	504	559	447	402	53	76	76	124	134	160	202	117	105	101	106	107	105	151	201	186
Smp_179180	11497	5638	6097	7233	6486	6961	5110	5438	5885	6440	6774	6299	5885	6588	7210	5860	6393	7362	6092	5394	12033	10628	13593	9795	8997	8311	8068	8359	8040	7050	7054	7390	5999	5705	6916	6414
Smp_166370	745	423	324	415	617	819	532	565	511	619	759	736	815	855	916	890	983	966	1209	1236	538	877	687	596	561	697	876	720	894	858	734	776	684	867	935	1184
Smp_334920	6	5	6	4	3	0	0	2	3	0	91	91	90	57	89	14	29	26	8	5	11	10	8	7	9	3	6	0	4	7	8	10	3	5	4	0
Smp_348070	2263	1143	966	1214	1781	889	379	496	407	538	2801	2560	3172	3466	3151	2889	3059	2840	2217	1711	1557	2442	2011	1477	1185	1608	1288	743	1593	909	1682	1754	1575	1464	1164	810
Smp_166350	6	7	7	17	4	28	14	23	12	28	3	5	4	2	4	13	26	30	32	26	1	9	3	5	6	10	17	48	7	6	2	2	7	5	19	17
Smp_166340	2762	1435	1243	1794	2087	1614	1025	994	931	1266	1445	1446	1413	1599	1596	2162	2742	2896	4200	4214	2170	2824	2583	2021	1715	1954	2964	4683	4287	4449	2880	2360	2344	2255	4415	10311
Smp_081900	2092	991	781	1314	1705	3190	1810	1813	1664	2528	1283	1176	1444	1668	1700	3549	4470	4285	5826	5810	1299	1479	1749	1481	1353	2353	5185	5145	3308	3167	2416	2309	2397	3425	8074	14224
Smp_320100	55	22	34	53	76	89	49	27	34	70	84	101	97	68	79	78	128	90	84	93	45	47	55	46	50	73	93	96	49	70	76	83	82	95	95	84
Smp_320110	0	1	0	1	2	13	8	7	8	11	1	5	4	1	2	5	12	12	8	2	1	0	4	2	2	3	9	8	2	0	0	2	1	0	7	4
Smp_166320	787	406	330	530	497	983	646	626	616	872	905	779	740	657	854	734	923	1025	1076	937	709	1019	823	832	970	857	925	1181	846	940	594	520	602	619	1156	1358
Smp_104030	7137	3526	3123	4377	4747	6431	4420	4225	3963	4954	7057	6918	6778	6822	7438	6982	7719	8044	9519	9272	5478	7364	6367	4963	5197	5705	6611	6167	5337	4782	4738	4351	4196	5045	5266	4866
[truncated: 7,921 more rows]

## Sheet: Sheet 3 (gene_tpm)
gene_id	CTRL_A_S1	CTRL_B_S3	CTRL_C_S5	CTRL_D_S7	CTRL_E_S9	MCLZ_A_S2	MCLZ_B_S4	MCLZ_C_S6	MCLZ_D_S8	MCLZ_E_S10	CTRL_A_S25	CTRL_B_S27	CTRL_C_S29	CTRL_D_S31	CTRL_E_S33	MCLZ_A_S30	MCLZ_B_S32	MCLZ_C_S34	MCLZ_D_S36	MCLZ_E_S38	M0_S11	M15min_S12	M1hr_S13	M3hr_S14	M6hr_S15	M12hr_S17	M24hr_S18	M48hr_S19	PZQ_0hr_S1	PZQ_15min_S3	PZQ_1hr_S5	PZQ_3hr_S6	PZQ_6hr_S7	PZQ_12hr_S9	PZQ_24hr_S10	PZQ_48hr_S2
Smp_329140	0	0	0	0	0	0	0	0	0	0	0	0	0	0	0	0	0	0	0	0	0	0	0	0	0	0	0	0	0	0	0	0	0	0	0	0
Smp_315690	0	0	0	0	0	0	0	0	0	0	0	0	0	0	0	0	0	0	0	0	0	0	0	0	0	0	0	0	0	0	0	0	0	0	0	0
Smp_317470	0	0	0	0	0	0	0	0	0	0	0	0	0	0	0	0	0	0	0	0	0	0	0	0	0	0	0	0	0	0	0.00628869	0	0	0	0	0
Smp_318880	0.0292656	0.021147	0	0.0354124	0	0.120035	0.135387	0.16718	0.0421963	0.0728512	0.0303738	0	0	0	0.0300453	0.0360952	0.0808166	0	0	0.0169009	0.0250459	0	0.0109782	0.0534015	0	0.0275063	0.101943	0.383155	0	0	0	0.0401531	0.0454196	0.015046	0.0423299	0.139389
Smp_319020	0.294736	0.638918	1.26673	0.802442	1.4762	2.49331	1.36349	3.47258	2.86849	3.02647	3.21192	3.00087	3.03348	1.92187	1.36165	2.99901	3.17425	3.52456	1.63076	3.06378	0.945895	1.90035	1.65843	1.21007	1.25175	4.36303	5.94005	1.68822	1.54977	1.92471	4.74978	4.44823	3.88811	9.77364	5.32884	3.57969
Smp_349630	0	0	0	0	0	0.0347053	0.0521919	0.0483361	0	0.0421265	0	0	0	0	0	0	0	0	0	0	0	0	0	0	0	0.0318113	0	0.0369268	0	0	0	0	0.0350188	0	0	0.0644819
Smp_349560	0	0	0	0	0	0.0772555	0.154909	0.107598	0.0724211	0.0937754	0	0	0	0	0	0	0	0	0	0	0	0	0	0	0	0.0236044	0.0249948	0	0	0	0	0	0	0	0.0242168	0
Smp_179970	0.019654	0.0426052	0	0.0356731	0.0328128	10.0362	11.638	11.7045	9.01145	13.7601	0.0305974	0.100054	0.101142	0.0320393	0.121066	0.145443	0.0976938	0.264408	0.59033	0.783164	0.126151	0.207363	0.132708	0.161384	0.194766	2.54921	6.71908	1.9942	0.0229654	0.042782	0.137709	0.0269658	0.823571	5.06235	5.6571	6.59951
Smp_173350	0	0	0	0	0	0.272374	0.0455126	0.168601	0.382995	0.220412	0	0	0	0	0	0	0	0	0	0.0340892	0	0	0	0	0	0.0277402	0.0293742	0	0	0	0	0	0	0.0606957	0.142299	0.224919
Smp_317840	0	0	0	0	0	0	0.108019	0	0	0	0	0	0	0	0	0	0	0	0	0	0	0	0	0	0	0	0	0	0	0	0	0	0	0	0	0
Smp_165590	0	0	0	0	0	0	0	0	0	0	0	0	0	0	0	0	0	0	0	0	0	0	0	0	0	0	0	0	0	0	0	0	0	0	0	0
Smp_165600	0	0	0	0	0	0	0	0	0	0	0	0	0	0	0	0	0	0	0	0	0	0	0	0	0	0	0	0	0	0	0	0	0	0	0	0
Smp_319240	0	0	0	0	0	0	0	0	0	0	0	0	0	0	0	0	0	0	0	0.0618028	0	0	0	0	0	0	0	0	0	0	0	0	0	0	0	0
Smp_319340	3.18612	2.8821	2.78562	3.91277	3.21853	2.1983	3.49265	2.44122	2.18739	2.57086	4.16919	5.30186	5.34319	4.63658	5.46955	3.68075	3.7213	3.24367	3.46043	3.3893	3.18795	3.41779	2.68783	2.44335	2.05024	2.10201	3.75698	3.69113	1.85314	1.65375	2.28897	2.50168	2.04129	2.22637	2.17028	3.35844
Smp_350240	0	0	0.0917291	0.0387388	0.0356327	0.689377	1.13546	0.960138	0.600079	0.916485	0.8639	0.760571	1.06173	0.139171	0.13147	0.157943	0.0707264	0.159518	0.134961	0.0739539	0.0821955	0.100082	0.0240188	0.116835	0.24172	0.421261	0.38235	0.279431	0.0498781	0.0464587	0.0598177	0.0878497	0.264992	0.263349	0.40132	0.60993
Smp_243170	3.08425	2.42393	2.642	3.55891	3.74247	3.62716	3.8367	3.0197	2.86532	3.26498	4.55405	5.10784	5.91785	5.03647	5.59835	3.3236	4.4605	3.834	4.66628	5.06802	2.44225	3.16214	2.77911	2.87921	2.56576	3.10803	4.31958	3.84199	2.29113	2.17444	3.0596	3.33007	3.57768	3.49828	3.23466	3.93751
Smp_199340	0.303542	0.301586	0.271786	0.160692	0.147808	0.213983	0.204783	0.243841	0.136768	0.188902	0.216587	0.193158	0.347124	0.309264	0.214245	0.0935943	0.062867	0.245772	0.0799755	0.175295	0.373426	0.237227	0.213497	0.13847	0.143239	0.142647	0.188812	0.0620947	0.19212	0.0963574	0.124064	0.104117	0.137401	0.0585212	0.201228	0.0722869
Smp_180260	0.0528222	0.016358	0.0324315	0.0273928	0.0377947	0.0580321	0.104727	0	0.0489606	0.0140883	0.223205	0.294516	0.181219	0.332134	0.174309	0.0977234	0.262562	0.146637	0.107362	0.104588	0.0193739	0.106154	0.0339682	0.0826162	0.0427309	0.0531929	0.180244	0.135843	0.0617218	0.0410646	0.0951706	0.134593	0.0585563	0.0698319	0.0982313	0.301904
Smp_311250	0	0	0	0	0	0	0	0	0	0	0	0.028104	0	0.0269983	0.0255044	0	0.027441	0	0	0.0286932	0	0	0	0	0	0	0	0	0	0	0	0.0227231	0	0	0	0
Smp_349570	0.844698	0.766508	0.675417	0.677447	0.459148	0.151072	0.227191	0.63122	0.509826	0.293402	0	0	0	0	0	0	0	0	0	0	0.781743	0.414517	0.397924	0.591443	0.361527	0.193864	0.0879786	0	1.51495	2.26631	1.32135	0.943327	0.823157	0.818053	0.34096	0.224551
Smp_242000	0	0	0	0	0	0	0	0	0	0	0	0	0	0	0	0	0	0	0	0	0	0	0	0	0	0	0	0	0	0	0	0	0	0	0	0
Smp_078490	3.69271	3.16473	4.61356	2.02632	5.73493	1.45295	1.19183	4.41514	0.928655	1.60331	0.267386	0	0	0	0.132247	0.317753	0.284578	0	0.271516	0.297564	1.21266	6.3424	3.67244	4.11341	3.64722	2.90572	11.0255	0.562164	5.82005	4.95373	11.0715	5.53778	3.8651	5.56302	1.61477	2.33143
Smp_164480	2.10439	1.40363	2.78286	2.64432	3.78357	4.7306	4.11872	3.12091	7.00196	4.83551	5.04016	4.94444	5.27585	3.95826	5.98279	5.69008	4.82779	5.08139	3.32671	2.52405	3.32485	5.50322	2.00387	3.323	2.06248	5.02077	3.6249	2.11933	2.08064	2.11419	0.907369	1.99888	4.5221	3.49538	4.91689	5.31989
Smp_350510	0	0	0	0.0339923	0	0	0.0433191	0.0802376	0.0810082	0	0	0	0	0	0	0	0	0	0	0	0	0	0	0	0	0.0264032	0	0	0	0	0	0.0256952	0	0.0288852	0.0270882	0.107039
Smp_201260	0	0	0	0	0	0	0	0	0	0	0	0	0	0	0	0	0	0	0	0	0	0	0	0	0	0	0	0	0	0	0	0	0	0	0	0
Smp_099150	105.977	137.839	134.774	125.638	120.578	229.003	235.946	224.151	216.158	236.918	73.76	74.7135	78.3353	76.5078	73.1152	156.62	153.016	154.295	270.093	298.454	92.5228	84.9285	91.8351	104.75	113.488	169.213	197.151	221.932	82.1873	57.1311	87.1925	77.7069	94.8323	154.037	220.451	166.782
Smp_099160	553.338	581.279	541.14	601.153	628.747	647.423	638	631.983	580.158	630.775	791.635	802.093	807.736	847.882	822.09	766.332	772.823	734.016	915.765	910.065	711.447	777.799	725.985	724.273	720.237	791.007	838.366	1046.7	813.905	839.829	708.996	662.986	795.698	731.952	858.169	1002
Smp_099210	1.78352	1.91116	2.00342	1.37948	2.33473	2.54058	1.96894	3.95088	2.58616	2.53519	2.98167	3.50799	3.84163	3.3039	4.57239	4.36822	3.39165	3.59001	3.90882	4.77538	2.00335	1.88886	1.66499	2.42695	2.08017	2.67161	2.07257	3.16756	1.9064	2.26099	2.2579	1.76576	1.91872	2.79771	2.33052	3.28688
Smp_176600	3.63352	4.01669	3.4933	4.18205	3.82948	5.94887	6.22973	6.04248	5.96643	6.15999	4.91673	5.30669	5.13395	5.28318	5.1977	5.84924	6.27713	5.24087	6.7295	6.98723	3.36898	3.64585	2.91853	3.22395	3.24235	5.20517	6.00023	4.44147	6.51947	6.31992	5.65645	4.67812	5.41999	7.9149	6.71014	6.23018
Smp_099170	19.5567	21.0916	19.8106	18.3663	20.7516	26.8623	26.2751	28.6067	25.462	25.3858	20.4866	20.5557	22.448	20.7383	20.7894	25.2455	22.9322	24.1065	27.6476	27.3921	16.8305	16.1966	18.5594	20.0398	20.6267	26.3027	21.5336	21.8941	14.126	13.2635	15.7479	15.7189	16.5726	20.6341	21.2503	19.6025
Smp_346460	14.8559	15.8787	12.8815	16.3385	21.3293	11.5612	10.9336	10.1871	9.99412	10.3261	19.4661	21.427	22.882	27.2308	24.856	24.7579	28.0992	22.3177	26.3346	26.0254	16.7053	21.1253	16.3319	16.56	15.9273	15.7284	19.9824	20.0745	24.7845	24.6768	24.9601	19.9351	22.7541	21.7657	19.0293	29.2895
Smp_099240	25.153	28.0533	21.9019	24.4053	33.5635	36.3575	32.0966	29.2046	25.1169	36.1366	39.5948	39.3823	47.7339	49.4785	47.4319	50.7897	53.0475	44.1677	49.9032	51.4182	29.7446	37.9052	30.8739	28.6643	24.7009	40.708	47.7962	40.5517	47.7683	56.2173	40.1484	37.2302	41.3878	46.0057	46.8494	54.3514
Smp_176620	14.7817	16.4279	14.2888	14.598	16.815	20.5798	21.4307	20.6853	17.7646	20.7055	16.9864	16.0954	18.5907	19.7263	20.0277	23.2162	21.9399	20.3538	28.1081	28.5458	14.5298	15.7905	13.8929	16.2482	14.789	19.8746	19.6342	19.0833	14.8537	14.2966	15.0046	14.2771	15.53	20.5112	20.237	18.8041
Smp_176630	4.28998	4.25167	4.13013	4.75049	4.62148	7.04227	6.84292	7.01188	6.41243	7.00508	4.30945	4.15192	4.11827	4.566	5.00026	6.49252	6.55373	6.47146	9.83048	9.93258	3.77246	4.214	4.22248	4.59626	4.17882	6.48277	7.25635	4.82003	3.75574	3.20555	4.2376	3.62697	4.75422	6.39409	7.10638	5.35187
Smp_176640	39.3806	39.2842	35.1101	34.6412	40.5226	40.1702	37.4127	39.1281	36.4446	38.6942	44.7121	44.8753	43.1827	45.6161	45.8702	40.2774	37.3969	40.4492	45.824	49.1546	33.1585	33.8372	31.5368	32.4036	32.0977	36.3003	40.3054	36.3672	36.6495	33.5346	38.2649	37.802	38.4332	43.2223	37.42	45.5781
Smp_176650	1.26188	1.02579	0.984595	1.09066	1.71799	1.03398	0.938189	0.828653	0.877223	0.953581	1.75986	1.89277	2.26766	2.30196	2.18615	1.84817	1.87923	1.41469	1.95328	2.23826	1.07993	1.39124	1.09887	1.15643	1.47805	1.6096	2.57905	1.72093	2.96652	2.23995	2.6209	1.92713	2.73361	2.57765	2.57482	3.19292
Smp_346470	9.25019	9.8593	8.59782	9.43443	9.84835	17.5412	16.6108	15.4569	15.9382	19.0256	9.7158	8.73339	10.3534	10.4524	10.6113	12.6847	11.7003	10.479	12.2986	11.8491	8.07738	7.59677	8.56264	8.2601	7.72162	9.54584	13.6307	10.1295	7.51214	6.88549	8.1226	8.72685	8.12008	13.8979	14.0967	11.3605
Smp_099300	70.8925	72.5747	72.6069	70.4273	67.485	83.529	81.5433	84.9384	84.9199	89.1487	80.3421	79.8504	78.0717	70.4213	76.8597	80.4907	78.6056	81.178	70.4858	81.9253	59.3172	57.9668	54.9518	61.8642	61.3741	79.065	71.0546	75.4939	50.5673	54.405	60.8604	60.1165	54.7125	59.0134	69.9587	60.6233
Smp_099310	16.4738	15.9003	16.4462	17.5506	18.2765	16.4916	16.7402	15.8036	15.1016	17.0463	23.6243	24.3245	25.3097	25.2635	25.101	21.1244	22.7801	21.2367	19.5537	19.2454	16.7122	19.2226	17.7461	16.887	17.4146	16.3671	18.098	16.3316	21.3573	20.9234	21.8243	20.1972	20.8436	20.4001	19.2476	20.2394
Smp_099320	85.746	86.7862	81.1239	80.4685	81.6985	73.6653	74.5799	71.8762	67.3365	85.7179	54.1696	53.346	61.0121	59.1862	58.2904	57.1654	55.2038	55.5264	51.6613	51.2058	73.5118	64.5325	73.2128	66.9699	53.3482	66.0072	70.8481	71.455	70.5234	56.477	76.8584	83.8679	71.7244	74.077	72.432	69.3943
Smp_305350	0.789193	0.820044	0.915697	1.04571	1.12157	2.08661	2.05678	2.17495	1.59398	2.40697	1.24554	1.36503	1.58125	1.46726	1.43964	1.99901	2.13252	1.6119	2.36802	2.34659	0.784246	1.0526	0.907705	1.11277	1.17264	2.14862	2.79774	2.10988	1.82653	2.08228	1.75485	1.56602	2.03123	4.8521	3.10687	3.78991
Smp_176700	0	0	0	0	0	0.39004	0	0	0	0	0	0	0	0	0	0	0	0	0	0	0	0	0	0	0	0	0	0	0	0	0	0	0	0	0	0
Smp_323110	0	0	0	0	0	0	0	0	0	0	0	0	0	0	0	0	0	0	0	0	0	0	0	0	0	0	0	0	0	0	0	0	0	0	0	0
Smp_336800	0.198976	0.160496	0.213791	0.209972	0.281979	0.153021	0.192661	0.158602	0.145114	0.203021	0.216116	0.231642	0.281785	0.192355	0.195964	0.166936	0.168674	0.162548	0.109727	0.100211	0.154446	0.21156	0.169243	0.17415	0.101538	0.150047	0.189971	0.0908741	0.405524	0.322324	0.411764	0.457116	0.32317	0.260501	0.247642	0.231416
Smp_087760	1426.19	1395.7	1533.57	1461.03	1140.86	1376.83	1476.29	1455.71	1549.93	1654.81	302.194	280.52	280.481	342.52	348.824	247.552	265.286	285.076	266.232	297.836	1363.65	1015.98	1355.37	1180.72	1157.82	1050.53	1375.92	1697.69	1376.91	1660.54	1335.7	1352.22	1314.15	1153.29	1254.4	1528.56
Smp_306370	3.17601	3.44795	3.07032	3.85132	4.46653	5.54241	5.428	5.17657	4.64804	5.31593	5.01334	5.27097	5.5415	5.57717	5.34725	6.1341	6.4502	5.17513	6.63873	6.88911	3.08023	4.09654	2.7961	3.03206	3.01113	4.26394	4.84307	3.96025	5.13785	4.24998	4.92555	4.46737	4.37936	6.73712	4.88937	4.93716
Smp_337450	0	0	0	0.0453865	0	0	0.0578396	0	0	0.046685	0	0	0	0.0407633	0	0	0	0	0	0	0	0	0	0	0	0	0	0.0409227	0	0.0544312	0	0	0	0	0	0
Smp_176760	6.6082	6.36976	6.70041	6.14849	7.9477	11.4271	10.7738	11.1599	9.4632	11.7864	8.4898	8.92735	9.97083	11.4836	10.453	16.6884	15.9878	14.673	13.8949	14.0497	6.06168	6.37791	5.44392	5.60175	5.72204	11.7405	11.7042	8.12668	7.90149	7.30394	8.10951	7.62299	7.84618	13.992	12.1936	9.77228
Smp_241980	0.887403	1.19035	1.11857	1.24747	2.10994	1.94017	2.06915	1.63561	1.80846	1.99701	0.943875	1.1016	1.3179	1.44661	1.37024	1.25609	1.43875	1.00955	1.30681	1.43218	1.71717	1.63096	1.16621	1.38724	1.25796	1.91609	2.61044	2.53611	2.02094	1.67367	2.27511	2.40566	2.05753	2.77412	1.54886	1.97431
Smp_176780	0.940101	1.06849	0.925924	1.13755	1.12809	1.56143	1.76679	1.5104	1.52491	1.73077	3.6792	4.42026	4.57468	4.13993	4.14209	2.33105	2.47168	2.00054	1.46035	1.83232	1.02664	1.42351	0.727347	0.853243	0.887253	1.29317	1.61299	2.30777	1.2091	1.25767	1.16645	1.19131	1.0284	1.22341	1.4778	2.53265
Smp_341680	24.8339	23.5549	21.3943	22.0823	23.2577	30.5973	30.1605	30.1605	26.674	30.5859	18.5933	19.8571	19.2127	23.4967	23.4551	32.9201	32.2529	33.1789	35.5588	34.497	21.2213	20.9254	21.6555	21.8609	21.2203	26.239	27.7569	28.3306	19.2947	18.8614	18.949	17.7117	21.0437	25.2677	27.6988	29.619
Smp_099570	65.5774	64.149	61.154	58.7645	76.7755	109.692	105.575	108.893	99.3092	107.481	68.328	68.5876	71.2196	80.8487	82.0914	95.4418	92.8233	92.9898	110.677	114.387	69.667	87.2309	71.5166	84.0538	83.543	111.883	111.393	107.714	71.8871	72.8318	70.126	66.7257	88.4394	110.42	117.122	114.917
Smp_346480	3.46735	4.44578	3.71618	4.2587	5.29068	6.12613	6.66675	6.08736	5.11838	6.81959	4.57722	4.97938	5.90305	6.52593	5.81689	6.21111	6.9449	5.23493	6.89174	7.25178	3.53261	4.29227	3.05448	3.09211	2.98537	5.11705	7.42932	5.63178	7.44305	7.19131	7.14021	7.01073	6.14101	10.0926	7.13522	8.30698
Smp_241990	6.7097	6.47708	4.84374	5.18535	9.1016	6.08724	6.60811	6.11993	5.38511	4.79545	14.6892	14.9884	15.4211	17.2187	17.275	12.9466	10.4658	13.2422	11.3942	10.7164	8.647	12.9662	9.08465	9.72052	9.35035	8.46183	9.15591	10.037	7.96267	9.04278	7.27228	6.18519	7.97269	7.43816	6.29304	6.2542
Smp_345330	1.1187	1.36658	0.994487	1.24343	1.46617	1.59175	1.58461	1.45974	1.16639	1.54434	1.88909	2.48579	2.50656	2.95232	2.58133	2.08987	2.42111	1.69946	1.84914	1.98235	0.832656	1.23883	0.684836	0.992399	0.804757	1.38196	2.43712	1.54455	2.22264	1.87197	2.11407	2.04985	1.70227	3.153	1.56012	2.12436
Smp_085010	87.4692	45.3246	75.721	106.465	150.582	136.002	113.972	117.062	112.587	133.827	154.356	147.669	148.773	55.4742	84.0633	141.256	153.636	128.857	137.198	123.917	117.734	145.582	137.607	151.623	175.559	192.042	179.813	95.1019	88.603	108.379	175.881	201.824	248.629	287.503	240.247	121.394
Smp_168290	1.8652	1.01082	1.00204	0	2.33549	1.43441	2.15716	0	3.02547	0.870572	1.45187	0	0	0	0	0	0	0	0	0	1.79579	1.63992	0	0	0.660129	1.9722	1.39225	4.5787	0	0	1.30688	0.639773	0	0.719199	0	0
Smp_345790	0.0242789	0.0526308	0	0	0	0.0373429	0.168476	0.0520098	0	0.0453282	0	0	0	0	0	0	0	0.0362919	0	0	0.0311672	0	0	0	0.0687421	0.034229	0.0724905	0.158933	0.0567389	0	0	0.0999335	0	0.0374466	0.140468	0.0346913
Smp_103610	4143.05	2400.52	4904.87	5579.97	9075.1	7555.12	4915.15	4762.86	6611.76	5834.33	8256.31	8652.2	8107.62	2192.28	3803.27	6109.84	7162.52	6926.22	7094.63	6659.45	8362.88	8437.26	8369.37	9594.22	12918.4	9622.13	7153.1	6572.94	2719.27	4035.29	4644.62	6670.21	7351.06	7565.91	6759.68	3867.28
Smp_179960	0	0	0	0	0	0	0	0	0	0	0	0	0	0	0	0	0	0	0	0	0	0	0	0	0	0	0	0	0	0	0	0	0	0	0	0
Smp_333870	0	0	0	0	0	0	0	0	0	0	0	0	0	0	0	0	0	0	0	0	0	0	0	0	0	0	0	0	0	0	0	0	0	0	0	0
Smp_333930	0	0	0	0	0	0.209198	0	0	0	0	0	0	0	0	0	0	0	0	0	0	0	0	0	0	0	0	0	0	0.0794641	0	0	0	0	0	0	0.0971719
Smp_333220	0	0	0	0	0	0	0	0	0	0	0	0	0	0	0	0	0	0	0	0	0	0	0	0	0	0	0	0	0	0	0	0	0	0	0	0
Smp_334070	0	0	0	0	0	0	0	0	0	0	0	0	0	0	0	0	0	0	0	0	0	0	0	0	0	0	0	0	0	0	0	0	0	0	0	0
Smp_334240	0	0	0	0	0	0.105287	0	0	0	0	0	0	0	0	0	0	0	0	0	0	0	0	0	0	0	0	0	0	0	0	0	0	0	0	0	0.195621
Smp_067060	2764.55	1809.4	2608.66	3922.23	5984.22	2918.72	3481.32	3513.62	3361.54	2705.03	7805.47	9560.36	7250.41	2947.11	3870.3	7144.21	5754.64	6369.32	7131.03	6663.81	3568.96	4833.94	4369.48	4970.26	6362.72	5395.62	2912.06	3143.55	1918.14	2383.67	3164.01	3656.72	4501.83	4396.61	2986.9	1435.93
Smp_344940	6.38359	4.17178	7.86756	11.4161	12.3815	7.36387	14.9828	11.8649	16.2425	9.37669	22.7258	32.6567	19.0823	8.11079	13.3001	24.5751	12.5212	16.4181	24.7093	23.095	3.85634	5.61259	6.7613	5.65283	8.9042	5.4925	6.51676	4.45533	1.20662	0.86847	4.27545	3.47761	3.86089	4.12653	3.32668	1.47551
Smp_067090	27.2452	29.5759	27.5201	27.7642	27.215	32.5073	28.7995	29.7201	29.6434	32.6607	26.4852	27.7683	30.0443	27.2898	28.2611	31.5902	29.5749	28.2454	33.0141	34.3686	20.8723	22.544	20.5112	23.3683	19.5518	26.4039	26.6784	30.9581	12.6413	8.81394	17.8876	17.5995	17.3098	22.8829	27.3614	21.4981
Smp_158430	1.27506	1.73267	1.22686	1.49681	1.85337	4.31256	3.77098	3.73699	3.42989	4.16884	2.40966	2.33591	2.60069	2.38878	2.3836	4.82344	4.68772	4.03947	6.32779	6.748	0.912054	0.996494	0.935187	1.05045	1.27522	2.75454	4.17633	3.04177	1.37128	0.973491	1.44009	1.42738	1.56537	3.38527	3.75272	3.48969
Smp_158440	5.83688	5.7707	4.7124	4.97038	6.61188	7.71907	7.924	7.29186	7.00795	7.31242	8.93399	9.99732	9.9001	9.63957	10.2487	9.46634	9.58069	9.70343	12.4869	12.494	6.05035	5.83215	5.43907	5.70358	6.85763	7.18306	8.95803	8.24889	5.90242	4.44098	5.73324	4.93972	5.77387	6.76453	6.81711	6.89036
Smp_200460	0.131063	0.124299	0.158424	0.148678	0.123081	0.188986	0.170525	0.14038	0.141728	0.229398	0.127524	0.111202	0.0983589	0.0534134	0.0756868	0.197008	0.0814337	0.0857113	0.116544	0.198683	0.199794	0.182452	0.193585	0.123313	0.173946	0.115485	0.391319	0.294922	0.153144	0.124815	0.149226	0.314686	0.203406	0.202145	0.260658	0.538405
Smp_173020	2.41018	1.98699	2.27968	2.62645	3.2315	2.78387	2.58296	2.32237	2.47549	2.71896	3.36101	4.05831	4.03856	3.62559	3.78324	3.80473	3.15309	2.99763	2.72887	2.33771	1.86953	2.85271	1.79077	2.01216	1.90362	2.72884	2.91737	2.45951	1.77239	1.58505	2.21035	2.41308	2.36131	2.70548	1.93148	1.84823
Smp_092950	3.76208	4.2724	3.76944	4.97502	5.01897	6.55849	7.34286	6.43991	5.74301	7.18347	4.41813	5.29012	5.72434	5.17498	5.69243	6.30042	6.97057	5.16733	7.70573	8.07436	3.72735	3.86525	2.77647	3.14221	3.30697	5.37625	7.67717	7.65513	4.34259	4.9234	4.30867	4.49639	4.76743	7.03421	5.8499	6.6878
Smp_326440	1.29801	2.38088	1.60922	2.17472	1.33357	0.921436	1.96309	1.49723	2.37538	1.21168	1.47669	1.69432	1.6271	2.03458	1.61448	1.75485	1.4062	1.94025	1.57842	1.03791	3.01211	1.52165	2.41583	1.63973	1.62553	1.54843	2.08682	2.20594	0.933354	1.41272	1.25927	1.6439	0.85228	1.77099	1.94965	2.35402
Smp_092930	22.2261	23.6994	24.9765	27.8433	24.799	28.299	31.746	30.2072	27.9191	31.5977	17.6793	21.746	21.3096	26.0811	24.6862	30.0923	31.0307	26.424	36.475	35.0012	20.5382	21.8263	17.0516	18.5037	18.6081	25.0326	25.1022	24.6942	20.2342	17.7032	17.7602	18.5077	21.0083	27.9664	28.5406	25.5724
Smp_244890	0.159163	0.166565	0.117941	0.129502	0.164933	0.143507	0.20312	0.176357	0.21366	0.204934	0.102532	0.0931337	0.12239	0.107363	0.101423	0.0507687	0.0909365	0.032816	0.0867628	0.123612	0.0845463	0.12868	0.0926466	0.0901327	0.0776977	0.170229	0.327738	0.215567	0.0320654	0.041814	0.0615285	0.143073	0.170357	0.143905	0.119076	0.188212
Smp_244880	2.49024	1.66488	2.15053	2.99919	6.13912	4.04498	3.01462	4.58672	3.97642	5.04029	9.60143	7.8986	7.58522	3.03514	4.44416	8.18076	8.40636	6.05324	6.14417	6.04814	3.16689	8.70332	4.19056	5.15976	5.73285	9.67933	11.0486	4.11346	5.22133	5.92725	7.69682	10.4416	12.3529	12.9942	11.7819	7.8148
Smp_160410	13.7605	13.5089	13.3273	15.3698	16.9251	20.8896	17.8972	19.4174	18.6366	20.0124	15.8752	14.9261	15.2673	15.2381	15.6576	15.0318	16.1054	15.5549	19.9384	21.2571	14.8704	15.3274	13.6065	16.261	17.2643	21.9851	19.1405	20.0065	18.0299	17.2969	15.1256	14.8705	18.5794	20.7406	22.2536	27.6715
Smp_347660	10.5581	11.2002	10.1604	9.96032	12.162	15.1533	13.0396	12.6034	11.799	14.9386	7.6272	7.64209	8.42242	11.2476	10.6252	10.7461	11.5206	9.7539	12.9873	12.1946	11.6448	13.092	12.4716	12.3996	10.2523	15.6089	14.7877	12.2719	12.6994	10.8974	12.322	13.4732	13.2316	16.1358	17.1124	14.5664
Smp_306440	2.76212	3.10778	2.80206	2.69755	3.50537	3.93028	4.27281	3.68683	3.94209	3.80217	3.65614	3.74136	3.50543	4.18271	4.18338	3.7158	4.05382	3.91921	4.37756	4.56067	3.00581	2.9175	2.84804	3.11327	2.76894	3.52347	4.64154	3.87209	3.23158	3.02911	2.83422	2.92402	3.1117	4.18447	3.75684	4.28227
Smp_328690	0.412768	0.526343	0.402506	0.333675	0.938135	0.880285	0.738133	0.601867	0.525127	0.634637	2.09519	2.3603	2.43355	3.00251	2.71886	1.92514	1.85059	1.5451	1.69437	1.76677	0.716893	1.16295	0.73776	0.868695	0.834781	0.645504	1.60008	0.976369	1.30508	1.56293	1.40961	1.16597	1.52346	1.52471	1.32952	1.47696
Smp_213650	38.348	34.0183	34.4351	34.4006	41.7901	49.6337	38.3436	45.5723	41.8272	46.5265	28.3877	27.3797	29.2886	30.9866	28.0807	28.6236	33.1426	27.5048	37.5614	40.7818	30.005	31.2873	31.5272	34.7099	34.4192	44.6379	39.5132	44.1296	36.8028	30.8518	33.0639	35.7838	39.6197	43.4649	50.032	50.6097
Smp_213640	4.8923	5.39569	4.56491	5.3746	6.87813	5.77559	4.51655	4.87237	4.17665	6.81031	3.00644	3.67758	4.78496	6.15633	5.25394	5.35913	4.90627	4.61872	6.03792	6.09671	4.65515	4.75419	4.70876	5.1683	4.192	6.68553	10.6671	7.47969	11.734	11.9104	10.0731	10.1863	10.8896	11.8149	11.8558	17.0776
Smp_160460	5.03817	5.75452	5.41023	6.88687	8.70185	7.19624	7.0014	6.20609	6.01889	5.94143	4.65675	5.57695	5.45649	6.26674	5.96392	5.23571	5.74081	4.35613	7.01747	7.31257	5.89443	6.86438	3.71297	4.91351	4.06701	7.3141	8.16231	7.71524	8.69217	8.65208	7.58587	7.10231	6.6591	8.43286	4.7433	6.44883
Smp_244700	0.704116	0.747545	0.650881	0.904362	1.01792	0.998287	1.37997	1.1123	0.845072	1.25092	0.9247	0.961206	1.12235	1.24187	1.0197	0.623427	0.738657	0.554674	0.914109	0.985901	1.17488	1.35113	0.938472	0.931311	0.890995	1.14981	1.93788	0.997813	1.21957	0.990397	1.28804	1.18014	1.164	1.54709	1.11516	1.16721
Smp_070540	5.70465	6.34394	5.28896	5.16487	11.269	7.19777	6.65999	5.27239	5.55637	7.86825	3.03381	3.68449	5.00845	7.49677	5.63856	3.15618	3.40763	2.93314	2.47307	1.79909	6.78647	6.58476	7.63397	7.7978	6.39584	8.10911	10.4793	10.8477	13.6152	12.4029	13.0495	12.8413	14.1593	15.2363	13.2546	18.74
Smp_160490	0.7563	0.767297	0.689489	0.947502	1.42421	1.17109	0.983652	0.970988	0.732481	0.946085	1.22894	1.23153	1.49826	1.48196	1.41957	1.43688	1.47672	1.07341	1.32844	1.19117	1.17682	1.23886	1.05458	0.972296	0.998576	0.980089	1.09484	0.816807	1.46097	1.72665	1.68788	1.60016	1.90884	1.66528	1.04235	1.17526
Smp_244670	0.423126	0.450279	0.363704	0.488723	0.526601	0.508809	0.58723	0.379045	0.499155	0.387802	0.598837	0.926889	0.857782	1.32936	1.31504	0.697405	0.624592	0.574986	0.620249	0.77305	0.444415	0.324673	0.328991	0.410609	0.370296	0.41215	0.826916	0.667281	0.584308	0.427028	0.485133	0.66498	0.501466	0.46276	0.678775	0.758487
Smp_313840	1.56883	1.41768	1.58695	1.64048	1.68683	3.10806	2.82995	2.39264	2.59043	2.79864	1.44138	1.77063	1.65122	1.25776	1.45409	1.50218	1.57058	1.49382	1.95734	2.22786	1.65548	1.56778	1.38098	1.5034	1.45636	1.82847	2.33109	2.03231	1.07327	1.3116	1.67329	1.90546	1.88739	2.35169	1.97156	1.86366
Smp_164190	1.82439	2.5483	2.21448	3.20051	2.40864	4.15626	5.03212	4.4805	4.16032	4.50346	4.55145	4.87046	4.47818	3.99443	4.36117	5.6065	5.60295	3.8453	8.50741	11.0692	2.244	2.80986	2.84342	3.51007	4.69	5.70375	5.50413	3.42291	3.31806	2.9992	2.77052	2.79635	4.44259	6.33411	4.09621	3.14126
Smp_164180	0	0.036072	0.0178792	0.0151014	0.0138906	0.12797	0.15396	0.249525	0.0899719	0.124268	0.051811	0.0282372	0.0856323	0.0542526	0.038438	0.107748	0.12407	0.0994948	0.223598	0.245048	0.0106807	0.0585218	0.0655423	0.0227728	0.0942288	0.117299	0.13663	0.177011	0.0291657	0	0.0233185	0.114154	0.129126	0.243819	0.373062	0.21399
Smp_330320	0	0.389674	0	0.326271	0	0.276484	0	0.385076	0.388774	0	0.279848	0	0	0	0	0	0	0	0	0.311432	0	0	0	0.246007	0	0	0.536713	1.76509	0.630135	0.195645	0	0.493266	0	0.831755	0.78001	2.05481
Smp_164200	9.29493	10.7557	9.85548	10.6349	11.022	15.2252	15.5161	13.8279	13.3959	16.6374	9.2107	9.74894	10.1489	10.8021	9.92795	12.5913	12.1285	11.3933	15.7775	17.3335	9.07213	9.59533	8.62347	8.14154	8.11005	12.1148	13.2305	10.9779	10.346	9.29926	10.7382	9.84175	10.9933	13.4047	14.1642	12.7682
Smp_077980	14.2791	17.3059	15.1331	15.7565	21.2115	22.9109	21.3559	20.8905	19.6172	20.0244	40.5187	43.7527	44.1725	42.4282	39.6057	51.6032	52.5605	47.6851	39.2977	41.3528	14.7476	21.7611	13.3484	16.3216	16.6311	17.7062	29.2865	30.3523	24.7619	20.6802	26.1719	21.9066	23.6718	27.6545	33.3035	32.7607
Smp_164210	19.2074	19.5946	18.754	20.075	20.4858	16.1481	17.9501	16.5572	16.4463	16.8176	14.3149	15.307	15.9548	17.4403	17.0613	15.9842	17.1061	15.0036	16.8929	16.6978	20.3004	22.6922	22.0295	19.9514	20.2677	19.0934	23.3845	22.2863	34.5362	37.8446	28.5681	26.1475	29.8191	25.4777	24.1814	34.0319
Smp_168930	14.0214	15.5223	14.2317	14.196	20.818	15.8821	15.7097	14.5327	13.9578	15.1759	17.2117	17.3528	18.5694	22.8572	21.3085	16.3744	17.0453	13.9881	17.0281	17.2241	17.8023	18.9321	17.0329	16.9072	15.4665	14.861	20.5652	16.4461	17.883	16.4146	21.6943	20.8189	19.6862	20.2988	17.0135	19.5627
Smp_114430	4.81002	4.50773	4.46854	4.4224	8.3811	3.94141	3.30376	2.83471	2.04424	2.74505	5.65705	5.41774	7.20607	10.238	9.41271	7.61641	9.67499	9.3878	7.5707	6.36829	4.88045	3.17642	4.49117	4.88672	4.1035	3.70158	4.07641	2.74997	12.468	9.41865	11.4205	8.44385	9.25797	10.8204	6.62304	9.66407
Smp_114435	0.186615	0.0288955	0.257799	0.24194	0.0890164	1.27113	0.92497	0.9423	0.432432	1.14477	0.871567	1.04049	1.21186	0.869181	0.821087	5.77055	7.57543	6.0373	2.52865	1.38562	0.479122	0.234394	0.255013	0.383085	0.283057	0.563775	1.01487	1.15617	0.404962	0.304662	0.466983	0.530369	0.517183	0.904599	0.578402	1.35229
Smp_086060	11.4115	11.1212	11.3599	11.9317	12.7011	13.0513	13.0398	12.2854	11.8549	12.783	14.0604	16.4515	17.2326	14.3415	15.2301	15.518	14.6089	14.5793	14.7402	14.4645	10.918	10.4963	9.79071	8.78291	7.48374	9.73541	13.1045	12.4502	8.95778	9.15045	9.59477	10.197	7.93181	9.68781	9.73406	11.7344
Smp_349660	9.14252	10.0516	12.9723	16.4353	10.9547	31.4208	32.9856	28.4872	29.9907	31.116	10.147	9.79843	10.5802	6.98839	9.22891	27.5157	23.4833	23.9975	42.8747	46.0025	11.9049	7.74343	9.00875	12.033	16.225	29.1707	26.1218	35.9376	9.14945	4.90384	7.90772	8.28247	11.3376	15.4504	26.0046	29.0646
Smp_154980	21.801	23.0393	21.1583	21.7495	24.9487	29.88	30.2692	31.6531	27.9096	32.3843	20.5465	20.5947	22.3757	24.9753	24.3031	26.2254	25.5931	24.0913	30.6886	34.4554	25.4225	25.0005	24.7856	24.2736	25.2876	31.4248	28.4179	26.7872	21.4596	17.7996	22.4481	25.2552	24.8179	29.1014	29.3918	25.6031
Smp_154970	13.4832	13.5307	9.91182	10.6863	17.6746	9.47934	6.60892	8.2958	4.68141	8.65549	15.8563	15.5472	20.5093	21.2357	19.7576	11.7806	13.5372	11.4951	7.64002	6.35471	9.63949	12.8905	11.905	11.4613	9.47152	8.24501	12.9961	12.8943	16.5183	17.6132	15.42	17.8621	18.4337	12.3343	12.4208	10.7519
Smp_200620	1.18641	2.57185	2.54949	5.74237	0.660243	0.608264	9.14745	2.5415	5.98712	4.43	1.23133	4.69757	4.74862	2.57872	3.04504	6.58472	4.58674	3.54687	3.75105	2.05545	4.06136	6.02688	6.23067	3.7885	2.79928	4.46034	7.08462	12.944	1.84839	3.01294	5.54184	4.34074	3.0688	5.48958	7.4361	18.0823
Smp_061100	5.96395	6.51312	5.88844	6.10873	5.60817	2.03295	2.84848	2.73472	2.91438	3.33435	1.47551	1.52079	1.5152	2.18618	2.18436	0.679906	0.726432	0.645725	0.947904	1.02767	5.71098	3.71872	5.19516	4.4736	3.55976	3.01784	2.82021	2.03646	5.9517	5.28404	5.79151	5.7146	5.83373	5.20089	2.90029	2.96647
Smp_154960	41.6463	41.2473	41.8315	44.3425	45.1004	42.887	41.5879	41.5613	39.0963	45.6415	42.9155	41.8427	44.2903	41.8785	40.9375	39.4857	38.8767	36.8464	42.5766	43.3674	32.8428	33.5828	34.2957	34.9239	34.7121	38.108	39.6614	42.6406	37.8026	35.8123	37.2751	37.2199	37.5499	41.2643	45.4542	43.2431
Smp_331210	0.0618165	0	0.132838	0.2244	0.0516019	0.0950789	0	0.132422	0	0.11541	0	0	0	0.0503855	0.095195	0	0	0.0462014	0.0488611	0	0.0793549	0.0362335	0	0	0	0	0.23071	0.101165	0.108347	0	0.0433128	0	0	0	0.0894116	0.0441638
Smp_196400	0.195104	0.203826	0.151541	0.140796	0.302183	0.357935	0.326232	0.281989	0.299949	0.320369	0.845343	0.869576	1.10886	1.0078	0.919459	0.7306	0.806218	0.685179	0.546255	0.724906	0.241406	0.496018	0.179883	0.382818	0.396004	0.394367	0.484273	0.369305	0.664701	0.805895	0.510578	0.393468	0.591002	0.580086	0.526999	0.601221
Smp_103790	37.8789	37.4709	35.3109	30.89	36.6076	75.7391	70.2164	70.4005	67.7304	62.7507	93.438	88.6306	88.3126	126.802	122.086	84.9814	75.5785	78.0732	65.7843	57.9534	35.0653	43.8423	36.0834	39.4266	49.3192	53.4778	59.0969	53.5211	36.9671	41.8652	41.119	34.0371	45.2909	54.2261	64.7426	73.2579
Smp_201070	0	0	0.10988	0.185617	0.0853669	0.471878	0.473092	0.657213	0.663524	0.477318	0.159206	0.173537	0	0.0833546	0.236227	1.41897	0.593049	0.687895	0.808328	1.15164	0.0656398	0.119885	0.287715	0.419862	0	0.648793	0.458007	0.251042	0.298738	0.612168	0.286616	0.280621	0.317427	0.709782	0.739584	0.80368
Smp_318490	0.181061	0.196248	0.0972711	0.0821586	0.0755711	0.626595	1.04701	0.872697	0.978976	0.422546	0	0	0	0.221369	0.0697067	0.418713	0.449997	0.202986	0.500901	0.470532	0.232431	0.265321	0.35658	0.0619472	0.384485	0.574345	0.675752	1.11117	0.423133	0.197063	0.317159	0.12421	0.281002	0.83778	0.523774	1.29356
Smp_016050	23.323	27.1046	25.0442	29.3184	27.4455	33.987	37.6386	35.931	31.5714	34.8509	31.8829	32.5103	32.7245	34.9174	34.293	28.3039	28.6211	25.8852	40.1581	40.6385	25.8616	28.0796	26.4402	24.3648	27.5678	31.2471	34.22	29.183	27.3417	23.1101	26.2389	22.712	26.3424	29.1369	35.77	27.2112
Smp_130910	49.4865	44.8055	48.4427	51.3259	52.5668	83.1013	78.2147	77.9102	72.1496	79.4037	56.1339	57.0913	59.6598	53.179	51.5918	68.8611	68.3986	67.2666	79.0383	84.5548	38.0868	42.5027	40.5776	40.9531	41.5598	54.9973	64.2556	61.4252	44.4214	43.4464	46.5895	46.5498	48.2931	66.9546	75.2322	73.5494
Smp_172850	9.67668	10.0487	9.37769	10.0768	11.0222	10.238	9.49927	9.56554	8.34155	11.0209	8.07356	8.09968	9.41772	9.45175	9.83781	8.87744	9.02467	8.17966	8.42727	8.59575	8.84239	9.19995	8.79091	8.36107	7.65444	9.78763	10.5588	11.5275	8.34486	6.92928	8.89639	9.10283	8.92536	10.7803	11.6235	10.9806
Smp_245010	2.09746	2.76903	1.95145	2.17821	4.34761	2.92558	2.78083	2.02812	2.15903	2.18842	3.5093	3.71588	3.78572	4.29063	4.11272	2.35922	2.7176	1.93828	5.77967	6.11096	2.85239	3.66938	2.87501	2.67067	2.48001	2.50911	3.87158	3.44311	5.14753	4.34368	4.56981	3.30486	4.20812	4.39063	4.09575	7.12285
Smp_016090	13.8526	16.0241	15.4541	18.9876	16.3498	20.2668	23.5247	19.7243	20.0327	18.8485	15.3927	18.1119	18.1537	17.9247	17.9738	25.1917	27.1455	22.3398	34.8021	35.751	13.1971	15.47	11.8965	11.1058	13.5635	17.4743	18.6914	19.4482	14.8962	16.4413	13.1452	11.6732	12.8201	17.8865	17.4445	20.3944
Smp_130940	27.2449	26.0818	30.5494	32.0455	25.4923	28.5684	32.2093	28.4139	29.7043	30.6826	19.6378	19.9416	22.2145	19.2849	22.3755	24.6219	24.26	23.6617	25.9447	26.5316	18.566	16.2585	15.7085	17.1864	17.3343	19.5844	22.9456	27.4638	10.9957	8.30326	13.9876	16.5539	13.1788	18.7299	20.53	15.1428
Smp_347280	1.0439	1.05178	0.900461	0.787248	1.98828	1.79783	1.49638	1.51182	1.16065	1.82542	2.96417	3.09375	3.79572	4.3502	3.76986	3.30491	3.03294	2.37359	2.66131	2.59821	1.576	2.31825	1.73734	1.89141	1.8733	1.7101	2.53516	1.66026	2.43097	2.1523	2.48273	2.51149	2.53285	2.57384	2.24359	2.27941
Smp_016200	22.2358	21.4613	21.9248	20.66	21.4152	22.6724	23.0223	22.6338	21.4608	20.1921	33.5216	33.5742	33.2515	31.4766	33.7065	31.2167	29.925	29.7332	30.2254	29.3644	22.0006	23.7173	21.2359	22.7298	22.5062	23.5221	22.8979	24.0246	23.3044	23.74	19.3636	17.1737	21.586	21.0439	22.2946	25.6122
Smp_016180	2.22434	2.58312	2.46059	3.26662	2.84006	4.66836	5.39848	4.60062	4.07013	4.3727	2.08112	2.69609	2.96034	2.64361	2.59857	4.57123	4.64316	3.30854	4.15724	4.68419	2.15211	2.0167	1.41498	1.79196	1.8692	3.90832	4.18762	3.22329	2.25661	2.09296	2.23413	2.07841	2.3	4.57992	3.11823	2.84167
Smp_319030	29.4043	28.6836	16.5867	31.355	39.2728	27.7011	22.9547	28.3452	25.4377	28.1348	46.921	36.1752	48.5476	62.3139	56.0358	65.2791	80.9965	69.7759	29.6333	29.2922	21.2326	20.2514	28.5406	22.6355	22.8948	25.3911	46.6404	25.2636	42.948	46.0043	47.9011	47.4034	38.7896	44.218	54.2263	42.54
Smp_130980	9.82845	10.4845	10.3934	10.8291	10.5738	11.2617	12.6735	11.9641	12.0484	14.4872	9.22232	10.0644	10.7672	10.6008	11.0036	10.7505	11.2893	11.1664	11.7311	11.9513	9.90684	9.99883	8.99469	9.77875	9.57581	11.2782	12.7964	12.1097	9.61981	7.73847	10.4188	10.3171	10.5854	11.9682	11.5096	10.452
Smp_342560	9.78927	11.3296	8.49656	8.6118	7.35983	1.09046	2.29165	1.77187	2.59487	1.88364	0.382059	0.30848	0.405382	0.400064	0.265949	0.0672631	0.120481	0.108694	0.0718446	0.0944842	9.52125	7.29897	9.22646	6.02056	2.48345	1.25582	1.09911	0.505754	12.9043	12.2274	12.1514	12.0468	7.60342	5.01882	1.74854	1.01303
Smp_130960	2.39449	2.40068	2.12254	2.44469	5.09699	2.71615	2.90776	2.56471	2.52461	2.73816	8.52719	9.14234	10.5766	11.6614	10.9701	8.91518	7.09173	4.51882	6.10381	5.65226	3.26596	5.57899	3.67149	3.39983	2.54236	2.95383	3.66403	3.86968	5.35101	3.87658	6.24957	5.70819	5.9459	4.70876	4.50241	3.97738
Smp_016130	28.0079	28.1234	26.6865	26.0893	33.967	31.7399	25.058	27.7916	25.6012	30.9795	28.0127	29.458	32.5882	34.3293	33.8539	38.9597	33.2723	30.7281	30.0326	29.572	23.2346	23.541	24.6206	21.8047	18.4785	28.4972	31.5564	33.123	17.0426	12.5384	23.475	22.6577	22.1439	27.3453	30.8035	22.6904
Smp_130950	47.7914	51.1537	48.3872	44.7604	53.077	54.2031	43.1062	49.7354	46.4368	42.6359	100.709	102.734	102.16	90.2654	89.9297	69.9782	74.0007	74.5005	70.454	62.537	47.6469	65.9864	50.7479	58.0347	62.1262	62.5397	50.6613	46.2004	49.6723	42.7862	45.6532	40.9744	48.1865	44.5014	43.7458	35.6939
Smp_171010	1.73513	1.50454	1.39988	1.04978	2.00237	1.39525	1.46456	1.34332	1.47473	1.06845	3.14671	2.92372	2.95549	2.87817	3.15019	2.23015	1.99731	1.82011	1.93452	1.64545	1.313	1.86279	1.08938	1.64138	1.80996	1.50207	2.06317	2.05249	1.75714	1.62343	1.80016	1.6205	1.8236	1.87802	1.6291	1.20049
Smp_089570	1690	1680.03	1734.47	1824.75	1983.85	1541.41	1482.09	1479.6	1487.62	1640.56	1708.75	1636.35	1747.46	1689.18	1569.75	1895.25	1967.8	1819.03	1776.39	1831.6	1208.9	1167.37	1367.68	1232.61	1078.69	1355.91	1848.04	1871.77	1069.15	746.892	1568.88	1541.3	1348.95	1745.9	1720.11	1212.39
Smp_171020	4.57766	5.87562	4.46009	4.71008	9.8925	5.8442	5.32324	5.06438	3.94061	4.54496	24.3684	25.6206	29.3775	28.6916	26.4199	18.4282	21.8808	16.3601	14.9056	13.8354	6.70763	10.921	6.90545	6.47765	6.34193	7.45149	7.45581	4.8506	13.1113	11.0625	12.281	9.69301	10.606	10.4048	6.33438	5.01324
Smp_089590	42.3451	41.4897	41.0214	39.7563	42.4376	51.3741	52.5179	52.2854	51.8561	55.3104	44.0161	46.7543	47.3999	52.964	52.9792	54.0119	51.0611	51.3504	60.4655	68.0013	38.5708	43.97	39.3471	38.8852	41.5149	46.1441	52.2862	49.3685	38.5491	32.2874	38.7083	40.0148	40.2737	47.0525	51.0787	51.9192
Smp_171030	2.7248	3.43457	3.21764	3.50778	3.72067	5.67723	6.02073	5.03513	4.02913	5.47722	2.77828	2.6295	3.25539	3.10789	2.97614	3.49488	3.41848	3.42237	3.19277	4.55481	2.26859	2.07168	1.94956	2.35892	1.84861	2.77373	6.29011	4.40225	3.16354	2.98456	3.61097	2.77102	3.49926	5.0485	5.30105	4.8885
Smp_245050	14.0697	13.6703	13.5514	13.1533	15.2394	22.6388	19.8267	20.9162	19.5125	22.7802	11.3437	11.4205	11.2719	12.8501	12.2207	18.7746	18.3071	17.3478	21.7393	23.9396	11.7178	12.4713	11.7633	12.5646	15.4918	19.126	21.6173	16.9331	15.0005	12.3572	16.0032	15.8139	17.9086	24.6224	24.2595	22.2428
Smp_171040	5.41976	5.91658	4.9751	6.00123	6.29428	7.10007	6.92728	6.99186	6.11729	7.03212	6.46451	6.77005	7.17153	6.86726	7.17961	9.47667	9.49025	7.39764	9.08825	8.78257	5.37145	5.96346	5.2427	5.53743	6.0489	7.03704	6.85966	6.31477	5.77862	5.66758	5.30304	5.06583	6.19177	6.99421	7.00456	6.05974
Smp_089630	47.4783	49.6303	50.806	55.1295	44.6676	59.2219	64.7872	63.4636	58.9597	61.4812	47.924	51.6645	47.7565	49.1992	52.7927	48.7388	47.2078	44.4645	60.1438	64.9522	59.7408	57.5817	51.0413	57.217	55.9774	59.2834	70.7349	77.779	51.39	51.9894	43.6115	39.0583	44.6679	50.3073	64.8343	64.5654
Smp_089640	240.412	236.094	230.687	238.733	242.013	215.35	211.249	213.813	201.535	205.37	281.793	284.468	282.407	287.296	290.266	302.182	303.425	305.393	253.136	236.907	198.866	220.205	198	210.072	205.883	210.389	203.304	187.154	189.033	172.42	209.122	193.15	205.366	205.818	186.837	166.561
Smp_089650	14.244	14.5137	12.961	16.421	15.9277	17.9702	17.6363	16.6584	16.5312	19.1217	17.185	17.9271	18.6425	17.0054	17.963	17.5798	17.6299	16.784	16.0112	15.8385	14.0975	12.7849	11.462	11.0057	10.6329	13.9849	16.9607	14.6198	10.7931	10.1564	13.7412	13.4278	11.48	16.1479	14.9239	13.6318
Smp_089670	49.7569	69.8012	48.5156	57.6044	123.659	616.583	395.835	358.714	319.084	451.433	172.461	178.327	228.992	241.827	218.045	966.743	1082.86	833.664	773.963	695.682	98.2902	132.767	79.4235	100.131	92.3477	188.824	530.877	854.532	238.831	199.548	254.203	233.874	228.434	414.968	938.97	2422.75
Smp_171060	0.0331868	0	0	0	0	0.25522	0.0767632	0.213277	0.14355	0	0	0.0563155	0	0	0	0	0	0.0992148	0.15739	0	0	0.0389047	0.112042	0	0	0.0935752	0.247718	0.108623	0.155113	0.361198	0.0930116	0.045533	0.154516	0.255929	0.816025	1.09065
Smp_171070	28.437	29.984	28.2212	27.1841	29.3249	62.6339	60.1347	57.2852	56.6452	59.2002	31.2581	31.0178	30.6915	32.8039	33.8746	56.2968	57.0974	52.1783	66.1386	66.8405	29.5745	33.6678	28.0855	29.7578	37.4573	55.4819	44.873	50.9925	27.1282	26.4501	25.7815	24.2627	28.3452	48.4478	53.5655	46.6257
Smp_089700	49.3067	52.1749	46.821	50.6016	59.2919	45.4937	42.9111	40.781	42.2385	40.0327	113.303	116.773	117.575	111.1	108.94	81.8432	85.145	72.5928	75.981	73.9287	47.9983	64.6834	45.4054	46.0257	54.0674	50.4113	49.9875	40.0512	52.646	37.236	57.746	42.9637	50.6652	53.0626	46.442	39.8984
Smp_171080	29.3063	26.373	23.3379	24.5648	22.7336	23.3028	21.9565	18.7805	18.5575	20.1986	25.3287	24.7598	27.9086	22.0288	23.8739	18.2899	20.1235	17.1943	17.234	20.1441	23.4931	27.8197	24.7935	23.5138	20.304	19.4896	24.9693	21.9792	18.5266	12.542	24.3387	26.4457	22.484	20.011	20.5648	20.5524
Smp_171090	121.722	112.875	108.18	122.74	124.69	99.7346	91.9387	93.9992	89.2144	91.0415	135.104	119.215	122.057	112.687	112.7	105.089	116.153	121.974	92.7674	86.4363	93.7542	94.8653	92.0825	93.2651	95.0948	95.867	93.2135	77.222	81.2996	86.7661	91.4991	76.0804	79.6455	76.1386	85.0954	68.4965
Smp_022640	1000.48	1070.66	1103.48	1184.56	942.889	1010.99	1191.1	1140.1	1196.17	1105.95	840.867	816.749	771.324	884.012	924.424	901.261	893.142	906.719	868.214	796.011	1615.67	1232.43	1525.98	1439.97	1313.24	1298.43	1176.08	1529.45	1266.77	1335.75	1206.3	1260.28	1164.3	1007.14	1138.95	1270.35
Smp_319400	0.0136787	0.029652	0	0	0	0	0	0	0	0	0	0	0.0234639	0.0445969	0	0	0	0.0204468	0	0	0.0175595	0	0.0153935	0	0	0	0.040841	0	0.0319665	0.0446626	0.0383368	0	0.021229	0	0.0395697	0
Smp_092150	0.152748	0.220747	0.218828	0.462075	0.340021	0.313252	0.471088	0.38175	0.385416	0.665414	0.198165	0.216002	0.655047	0.664011	1.09772	0.518083	0.506173	0.380544	0.442697	0.396954	0.196085	0.238754	0.229197	0.243882	0.216242	0.358914	3.4205	2.54144	2.43927	1.27456	1.53403	1.50194	1.85698	1.88473	2.79851	10.9128
Smp_151640	2.72008	1.79	2.71385	2.42446	3.5681	12.4391	12.5273	10.4572	9.76976	14.7362	0.831799	0.865457	0.874862	0.831408	0.785404	6.78458	6.84079	5.62699	11.0572	7.57372	2.40062	2.27767	2.0225	3.39016	2.8193	5.54682	13.0523	6.71701	2.8662	4.49357	3.50544	4.43176	4.7115	10.0388	19.3555	15.6854
Smp_055390	8.72368	9.55191	9.08629	8.9941	9.36279	15.6084	15.7515	15.2553	16.4286	15.8715	10.232	10.3725	9.00912	8.51327	9.04748	12.571	12.758	11.7095	14.8697	17.2729	8.70378	7.96571	7.8305	9.66465	10.2496	15.8547	11.5837	9.78484	10.2455	10.625	9.33492	8.63077	12.9864	18.8553	15.0643	12.6346
Smp_055400	21.8524	21.3336	20.5297	21.6198	21.5497	28.7412	27.7311	25.7536	27.1023	27.7773	16.062	16.6436	16.9954	17.6852	18.3261	21.0536	20.6164	20.4196	25.8127	26.5053	28.9476	28.758	29.326	28.9362	31.0143	38.5023	33.5813	35.4905	22.5461	24.6632	23.5641	23.9218	27.6263	30.204	29.1255	32.3473
Smp_151650	56.8169	61.4261	64.306	63.3852	58.1582	73.2167	69.6859	78.5219	69.9053	70.3758	59.313	59.5541	60.2509	54.2917	55.4244	56.9121	53.5068	57.6415	68.9051	73.1133	62.8139	61.0527	61.4693	60.4023	68.6983	79.1653	66.8386	76.1543	62.5081	88.2145	54.159	52.8676	64.7778	65.2226	68.6018	86.2191
Smp_055420	15.4449	17.3853	16.1091	17.753	19.1107	22.9137	21.413	20.6978	20.3818	21.1045	18.3762	19.1418	20.8194	22.1906	20.0465	23.9949	23.7767	22.6245	24.3408	24.2845	13.442	16.6274	16.3099	15.7632	18.9003	22.7141	24.9047	18.9669	23.2749	25.7717	20.0094	19.9174	23.4531	24.1519	23.9574	37.0986
Smp_151660	7.29496	5.62603	6.63225	5.98378	6.08953	3.12872	3.40719	4.95861	3.64089	3.40489	2.94839	2.97572	4.45193	2.7443	2.05236	4.02284	3.25418	3.14551	2.55039	1.33677	4.95246	3.947	3.55219	3.93577	5.06435	2.96672	3.14147	1.7219	7.9503	9.00847	8.64996	5.58185	7.07601	7.78944	3.65242	1.50339
Smp_151670	4.24309	4.63872	3.98422	5.09438	5.78703	6.09791	5.9667	5.5102	5.13519	6.34836	5.78421	6.59086	7.44188	6.67801	6.66962	5.36885	5.67041	5.41143	6.74243	7.79553	3.5184	4.76797	4.0328	3.70073	4.19131	5.17615	6.772	5.37289	6.41369	6.62803	6.27461	5.81156	6.14162	7.43728	7.14419	9.47643
Smp_055440	1.04603	0.914189	0.764086	1.44084	1.40124	1.19554	1.26237	1.18682	1.25187	1.02663	2.65832	3.32557	3.26951	2.74315	2.89062	1.63689	1.76741	1.45854	2.09807	2.06296	1.8258	2.07931	1.12134	1.32969	1.55693	1.77783	2.42571	2.31407	1.5218	1.61997	1.79609	1.6167	1.463	2.05336	1.27378	1.7723
Smp_055450	26.1243	23.465	24.083	26.173	33.0784	29.8271	28.4883	27.285	26.1408	29.4926	28.3441	27.0659	31.2311	35.0422	31.8663	34.32	33.462	29.2163	25.5772	24.8501	29.6081	32.7776	33.833	30.7793	28.8612	37.7474	53.1043	43.3168	48.4032	46.542	45.4529	46.4439	46.5399	50.9708	57.5369	64.9281
Smp_245120	0.241116	0.427648	0.353276	0.238711	0.878285	0.741713	0.912627	0.892161	0.592585	0.757085	4.19731	4.37053	5.84683	5.50282	5.43462	3.40639	2.90548	2.26081	1.7499	2.58235	0.323594	0.989306	0.641358	0.824941	0.605107	0.726218	1.66888	1.18379	2.0106	1.99205	1.64335	1.47364	1.19066	2.06228	2.20347	2.22374
Smp_245390	0	0	0	0	0	0	0	0	0	0	0	0	0	0	0	0	0	0	0	0	0	0	0	0	0	0	0	0	0	0	0	0	0	0	0	0
Smp_334270	0	0	0	0	0	0	0	0	0	0	0	0	0	0	0	0	0	0	0	0	0	0	0	0	0	0	0	0	0	0	0	0	0	0	0	0
Smp_334350	0	0	0	0	0	0	0	0	0	0	0	0	0	0	0	0	0	0	0	0	0	0	0	0	0	0	0	0	0	0	0	0	0	0	0	0
Smp_334520	0	0	0	0	0	0	0	0	0	0	0	0	0	0	0	0	0	0	0	0	0	0	0	0	0	0	0	0	0	0	0	0	0	0	0	0
Smp_334590	0	0	0	0	0	0	0	0	0	0	0	0	0	0	0	0	0	0	0	0	0	0	0	0	0	0	0	0	0	0	0	0	0	0	0	0
Smp_334660	0	0	0	0	0	0	0	0	0	0	0	0	0	0	0	0	0	0	0	0	0	0	0	0	0	0	0	0	0	0	0	0	0	0	0	0
Smp_334690	0	0	0	0	0	0	0	0	0	0	0	0	0	0	0	0	0	0	0	0	0	0	0	0	0	0	0	0	0	0	0	0	0	0	0	0
Smp_319550	0	0	0	0	0	0.0715712	0	0	0	0	0	0	0	0	0	0	0	0	0	0	0	0	0	0	0	0	0	0	0	0	0	0	0	0	0	0
Smp_319560	0.0861137	0	0.123367	0.0521002	0.0479228	0.22075	0.132791	0	0.124162	0.160773	0	0	0	0	0	0	0	0	0	0	0.0736971	0.0336502	0.226122	0.0785666	0.121909	0.0809369	0.171409	0	0.167704	0.0312414	0.120674	0.0393833	0	0.221363	0.24911	0.205075
Smp_112110	0	0	0	0	0	0	0	0	0	0	0	0	0	0	0	0	0	0	0	0	0	0	0	0	0	0	0	0	0	0	0	0	0	0	0	0
Smp_335410	0	0	0	0	0	0	0	0	0	0	0	0	0	0	0	0	0	0	0	0	0	0	0	0	0	0	0	0	0	0	0	0	0	0	0	0
Smp_335420	0	0	0	0	0	0	0	0	0	0	0	0	0	0	0	0	0	0	0	0	0	0	0	0	0	0	0	0	0	0	0	0	0	0	0	0
Smp_335440	0	0	0	0	0	0	0	0	0	0	0	0	0	0	0	0	0	0	0	0	0	0	0	0	0	0	0	0	0	0	0	0	0	0	0	0
Smp_335450	0	0	0	0	0	0	0	0	0	0	0	0	0	0	0	0	0	0	0	0	0	0	0	0	0	0	0	0	0	0	0	0	0	0	0	0
Smp_335430	0	0	0	0	0	0	0	0	0	0	0	0	0	0	0	0	0	0	0	0	0	0	0	0	0	0	0	0	0	0	0	0	0	0	0	0
Smp_319590	0	0.556951	0.110422	0	0.257364	0	0	0	0.111133	0	0	0	0	0	0	0	0	0	0	0	0.197891	0.120477	0.520442	0.0703223	0.0727445	0.0724439	0.230133	0.168187	0.180127	0.44741	0.216023	0.211504	0.159497	0	0.297293	0.440534
Smp_167830	4.67817	4.76193	4.98279	8.19577	1.62997	6.44459	16.0902	16.2958	17.772	11.3163	0	0	0	0	0.0626453	0.0752594	0	0.121616	0	0	7.20654	4.29198	4.62374	4.62076	4.03126	8.88947	29.879	133.281	4.51569	6.06567	5.7576	2.9023	7.44982	6.7762	18.4167	65.3918
Smp_331680	0	0.195964	0	0	0	0.139042	0	0	0	0.168774	0	0	0	0	0	0	0	0	0	0	0	0	0	0	0.127976	0	0	0	0	0	0	0	0	0	0	0
Smp_331690	0.0957758	0.207619	0	0.695351	0	0	0.221535	0	0.207139	0.536434	0	0	0	0	0	0	0	0	0	0	0.245898	0	0.215566	0	0	0	0.142981	0.470222	0	0.10424	0	0	0	0.29544	0	0.136851
Smp_331700	0.503176	0.601802	0.671141	0.503884	1.39045	2.18835	1.88629	1.30091	1.68866	1.84645	2.10693	2.09047	2.5894	2.82848	2.85901	1.6692	1.78241	1.2968	1.86518	1.89381	1.13596	1.13906	0.976307	1.18727	0.663209	1.02739	3.65228	2.61238	2.10852	1.66182	2.13967	1.76163	1.72341	3.37192	3.28763	4.28905
Smp_196600	4.7262	5.65486	5.06711	6.14592	5.82393	6.37244	7.22885	6.34418	6.36086	6.53185	7.92312	8.94006	9.07231	8.27148	8.24702	7.37157	7.24604	6.46833	9.40393	11.1391	4.86551	6.00821	3.87391	3.612	3.76537	5.45165	7.04798	6.16927	4.71563	4.6874	4.32215	3.79664	3.73099	5.88523	5.51911	6.0515
Smp_152180	20.7681	23.8426	20.1778	25.2349	30.3334	19.7851	18.322	17.4987	16.2034	16.4984	27.078	29.8093	30.8551	32.1471	31.3086	30.7283	32.7289	28.0715	43.227	49.075	21.3007	29.6953	22.2574	22.8211	24.8103	24.9753	32.359	29.7747	33.5999	32.3831	29.6349	22.132	29.0558	27.2849	23.7734	32.6812
Smp_152190	0	0	0.0387758	0	0.0301254	0.0555076	0	0	0	0	0.0280915	0	0.0309527	0.0588306	0	0.0333829	0.0298976	0.0809179	0.0570508	0.0937857	0.0231639	0	0	0.0246944	0.025545	0	0.0808139	0	0.0210846	0.0196391	0.126431	0.0495146	0.0280045	0.0278308	0.0521989	0.0773492
Smp_152200	0.383479	0.374081	0.329626	0.348017	0.320113	0.619314	0.487856	0.492889	0.29028	0.572759	0.26865	0.292831	0.460465	0.18754	0.324799	0.461145	0.508307	0.601883	0.424355	0.166094	0.393823	0.53946	0.409977	0.446085	0.407162	0.432511	0.830104	0.533442	0.380875	0.772135	0.644859	0.789213	1.01176	0.502742	0.610132	0.493147
Smp_152210	0.362254	0.375569	0.338458	0.200112	0.65738	0.629852	0.32788	0.708535	0.851594	0.588105	1.02983	1.22944	1.567	2.00268	1.43103	3.1761	4.43638	3.10771	1.89229	1.41893	0.626782	0.443132	0.460843	0.40954	0.401349	0.821586	1.01106	1.44344	1.23306	1.7485	1.32428	1.25336	1.41775	1.65188	1.25296	2.49805
Smp_200970	0	0	0	0	1.53409	0	0	0	1.98732	1.71554	0	0	0	0	0	0	0	0	0	0	0	2.1544	1.03408	1.25753	0	1.29547	0	0	0	0	0	5.04292	0	0	0	0
Smp_152220	0.962999	0.986582	0.864613	0.873945	1.3875	1.14639	1.23579	1.15863	1.61198	1.2807	2.21799	2.02588	2.53441	2.18273	1.79786	1.45212	1.44258	1.40991	1.41808	1.31415	0.914462	1.01293	0.794238	0.794351	0.859062	1.07869	1.23085	0.820375	1.27939	0.882993	1.27554	1.01357	1.01343	1.33269	1.07805	0.95189
Smp_056200	30.5638	28.5719	29.57	27.5026	31.5994	30.5117	28.6087	28.6171	25.7653	28.0729	39.8158	39.9168	40.2587	41.6049	41.6527	37.4762	39.2856	37.3763	32.7425	30.5034	29.5668	39.2611	30.6597	27.759	29.8269	30.8862	27.6299	22.4318	27.4445	26.1749	27.7615	27.7195	27.0203	27.7474	25.208	23.4488
Smp_152230	3.55116	3.89307	3.53617	4.3806	4.36175	7.02433	7.83812	7.61593	6.91577	7.41127	3.73834	4.77809	4.83001	5.49091	5.03065	6.2165	5.78963	5.6848	8.76759	9.68613	3.40075	4.06774	3.80888	4.00913	4.04944	6.91976	7.50327	6.03768	3.49429	3.17956	4.36143	3.79078	4.79876	7.45744	6.7643	6.10754
Smp_152260	0.518087	0.704076	0.660504	0.693043	0.756505	0.772492	0.938171	0.767043	0.832661	0.822317	0.905218	1.03778	0.932193	0.896222	0.892988	1.13435	1.1918	0.897584	1.11206	1.1611	0.516604	0.670499	0.386909	0.533392	0.576437	0.580756	0.75215	0.700075	0.609078	0.584566	0.69937	0.669525	0.604889	0.715989	0.524783	0.445978
Smp_319730	14.5421	12.2027	16.1289	17.4545	20.3624	9.01894	6.51035	12.0588	6.59456	8.3201	13.8756	14.7265	21.324	28.6766	27.451	12.5839	17.8767	12.6217	13.7191	9.34623	17.1625	16.2227	18.2129	15.4075	14.9421	18.1871	24.5107	19.5763	40.2879	33.4415	39.1133	41.5132	26.2092	24.5996	21.0337	21.7842
Smp_152270	217.568	229.071	240.137	269.81	222.938	233.882	241.683	262.561	237.517	242.389	544.75	540.466	518.12	364.094	382.519	380.301	436.12	398.105	354.953	333.799	265.026	343.141	262.356	273.614	254.504	295.032	274.576	333.016	309.295	324.224	273.317	256.009	250.715	254.19	275.676	258.146
Smp_056240	6.80849	7.13763	6.81175	7.89073	7.81707	8.95273	10.2365	8.95425	7.68843	10.6483	7.17635	9.25227	8.57741	7.68739	7.72611	9.11662	9.14495	7.97499	11.0367	11.8634	6.92766	8.66849	8.221	7.3625	8.02692	9.29195	12.1054	10.4026	8.59466	7.7625	7.71099	7.56501	8.0982	10.174	10.9618	10.1989
Smp_152280	0.0838208	0.0883962	0.0438139	0.0945729	0.117247	0.101048	0.104802	0.101912	0.0685939	0.126885	0.204555	0.188369	0.178758	0.199423	0.230252	0.121543	0.146389	0.128681	0.0752071	0.0981213	0.0785205	0.135443	0.0662853	0.0744078	0.0352782	0.0862342	0.131898	0.100101	0.108532	0.110954	0.126985	0.124329	0.098445	0.13627	0.170389	0.113295
Smp_056260	6.24275	7.00727	6.59903	8.10398	7.4542	5.56225	5.18714	4.37115	4.93746	5.12975	11.3857	12.4448	11.1938	10.4073	10.6714	5.19535	5.42284	4.56011	5.39751	5.95031	6.74311	7.38939	5.72944	6.60804	5.4914	5.6396	6.24325	3.86838	6.70437	7.54208	6.37004	7.34556	5.48708	5.32842	4.32483	3.05996
Smp_152290	0.145782	0.183148	0.145957	0.165376	0.25998	0.226773	0.260566	0.244865	0.139731	0.23815	0.343009	0.407616	0.420571	0.453692	0.367361	0.272768	0.323889	0.245153	0.238315	0.249697	0.199902	0.236928	0.158465	0.183638	0.220451	0.186843	0.363547	0.273822	0.303908	0.292089	0.31572	0.26593	0.313665	0.258063	0.251594	0.32429
Smp_056280	2.3339	2.02373	1.34896	1.54838	2.98283	2.15384	1.86154	2.68946	1.49689	1.92324	1.65383	2.0212	1.51857	1.54809	1.63594	2.1738	2.2402	1.6842	1.60304	0.864468	1.88029	2.54732	2.40913	2.42306	3.07618	2.49616	3.19586	1.87024	3.96843	3.6263	3.3608	4.06343	3.79702	3.05354	3.21279	1.88591
Smp_319810	0.276961	0.181935	0.315618	0.266582	0.329279	0.180723	0.184423	0.251704	0.172439	0.188029	0.0457304	0.0427257	0.100777	0.095771	0.0387736	0.0853984	0.0695294	0.043909	0.039803	0.0218107	0.285509	0.167259	0.245568	0.258431	0.118814	0.212982	0.112764	0.116748	0.353045	0.255766	0.576292	0.437572	0.390761	0.511312	0.139602	0.13791
Smp_152300	11.3213	12.1427	12.2914	12.3149	14.6204	19.9614	19.9823	20.6187	20.5607	20.8421	15.9669	20.4832	19.4202	15.6905	15.0045	19.8502	19.4118	18.9278	26.2534	28.7036	12.5584	14.613	12.3855	12.9024	16.6416	19.6872	24.3802	32.0201	12.2147	12.7941	15.7544	16.9403	19.2846	23.4239	27.2159	29.366
Smp_152310	0.0122489	0.0265527	0	0	0	0.0376797	0.0283325	0.0262394	0	0.0457369	0	0	0	0	0	0	0.0202951	0.0366191	0.0580909	0	0.0157241	0	0.027569	0	0.0867024	0.0172688	0.146288	0.200458	0.0143126	0	0.0171648	0	0.01901	0.0566765	0.106301	0.227527
Smp_200300	45.3784	44.2965	44.2545	50.2008	54.3047	68.077	61.9439	51.9815	54.0344	63.4846	54.3662	49.1009	54.6322	51.4632	56.9742	54.639	52.8359	47.6072	45.3635	48.0559	34.7366	38.7864	38.4465	40.4182	40.6239	43.3819	57.1982	50.0315	32.3646	23.0221	41.3868	37.0166	43.9777	52.446	48.4906	41.1165
Smp_336630	0.903735	1.17892	0.945246	1.59678	1.66903	2.48482	1.84991	1.45626	1.90267	1.62753	0.236564	0.352857	0.233222	0.4172	0.468011	0.902557	0.993844	0.753155	0.771227	0.914492	0.59547	0.487532	0.360012	0.394024	0.418918	1.60109	2.10135	1.93709	2.03724	1.07065	2.40959	2.32627	1.45223	3.09614	1.73518	1.97698
Smp_176440	15.8426	16.0216	14.6918	16.1213	17.6035	15.7463	14.8325	14.4185	13.2186	13.5895	19.9659	20.6029	20.4729	21.2719	21.538	19.0381	19.0817	17.3206	18.5227	18.5433	14.6175	18.4686	14.7777	14.3735	14.8269	14.4748	16.0929	14.8444	17.8576	18.1152	18.7898	16.6177	16.6203	15.2173	17.5101	18.2326
Smp_176430	0.45185	0.510591	0.325384	0.562749	0.70622	0.998114	1.01736	1.143	0.857684	0.951288	2.31611	2.80192	3.03439	3.07957	2.55385	3.44159	4.01412	2.92084	2.87242	3.75592	0.539938	0.833997	0.522021	0.588771	0.615856	1.21307	1.55363	0.873203	1.02226	0.761218	0.815067	0.708983	0.910147	1.40124	1.19935	1.13329
Smp_319890	0.0161202	0.0116483	0	0.019506	0	0.00826475	0.012429	0.0230216	0.0116214	0.010032	0.0418265	0.00911827	0.0645215	0.0437977	0.049649	0.0298231	0.0534189	0.0401606	0.0254836	0.0186188	0	0.0188976	0.00604705	0	0	0	0.0320872	0.0263813	0.138132	0.163752	0.0677694	0.0589795	0.0500364	0.0580139	0.0621769	0.176591
Smp_176460	6.3996	6.18766	7.31023	7.5939	6.98502	10.7853	9.9187	9.82812	9.9507	10.8772	9.67882	9.46625	9.03254	9.79498	8.95192	7.64386	8.24952	7.98797	9.45744	9.43889	5.63859	6.40209	5.67645	6.56412	9.66867	9.02233	7.58855	6.07914	4.75169	4.73803	6.30133	6.5093	4.97614	8.22203	7.67282	5.7547
Smp_098840	43.8992	50.107	42.8616	45.676	52.0502	66.5171	62.7359	60.9463	61.3805	58.163	69.902	72.5166	71.7858	71.7908	71.9449	85.6987	90.1094	86.797	92.5304	87.1972	40.411	55.7786	41.8507	41.4549	53.1747	58.4081	58.057	48.5053	43.6719	39.3339	44.0483	36.1576	42.7805	59.7657	63.7992	47.6772
Smp_098850	3.08145	4.46145	3.76293	3.96256	3.01838	3.13054	3.65585	3.70242	3.71339	4.01225	2.24813	2.66273	2.63316	3.00284	2.74913	4.48072	4.06943	4.36818	4.60167	4.31423	2.59822	2.75926	2.69999	3.01887	2.70433	2.8214	2.59717	2.79128	2.20555	1.83159	2.67693	3.18257	2.64705	2.85863	3.50312	2.29085
Smp_163240	0.761494	0.591561	0.569663	0.650978	1.01533	1.50303	1.17225	1.17473	0.916208	1.01411	1.09243	1.3363	1.45782	1.16934	1.26472	2.92818	3.25117	2.45137	2.18575	2.03071	0.744	0.935349	0.579106	0.725581	0.746894	1.29708	1.81192	1.87145	1.06593	0.848594	1.07803	0.791613	0.976113	1.63948	1.03752	1.30346
Smp_163230	11.4925	11.8607	11.1939	11.0419	11.387	17.7917	15.9497	15.0925	13.1842	14.9727	13.0491	13.6513	14.2068	16.0262	16.0244	12.0868	13.2879	12.1559	13.8826	14.0457	9.34897	13.1943	9.1798	10.6334	11.5656	13.4726	14.49	10.1603	11.575	10.1697	11.851	10.8833	12.2914	15.6061	16.5143	13.9759
Smp_163220	10.6128	11.4006	10.3089	12.7846	13.3193	29.579	24.0624	22.3072	24.1107	23.8119	17.0612	17.5994	17.4485	14.6824	16.4079	47.9491	45.3432	46.8856	46.6972	44.6116	7.85625	9.21713	8.16299	8.33225	11.3982	13.8078	21.0306	25.6658	10.8185	10.3282	11.6799	11.2916	12.9681	17.8582	28.5143	42.2229
Smp_163210	10.874	11.4983	10.0243	12.469	12.9978	8.75626	8.75586	7.98615	7.79178	8.15789	14.6699	16.4337	16.4192	16.2062	16.4707	15.4368	15.2893	14.1301	16.8442	17.5401	8.55436	11.3106	7.57565	7.41602	7.43991	7.93924	9.37412	8.76748	11.1001	11.9506	10.6985	9.69947	10.1046	9.7045	7.45698	9.65213
Smp_200310	10.4507	14.3082	10.6378	17.9702	10.1012	3.38401	13.995	8.24794	9.51675	10.2691	0.856295	0	0	0.896649	0	0	1.8227	0	0	0.952938	13.4157	0.644804	8.0469	4.51647	4.67204	2.32637	11.4959	22.5039	15.425	10.177	10.0202	8.30128	5.97551	5.0901	3.97787	6.28744
Smp_068990	46.3049	48.6177	49.6273	60.3653	46.9572	51.6408	63.7858	54.5047	53.8749	56.244	36.342	40.9138	39.4434	40.2548	39.8749	29.9323	30.6171	26.9741	40.354	46.3037	40.7476	39.5353	28.3708	27.0902	24.7445	37.8677	41.8395	50.9379	38.9785	32.371	37.8031	35.1834	29.0405	42.8923	37.2595	35.665
Smp_319950	0	0	0	0	0	0	0	0.03582	0	0.0156092	0	0.0141874	0	0	0	0	0.0554107	0	0	0	0	0	0	0	0	0	0	0	0.00976927	0	0	0	0	0	0	0
Smp_320000	0	0	0	0	0	0	0	0	0	0	0	0	0	0	0	0	0	0	0	0	0	0	0	0	0	0	0	0	0	0	0	0	0	0.205398	0	0
Smp_320030	0	0	0	0	0	0	0	0	0	0	0	0	0	0	0	0	0	0	0	0	0	0	0	0	0	0	0	0	0	0	0	0	0	0	0	0
Smp_345080	0.933929	1.29045	1.05326	1.26488	1.82404	2.22322	2.33338	2.03501	1.94276	2.20948	1.07936	1.0646	1.26573	1.4934	1.39704	1.18704	1.37319	1.1456	1.48767	1.43276	1.5787	1.54824	1.21548	1.22446	1.19094	1.90968	3.31264	2.82056	2.11175	1.50336	2.21538	2.48449	1.67072	3.03484	1.37919	2.09337
Smp_159550	2.84426	2.61931	2.96122	2.95703	3.34325	2.7355	3.0147	2.48661	2.30495	2.83885	2.53629	2.86825	2.86449	3.39723	3.01063	3.15218	3.02553	2.61792	3.15495	3.43409	2.21339	2.88072	2.52094	2.18313	1.98925	2.39255	3.04018	2.43291	2.6096	2.48241	3.31988	3.23181	3.04466	3.14095	3.36774	2.59946
Smp_159560	0.260832	0.304457	0.388042	0.291337	0.676644	0.734471	0.733267	0.550153	0.39922	0.57687	1.63675	1.92026	2.16139	1.7335	1.62522	1.73718	1.92149	1.45159	1.24969	1.38348	0.613004	0.738556	0.356754	0.516217	0.460147	0.758085	1.10826	1.08357	1.14878	0.969572	0.916594	0.776297	0.653917	0.990266	0.609433	0.768324
Smp_159570	2.4045	2.70398	2.082	2.23554	3.294	3.65006	3.55663	2.85693	3.03707	3.50784	5.63636	6.35003	6.34502	5.99789	6.16738	5.05801	4.7834	4.29197	6.02726	6.67343	2.35153	3.11308	2.29542	2.63038	2.70432	2.29498	4.33916	3.37658	3.33213	3.53915	3.67733	2.99765	3.48823	3.6118	4.22679	6.48471
Smp_159590	25.3291	26.423	25.1715	33.8917	36.803	45.3404	47.49	39.4446	38.0472	43.4961	50.6025	49.6561	55.5341	46.9274	44.3308	105.635	112.582	93.2974	113.496	110.53	27.9654	36.7363	22.9106	26.3232	30.7789	41.2549	57.4939	61.6828	49.799	43.2331	43.0658	32.4392	39.6456	47.6663	67.2702	75.7806
Smp_159600	2.84626	3.22358	2.97866	2.92298	3.68093	3.30835	3.29958	3.15191	3.0318	2.9438	15.8212	16.5335	16.6478	16.128	17.2079	11.3987	13.0813	11.3891	9.59113	10.3014	2.18537	4.15702	1.52456	2.80554	4.22625	3.32656	2.0693	0.521228	2.50812	2.41673	2.42646	2.02796	2.10598	2.05141	1.79402	0.740317
Smp_129610	3.53123	3.54897	3.26914	3.3464	2.6744	2.67305	3.44895	2.2985	2.97425	2.71797	3.08984	2.88072	3.11941	2.33215	2.00917	2.08756	2.18677	2.35686	1.29803	1.17819	2.84531	2.97038	3.67347	2.8265	3.366	2.86206	2.37639	1.46742	2.54281	1.8915	3.12012	2.79222	2.63465	2.36192	1.63938	1.21643
Smp_342440	0.645423	0.544103	0.616426	0.553196	0.897954	0.772111	0.91233	0.499277	0.465297	0.903744	0.837328	0.791003	0.64583	1.1106	1.24241	1.19406	0.802046	0.857576	0.850261	0.838646	0.483315	0.567469	0.564929	0.662464	0.532998	0.985762	0.749415	0.821535	1.17315	1.71713	0.87933	0.910133	1.22428	1.05077	1.19286	1.1784
Smp_129590	3.23065	4.09315	3.49259	3.84653	4.40268	5.81453	6.17349	5.29074	4.7557	5.24321	3.9814	4.17077	4.74909	5.40285	5.39835	6.11686	6.57388	5.47224	7.32382	7.69514	3.08869	3.85264	2.79287	3.14558	3.20318	4.56026	5.53062	4.82421	4.20784	3.16931	4.07505	4.08273	4.48221	5.44975	4.26373	5.45858
Smp_129580	2.20021	2.54518	2.37464	2.85634	2.75909	4.27187	3.74276	3.97351	3.69159	3.85908	3.50977	3.95962	3.2072	3.90035	3.70732	6.34303	6.8006	4.88168	6.27011	5.92293	2.36215	2.39424	2.3095	2.61275	2.61196	3.78351	4.36724	3.8833	3.03783	3.24837	3.58789	3.18795	3.54484	4.64135	4.03865	4.44082
Smp_302870	0	0.583838	0.578763	2.44422	1.79859	0.828498	0	1.1539	0.582491	0	0.419289	0.914059	0.923992	1.31715	0.82951	0.498269	0.446247	0.40259	0.851532	0.933222	0.691482	0	0	0	0	0	1.20622	0.440766	0.314705	0	0	1.10857	0	0	0	0
Smp_347120	2.90817	3.06205	2.32121	2.56383	3.32931	3.57841	4.61265	3.91589	2.87527	3.87821	8.14938	10.4339	8.97944	8.12707	8.57307	8.14723	7.57196	7.07958	6.56767	4.7505	2.23996	2.82479	2.15067	2.50168	3.05836	2.46001	5.45792	1.90373	5.7283	6.05907	4.42463	3.19206	4.38446	4.61358	3.48529	4.15539
Smp_129550	3.60764	3.48768	3.30396	3.83714	4.51039	7.49982	6.66814	6.18728	6.22295	7.08395	5.73605	6.37348	7.13976	7.19689	7.42442	12.1905	12.146	10.2108	12.8125	12.9761	3.95448	5.25272	4.29474	5.18518	5.86129	6.16221	6.99245	6.87457	4.08072	3.6934	4.53226	4.27925	4.41441	6.14017	5.91703	5.249
Smp_129560	23.4508	24.043	23.2889	26.0617	24.4634	42.8743	42.6482	40.4757	40.1402	43.3465	29.0991	31.4945	30.2179	29.0975	29.1751	42.0897	41.596	40.4692	56.8514	61.0044	21.9105	23.2325	21.3205	22.7195	26.9641	35.3506	33.9941	33.3795	20.7144	18.5102	20.5906	18.5588	21.2764	31.7246	34.1248	27.4909
Smp_013690	16.6647	16.054	15.2508	15.8827	19.1853	21.3168	18.7672	19.3931	18.0347	20.2412	14.9751	15.6461	17.262	16.7507	17.1119	20.0457	19.1255	18.8798	19.3666	19.9091	14.5702	17.9368	15.0248	16.114	15.8584	17.589	23.1108	24.1976	15.8861	14.72	17.9609	16.9054	18.7333	19.4706	22.7451	26.202
Smp_320230	3.29955	4.29158	2.83618	3.59331	5.19388	6.95998	6.75984	6.46239	8.56335	8.80029	1.90793	1.59974	2.10226	2.15152	1.8873	3.66259	4.5298	3.52296	4.02383	3.75654	4.47773	3.75753	4.88021	4.64458	5.07148	5.98088	6.33318	6.63409	1.98281	2.2573	4.35956	3.75099	4.09667	6.3977	3.40892	3.5023
Smp_332680	14.853	14.76	15.1266	16.3107	13.8983	15.7153	17.086	14.2898	15.1968	15.4483	23.9837	24.6147	25.1767	17.7484	17.5788	17.4696	17.8312	17.0257	18.7406	21.7935	11.9445	15.6645	11.357	11.5131	10.7477	12.3327	18.5166	16.269	12.8539	12.5516	14.6643	12.5765	11.5745	12.9947	14.1245	16.3227
Smp_342030	41.2491	40.2126	40.6602	41.9341	40.3455	51.2018	50.9435	50.7564	46.2836	50.6901	73.2215	69.5101	73.7079	40.2742	41.3179	51.8839	50.6861	51.0463	48.4131	48.1783	31.0222	39.6377	33.8948	36.28	35.9779	42.8904	50.8548	43.8539	28.336	28.3023	34.1246	30.588	33.6577	39.3013	40.0029	32.6746
Smp_124350	0.480085	0.617057	0.520395	0.670884	0.829882	0.940983	0.864788	0.664384	0.707518	0.753534	1.46833	1.71585	1.53773	1.84919	2.06746	1.08468	1.49938	1.01611	1.04102	1.32491	0.769003	0.7421	0.530709	0.5698	0.685659	0.748713	1.37633	0.910829	0.809188	0.661234	0.779925	0.658687	1.08795	1.22536	0.768137	0.934873
Smp_340110	8.65595	8.77596	7.91404	9.81692	10.9686	7.70699	8.89165	6.84119	6.81387	6.67498	12.061	13.9769	13.6676	14.5401	14.4724	16.2625	16.7115	12.6897	14.4316	15.7509	8.64787	10.5003	8.31927	7.31361	6.82724	6.79903	12.0955	11.1215	8.20454	7.89954	8.29503	8.96981	7.52629	7.99374	7.28648	9.29536
Smp_004080	13.743	11.9166	14.0088	13.6726	13.859	22.0759	24.7894	22.8393	20.8829	24.1642	11.0366	11.4655	11.6852	11.4663	11.9785	11.0932	10.3419	10.0998	9.86725	10.608	9.87345	10.0843	10.0194	8.85645	10.3389	12.8758	22.0537	19.1853	13.0411	18.0956	13.9083	11.6285	14.9855	14.9781	18.9384	24.1415
Smp_004070	0.638593	0.563385	0.414876	0.444763	0.607453	0.54821	0.343513	0.365856	0.481786	0.429761	0.947921	1.02064	0.75151	1.04101	1.10919	0.631925	0.713588	0.477282	0.73953	0.926257	0.486144	0.409129	0.518097	0.386159	0.241778	0.397809	0.642949	0.425324	0.763538	0.533395	0.655554	0.529774	0.334202	0.652807	0.515533	0.647214
Smp_004060	8.67605	8.49182	8.62548	8.98782	7.57632	11.0532	12.9215	11.3169	12.2608	12.6185	4.44502	5.05578	5.13438	4.67698	4.54564	6.45616	6.0335	5.81435	5.32048	5.75919	7.04731	6.19308	9.17387	8.66445	9.80255	10.1121	6.96002	7.11063	6.91434	6.53041	5.77942	6.26413	7.10714	8.93521	7.82072	6.44483
Smp_124340	0.315006	0.329655	0.245092	0.197156	0.253887	2.07168	1.69594	1.89642	1.64447	1.63251	0.304386	0.304135	0.326073	0.398414	0.234185	0.532535	0.512931	0.495224	1.51968	2.34295	0.132469	0.20374	0.244481	0.297309	0.392125	0.719754	0.608099	0.417748	0.184039	0.153689	0.228325	0.238452	0.25287	0.686892	1.27261	0.4113
Smp_340100	3.80211	3.82292	3.72015	4.21403	4.64597	6.50742	6.47427	6.72381	6.45596	5.7694	6.67476	7.31673	7.35462	5.80245	6.07935	9.63819	9.6908	8.86364	9.50179	10.3012	4.2266	4.83653	4.18773	4.64979	4.97028	6.62627	7.52381	4.75278	5.49194	6.32166	4.74989	4.00678	5.07217	7.89797	5.97912	7.40931
Smp_213670	25.8177	28.235	25.993	27.5325	33.9455	28.525	27.7306	23.9979	24.7693	28.8873	28.9278	26.5593	33.0082	37.3686	35.1083	33.7487	34.4881	30.3128	28.8944	27.147	22.3168	24.862	22.2783	23.1067	18.7174	26.222	33.4213	27.8656	23.0484	20.5738	30.3204	29.1469	27.1467	32.1867	33.2338	27.4697
Smp_213680	9.35105	9.61853	9.53491	10.437	10.2348	18.1245	18.9439	18.5363	17.2046	18.555	11.2115	11.7163	11.9385	11.9877	11.5053	19.7293	20.5895	18.3169	22.7037	24.0316	8.748	9.82788	9.41891	9.95028	11.5943	16.9152	19.4077	16.129	8.77838	7.04826	9.07495	8.66702	10.4152	16.3201	16.0045	11.7024
Smp_124320	8.55451	9.27206	9.20701	9.45799	8.80838	13.3468	12.8566	13.0076	12.0212	12.7688	8.8559	9.18633	9.28616	9.73336	9.85235	12.7868	12.5071	12.8954	13.1	14.8081	8.33373	7.85643	8.2668	7.44822	8.64737	12.6318	11.4094	9.47532	8.4144	6.32518	8.54962	9.22475	8.74985	13.3169	11.9441	9.13126
Smp_004000	16.9162	15.5862	14.8157	15.1508	15.7037	22.5343	25.3451	26.1101	20.3964	27.215	9.08505	9.31781	9.12341	10.9984	11.6032	11.2974	9.83235	10.9684	13.079	14.547	12.296	10.5937	13.1624	12.165	11.8171	18.607	16.9093	15.2726	11.5951	14.2037	13.4916	14.7297	14.8656	20.3941	21.7609	17.4158
Smp_003990	257.793	262.047	260.987	247.392	262.204	299.214	292.948	297.815	301.931	296.598	357.42	347.993	343.402	338.765	339.247	329.974	324.457	326.279	314.68	311.692	222.894	260.391	220.995	257.565	249.642	270.735	297.705	277.117	215.083	213.4	227.796	208.443	244.495	245.431	255.281	256.987
Smp_003980	9.11722	7.61635	8.79854	9.18729	9.61081	7.72123	7.61894	7.34785	7.26211	7.338	11.9348	12.4383	11.4291	9.73317	11.1208	8.3205	8.115	8.35152	10.2428	10.0841	8.01791	9.5215	8.15812	8.05697	9.21988	7.96694	8.33249	8.42018	5.973	5.66638	7.71251	6.41851	7.15683	6.51653	6.72224	6.95849
Smp_003970	150.173	136.729	148.401	136.84	122.955	130.773	136.006	133.097	139.055	130.755	90.6148	82.6053	84.341	85.9257	87.6734	92.2863	91.4974	98.0901	88.153	89.5363	128.005	109.122	124.801	118.936	110.93	103.239	95.9324	108.591	89.6845	80.6877	106.09	121.441	97.456	96.9862	103.394	87.0578
Smp_341700	5.02773	4.76886	5.3602	5.66713	4.77894	6.62739	7.15196	6.51228	6.87453	7.2118	6.16869	6.09195	5.94273	4.55334	4.66151	4.84704	4.8863	4.4471	4.51143	5.13929	5.4035	5.3457	6.04791	5.55903	5.61564	6.41664	7.42817	9.24151	4.50351	4.10523	4.87907	4.24227	5.41701	5.56376	6.21982	6.58994
Smp_124300	28.5919	30.6909	33.6445	33.5354	30.3527	35.7273	41.6421	39.833	40.7699	40.7164	56.7909	56.6493	59.5311	47.2523	49.7392	44.2505	40.7413	41.8547	46.7579	51.4485	28.5025	24.8496	27.8048	30.9525	37.797	37.5574	29.0251	24.8803	25.9209	23.1996	26.0572	24.3759	30.1131	38.0466	30.8026	20.8497
Smp_124290	56.5734	50.2753	50.806	52.2103	63.6248	52.4686	39.8433	53.2998	48.5766	39.0957	97.4504	96.0009	97.3339	101.217	106.279	78.7319	75.1754	83.8924	70.8352	69.6335	58.533	65.4628	56.5708	63.8643	71.9612	62.6959	54.6239	71.8567	61.8296	81.3012	54.4299	53.6003	64.1251	48.36	52.7607	67.9666
Smp_003940	4.55079	4.80213	4.35112	4.38466	4.86984	7.55452	8.71778	7.68723	6.26521	7.91609	4.89996	4.86474	5.60538	6.29104	5.44898	6.93561	6.56027	6.02334	8.87377	9.84661	4.94118	5.11159	5.15514	4.76011	4.93826	6.99522	8.35002	7.26709	5.27066	4.49477	4.70562	4.30463	5.28926	6.12224	7.2057	8.00635
Smp_003930	11.401	11.8239	9.87042	10.2723	13.0775	15.4541	12.1422	13.1779	12.9497	13.3226	24.5806	24.3573	22.1598	24.7361	25.3252	19.4991	18.9582	19.5556	23.7933	23.6601	10.9504	15.1923	10.2458	13.1332	15.3854	14.3389	18.0611	16.7789	14.0886	14.1047	12.1261	13.1104	12.9205	10.8163	15.6007	15.8218
Smp_124280	3.12008	3.52153	3.32469	2.80815	2.66909	4.24369	3.57865	4.30855	4.573	4.66973	1.84659	2.05656	2.03467	1.34512	1.98546	1.90819	2.00804	2.31266	2.11969	3.39521	2.38332	2.14622	2.06031	2.36435	2.29977	2.90828	2.77163	2.44757	1.8982	1.20678	1.95126	2.75954	2.36112	2.94304	2.34969	1.84222
Smp_320690	0.112706	0	0.242195	0	0	0	0	0	0	0	0	0	0.193332	0	0	0	0	0	0	0	0.289365	0	0	0	0	0	0	0	0	0	0	0	0	0.173832	0	0
Smp_003900	0.340879	0.37313	0.319117	0.343048	0.642354	0.508727	0.429367	0.498866	0.416065	0.441079	0.598985	0.750261	1.0421	0.962826	0.764022	0.337174	0.475326	0.403599	0.432168	0.608114	0.433259	0.680524	0.505155	0.665117	0.482574	0.528162	0.791044	0.447394	1.4	1.57953	1.02631	1.1345	0.995217	1.11398	0.795712	0.906627
Smp_342020	1.11518	1.20078	0.94913	1.58562	1.5807	3.81706	3.43742	3.12597	2.98711	3.13441	1.59555	1.72674	1.79573	1.75427	1.49562	10.126	10.6659	8.51353	8.66803	7.64363	0.993016	1.20719	1.06825	1.16215	1.28509	2.16049	3.40978	3.65405	2.0045	2.0105	1.90811	1.45639	1.886	3.63947	5.29077	8.98534
Smp_124240	40.6147	37.3044	36.1547	31.9784	44.8056	14.8984	13.9051	14.4412	14.8015	11.7254	68.8202	67.2144	71.7007	67.2626	67.4055	38.0551	40.4358	39.3317	31.5259	30.3687	35.8159	41.8934	31.7293	30.0255	29.0024	22.1583	17.4519	9.58665	54.4071	52.8512	48.8494	36.4526	38.8293	29.3364	15.1308	15.8164
Smp_003860	24.7953	24.3353	23.4796	25.0246	29.2503	32.1023	30.5043	31.6361	25.0452	33.2694	22.7366	20.668	25.5665	27.2282	25.3859	24.0956	27.3586	24.1118	28.472	29.9289	27.9825	34.1781	31.6141	31.1366	27.7345	37.2619	34.4942	36.5652	34.5446	33.3922	33.2573	29.4214	34.253	35.3854	42.3274	57.0761
Smp_124230	10.926	10.3901	10.4105	11.88	9.80888	11.494	12.676	9.49464	13.0412	12.8934	7.22102	7.55031	8.19227	7.98139	6.90483	8.58121	8.28303	8.67961	7.90287	11.2504	9.06386	7.87437	8.68046	8.3932	9.31462	8.52532	8.79669	6.29762	5.74104	5.17919	6.64436	8.41457	7.49194	7.97541	7.28047	3.73111
Smp_213690	8.83966	10.7669	10.1817	11.2047	9.83401	13.9608	15.9051	13.8212	13.9989	14.6706	10.8474	12.0143	12.2876	12.2943	12.3059	13.6679	13.3437	12.5419	18.2157	19.1992	8.46399	8.87533	7.89743	7.93021	9.13971	12.867	12.3395	12.8394	8.60344	8.34866	8.76731	8.81221	8.74785	12.787	11.3236	10.0867
Smp_213700	28.8395	27.3086	27.2645	34.2163	31.1723	46.8488	49.8486	44.0456	41.3548	53.2548	34.531	33.2873	38.6656	35.4249	36.6518	57.0168	54.1203	50.9777	64.2965	60.7992	26.2213	30.7493	26.5311	25.8605	24.0761	42.4982	42.6507	39.8339	35.0653	26.2467	33.1002	29.3831	36.7283	47.3952	47.245	51.6866
Smp_124210	0.10226	0.124138	0.127454	0.144773	0.191212	0.201324	0.193958	0.197154	0.150391	0.145097	0.433019	0.333173	0.368368	0.396747	0.453532	0.30648	0.30498	0.232343	0.145491	0.184252	0.131273	0.242155	0.145001	0.134349	0.147662	0.152819	0.357227	0.264417	0.332179	0.367282	0.295199	0.286218	0.260277	0.249199	0.298776	0.318533
Smp_245630	0.709739	1.09896	0.581017	0.552091	0.902798	0.675776	0.390874	1.30319	0.657854	0.694084	0.736614	0.344107	0.579744	0.606043	0.468416	1.06294	1.34396	0.656756	0.587708	0.99541	0.824332	0.435822	0.380341	0.185011	0.33492	0.667073	0.504548	0.387172	0.671353	0.220704	0.236805	0.370963	0.314714	0.260636	0.68438	0.531208
Smp_332790	0.15539	0.184799	0.16696	0.195862	0.255824	0.431533	0.361923	0.300511	0.375746	0.376741	0.342707	0.388204	0.414635	0.434499	0.398825	0.590928	0.491686	0.4952	0.585119	0.639382	0.178698	0.236559	0.195515	0.225948	0.250535	0.296662	0.402739	0.635755	0.189136	0.18674	0.302436	0.330162	0.236138	0.34785	0.357426	0.396266
Smp_003770	3103.08	2820.8	2880.65	3038.81	2784.04	3013.41	2949.85	2873.05	2745.21	2839.39	3369.93	3457.01	3499.72	2886.56	2920.51	4417.11	3969.18	4455.69	3866.95	4041.36	3700.94	3473.32	3864.09	3750.59	3677.01	3227.92	3918.24	5029.84	4016.61	5000.71	3020.81	3120.82	3290.81	2267.43	3799.16	5189.55
Smp_332800	0.346474	0.473607	0.275054	0.378523	0.974514	0.493872	0.538532	0.406562	0.346032	0.537677	0.505035	0.702159	0.912316	1.12602	1.0994	0.57771	0.978113	0.981385	0.757043	0.705409	0.664329	0.723086	0.928832	0.596479	0.801351	0.706257	1.14979	0.785519	1.17071	1.85785	1.20299	0.864448	1.19018	1.60656	1.4747	3.12964
Smp_124160	9.64955	9.21756	9.25533	8.56426	8.27832	9.81016	9.96231	9.60831	9.27044	9.83363	7.95429	7.06422	6.82335	8.16145	7.51974	6.49629	6.37485	6.95062	10.7334	12.0007	6.70868	6.56858	6.88449	7.16134	6.71867	6.79726	8.13959	8.35049	5.36119	3.97104	6.67943	6.11628	6.13086	7.02369	7.77711	6.90867
Smp_003700	190.177	187.621	190.626	185.066	189.782	230.972	232.137	227.665	210.12	234.786	162.381	162.77	163.587	166.416	175.15	193.538	181.912	194.8	178.143	178.465	149.962	140.342	142.911	132.452	133.873	156.872	181.205	215.088	124.471	101.848	127.074	125.939	130.689	133.967	163.528	163.307
Smp_124130	0.496392	0.56317	0.638028	0.555742	0.844225	0.784898	0.836995	0.904354	0.702338	0.675577	1.42278	1.41702	1.90989	2.11753	1.67173	1.47622	1.4374	1.24129	1.89212	1.99327	0.655092	0.75051	0.61083	0.79996	0.571379	0.784851	1.36436	0.964207	1.08958	1.23705	0.812629	0.712886	0.971986	1.01605	0.966257	1.43181
Smp_003670	16.3972	16.2794	14.6216	17.7778	20.1669	19.2511	18.6141	17.5629	16.5688	19.9488	22.4932	23.3489	24.4384	25.4703	24.5008	25.8909	25.1363	25.5149	28.7898	29.9217	16.0674	18.2967	17.0727	17.0141	16.5536	20.7486	23.275	20.9783	25.3043	23.5513	23.284	20.5611	23.3883	25.3162	24.0086	26.3581
Smp_003660	837.186	909.504	879.069	877.983	877.595	1388.98	1319.41	1374.84	1218.07	1313.84	1275.67	1338.13	1268.5	1189.01	1214.58	1065.47	1030.98	1084.38	1263.05	1210.32	879.525	841.187	839.392	825.509	834.576	890.561	1037.03	1099.23	500.499	361.071	537.62	532.903	569.335	670.274	940.766	693.515
Smp_124120	8.08714	8.52161	6.9685	7.99994	6.80606	13.3548	15.4302	14.4888	14.1699	13.6653	4.67748	4.42469	5.1312	6.10621	6.5225	6.02381	6.75458	6.68731	6.92582	7.70489	5.52213	5.89623	7.49231	8.00632	9.53753	11.5134	7.90381	7.42975	5.10376	3.83191	5.21197	5.88383	6.94314	10.0643	10.2423	6.4113
Smp_124110	5.29876	5.58162	5.23734	5.24592	5.79227	9.28776	8.83414	8.30435	7.25547	8.95052	6.80283	6.86048	7.65313	7.91803	7.48873	9.21944	9.12153	8.52917	11.8849	12.7071	5.2709	7.35455	5.93724	6.63157	6.98988	8.74773	7.63642	8.54024	7.23683	8.01396	6.69406	6.69566	7.50267	8.82708	8.65949	11.0865
Smp_003630	75.7041	80.3032	75.4204	78.3632	74.6662	113.07	109.743	108.178	98.544	114.649	85.3345	85.5051	87.725	87.0833	87.7854	103.578	97.4208	98.7728	120.621	123.681	72.8373	79.4084	72.7431	77.8014	86.7155	97.9317	99.4717	104.083	59.4208	58.2615	58.9199	56.9284	63.5022	76.6244	88.3095	84.6145
Smp_003620	18.7647	18.1641	17.7047	18.5293	19.4057	28.2614	25.4189	24.0767	23.7804	26.5512	23.8868	22.9737	25.5352	24.5453	24.2483	31.7935	31.4852	29.2618	31.6405	32.7529	17.4108	20.7324	16.5602	19.0787	19.8135	21.9842	22.7421	22.8248	19.4108	19.2815	18.6984	17.6044	20.6612	21.182	27.6795	29.958
Smp_003610	141.479	140.54	134.192	148.604	156.035	178.466	163.625	157.865	156.842	159.926	153.282	150.949	148.822	158.777	150.05	156.793	161.004	154.536	190.791	189.018	129.165	132.293	135.308	136.353	139.977	130.589	144.84	181.771	106.11	104.318	118.712	100.485	108.141	134.746	188.423	210.65
Smp_003600	3.21325	2.18198	2.99494	1.54589	2.00364	3.39407	2.77597	5.39058	4.1027	3.68618	1.44647	1.77375	1.72662	2.39817	1.37121	1.57569	0.833879	1.09951	1.95842	1.81094	2.18669	3.17688	1.91696	1.58944	1.64419	1.91029	3.23651	3.42126	1.9904	1.76968	2.33279	1.22167	1.14158	1.37334	3.58373	6.08487
Smp_188200	0.336246	0.312386	0.412894	0.217965	0.561369	3.32469	2.38883	2.4696	2.54526	2.82494	0.448686	0.20378	0.329591	0.0783051	0.295889	0.222168	0.238767	0.215408	0.607489	0.707377	0.493308	0.309712	0.351371	0.32869	0.374012	1.21898	1.68519	1.17917	0.280641	0.156841	0.20194	0.0659053	0.521846	1.22244	1.18113	0.960903
Smp_321880	0.824329	0	0	0	0	0	0	0	0.445705	0	0	0	0	0	0	0	0	0	0.325784	0.714075	0	0	0	0.282031	0	0.58108	0	0	0	0	0	0	0	0.317852	0.298078	0.294464
Smp_124100	3.46902	3.56735	3.81293	4.18836	3.28975	5.99082	6.50006	5.86231	6.01803	6.03605	5.88242	5.93868	5.57216	4.69092	5.15812	7.86357	7.81944	7.80111	8.59417	7.99044	3.87889	4.1206	3.74873	4.10583	4.16482	5.43509	4.95006	5.79254	2.94344	2.49817	2.58952	2.59843	3.15326	4.01285	4.10894	3.13083
Smp_342010	0.0346941	0	0.0745547	0.0629716	0.0868837	0.373537	0.320999	0.297284	0.225105	0.29148	0.4591	0.470987	0.565375	0.339343	0.373993	0.962785	0.948492	0.907559	0.904959	0.751345	0	0.0813434	0.195218	0.118701	0.270136	0.660321	0.725114	0.369059	0.101349	0.226562	0.0729271	0.190404	0.269223	0.45484	0.30109	0.7436
Smp_124080	0.12703	0.0983464	0.292474	0.230565	0.242375	0.0139559	0.188889	0.13606	0.196239	0.0508204	0.324891	0.400326	0.466934	0.562072	0.530971	0.453235	0.420949	0.393329	0.215158	0.282959	0.116479	0.202101	0.122533	0.0620875	0.141297	0.102337	0.270913	0.163341	0.455898	0.365392	0.419598	0.348575	0.436541	0.433834	0.223108	0.375983
Smp_124070	8.72467	7.7669	8.15381	8.12622	6.70802	9.20019	8.49714	8.63305	8.08872	10.2651	2.5867	2.22487	2.67398	2.06839	2.09351	1.12898	1.06116	1.13798	0.821428	0.764149	8.98172	6.78553	8.67614	9.00465	9.40889	7.97303	9.13721	8.94863	8.69085	9.47601	8.17054	8.98612	10.0053	9.12323	8.73919	9.56564
Smp_124060	3.39013	3.67449	3.02254	3.39301	3.14103	2.04319	1.84917	1.95721	2.132	2.28932	3.90216	3.40679	2.93859	1.55799	1.93461	2.55768	2.75874	2.58768	2.27104	1.96821	4.5603	3.75578	4.19394	3.89917	4.53553	2.80498	1.73188	2.57729	2.8586	3.72245	2.94813	3.6287	3.69417	3.09647	1.97357	1.64904
Smp_124050	34.1989	33.2651	31.6223	23.3545	40.0929	7.86396	5.78021	7.29846	5.89683	4.44229	36.3517	36.5574	35.5232	38.6531	35.3744	36.3643	39.1955	35.866	33.8313	29.581	42.5619	47.0579	41.1563	36.3604	35.3802	29.8862	18.9687	11.1778	50.8671	51.9613	44.5318	32.9266	38.2264	33.2877	16.7822	27.0279
Smp_342000	9.44047	7.51437	6.81508	10.9771	13.4215	5.89884	6.14149	8.21568	5.10436	5.78326	23.1936	25.6567	23.0256	27.8935	23.9649	11.598	13.1978	7.05577	4.78032	2.30001	7.47963	12.2775	10.624	10.8	10.3367	6.86267	10.46	5.31083	42.142	45.7549	38.1375	34.5064	29.7607	22.9784	10.0277	20.5499
Smp_124030	7.21999	7.86246	6.96598	7.48837	9.19654	10.5297	10.382	9.88208	9.73184	10.4959	10.746	9.38598	9.62408	10.9753	11.3803	16.1462	14.3102	15.7396	22.6124	23.6034	5.87825	6.36457	5.85469	6.37523	6.88365	10.2109	13.452	13.6336	6.76769	5.02078	7.43336	6.03379	8.63703	10.6638	12.0169	13.9928
Smp_124020	30.6704	36.8284	30.6421	33.6341	38.4438	42.234	37.5141	35.2931	29.103	37.5345	38.1481	38.0939	45.2289	40.9929	40.9502	38.204	38.4191	36.0046	37.925	38.6143	30.3845	32.7546	28.1183	29.5793	26.7336	32.0111	51.9239	56.0798	43.8685	39.2532	45.6348	41.5517	43.6622	42.4008	44.5476	55.801
Smp_321950	0.381621	0.275754	0.546714	0.230887	0.424749	0.39131	0	0.272501	0	0	0	0	0	0	0	0	0	0	0	0	0.653191	0.447372	0.286309	0	0	0.17934	0.189904	0.208179	0	0.276899	0.713039	0	0	0	0.551978	0.545287
Smp_245690	0.0202502	0.131693	0.130548	0.0367552	0.0676162	0.124586	0.0936801	0.216898	0.218981	0.11342	0.157628	0.206179	0.382102	0.330112	0.187108	0.262247	0.335524	0.181619	0.12805	0.105251	0.155973	0.142435	0.159522	0.0277132	0	0.142747	0.846468	0.497104	0.780847	0.440798	0.822943	0.639027	0.974265	1.03069	0.93728	2.89349
Smp_124010	0.0378111	0	0	0.068629	0.0315632	0.164777	0.247802	0.188996	0.177182	0.164716	0.00981071	0.0213875	0.0324299	0.0205461	0.0485231	0.151563	0.114856	0.122459	0.0597735	0.0655077	0.040449	0.0517133	0	0.0689946	0.115978	0.159921	0.0752628	0.185638	0.0147272	0	0.044155	0.0778165	0.088023	0.145795	0.136725	0.108054
Smp_124000	45.9396	64.2816	56.4921	59.8821	61.8153	35.8944	34.9855	36.602	37.7763	26.6832	144.661	144.626	142.44	121.23	113.633	119.562	122.782	108.77	77.7041	89.6925	44.4321	50.6791	48.7758	64.4948	66.8091	56.4629	43.5442	34.9611	67.8122	79.8537	61.3343	54.9849	72.0199	64.3604	63.0413	30.5153
Smp_003440	3.44942	3.57473	2.96052	2.98362	5.3581	3.46744	3.07803	3.57727	2.82158	2.34802	12.1537	11.698	13.1141	12.6669	12.7375	9.25861	10.0213	8.98625	6.79769	7.08817	3.81847	7.22489	3.79377	4.30645	4.55821	4.25244	3.8719	1.85324	6.76846	5.92959	5.82834	4.97612	5.84746	4.30609	3.36643	2.55759
Smp_321620	28.8672	29.1494	25.3917	28.7993	28.9533	34.1785	35.399	33.0056	31.0694	33.2959	28.9428	27.9133	30.259	34.9693	34.27	34.2509	33.9022	33.0714	35.8652	35.8977	30.5197	34.0381	31.9546	30.3135	31.4859	33.4632	38.4001	37.5629	33.7762	35.0032	34.7579	32.6813	33.975	37.0081	43.9438	46.4715
Smp_322050	0	0	0	0	0	0	0	0	0	0	0	0	0	0	0	0	0.0632356	0	0	0	0	0	0	0	0	0	0	0	0	0	0	0	0	0	0	0
Smp_003410	3107.78	3084.07	3019.09	3207.21	2631.87	2676.98	3008.09	2967.09	3186.81	2982.73	2203.56	2107.65	2138.75	2327.63	2300	2457.17	2374.97	2426.94	2227.63	2177.32	3839.97	3178.93	3620.75	3485.29	3287.14	3076.21	2669.56	2942.09	2527.51	2449.22	2391.34	2614.86	2693.16	2183.7	2652.76	2662.35
Smp_337440	0.645792	0.904922	0.677264	1.05126	1.81282	2.99448	2.72893	2.51968	2.27637	2.55347	1.89224	2.21997	2.56847	2.48549	2.41206	3.81746	4.45146	3.3013	4.21331	4.32698	2.01223	2.10247	1.44815	1.92871	1.63653	3.39702	5.25009	5.2629	2.65568	2.05035	2.57325	2.50311	2.25369	4.12173	3.03962	3.00277
Smp_341990	10.7166	10.5419	10.3456	10.9928	13.6897	14.3602	13.84	12.1741	12.2734	14.0508	14.3706	15.5539	15.695	17.086	16.7407	15.6506	15.8595	14.9997	17.4033	18.8196	9.01503	12.839	10.178	10.7107	10.0452	12.0639	15.55	11.5725	13.8787	12.9891	13.8116	12.431	13.8977	14.9635	14.5023	17.157
Smp_123940	5.81637	5.80138	5.7631	5.66874	6.10214	10.7649	10.7446	10.2538	9.67927	10.9858	5.72538	6.54796	6.28913	6.97288	7.59776	10.6768	9.77771	8.80421	12.2627	13.4881	6.27541	6.719	6.17625	6.34161	6.74427	9.3886	10.4653	9.0187	6.63766	5.46213	6.62837	6.13264	7.25311	9.56431	9.88588	8.53719
Smp_003340	15.4366	17.1154	15.2564	17.8626	16.8679	21.0558	21.1923	20.4063	18.6712	22.7678	17.1644	17.3177	18.33	19.0571	19.2431	20.2719	20.2781	18.8238	25.615	27.0214	13.6552	15.3485	13.8713	13.03	13.6712	16.4197	19.0024	17.44	15.344	14.2182	16.858	16.0593	16.4259	19.8718	20.3693	17.7093
Smp_003330	144.194	134.1	138.194	135.706	138.571	161.888	133.309	156.352	149.672	154.961	178.407	172.942	183.601	169.403	194.982	211.189	178.817	201.903	173.072	190.832	104.55	124.17	116.445	113.285	94.5056	122.35	145.502	151.493	92.8246	74.1094	98.8493	114.489	106.022	110.513	133.248	105.243
Smp_341980	63.1826	65.5175	64.3706	64.8093	70.4589	67.0344	64.2317	61.8408	61.1934	64.8168	53.1546	50.9556	53.3528	57.6701	61.2678	58.3324	56.046	56.2215	72.8555	73.1593	58.8484	60.2112	59.7248	55.3668	55.0611	56.3485	64.3529	67.6282	71.4877	78.4156	64.805	61.9918	67.0714	63.7926	71.1282	87.4006
[truncated: 9,622 more rows]
