# Supplementary material for: Transcriptional phenotype of the anti-parasitic benzodiazepine meclonazepam on the blood fluke Schistosoma mansoni
Source: PLoS Negl Trop Dis. 2025 Apr 8;19(4):e0012969. doi: 10.1371/journal.pntd.0012969 (PMC12058154; doi:10.1371/journal.pntd.0012969)
Supplement: S2 File — DESeq2 output for DMSO and MCLZ treated samples. (Sheet 1) Gene expression data for juvenile, four week parasites. (Sheet 2) Gene expression data for adult, seven week parasites. (XLSX) [file pntd.0012969.s005.xlsx]

## Sheet: Sheet 1 (4 week)
gene_id	Wormbase Parasite Gene description	baseMean	log2FoldChange (MCLZ vs DMSO)	lfcSE	stat	pvalue	padj
Smp_133770	Putative glutamine synthetase bacteria [Source:UniProtKB/TrEMBL;Acc:A0A3Q0KM88]	37.0294	6.17072	1.04575	5.90073	3.61888e-09	2.03867e-08
Smp_311640	Ferritin [Source:UniProtKB/TrEMBL;Acc:A0A5K4F500]	2193.07	5.49875	0.212516	25.8745	1.2916e-147	1.20865e-144
Smp_311630	Ferritin [Source:UniProtKB/TrEMBL;Acc:G4VBG5]	6398.11	5.48588	0.16323	33.6082	1.2729e-247	3.57346e-244
Smp_139140	Secreted protein [Source:UniProtKB/TrEMBL;Acc:A0A3Q0KMX5]	73.8625	5.01074	0.393327	12.7394	3.5719e-37	1.50413e-35
Smp_134870	Putative early growth response protein [Source:UniProtKB/TrEMBL;Acc:G4VFS3]	8945.11	4.98227	0.370599	13.4438	3.34624e-41	1.71842e-39
Smp_331130	Phage protein [Source:UniProtKB/TrEMBL;Acc:A0A5K4F799]	54.2993	4.93718	0.427733	11.5427	8.03895e-31	2.54526e-29
Smp_172460	Krueppel-like factor 10 [Source:UniProtKB/TrEMBL;Acc:G4VM64]	863.993	4.90863	0.234265	20.9533	1.75139e-97	5.46303e-95
Smp_337640		13.6766	4.72376	0.76366	6.18568	6.1834e-10	3.82916e-09
Smp_094930	Early growth response protein, putative [Source:UniProtKB/TrEMBL;Acc:A0A3Q0KJE7]	433.592	4.20632	0.166112	25.3222	1.81952e-141	1.39309e-138
Smp_311670	Putative kunitz-type protease inhibitor [Source:UniProtKB/TrEMBL;Acc:G4VEE0]	2464.1	3.96077	0.190345	20.8083	3.63932e-96	1.02168e-93
Smp_341290	Putative annexin [Source:UniProtKB/TrEMBL;Acc:G4VL82]	510.462	3.95684	0.188704	20.9685	1.27337e-97	4.12475e-95
Smp_120070	Putative short chain dehydrogenase [Source:UniProtKB/TrEMBL;Acc:G4VSH5]	16.3474	3.78251	0.522044	7.24558	4.30596e-13	3.75801e-12
Smp_311660	BPTI/Kunitz inhibitor domain-containing protein [Source:UniProtKB/TrEMBL;Acc:A0A5K4F396]	208.877	3.70097	0.230827	16.0335	7.45333e-58	7.05303e-56
Smp_333360	Secreted protein [Source:UniProtKB/TrEMBL;Acc:A0A5K4FC84]	54.7105	3.64639	0.405166	8.99974	2.26258e-19	3.5485e-18
Smp_129510	Calcineurin-like phosphoesterase domain-containing protein [Source:UniProtKB/TrEMBL;Acc:A0A3Q0KLF9]	1539.85	3.52747	0.141165	24.9882	8.20666e-138	5.75971e-135
Smp_326700	MSP domain-containing protein [Source:UniProtKB/TrEMBL;Acc:A0A5K4F666]	35.9675	3.49468	0.880001	3.97122	7.15042e-05	0.000209835
Smp_302320	Putative heat shock protein; Putative major egg antigen [Source:UniProtKB/TrEMBL;Acc:A0A5K4F393]	171.808	3.49127	0.82731	4.22003	2.4427e-05	7.83414e-05
Smp_334670		148.597	3.48837	0.229795	15.1804	4.77003e-52	3.82602e-50
Smp_317690	UPF0506 domain-containing protein [Source:UniProtKB/TrEMBL;Acc:A0A5K4F6R5]	24.5061	3.48538	0.405232	8.60094	7.90639e-18	1.07573e-16
Smp_350210		21.8159	3.46519	0.614146	5.64229	1.67801e-08	8.633e-08
Smp_330700		25.3724	3.3824	0.460229	7.34938	1.99135e-13	1.78416e-12
Smp_303290	Tetraspanin [Source:UniProtKB/TrEMBL;Acc:A0A5K4F3T7]	34.0415	3.32938	0.636224	5.23304	1.66744e-07	7.49771e-07
Smp_349610		142.487	3.31555	0.248176	13.3597	1.03993e-40	5.21325e-39
Smp_331630	UPF0506 domain-containing protein [Source:UniProtKB/TrEMBL;Acc:A0A5K4F7Z8]	115.05	3.30005	0.250141	13.1928	9.6573e-40	4.56931e-38
Smp_327780	DUF1474 family protein [Source:UniProtKB/TrEMBL;Acc:A0A5K4F6Z3]	13.9099	3.17965	0.656071	4.84651	1.25655e-06	4.9989e-06
Smp_151640	Apple domain-containing protein [Source:UniProtKB/TrEMBL;Acc:A0A3Q0KPU2]	102.921	3.11144	0.223177	13.9416	3.53993e-44	2.08485e-42
Smp_123260	Putative ubiquitin 1 [Source:UniProtKB/TrEMBL;Acc:A0A3Q0KKI5]	1444.2	2.96714	0.114336	25.9511	1.76932e-148	1.86265e-145
Smp_326390	Dynein light chain [Source:UniProtKB/TrEMBL;Acc:A0A5K4F8Q3]	12.3062	2.95479	0.505058	5.85039	4.90423e-09	2.71912e-08
Smp_349320		12.5496	2.87062	0.536249	5.35314	8.64424e-08	4.05355e-07
Smp_142820	SH2 domain-containing protein [Source:UniProtKB/TrEMBL;Acc:A0A3Q0KNT1]	367.193	2.86095	0.140778	20.3224	8.154e-92	1.90758e-89
Smp_156400	Putative cytochrome P450 [Source:UniProtKB/TrEMBL;Acc:A0A3Q0KQN6]	29.4257	2.84386	0.541559	5.25125	1.51073e-07	6.83316e-07
Smp_266750	Serine/threonine-protein kinase DDB_G0282963 [Source:UniProtKB/TrEMBL;Acc:A0A5K4F1M6]	903.41	2.8268	0.196473	14.3877	6.17884e-47	4.03397e-45
Smp_244640	Choline dehydrogenase [Source:UniProtKB/TrEMBL;Acc:A0A5K4F399]	2842.91	2.80308	0.0730993	38.3463	0	0
Smp_248150	FAD-binding PCMH-type domain-containing protein [Source:UniProtKB/TrEMBL;Acc:A0A5K4F4L2]	11.8775	2.80246	0.562057	4.98609	6.16134e-07	2.58549e-06
Smp_166350	UPAR/Ly6 domain-containing protein [Source:UniProtKB/TrEMBL;Acc:A0A3Q0KS58]	14.1514	2.76986	0.452426	6.12223	9.22749e-10	5.58691e-09
Smp_180660	Homeobox domain-containing protein [Source:UniProtKB/TrEMBL;Acc:A0A3Q0KTX3]	75.7173	2.76759	0.265393	10.4283	1.84249e-25	4.42093e-24
Smp_335140	EF-hand domain-containing protein [Source:UniProtKB/TrEMBL;Acc:A0A5K4F8K4]	23.3257	2.76171	0.361843	7.63233	2.30551e-14	2.26306e-13
Smp_244960	Dehydrogenase/reductase SDR family member 1 [Source:UniProtKB/TrEMBL;Acc:A0A5K4F1W9]	349.732	2.61498	0.307073	8.51582	1.65411e-17	2.18012e-16
Smp_337730	BPTI/Kunitz inhibitor domain-containing protein [Source:UniProtKB/TrEMBL;Acc:A0A5K4F396]	14.9624	2.58819	0.459318	5.63485	1.75213e-08	8.98688e-08
Smp_053560	non-specific serine/threonine protein kinase [Source:UniProtKB/TrEMBL;Acc:G4VJ06]	3367.81	2.58344	0.155222	16.6435	3.37317e-62	3.50726e-60
Smp_204720	ETS domain-containing protein [Source:UniProtKB/TrEMBL;Acc:A0A3Q0KV77]	374.93	2.54952	0.162843	15.6563	3.0074e-55	2.69451e-53
Smp_149750	BESS domain-containing protein [Source:UniProtKB/TrEMBL;Acc:A0A3Q0KPQ2]	63.9506	2.54651	0.219317	11.6111	3.61891e-31	1.1633e-29
Smp_205660	Ovule protein [Source:UniProtKB/TrEMBL;Acc:G4M225]	63.6061	2.46618	0.321585	7.66884	1.73554e-14	1.72571e-13
Smp_134390	Acyl-CoA: cholesterol acyltransferase protein isotype 1.1; O-acyltransferase [Source:UniProtKB/TrEMBL;Acc:A4K7Z0]	581.196	2.46338	0.184395	13.3592	1.04622e-40	5.21378e-39
Smp_072320	Putative heat shock protein 70 (Hsp70) [Source:UniProtKB/TrEMBL;Acc:A0A3Q0KHJ7]	21.5392	2.45521	0.417217	5.88474	3.98675e-09	2.22951e-08
Smp_303970	Non-specific serine/threonine protein kinase [Source:UniProtKB/TrEMBL;Acc:A0A5K4F2F5]	17.0565	2.45033	0.44305	5.53058	3.19165e-08	1.59621e-07
Smp_132200	Putative shoc2 [Source:UniProtKB/TrEMBL;Acc:A0A3Q0KLZ9]	2010.12	2.43897	0.1573	15.5052	3.20003e-54	2.77842e-52
Smp_344820	Nesprin-1 [Source:UniProtKB/TrEMBL;Acc:A0A5K4FED1]	176.868	2.41227	0.269135	8.96306	3.15805e-19	4.88917e-18
Smp_346220		229.243	2.39224	0.187851	12.7348	3.79054e-37	1.58825e-35
Smp_342020	Phosphodiesterase [Source:UniProtKB/TrEMBL;Acc:A0A5K4FCB7]	1327.55	2.392	0.115902	20.6381	1.24923e-94	3.28781e-92
Smp_322980		43.0051	2.37205	0.242071	9.79898	1.13725e-22	2.23261e-21
Smp_349590		67.2005	2.36894	0.326747	7.25008	4.16515e-13	3.65405e-12
Smp_121940	FERM domain-containing protein [Source:UniProtKB/TrEMBL;Acc:A0A3Q0KKE6]	2134.73	2.34434	0.0860208	27.2532	1.52365e-163	2.56643e-160
Smp_047650	Ferritin [Source:UniProtKB/TrEMBL;Acc:G4VBG6]	7797.45	2.34023	0.170681	13.7111	8.70985e-43	4.82595e-41
Smp_130370	Elongation of very long chain fatty acids protein [Source:UniProtKB/TrEMBL;Acc:A0A3Q0KLN9]	211.109	2.33874	0.200668	11.6548	2.16944e-31	7.05444e-30
Smp_304220	Hemicentin-1 [Source:UniProtKB/TrEMBL;Acc:A0A5K4F233]	16.0352	2.31665	0.446814	5.18481	2.1624e-07	9.60535e-07
Smp_313310	EF-hand domain-containing protein [Source:UniProtKB/TrEMBL;Acc:A0A5K4F3W6]	67.2998	2.28303	0.425427	5.36644	8.03053e-08	3.77628e-07
Smp_328330		51.3264	2.27863	0.221878	10.2697	9.64884e-25	2.22029e-23
Smp_072210	Putative papillomavirus regulatory factor prf-1 [Source:UniProtKB/TrEMBL;Acc:A0A3Q0KHJ1]	2764.69	2.24311	0.123981	18.0925	3.65397e-73	6.28036e-71
Smp_114435	GIY-YIG homing endonuclease [Source:UniProtKB/TrEMBL;Acc:A0A5K4EKB2]	128.241	2.24279	0.386345	5.80516	6.43044e-09	3.50078e-08
Smp_058380	Putative long-N-terminal adhesion GPCR [Source:UniProtKB/TrEMBL;Acc:A0A3Q0KGE0]	518.52	2.19121	0.138242	15.8505	1.39407e-56	1.27618e-54
Smp_350110		160.888	2.1472	0.210973	10.1776	2.49638e-24	5.59163e-23
Smp_147090	Serine/threonine-protein kinase DDB_G0282963 [Source:UniProtKB/TrEMBL;Acc:A0A3Q0KPA5]	47.034	2.14232	0.2506	8.54876	1.24417e-17	1.66853e-16
Smp_125890	Putative DNA photolyase [Source:UniProtKB/TrEMBL;Acc:A0A3Q0KL03]	809.184	2.13104	0.152865	13.9407	3.58597e-44	2.0973e-42
Smp_179350	IRS-type PTB domain-containing protein [Source:UniProtKB/TrEMBL;Acc:A0A3Q0KTN2]	2153.03	2.11601	0.126763	16.6927	1.48189e-62	1.57981e-60
Smp_145680	PH domain-containing protein [Source:UniProtKB/TrEMBL;Acc:A0A3Q0KP91]	1473.52	2.11514	0.112364	18.824	4.79829e-79	8.78505e-77
Smp_043360	Two-component sensor histidine kinase [Source:UniProtKB/TrEMBL;Acc:A0A3Q0KF48]	320.45	2.10741	0.201452	10.4611	1.30336e-25	3.18171e-24
Smp_316490	Annexin [Source:UniProtKB/TrEMBL;Acc:A0A5K4F424]	754.033	2.10719	0.167537	12.5775	2.80929e-36	1.14299e-34
Smp_318480	Membrane protein UL56 [Source:UniProtKB/TrEMBL;Acc:A0A5K4F8B0]	12.0073	2.06661	0.505282	4.09001	4.31346e-05	0.000132487
Smp_245370	Equilibrative nucleoside transporter 3 [Source:UniProtKB/TrEMBL;Acc:A0A5K4F1R9]	4749.61	2.05457	0.139161	14.764	2.5016e-49	1.81625e-47
Smp_247080	Aminopeptidase [Source:UniProtKB/TrEMBL;Acc:A0A5K4F103]	23.2449	2.05356	0.356977	5.75264	8.78585e-09	4.68913e-08
Smp_200090	Smp_200090 [Source:UniProtKB/TrEMBL;Acc:G4VAG4]	346.6	2.04273	0.130295	15.6777	2.14782e-55	1.94505e-53
Smp_343500	HTH myb-type domain-containing protein [Source:UniProtKB/TrEMBL;Acc:A0A5K4FF61]	251.724	2.03065	0.130918	15.5109	2.92745e-54	2.56823e-52
Smp_349080		16.4629	2.02819	0.599867	3.38107	0.000722049	0.00173448
Smp_089670	Putative macroglobulin/complement [Source:UniProtKB/TrEMBL;Acc:A0A3Q0KJ08]	14014.4	2.01735	0.138426	14.5735	4.14289e-48	2.76916e-46
Smp_138210	SHSP domain-containing protein [Source:UniProtKB/TrEMBL;Acc:A0A3Q0KMT1]	480.518	1.97997	0.176427	11.2226	3.15846e-29	9.20433e-28
Smp_169870	Putative cystinosin [Source:UniProtKB/TrEMBL;Acc:G4VMC2]	1010.39	1.9479	0.118192	16.4807	5.04803e-61	5.1847e-59
Smp_324210	SCP domain-containing protein [Source:UniProtKB/TrEMBL;Acc:A0A5K4F5R8]	223.734	1.94553	0.294573	6.60457	3.98671e-11	2.84061e-10
Smp_309480	Peroxiredoxin, Prx1 [Source:UniProtKB/TrEMBL;Acc:G4VKD9]	389.202	1.92269	0.201417	9.54582	1.35029e-21	2.43515e-20
Smp_322480	Ovule protein [Source:UniProtKB/TrEMBL;Acc:A0A5K4F987]	15.8636	1.91876	0.449664	4.26709	1.98041e-05	6.46724e-05
Smp_316210		18.5693	1.90779	0.398078	4.79251	1.64706e-06	6.42499e-06
Smp_316340	DH domain-containing protein [Source:UniProtKB/TrEMBL;Acc:A0A5K4F409]	1916.6	1.90745	0.0798689	23.8823	4.68167e-126	2.6286e-123
Smp_144600	Putative guanine-nucleotide-exchange-factor [Source:UniProtKB/TrEMBL;Acc:A0A3Q0KP30]	2489.97	1.89488	0.0813072	23.3052	3.93027e-120	1.9471e-117
Smp_181470	Putative recs1 protein (Responsive to centrifugal force and shear stressprotein 1 protein) [Source:UniProtKB/TrEMBL;Acc:G4VEN1]	1548.54	1.88088	0.378317	4.9717	6.63694e-07	2.76304e-06
Smp_034500	Putative dual specificity protein phosphatase [Source:UniProtKB/TrEMBL;Acc:G4V927]	1013.5	1.87557	0.160704	11.671	1.79372e-31	5.85531e-30
Smp_198980	Ccr4-not transcription complex, putative [Source:UniProtKB/TrEMBL;Acc:A0A3Q0KUK7]	3683.02	1.86787	0.0478134	39.0659	0	0
Smp_124590	Leucine-rich repeat protein [Source:UniProtKB/TrEMBL;Acc:A0A3Q0KKP4]	20.9996	1.86422	0.424559	4.39095	1.12855e-05	3.82327e-05
Smp_336230	Serine/threonine-protein phosphatase [Source:UniProtKB/TrEMBL;Acc:A0A5K4F9K4]	13.8583	1.85769	0.430458	4.31561	1.59165e-05	5.2713e-05
Smp_329270	Alcohol dehydrogenase transcription factor myb/sant-like protein [Source:UniProtKB/TrEMBL;Acc:A0A5K4F7B8]	40.8449	1.84144	0.271423	6.78438	1.16583e-11	8.88565e-11
Smp_011000	Lipase [Source:UniProtKB/TrEMBL;Acc:A0A3Q0KCA5]	1108.87	1.81894	0.108196	16.8115	2.00908e-63	2.28655e-61
Smp_185420	DDE_Tnp_1_7 domain-containing protein [Source:UniProtKB/TrEMBL;Acc:A0A3Q0KUI4]	7.31322	1.81267	0.526841	3.44065	0.000580328	0.00141832
Smp_011150	Taspase-1 (T02 family) [Source:UniProtKB/TrEMBL;Acc:G4VD96]	661.259	1.80871	0.184538	9.8013	1.11147e-22	2.1871e-21
Smp_142150	DUF4378 domain-containing protein [Source:UniProtKB/TrEMBL;Acc:A0A5K4EPH3]	41.038	1.7917	0.386223	4.63902	3.50073e-06	1.29882e-05
Smp_156740	Putative ocrl type II inositol 5-phosphatase [Source:UniProtKB/TrEMBL;Acc:A0A5K4ESV2]	494.323	1.78835	0.0838045	21.3395	4.87813e-101	1.71182e-98
Smp_326610	Trematode Eggshell Synthesis domain containing protein [Source:UniProtKB/TrEMBL;Acc:A0A5K4F8S8]	48.3404	1.78111	0.38888	4.5801	4.64749e-06	1.68785e-05
Smp_164050	O-phosphoseryl-tRNA(Sec) selenium transferase [Source:UniProtKB/TrEMBL;Acc:A0A3Q0KRT8]	1339.95	1.77877	0.0682945	26.0456	1.50776e-149	1.81405e-146
Smp_334510	ATG11 domain-containing protein [Source:UniProtKB/TrEMBL;Acc:A0A5K4FCP9]	3499.45	1.77386	0.100695	17.6161	1.85396e-69	2.86682e-67
Smp_202850	ZP domain-containing protein [Source:UniProtKB/TrEMBL;Acc:A0A3Q0KVC7]	39.384	1.75685	1.03025	1.70527	0.0881445	0.129172
Smp_073490	Protein kinase [Source:UniProtKB/TrEMBL;Acc:G4V778]	1091.23	1.74828	0.115292	15.1639	6.1313e-52	4.87149e-50
Smp_022450	Conserved plasma membrane protein [Source:UniProtKB/TrEMBL;Acc:A0A5K4EB74]	2746.04	1.7355	0.126635	13.7047	9.51193e-43	5.23592e-41
Smp_349660		286.784	1.73273	0.198664	8.72188	2.73611e-18	3.91231e-17
Smp_348320		223.982	1.71266	0.287878	5.94927	2.69343e-09	1.54209e-08
Smp_244650	Choline dehydrogenase [Source:UniProtKB/TrEMBL;Acc:A0A5K4F0H9]	1201.89	1.71008	0.0998007	17.135	8.13723e-66	1.05433e-63
Smp_131990	Growth arrest-specific 2-related [Source:UniProtKB/TrEMBL;Acc:A0A5K4EN39]	2441.37	1.69645	0.064701	26.2198	1.58238e-151	2.22114e-148
Smp_247920	Rho-GAP domain-containing protein [Source:UniProtKB/TrEMBL;Acc:A0A5K4F2M9]	1542.73	1.69609	0.0814763	20.8169	3.04113e-96	8.83186e-94
Smp_139620	PDZ domain-containing protein [Source:UniProtKB/TrEMBL;Acc:A0A3Q0KN61]	1193.51	1.69331	0.073058	23.1776	7.66232e-119	3.58511e-116
Smp_124340	NRF domain-containing protein [Source:UniProtKB/TrEMBL;Acc:A0A3Q0KKR7]	75.4433	1.68973	0.407637	4.1452	3.39519e-05	0.000106536
Smp_201730	Smp_201730 [Source:UniProtKB/TrEMBL;Acc:A0A3Q0KUS2]	381.477	1.68571	0.10239	16.4635	6.70774e-61	6.80633e-59
Smp_345720	Protein kinase domain-containing protein [Source:UniProtKB/TrEMBL;Acc:A0A5K4FCA1]	722.971	1.68497	0.123904	13.5989	4.0629e-42	2.17947e-40
Smp_081900	Membrane attack complex inhibition factor [Source:UniProtKB/TrEMBL;Acc:G4VAS6]	3071.18	1.68271	0.119546	14.0758	5.34625e-45	3.26276e-43
Smp_153500	Guanylate cyclase [Source:UniProtKB/TrEMBL;Acc:A0A3Q0KQ92]	2515.01	1.68231	0.114851	14.6478	1.39101e-48	9.52448e-47
Smp_159140	Solute carrier organic anion transporter family member [Source:UniProtKB/TrEMBL;Acc:A0A3Q0KR35]	1414.96	1.67758	0.0831898	20.1657	1.95844e-90	4.45784e-88
Smp_024860	Basic helix-loop-helix transcription factor,hes-related [Source:UniProtKB/TrEMBL;Acc:A0A3Q0KDG3]	261.686	1.66379	0.285846	5.82058	5.86451e-09	3.21975e-08
Smp_317490	Secreted protein [Source:UniProtKB/TrEMBL;Acc:A0A5K4F4Q4]	99.6099	1.66115	0.304418	5.45682	4.84744e-08	2.35032e-07
Smp_085380	Kelch-like ech-associated protein [Source:UniProtKB/TrEMBL;Acc:G4VRQ7]	2099.04	1.65872	0.1586	10.4585	1.33931e-25	3.26001e-24
Smp_027340	Putative insulin-inducedprotein [Source:UniProtKB/TrEMBL;Acc:A0A3Q0KDM8]	1104.7	1.65336	0.117849	14.0296	1.02802e-44	6.18425e-43
Smp_246710	Protein regulator of cytokinesis 1 [Source:UniProtKB/TrEMBL;Acc:A0A5K4F169]	1419.21	1.64969	0.0959961	17.1849	3.44245e-66	4.67619e-64
Smp_129310	Kinase [Source:UniProtKB/TrEMBL;Acc:A0A3Q0KLE9]	1296.82	1.63418	0.100098	16.3257	6.47469e-60	6.26779e-58
Smp_136160	P53 domain-containing protein [Source:UniProtKB/TrEMBL;Acc:A0A3Q0KMJ9]	1060.61	1.63304	0.0844778	19.331	2.94928e-83	5.64519e-81
Smp_316220	EGF-like domain-containing protein [Source:UniProtKB/TrEMBL;Acc:A0A5K4F4F5]	74.7723	1.63011	0.34331	4.74821	2.05225e-06	7.89949e-06
Smp_201330	Smp_201330 [Source:UniProtKB/TrEMBL;Acc:G4LV63]	46.5276	1.62406	0.374077	4.34151	1.41506e-05	4.72735e-05
Smp_170620	G_PROTEIN_RECEP_F1_2 domain-containing protein [Source:UniProtKB/TrEMBL;Acc:G4VAR9]	317.476	1.60216	0.126519	12.6634	9.43262e-37	3.89419e-35
Smp_139180	Frizzled, putative [Source:UniProtKB/TrEMBL;Acc:A0A3Q0KN05]	186.395	1.60209	0.19566	8.18816	2.6525e-16	3.11133e-15
Smp_331180	Apple domain-containing protein [Source:UniProtKB/TrEMBL;Acc:A0A5K4F7V3]	69.6387	1.60168	0.349469	4.58319	4.57946e-06	1.66673e-05
Smp_028800	PDZ domain-containing protein [Source:UniProtKB/TrEMBL;Acc:G4VBE5]	39.8337	1.60164	0.411991	3.88758	0.00010125	0.000289356
Smp_055100	EGF-like domain-containing protein [Source:UniProtKB/TrEMBL;Acc:G4VH76]	686.871	1.60159	0.0977656	16.382	2.57226e-60	2.51902e-58
Smp_322130	Chromatin modification-related protein eaf-1-like [Source:UniProtKB/TrEMBL;Acc:A0A5K4F960]	71.1858	1.58979	0.238674	6.6609	2.7216e-11	1.97427e-10
Smp_147420	EGF-like domain-containing protein [Source:UniProtKB/TrEMBL;Acc:A0A3Q0KPI8]	1461.98	1.58284	0.0724029	21.8615	6.04209e-106	2.31302e-103
Smp_086630		16.8984	1.58281	0.4301	3.68011	0.000233136	0.000615702
Smp_310050	GT23 domain-containing protein [Source:UniProtKB/TrEMBL;Acc:A0A5K4F6K9]	12.2895	1.56881	0.519322	3.02088	0.00252039	0.00546659
Smp_160610	Rho-GAP domain-containing protein [Source:UniProtKB/TrEMBL;Acc:A0A3Q0KRA3]	120.156	1.55883	0.179276	8.69514	3.46388e-18	4.90299e-17
Smp_034300	ETS domain-containing protein [Source:UniProtKB/TrEMBL;Acc:A0A3Q0KE96]	385.399	1.55599	0.105528	14.7449	3.3179e-49	2.38832e-47
Smp_305875	Multiple PDZ domain protein [Source:UniProtKB/TrEMBL;Acc:A0A5K4F4B7]	1521.96	1.54468	0.128703	12.002	3.4698e-33	1.21761e-31
Smp_321860		26.7679	1.53231	0.322894	4.74556	2.07928e-06	7.99257e-06
Smp_160160	MFS domain-containing protein [Source:UniProtKB/TrEMBL;Acc:A0A3Q0KR40]	450.554	1.52651	0.118932	12.8352	1.04197e-37	4.50022e-36
Smp_140020	C2 domain-containing protein [Source:UniProtKB/TrEMBL;Acc:A0A3Q0KN42]	3043.93	1.5261	0.0914046	16.6961	1.39994e-62	1.51157e-60
Smp_010370	Receptor expression-enhancing protein [Source:UniProtKB/TrEMBL;Acc:G4VML4]	2946.36	1.5249	0.170806	8.92768	4.35025e-19	6.63729e-18
Smp_344360	GATA zinc finger domain-containing protein 14-like [Source:UniProtKB/TrEMBL;Acc:A0A5K4FFJ0]	45.3617	1.52217	0.408907	3.72255	0.000197222	0.000528477
Smp_084860	DUF155 domain-containing protein [Source:UniProtKB/TrEMBL;Acc:A0A3Q0KIN3]	168.177	1.52155	0.250985	6.0623	1.34185e-09	7.96971e-09
Smp_345770	Phosphatase and actin regulator, putative [Source:UniProtKB/TrEMBL;Acc:A0A5K4FBI0]	862.72	1.51584	0.155536	9.74594	1.91989e-22	3.72565e-21
Smp_025890	Putative tbc1 domain family member [Source:UniProtKB/TrEMBL;Acc:A0A3Q0KDJ2]	263.351	1.5144	0.158205	9.57241	1.04445e-21	1.89169e-20
Smp_076450	Ras-GAP domain-containing protein [Source:UniProtKB/TrEMBL;Acc:A0A3Q0KHZ4]	753.464	1.50566	0.089349	16.8514	1.02434e-63	1.18178e-61
Smp_153920	Putative cyclin G2 [Source:UniProtKB/TrEMBL;Acc:G4VJ37]	2333.38	1.50246	0.0766812	19.5936	1.75469e-85	3.51858e-83
Smp_176110	F-box domain-containing protein [Source:UniProtKB/TrEMBL;Acc:A0A3Q0KTY4]	1354.04	1.49672	0.221775	6.74883	1.49046e-11	1.12479e-10
Smp_137800	AAA domain-containing protein [Source:UniProtKB/TrEMBL;Acc:A0A3Q0KMQ1]	566.192	1.49199	0.114791	12.9974	1.26558e-38	5.79276e-37
Smp_342370	non-specific protein-tyrosine kinase [Source:UniProtKB/TrEMBL;Acc:A0A5K4FEP7]	14.1759	1.48461	0.410608	3.61563	0.000299614	0.000775936
Smp_202770	Smp_202770 [Source:UniProtKB/TrEMBL;Acc:G4LWL0]	1294.02	1.47746	0.149852	9.85945	6.23885e-23	1.26307e-21
Smp_201810		999.972	1.47645	0.190068	7.76802	7.97236e-15	8.21826e-14
Smp_342040	Cell adhesion molecule [Source:UniProtKB/TrEMBL;Acc:A0A5K4FA29]	235.005	1.47477	0.232692	6.33787	2.32966e-10	1.51158e-09
Smp_090890	Serine/threonine protein kinase [Source:UniProtKB/TrEMBL;Acc:G4V8L0]	3103.03	1.47172	0.132773	11.0845	1.49158e-28	4.28741e-27
Smp_000050	Transient receptor potential cation channel,putative [Source:UniProtKB/TrEMBL;Acc:A0A3Q0KB94]	1199.31	1.46992	0.123681	11.8848	1.41949e-32	4.76293e-31
Smp_344230	POU domain protein [Source:UniProtKB/TrEMBL;Acc:A0A5K4FFG5]	125.264	1.46451	0.174274	8.40348	4.3344e-17	5.50593e-16
Smp_139540	DUF4509 domain-containing protein [Source:UniProtKB/TrEMBL;Acc:A0A3Q0KN40]	1441.45	1.46248	0.0864168	16.9235	3.01797e-64	3.57991e-62
Smp_346660	polynucleotide adenylyltransferase [Source:UniProtKB/TrEMBL;Acc:A0A5K4FCN1]	2395.64	1.46187	0.0595127	24.564	3.06459e-133	1.84357e-130
Smp_329110	Protein kinase domain-containing protein [Source:UniProtKB/TrEMBL;Acc:A0A5K4F9F5]	14.3825	1.45845	0.414699	3.51689	0.000436628	0.00109248
Smp_169480	BAH domain-containing protein [Source:UniProtKB/TrEMBL;Acc:A0A5K4F5G8]	1311.86	1.45344	0.0850584	17.0876	1.83676e-65	2.30883e-63
Smp_166800	Autophagy-related protein 28 [Source:UniProtKB/TrEMBL;Acc:A0A3Q0KS83]	262.765	1.44462	0.169519	8.52188	1.56983e-17	2.07879e-16
Smp_067490	Programmed cell death protein, putative [Source:UniProtKB/TrEMBL;Acc:A0A3Q0KH72]	1696.3	1.43956	0.114466	12.5763	2.85168e-36	1.15466e-34
Smp_132850	Acetyltransferase-related [Source:UniProtKB/TrEMBL;Acc:G4VTW0]	5983.45	1.43692	0.061633	23.3141	3.19033e-120	1.67931e-117
Smp_241480	Homeobox domain-containing protein [Source:UniProtKB/TrEMBL;Acc:A0A5K4F0R3]	70.4688	1.43378	0.215289	6.65979	2.74212e-11	1.98745e-10
Smp_335530	EGF-like domain-containing protein [Source:UniProtKB/TrEMBL;Acc:A0A5K4F8N0]	201.909	1.42967	0.211016	6.77517	1.24258e-11	9.46203e-11
Smp_344150	G_PROTEIN_RECEP_F1_2 domain-containing protein [Source:UniProtKB/TrEMBL;Acc:A0A5K4FAV5]	37.4882	1.42552	0.267704	5.32498	1.00967e-07	4.69283e-07
Smp_058700	Glutathione peroxidase [Source:UniProtKB/TrEMBL;Acc:A0A3Q0KGE8]	18.5528	1.42142	0.520407	2.73137	0.00630718	0.0124576
Smp_128350	Zinc finger protein [Source:UniProtKB/TrEMBL;Acc:G4VS90]	354.446	1.42118	0.213807	6.64702	2.99082e-11	2.15842e-10
Smp_138030	Histone-lysine N-methyltransferase [Source:UniProtKB/TrEMBL;Acc:A0A3Q0KMX8]	6624.49	1.41893	0.0673588	21.0653	1.65645e-98	5.58025e-96
Smp_163220	Solute carrier family 35 member F6 [Source:UniProtKB/TrEMBL;Acc:A0A3Q0KRI9]	1805.79	1.41785	0.0827124	17.1419	7.22016e-66	9.50128e-64
Smp_026280	GIT2 [Source:UniProtKB/TrEMBL;Acc:G4VEY7]	2898.49	1.41532	0.110245	12.8379	1.00596e-37	4.36711e-36
Smp_331120	Annexin [Source:UniProtKB/TrEMBL;Acc:A0A5K4FA27]	407.27	1.39717	0.178279	7.83697	4.61533e-15	4.89551e-14
Smp_203830		46.042	1.3917	0.291894	4.76783	1.86217e-06	7.22064e-06
Smp_123810	IRF-2BP1_2 domain-containing protein [Source:UniProtKB/TrEMBL;Acc:A0A3Q0KKL8]	28.8081	1.38782	0.29774	4.66119	3.14393e-06	1.17368e-05
Smp_163820	Phospholipid-transporting ATPase [Source:UniProtKB/TrEMBL;Acc:A0A3Q0KRT7]	825.804	1.38557	0.0989777	13.9988	1.58444e-44	9.39727e-43
Smp_158610	Helicase mot1, putative [Source:UniProtKB/TrEMBL;Acc:A0A3Q0KR15]	2627.36	1.3812	0.0543764	25.4008	2.46913e-142	2.0795e-139
Smp_099150	PH domain-containing protein [Source:UniProtKB/TrEMBL;Acc:A0A3Q0KJQ1]	3385.93	1.3798	0.167529	8.23619	1.77786e-16	2.13596e-15
Smp_085910	Mothers against decapentaplegic homolog [Source:UniProtKB/TrEMBL;Acc:G4LUM0]	3257.84	1.37584	0.105272	13.0694	4.92523e-39	2.30446e-37
Smp_067480	Programmed cell death protein, putative [Source:UniProtKB/TrEMBL;Acc:G4LZ74]	3645.84	1.3717	0.0462531	29.6564	2.80372e-193	5.90323e-190
Smp_008360	Adenosine kinase [Source:UniProtKB/TrEMBL;Acc:A0A3Q0KC34]	1853.15	1.36201	0.0779676	17.4689	2.47215e-68	3.52888e-66
Smp_022870	CRC domain-containing protein [Source:UniProtKB/TrEMBL;Acc:A0A3Q0KDB2]	44.7446	1.35408	0.263034	5.14792	2.63386e-07	1.16382e-06
Smp_148120	Ctd sr related rna binding protein [Source:UniProtKB/TrEMBL;Acc:A0A3Q0KPF7]	1035.38	1.34921	0.122194	11.0415	2.40852e-28	6.85288e-27
Smp_126560	Putative orthopedia homeobox protein [Source:UniProtKB/TrEMBL;Acc:A0A3Q0KL40]	10.0319	1.34854	0.418901	3.21925	0.00128529	0.00296242
Smp_322230	Secreted protein [Source:UniProtKB/TrEMBL;Acc:A0A5K4F7A5]	17.5861	1.34723	0.445128	3.02662	0.00247302	0.00537492
Smp_069170	Putative cation efflux protein/ zinc transporter [Source:UniProtKB/TrEMBL;Acc:A0A3Q0KHC1]	1742.32	1.34221	0.226465	5.92678	3.08924e-09	1.76033e-08
Smp_052350	TRABID protein (C64 family) [Source:UniProtKB/TrEMBL;Acc:G4VF10]	2688.87	1.34176	0.172634	7.77229	7.70786e-15	7.96511e-14
Smp_132810	IPR001092 Basic helix-loop-helix dimerisation region bHLH,domain-containing protein [Source:UniProtKB/TrEMBL;Acc:A0A3Q0KM35]	34.8983	1.33866	0.330892	4.04561	5.2186e-05	0.00015787
Smp_344350	ULP_PROTEASE domain-containing protein [Source:UniProtKB/TrEMBL;Acc:A0A5K4FD66]	828.35	1.33401	0.0863766	15.4441	8.26931e-54	7.10654e-52
Smp_203390		1214.29	1.33149	0.191505	6.95274	3.58261e-12	2.8736e-11
Smp_129430	Putative myocyte-specific enhancer factor 2a [Source:UniProtKB/TrEMBL;Acc:A0A3Q0KLJ0]	1561.45	1.32992	0.0582317	22.8384	1.90646e-115	8.45062e-113
Smp_347270	Usp domain-containing protein [Source:UniProtKB/TrEMBL;Acc:A0A5K4FGW4]	1014.58	1.3267	0.0959753	13.8234	1.84254e-43	1.04851e-41
Smp_340360	poly(A)-specific ribonuclease [Source:UniProtKB/TrEMBL;Acc:A0A5K4FDZ0]	6538.87	1.31826	0.0892208	14.7753	2.11414e-49	1.54828e-47
Smp_004680	Interferon-related developmental regulator-related [Source:UniProtKB/TrEMBL;Acc:G4VD50]	8131.93	1.31792	0.174658	7.5457	4.49848e-14	4.28093e-13
Smp_302650	C2H2-type domain-containing protein [Source:UniProtKB/TrEMBL;Acc:A0A5K4F262]	1469.19	1.31684	0.0747546	17.6155	1.87218e-69	2.86682e-67
Smp_334340	protein adenylyltransferase [Source:UniProtKB/TrEMBL;Acc:A0A5K4F5M5]	582.548	1.31483	0.114482	11.485	1.56917e-30	4.85866e-29
Smp_304210	Ig-like domain-containing protein [Source:UniProtKB/TrEMBL;Acc:A0A5K4F2G6]	25.9801	1.31438	0.269058	4.88512	1.03364e-06	4.16721e-06
Smp_160760	Serine/threonine kinase [Source:UniProtKB/TrEMBL;Acc:A0A3Q0KRA8]	6124.51	1.29962	0.0892122	14.5678	4.50264e-48	2.96259e-46
Smp_203090	Smp_203090 [Source:UniProtKB/TrEMBL;Acc:A0A3Q0KUW0]	362.94	1.29779	0.279213	4.64804	3.35106e-06	1.24824e-05
Smp_324140	Tyrosine-protein phosphatase domain-containing protein [Source:UniProtKB/TrEMBL;Acc:A0A5K4F685]	236.013	1.29748	0.139627	9.29248	1.50737e-20	2.5441e-19
Smp_300390	Threonylcarbamoyl-AMP synthase [Source:UniProtKB/TrEMBL;Acc:G4VL32]	8.90397	1.29444	0.4777	2.70974	0.0067336	0.0132069
Smp_038530	Putative map kinase phosphatase [Source:UniProtKB/TrEMBL;Acc:A0A3Q0KEM0]	1715.5	1.29309	0.0769731	16.7993	2.4707e-63	2.77443e-61
Smp_147570	Protein MCM10 homolog [Source:UniProtKB/TrEMBL;Acc:A0A3Q0KPC0]	315.073	1.29304	0.138818	9.31467	1.22329e-20	2.07294e-19
Smp_342290	Rho GTPase-activating protein [Source:UniProtKB/TrEMBL;Acc:A0A5K4FAY1]	2624.95	1.28881	0.0618855	20.8258	2.52927e-96	7.6077e-94
Smp_144740	4.1 G protein, putative [Source:UniProtKB/TrEMBL;Acc:A0A3Q0KNS3]	53.2104	1.28755	0.229037	5.62159	1.89213e-08	9.67549e-08
Smp_345020		228.234	1.28542	0.158459	8.11196	4.98079e-16	5.7439e-15
Smp_336630	ATP-binding cassette sub-family A member 1 [Source:UniProtKB/TrEMBL;Acc:A0A5K4FBX6]	45.3931	1.28128	0.226882	5.64732	1.62972e-08	8.39481e-08
Smp_139530	Cellular tumor antigen P53, putative [Source:UniProtKB/TrEMBL;Acc:A0A3Q0KN56]	1711.65	1.28036	0.241336	5.30532	1.12476e-07	5.19338e-07
Smp_347230	Transposase [Source:UniProtKB/TrEMBL;Acc:A0A5K4FEB6]	61.5765	1.27948	0.363335	3.52149	0.000429136	0.00107597
Smp_333840	Transporter [Source:UniProtKB/TrEMBL;Acc:Q3HL76]	263.387	1.27747	0.10332	12.3643	4.07824e-35	1.55416e-33
Smp_050470	Utp13 domain-containing protein [Source:UniProtKB/TrEMBL;Acc:A0A3Q0KFQ5]	1090.47	1.27581	0.0750117	17.0081	7.14841e-65	8.72521e-63
Smp_168140		303.725	1.27485	0.152009	8.38665	5.00177e-17	6.27793e-16
Smp_154250	Putative unkempt protein [Source:UniProtKB/TrEMBL;Acc:A0A3Q0KQD0]	1192.6	1.26919	0.157274	8.06994	7.03315e-16	7.9829e-15
Smp_040190	Serine/threonine kinase [Source:UniProtKB/TrEMBL;Acc:G4VAW0]	5419.08	1.26833	0.0512165	24.764	2.18858e-135	1.41786e-132
Smp_245170	FREAC-7-like protein [Source:UniProtKB/TrEMBL;Acc:A0A5K4F0F6]	440.462	1.26182	0.114724	10.9988	3.87338e-28	1.08019e-26
Smp_018790	PPM-type phosphatase domain-containing protein [Source:UniProtKB/TrEMBL;Acc:A0A3Q0KCX4]	3584.45	1.26092	0.0554122	22.7553	1.27188e-114	5.3559e-112
Smp_011960	Inositol-pentakisphosphate 2-kinase [Source:UniProtKB/TrEMBL;Acc:A0A3Q0KCB9]	1148.84	1.25875	0.0558774	22.527	2.2566e-112	9.05003e-110
Smp_145890	Putative adamts (A disintegrin and metalloprotease) [Source:UniProtKB/TrEMBL;Acc:A0A3Q0KP96]	5058.4	1.25772	0.0610495	20.6017	2.65179e-94	6.7677e-92
Smp_319670	Ovule protein [Source:UniProtKB/TrEMBL;Acc:A0A5K4F8L8]	14.9805	1.25744	0.407454	3.08609	0.00202805	0.00449242
Smp_076630	60S ribosomal export protein NMD3 [Source:UniProtKB/TrEMBL;Acc:A0A3Q0KI03]	2025.07	1.25387	0.0579044	21.6541	5.56493e-104	2.03773e-101
Smp_302310	EGF-like domain-containing protein [Source:UniProtKB/TrEMBL;Acc:A0A5K4F1S1]	22.8227	1.25353	0.398962	3.14197	0.00167813	0.00378703
Smp_337510		23.0476	1.24906	0.31901	3.91541	9.02513e-05	0.00026004
Smp_043580	Putative histone-lysine n-methyltransferase, setb1 [Source:UniProtKB/TrEMBL;Acc:G4VK98]	1218.92	1.24445	0.0756405	16.4521	8.09775e-61	8.11896e-59
Smp_053470	Putative nucleolar protein NOP56 [Source:UniProtKB/TrEMBL;Acc:G4VRK3]	788.981	1.24313	0.104374	11.9103	1.04599e-32	3.55215e-31
Smp_303270	Tetraspanin [Source:UniProtKB/TrEMBL;Acc:A0A5K4F1W7]	19.6075	1.24073	0.450528	2.75395	0.00588802	0.011701
Smp_072460	phosphomevalonate kinase [Source:UniProtKB/TrEMBL;Acc:A0A3Q0KHK0]	191.687	1.23256	0.118528	10.3989	2.50866e-25	5.95153e-24
Smp_159510	Protein kinase domain-containing protein [Source:UniProtKB/TrEMBL;Acc:A0A3Q0KR63]	1065.3	1.23223	0.121032	10.1811	2.40891e-24	5.41008e-23
Smp_158740	SERTA domain-containing protein [Source:UniProtKB/TrEMBL;Acc:G4VQB9]	2793.49	1.23079	0.144522	8.51627	1.64768e-17	2.17504e-16
Smp_200900		1699.21	1.22559	0.120722	10.1521	3.24187e-24	7.185e-23
Smp_189960	Calpain-D [Source:UniProtKB/TrEMBL;Acc:A0A3Q0KUK2]	4078.71	1.2077	0.0952267	12.6824	7.40203e-37	3.08613e-35
Smp_300210	C2H2-type domain-containing protein [Source:UniProtKB/TrEMBL;Acc:A0A5K4F1H3]	41.6434	1.20593	0.223128	5.40466	6.49318e-08	3.10185e-07
Smp_068240	Putative zinc finger protein [Source:UniProtKB/TrEMBL;Acc:A0A3Q0KH87]	518.938	1.20016	0.0984979	12.1846	3.75284e-34	1.37419e-32
Smp_135460	Putative thymidylate synthase [Source:UniProtKB/TrEMBL;Acc:A0A5K4EN42]	1843.18	1.19987	0.074368	16.1342	1.46578e-58	1.40282e-56
Smp_051920	Nanos-type domain-containing protein [Source:UniProtKB/TrEMBL;Acc:A0A3Q0KFW6]	1092.97	1.1996	0.173527	6.91302	4.74445e-12	3.7625e-11
Smp_334320	Plac8 onzin related protein 2 [Source:UniProtKB/TrEMBL;Acc:A0A5K4FB98]	8.52219	1.19758	0.560953	2.13489	0.0327697	0.0542533
Smp_301170	Protein kinase domain-containing protein [Source:UniProtKB/TrEMBL;Acc:A0A5K4F1L0]	355.697	1.19373	0.121606	9.8164	9.57023e-23	1.90545e-21
Smp_141320	Putative jnk/sapk-associated protein [Source:UniProtKB/TrEMBL;Acc:A0A3Q0KNJ7]	683.103	1.19344	0.113782	10.4888	9.72107e-26	2.39388e-24
Smp_316240		14.4882	1.19024	0.454693	2.61769	0.00885272	0.0167998
Smp_245980	C2H2-type domain-containing protein [Source:UniProtKB/TrEMBL;Acc:A0A5K4F0Z5]	88.1671	1.18725	0.150603	7.88332	3.18802e-15	3.41597e-14
Smp_310740	Peptidase_M13 domain-containing protein [Source:UniProtKB/TrEMBL;Acc:A0A5K4F6P1]	25.0716	1.1859	0.487235	2.43394	0.0149353	0.0268085
Smp_144170	RAR-like nuclear receptor [Source:UniProtKB/TrEMBL;Acc:A0A3Q0KNT7]	452.084	1.18587	0.102172	11.6066	3.81586e-31	1.22194e-29
Smp_061570	Mediator of RNA polymerase II transcription subunit 19 [Source:UniProtKB/TrEMBL;Acc:G4VKK2]	710.88	1.17907	0.104269	11.308	1.19806e-29	3.5654e-28
Smp_132830	BHLH domain-containing protein [Source:UniProtKB/TrEMBL;Acc:A0A3Q0KLZ8]	110.898	1.17729	0.255867	4.60117	4.20125e-06	1.54241e-05
Smp_344520	Leucine-rich repeat-containing protein DDB_G0290503 [Source:UniProtKB/TrEMBL;Acc:A0A5K4FFL9]	16.3989	1.17478	0.553105	2.12397	0.0336724	0.0555294
Smp_146360	SF4 helicase domain-containing protein [Source:UniProtKB/TrEMBL;Acc:A0A3Q0KP56]	241.18	1.17418	0.113496	10.3456	4.38242e-25	1.03386e-23
Smp_244440		287.03	1.17204	0.0975156	12.019	2.82406e-33	9.99337e-32
Smp_340060	Peptidase S1 domain-containing protein [Source:UniProtKB/TrEMBL;Acc:A0A5K4F9D6]	7166.67	1.17041	0.133437	8.77128	1.76654e-18	2.56073e-17
Smp_130330	UDENN domain-containing protein [Source:UniProtKB/TrEMBL;Acc:A0A3Q0KLL0]	592.796	1.16777	0.0801574	14.5684	4.45914e-48	2.95708e-46
Smp_126760	DUF3437 domain-containing protein [Source:UniProtKB/TrEMBL;Acc:A0A3Q0KL39]	1012.19	1.16352	0.145579	7.99235	1.32391e-15	1.47291e-14
Smp_140690	DNA-directed RNA polymerase I subunit RPA2 [Source:UniProtKB/TrEMBL;Acc:A0A3Q0KN97]	1065.45	1.16279	0.0695753	16.7127	1.0593e-62	1.15863e-60
Smp_156060	Pre-mRNA-splicing factor ATP-dependent RNA helicase PRP16 [Source:UniProtKB/TrEMBL;Acc:A0A3Q0KQL6]	1598.28	1.16177	0.115538	10.0553	8.70324e-24	1.86511e-22
Smp_319070	SH3 domain-containing protein [Source:UniProtKB/TrEMBL;Acc:A0A5K4F8F9]	160.456	1.15831	0.129204	8.96495	3.10411e-19	4.81452e-18
Smp_019190	Pre-mRNA-splicing factor SLU7 [Source:UniProtKB/TrEMBL;Acc:G4LUD6]	2215.93	1.15603	0.136123	8.49249	2.02255e-17	2.64913e-16
Smp_315650		24.2248	1.15476	0.440853	2.61937	0.00880915	0.0167398
Smp_197890		841.585	1.15287	0.0959983	12.0092	3.17808e-33	1.11991e-31
Smp_171730	C2H2-type domain-containing protein [Source:UniProtKB/TrEMBL;Acc:A0A3Q0KT94]	9.75636	1.14935	0.412497	2.78632	0.005331	0.0107001
Smp_043030	Hexokinase [Source:UniProtKB/Swiss-Prot;Acc:Q26609]	16829.3	1.14538	0.0893617	12.8174	1.31087e-37	5.60413e-36
Smp_332850	SH3 domain-containing kinase-binding protein 1 [Source:UniProtKB/TrEMBL;Acc:A0A5K4F8C3]	2382.26	1.14248	0.0549519	20.7905	5.27828e-96	1.43399e-93
Smp_213360	Cytochrome c oxidase copper chaperone [Source:UniProtKB/TrEMBL;Acc:A0A5K4EZL7]	39.2536	1.14093	0.249484	4.57316	4.80412e-06	1.73798e-05
Smp_245240	PUA domain-containing protein [Source:UniProtKB/TrEMBL;Acc:A0A5K4F0Q6]	107.542	1.13809	0.174666	6.51581	7.22969e-11	5.03627e-10
Smp_087870	CUB domain-containing protein [Source:UniProtKB/TrEMBL;Acc:A0A3Q0KIW4]	750.093	1.1353	0.0677053	16.7683	4.16287e-63	4.61312e-61
Smp_161080	Ran binding protein 9-related [Source:UniProtKB/TrEMBL;Acc:A0A5K4EU76]	3107.09	1.13517	0.0975241	11.6399	2.58422e-31	8.37089e-30
Smp_210550	Endo/exonuclease/phosphatase domain-containing protein [Source:UniProtKB/TrEMBL;Acc:A0A5K4EYW5]	666.039	1.13127	0.0791668	14.2897	2.53604e-46	1.63042e-44
Smp_335880	Major facilitator superfamily domain-containing protein 12 [Source:UniProtKB/TrEMBL;Acc:A0A5K4F8Q4]	85.2388	1.12942	0.157941	7.15089	8.62172e-13	7.37928e-12
Smp_134720	Major facilitator superfamily domain-containing protein 12 [Source:UniProtKB/TrEMBL;Acc:A0A3Q0KMG4]	1362.49	1.12756	0.108172	10.4238	1.93153e-25	4.62141e-24
Smp_078700	DBF4-type domain-containing protein [Source:UniProtKB/TrEMBL;Acc:A0A3Q0KI59]	831.278	1.125	0.0663366	16.959	1.65159e-64	1.9871e-62
Smp_162080	BHLH domain-containing protein [Source:UniProtKB/TrEMBL;Acc:A0A3Q0KRH3]	2067.35	1.12201	0.0859539	13.0536	6.0575e-39	2.80309e-37
Smp_167010	Putative talin [Source:UniProtKB/TrEMBL;Acc:A0A3Q0KS78]	4866.6	1.12047	0.057551	19.4692	2.00502e-84	3.92703e-82
Smp_159090	DUF1212-domain-containing protein [Source:UniProtKB/TrEMBL;Acc:A0A3Q0KR30]	756.903	1.12007	0.125655	8.91383	4.9298e-19	7.49436e-18
Smp_166560	Transcription factor, putative [Source:UniProtKB/TrEMBL;Acc:A0A3Q0KSH6]	46.7963	1.11602	0.229927	4.85378	1.21129e-06	4.82568e-06
Smp_145470	Putative zinc finger protein [Source:UniProtKB/TrEMBL;Acc:A0A3Q0KP04]	100.318	1.11598	0.276292	4.03912	5.36512e-05	0.000161664
Smp_000130	Hormone-sensitive lipase (S09 family) [Source:UniProtKB/TrEMBL;Acc:A0A3Q0KB99]	5724.28	1.11464	0.111269	10.0175	1.2766e-23	2.69462e-22
Smp_246540	Cytosolic carboxypeptidase-like protein 5 [Source:UniProtKB/TrEMBL;Acc:A0A5K4F2I0]	496.688	1.11135	0.139961	7.94041	2.01512e-15	2.19268e-14
Smp_316630	TruB_N domain-containing protein [Source:UniProtKB/TrEMBL;Acc:A0A5K4F4I7]	596.635	1.10972	0.0647948	17.1266	9.39256e-66	1.19855e-63
Smp_332290	Protein kinase domain-containing protein [Source:UniProtKB/TrEMBL;Acc:A0A5K4FAE9]	86.2558	1.10687	0.17454	6.34166	2.27303e-10	1.47826e-09
Smp_034860	Putative nuclear receptor [Source:UniProtKB/TrEMBL;Acc:A0A3Q0KEB8]	29.8308	1.10441	0.262967	4.19978	2.6717e-05	8.5199e-05
Smp_150030	ETS domain-containing protein [Source:UniProtKB/TrEMBL;Acc:A0A5K4ET06]	21.602	1.10353	0.333396	3.30997	0.000933072	0.00220554
Smp_007760	alanine transaminase [Source:UniProtKB/TrEMBL;Acc:G4VPX8]	1349.68	1.1017	0.100076	11.0086	3.47255e-28	9.74861e-27
Smp_162030	Folylpolyglutamate synthase [Source:UniProtKB/TrEMBL;Acc:A0A5K4EUG5]	1640.73	1.09968	0.185637	5.9238	3.14593e-09	1.78779e-08
Smp_158400	Putative receptor protein tyrosine phosphatase r (Pcptp1) [Source:UniProtKB/TrEMBL;Acc:A0A3Q0KR90]	1108.03	1.09519	0.116584	9.39401	5.77561e-21	1.00293e-19
Smp_173250	Centrosomal protein of 70 kDa [Source:UniProtKB/TrEMBL;Acc:A0A3Q0KT50]	572.335	1.09334	0.0741535	14.7442	3.35163e-49	2.39215e-47
Smp_021340	Mxi neural development protein; Putative max binding protein, mnt [Source:UniProtKB/TrEMBL;Acc:G4VF67]	10793.6	1.09244	0.1194	9.14942	5.72395e-20	9.45237e-19
Smp_242800	Putative neutral sphingomyelinase [Source:UniProtKB/TrEMBL;Acc:A0A5K4EZX8]	2498.38	1.08583	0.164022	6.62003	3.59137e-11	2.56544e-10
Smp_035560	DUF3421 domain-containing protein [Source:UniProtKB/TrEMBL;Acc:G4V7P2]	7937.53	1.08339	0.337903	3.20621	0.00134495	0.00308895
Smp_080370	BZIP domain-containing protein [Source:UniProtKB/TrEMBL;Acc:G4VTP3]	5830.9	1.08335	0.118441	9.14673	5.86825e-20	9.6717e-19
Smp_050380	Protein kinase [Source:UniProtKB/TrEMBL;Acc:A0A5K4EE38]	208.584	1.08243	0.210554	5.1409	2.73429e-07	1.20567e-06
Smp_159630	Rho-GAP domain-containing protein [Source:UniProtKB/TrEMBL;Acc:A0A3Q0KRG3]	276.701	1.08086	0.139968	7.72216	1.14378e-14	1.16059e-13
Smp_150860	dual-specificity kinase [Source:UniProtKB/TrEMBL;Acc:A0A3Q0KPV3]	3523.91	1.08068	0.0598454	18.0579	6.83386e-73	1.1511e-70
Smp_028860	Nucleic-acid-binding protein from transposon X-element [Source:UniProtKB/TrEMBL;Acc:A0A3Q0KDT0]	39.9331	1.07964	0.226475	4.76716	1.86838e-06	7.24138e-06
Smp_145800	U3 small nucleolar ribonucleoprotein protein imp4, putative [Source:UniProtKB/TrEMBL;Acc:A0A3Q0KP26]	488.828	1.0711	0.181618	5.89754	3.68954e-09	2.07155e-08
Smp_105410	Putative glucose transport protein [Source:UniProtKB/TrEMBL;Acc:G4VC44]	3953.68	1.07083	0.100039	10.7041	9.73337e-27	2.53791e-25
Smp_312150	DUF4210 domain-containing protein [Source:UniProtKB/TrEMBL;Acc:A0A5K4F3B9]	1892.51	1.06776	0.130881	8.15821	3.40024e-16	3.97182e-15
Smp_164020	TLDc domain-containing protein [Source:UniProtKB/TrEMBL;Acc:A0A3Q0KRU7]	333.424	1.06733	0.273018	3.90937	9.25378e-05	0.0002659
Smp_158430	Putative ribonuclease t2 [Source:UniProtKB/TrEMBL;Acc:G4V5B9]	366.145	1.06612	0.122664	8.6914	3.57988e-18	5.04176e-17
Smp_166340		2335.21	1.06587	0.138051	7.7208	1.15603e-14	1.1702e-13
Smp_144700	AMP-activated protein kinase, gamma regulatory subunit, putative [Source:UniProtKB/TrEMBL;Acc:A0A3Q0KNY5]	2210.01	1.06434	0.0747286	14.2427	4.9765e-46	3.12777e-44
Smp_021070	Putative gtp-binding protein-animal [Source:UniProtKB/TrEMBL;Acc:G4VDL0]	882.579	1.0602	0.0756042	14.0231	1.12613e-44	6.72642e-43
Smp_165470	receptor protein-tyrosine kinase [Source:UniProtKB/TrEMBL;Acc:A0A3Q0KS13]	2727.54	1.05968	0.0540163	19.6177	1.09233e-85	2.2438e-83
Smp_032150	Neuroendocrine differentiation factor, putative [Source:UniProtKB/TrEMBL;Acc:G4LYN1]	1617.99	1.05814	0.0882982	11.9838	4.32227e-33	1.50422e-31
Smp_333080	RRM domain-containing protein [Source:UniProtKB/TrEMBL;Acc:A0A5K4FAQ7]	1192	1.05646	0.0678396	15.5729	1.11257e-54	9.86323e-53
Smp_028190	S-methyl-5'-thioadenosine phosphorylase [Source:UniProtKB/TrEMBL;Acc:I0B503]	1655.12	1.05618	0.0691963	15.2635	1.33965e-52	1.08486e-50
Smp_159590	Protein kinase domain-containing protein [Source:UniProtKB/TrEMBL;Acc:G4V696]	1090.14	1.05396	0.0775728	13.5867	4.8029e-42	2.56013e-40
Smp_199050	DUF4708 domain-containing protein [Source:UniProtKB/TrEMBL;Acc:A0A3Q0KUT0]	1985.12	1.05266	0.108042	9.7431	1.9744e-22	3.82262e-21
Smp_095290	Zinc finger protein, putative [Source:UniProtKB/TrEMBL;Acc:A0A3Q0KJD4]	117.976	1.05015	0.160018	6.56267	5.28512e-11	3.72479e-10
Smp_123240	Zf-Tim10_DDP domain-containing protein [Source:UniProtKB/TrEMBL;Acc:G4VLK9]	762.833	1.04754	0.115228	9.09099	9.81425e-20	1.58648e-18
Smp_319960	Pollen-specific leucine-rich repeat extensin-like protein 1 [Source:UniProtKB/TrEMBL;Acc:A0A5K4F7D6]	15.9767	1.04709	0.481178	2.17609	0.0295483	0.0495334
Smp_203270	Smp_203270 [Source:UniProtKB/TrEMBL;Acc:A0A3Q0KUW5]	13.1807	1.04506	0.454172	2.30102	0.0213905	0.0370251
Smp_092320	Ell related [Source:UniProtKB/TrEMBL;Acc:A0A3Q0KJ53]	2015.42	1.04449	0.103303	10.1109	4.94161e-24	1.07541e-22
Smp_266810	Protein kinase domain-containing protein [Source:UniProtKB/TrEMBL;Acc:A0A5K4F2S5]	245.226	1.04138	0.125448	8.30125	1.03018e-16	1.26475e-15
Smp_345940	SPATA6 domain-containing protein [Source:UniProtKB/TrEMBL;Acc:A0A5K4FBK3]	873.905	1.04105	0.0785632	13.2512	4.44206e-40	2.16249e-38
Smp_213730	Integrase catalytic domain-containing protein [Source:UniProtKB/TrEMBL;Acc:A0A5K4EZL9]	1221.73	1.03997	0.0677436	15.3516	3.45443e-53	2.90932e-51
Smp_336130	GOLD domain-containing protein [Source:UniProtKB/TrEMBL;Acc:A0A5K4FBT8]	12.1301	1.03977	0.614175	1.69296	0.0904638	0.132088
Smp_078200		17.1402	1.03714	0.339447	3.05537	0.00224779	0.00492736
Smp_143830	Putative ffa transport protein [Source:UniProtKB/TrEMBL;Acc:A0A5K4EPK2]	2774.63	1.03299	0.137733	7.49994	6.38477e-14	5.92861e-13
Smp_091000	RGS domain-containing protein [Source:UniProtKB/TrEMBL;Acc:A0A3Q0KJ12]	12.3151	1.03142	0.408161	2.52698	0.0115048	0.0212579
Smp_174800	Putative zinc finger protein [Source:UniProtKB/TrEMBL;Acc:G4VGY9]	1574.17	1.03099	0.0828353	12.4462	1.46609e-35	5.743e-34
Smp_105370	Cathepsin B-like peptidase (C01 family) [Source:UniProtKB/TrEMBL;Acc:G4V5E2]	100.658	1.03	0.294833	3.49351	0.000476718	0.00118469
Smp_246920	Bromodomain and PHD finger-containing protein 3 [Source:UniProtKB/TrEMBL;Acc:A0A5K4F181]	1127.89	1.02776	0.112076	9.17015	4.72352e-20	7.86195e-19
Smp_344000	Deoxyribonuclease TATDN3 [Source:UniProtKB/TrEMBL;Acc:A0A5K4FD17]	23.1935	1.02729	0.312914	3.28299	0.00102711	0.00240354
Smp_144990	Amyloid beta A4 protein related [Source:UniProtKB/TrEMBL;Acc:A0A3Q0KNT8]	2078.15	1.0267	0.0576345	17.814	5.50367e-71	9.08861e-69
Smp_014400	Enhancer of polycomb-like protein [Source:UniProtKB/TrEMBL;Acc:G4LXP3]	4395.78	1.02563	0.085464	12.0007	3.52378e-33	1.23142e-31
Smp_143920	Lactamase_B domain-containing protein [Source:UniProtKB/TrEMBL;Acc:A0A5K4EQV5]	1460.83	1.02413	0.0954001	10.7351	6.96565e-27	1.82756e-25
Smp_301160	HDAC_interact domain-containing protein [Source:UniProtKB/TrEMBL;Acc:A0A5K4F1Y2]	4121.13	1.02291	0.0975365	10.4875	9.86369e-26	2.42192e-24
Smp_063190	Putative tgf-beta family [Source:UniProtKB/TrEMBL;Acc:A0A3Q0KGV0]	21.6848	1.02266	0.418996	2.44075	0.014657	0.0263707
Smp_152870	C2H2-type domain-containing protein [Source:UniProtKB/TrEMBL;Acc:A0A3Q0KQ56]	3452.39	1.02244	0.111123	9.20099	3.54665e-20	5.93835e-19
Smp_074560	GATA zinc finger domain-containing protein 14-like [Source:UniProtKB/TrEMBL;Acc:G4VRD2]	4909.75	1.02004	0.123253	8.27595	1.27439e-16	1.55324e-15
Smp_132020	Cell division cycle 20 (Fizzy)-related [Source:UniProtKB/TrEMBL;Acc:G4VNY6]	3893.17	1.01955	0.0755334	13.4979	1.60805e-41	8.35985e-40
Smp_195070	Zinc finger, CCHC-type [Source:UniProtKB/TrEMBL;Acc:G4VRD1]	36.9352	1.01542	0.401629	2.52826	0.0114631	0.0211901
Smp_134580	GRAM domain-containing protein [Source:UniProtKB/TrEMBL;Acc:A0A3Q0KMD2]	752.204	1.01488	0.0749045	13.5491	8.02599e-42	4.22468e-40
Smp_136040	Putative dual specificity protein phosphatase [Source:UniProtKB/TrEMBL;Acc:A0A3Q0KMG5]	1837.21	1.01443	0.0660916	15.3489	3.6039e-53	2.97636e-51
Smp_300500	Coiled-coil domain-containing protein 110 [Source:UniProtKB/TrEMBL;Acc:A0A5K4F1I7]	186.297	1.01392	0.164168	6.17611	6.57015e-10	4.05079e-09
Smp_211160	ATP-dependent RNA helicase, putative [Source:UniProtKB/TrEMBL;Acc:A0A3Q0KVE5]	311.757	1.0134	0.117974	8.59002	8.69514e-18	1.17734e-16
Smp_197950	Ig-like domain-containing protein [Source:UniProtKB/TrEMBL;Acc:G4VH78]	160.965	1.00797	0.147202	6.84757	7.51143e-12	5.81981e-11
Smp_021300	Ubiquitin carboxyl-terminal hydrolase [Source:UniProtKB/TrEMBL;Acc:G4V8H8]	1910.74	1.00541	0.0613323	16.3928	2.1545e-60	2.13473e-58
Smp_130690	Putative zinc finger protein [Source:UniProtKB/TrEMBL;Acc:A0A3Q0KLQ9]	3024.71	1.00287	0.0991132	10.1184	4.5777e-24	1.00139e-22
Smp_340770	Putative zinc finger protein [Source:UniProtKB/TrEMBL;Acc:G4VBK7]	732.622	1.00169	0.24037	4.1673	3.0823e-05	9.74809e-05
Smp_066760	Putative merlin/moesin/ezrin/radixin [Source:UniProtKB/TrEMBL;Acc:G4VND1]	14144	1.00052	0.0519267	19.268	9.97676e-83	1.86721e-80
Smp_133310		1935.78	0.996953	0.0598279	16.6637	2.40702e-62	2.53399e-60
Smp_342860	Voltage-gated hydrogen channel 1 [Source:UniProtKB/TrEMBL;Acc:A0A5K4FDJ5]	19.6234	0.996602	0.441609	2.25675	0.0240236	0.0411065
Smp_138110	Homeobox protein distal-less dlx,putative [Source:UniProtKB/TrEMBL;Acc:A0A3Q0KMY3]	68.6742	0.995651	0.260095	3.82802	0.000129177	0.000361077
Smp_342750	B-block_TFIIIC domain-containing protein [Source:UniProtKB/TrEMBL;Acc:A0A5K4FCK9]	916.056	0.995463	0.0964931	10.3164	5.93976e-25	1.37809e-23
Smp_345000	Homeobox domain-containing protein [Source:UniProtKB/TrEMBL;Acc:A0A5K4FC07]	2179.35	0.993392	0.0863651	11.5022	1.28527e-30	4.03901e-29
Smp_119110	Cadherin domain-containing protein [Source:UniProtKB/TrEMBL;Acc:A0A3Q0KKA1]	2333.17	0.992426	0.0566363	17.5228	9.60156e-69	1.41867e-66
Smp_026320	Med25_VWA domain-containing protein [Source:UniProtKB/TrEMBL;Acc:A0A3Q0KDK6]	2556.99	0.991093	0.0839353	11.8078	3.55692e-32	1.17476e-30
Smp_041630	Protein-tyrosine-phosphatase [Source:UniProtKB/TrEMBL;Acc:A0A3Q0KEX7]	1829.77	0.989025	0.108854	9.08578	1.02954e-19	1.65473e-18
Smp_150850	Putative histone-lysine n-methyltransferase, setb1 [Source:UniProtKB/TrEMBL;Acc:A0A3Q0KPQ6]	1900.4	0.987262	0.0695433	14.1964	9.6508e-46	6.02067e-44
Smp_179590	Phosphodiesterase [Source:UniProtKB/TrEMBL;Acc:A0A3Q0KTP4]	2118.71	0.986469	0.0778674	12.6686	8.83083e-37	3.66371e-35
Smp_167660	Protein phosphatase 1 binding protein, putative [Source:UniProtKB/TrEMBL;Acc:A0A3Q0KSD5]	555.523	0.985711	0.102744	9.59384	8.48625e-22	1.56051e-20
Smp_198360	Putative ankyrin repeat-containing [Source:UniProtKB/TrEMBL;Acc:A0A3Q0KUI8]	530.025	0.981548	0.265948	3.69075	0.000223593	0.000591797
Smp_333850		133.504	0.979502	0.259124	3.78005	0.000156795	0.000429579
Smp_087330	Fungal_trans domain-containing protein [Source:UniProtKB/TrEMBL;Acc:G4VJF7]	751.07	0.978925	0.120747	8.10722	5.1792e-16	5.95078e-15
Smp_046690	Putative ubiquitin (Ribosomal protein L40) [Source:UniProtKB/TrEMBL;Acc:A0A5K4EDX8]	13.1824	0.978745	0.497222	1.96843	0.0490189	0.0772895
Smp_131680	G-patch domain-containing protein [Source:UniProtKB/TrEMBL;Acc:G4VE90]	1345.18	0.978552	0.064566	15.1558	6.93212e-52	5.40577e-50
Smp_162600	HEAT repeat-containing protein 1 [Source:UniProtKB/TrEMBL;Acc:A0A3Q0KRV1]	2410.64	0.977742	0.112599	8.68338	3.84168e-18	5.40145e-17
Smp_175310	Cyclin-dependent serine/threonine-protein kinase DDB_G0292550 [Source:UniProtKB/TrEMBL;Acc:A0A3Q0KTD4]	114.247	0.977611	0.247076	3.95672	7.59855e-05	0.000221775
Smp_144450	Apobec-1 complementation factor-related [Source:UniProtKB/TrEMBL;Acc:A0A3Q0KNQ8]	1083.55	0.975841	0.0779955	12.5115	6.45869e-36	2.57796e-34
Smp_064510	RNA-binding protein NOB1 [Source:UniProtKB/TrEMBL;Acc:G4VKB6]	3273.05	0.975159	0.0737751	13.218	6.90882e-40	3.34403e-38
Smp_158310	Putative multiple ankyrin repeats single kh domain protein [Source:UniProtKB/TrEMBL;Acc:A0A5K4ET58]	9486.18	0.974808	0.0918971	10.6076	2.74705e-26	6.92684e-25
Smp_244940	Serine/threonine-protein kinase LATS1 [Source:UniProtKB/TrEMBL;Acc:A0A5K4F0B9]	1946.42	0.973875	0.129897	7.49726	6.51636e-14	6.04414e-13
Smp_096240	Putative zinc finger protein [Source:UniProtKB/TrEMBL;Acc:G4VS44]	3932.02	0.972714	0.0769275	12.6446	1.19896e-36	4.92567e-35
Smp_345250	t-SNARE coiled-coil homology domain-containing protein [Source:UniProtKB/TrEMBL;Acc:A0A5K4FC40]	24.0247	0.972551	0.496932	1.95711	0.0503342	0.0791328
Smp_245790	SAM domain-containing protein [Source:UniProtKB/TrEMBL;Acc:A0A5K4F0V5]	1653.15	0.972452	0.0937143	10.3768	3.16301e-25	7.48282e-24
Smp_163240	Putative T-box transcription factor tbx2 [Source:UniProtKB/TrEMBL;Acc:A0A5K4EU94]	445.884	0.971847	0.152383	6.37768	1.79796e-10	1.18764e-09
Smp_333560	Hyaluronoglucosaminidase [Source:UniProtKB/TrEMBL;Acc:A0A5K4FCA8]	45.4568	0.971714	0.207148	4.69092	2.71983e-06	1.02858e-05
Smp_072440	DUF1604 domain-containing protein [Source:UniProtKB/TrEMBL;Acc:A0A3Q0KHK4]	1131.55	0.970723	0.0737862	13.1559	1.57425e-39	7.40689e-38
Smp_145180	Putative rab GDP/GTP exchange factor [Source:UniProtKB/TrEMBL;Acc:A0A3Q0KNZ0]	790.476	0.970525	0.0787475	12.3245	6.68402e-35	2.51307e-33
Smp_127450	Smp_127450 [Source:UniProtKB/TrEMBL;Acc:A0A3Q0KL86]	5238.8	0.969799	0.152873	6.34382	2.24143e-10	1.45884e-09
Smp_214070	LEM domain-containing protein [Source:UniProtKB/TrEMBL;Acc:A0A5K4EZP8]	1400.4	0.968575	0.119402	8.11185	4.9855e-16	5.7439e-15
Smp_167920	Putative ubinuclein/yemanuclein [Source:UniProtKB/TrEMBL;Acc:A0A5K4EW09]	2442.7	0.96754	0.0733215	13.1958	9.27065e-40	4.41115e-38
Smp_310180	START domain-containing protein [Source:UniProtKB/TrEMBL;Acc:A0A5K4F590]	4810.9	0.967023	0.11669	8.28708	1.16058e-16	1.41864e-15
Smp_342010	GATA-type domain-containing protein [Source:UniProtKB/TrEMBL;Acc:A0A5K4FA24]	23.3031	0.965706	0.273738	3.52785	0.000418954	0.00105547
Smp_129970	HMG box domain-containing protein [Source:UniProtKB/TrEMBL;Acc:A0A3Q0KLL6]	349.862	0.962969	0.116482	8.26713	1.37219e-16	1.67003e-15
Smp_243700	dual-specificity kinase [Source:UniProtKB/TrEMBL;Acc:A0A5K4F141]	1344.13	0.961138	0.14628	6.57053	5.01365e-11	3.54236e-10
Smp_102410	Hyccin [Source:UniProtKB/TrEMBL;Acc:G4VBF5]	849.593	0.959665	0.109466	8.76676	1.83883e-18	2.66093e-17
Smp_083980	Amiloride-sensitive sodium channel,putative [Source:UniProtKB/TrEMBL;Acc:A0A3Q0KIM0]	15.7291	0.959035	0.344266	2.78574	0.00534058	0.0107132
Smp_320230	TBCC_N domain-containing protein [Source:UniProtKB/TrEMBL;Acc:A0A5K4F4W6]	18.6311	0.955779	0.291289	3.2812	0.00103365	0.0024175
Smp_146240	Cell polarity protein [Source:UniProtKB/TrEMBL;Acc:A0A3Q0KPB9]	1272.57	0.953296	0.0729652	13.0651	5.21376e-39	2.42598e-37
Smp_032950	Putative calmodulin (CaM) [Source:UniProtKB/TrEMBL;Acc:G4VR84]	3633.52	0.952788	0.106312	8.96217	3.18355e-19	4.91961e-18
Smp_156390	Putative growth factor receptor-bound protein [Source:UniProtKB/TrEMBL;Acc:A0A5K4ET53]	813.396	0.95262	0.116194	8.19856	2.43281e-16	2.87365e-15
Smp_061680	RUN domain-containing protein [Source:UniProtKB/TrEMBL;Acc:A0A3Q0KGQ0]	3279.57	0.950491	0.0865777	10.9785	4.85067e-28	1.34383e-26
Smp_323430	TAP-C domain-containing protein [Source:UniProtKB/TrEMBL;Acc:A0A5K4F7K1]	1030.93	0.949988	0.172721	5.50011	3.79546e-08	1.86823e-07
Smp_169520	Ints3_N domain-containing protein [Source:UniProtKB/TrEMBL;Acc:A0A3Q0KSG9]	1418.41	0.949899	0.0536654	17.7004	4.16366e-70	6.6163e-68
Smp_140700	Mitogen-activated protein kinase [Source:UniProtKB/TrEMBL;Acc:A0A3Q0KN52]	2480.38	0.94934	0.063035	15.0605	2.94456e-51	2.23415e-49
Smp_154910	C2H2-type domain-containing protein [Source:UniProtKB/TrEMBL;Acc:A0A3Q0KQP3]	1489.33	0.948666	0.0837645	11.3254	9.82415e-30	2.94445e-28
Smp_163760	Menin [Source:UniProtKB/TrEMBL;Acc:A0A3Q0KRS1]	1202.83	0.94826	0.0691486	13.7134	8.44529e-43	4.71034e-41
Smp_212390	Ubiquitin carboxyl-terminal hydrolase [Source:UniProtKB/TrEMBL;Acc:A0A3Q0KVI9]	883.596	0.94742	0.0801226	11.8246	2.91162e-32	9.65421e-31
Smp_175780	Sex-determining protein fem-1, putative [Source:UniProtKB/TrEMBL;Acc:A0A5K4EWL6]	1238.07	0.947109	0.0705831	13.4184	4.72076e-41	2.39508e-39
Smp_174890	TPR_REGION domain-containing protein [Source:UniProtKB/TrEMBL;Acc:G4VR59]	2823.77	0.946828	0.0749063	12.6402	1.26783e-36	5.18334e-35
Smp_345040	AAA domain-containing protein [Source:UniProtKB/TrEMBL;Acc:A0A5K4FB84]	16.4019	0.945967	0.3375	2.80286	0.00506511	0.0102249
Smp_161800	Tubulin tyrosine ligase-related [Source:UniProtKB/TrEMBL;Acc:A0A3Q0KRB5]	35.0799	0.944579	0.306257	3.08427	0.00204055	0.00451657
Smp_197150	Phosphodiesterase [Source:UniProtKB/TrEMBL;Acc:A0A3Q0KUX2]	19.0775	0.944442	0.330894	2.85421	0.0043144	0.00885592
Smp_029670	DUF115 domain-containing protein [Source:UniProtKB/TrEMBL;Acc:G4VFG9]	1012.43	0.944296	0.0642129	14.7057	5.92499e-49	4.15835e-47
Smp_317790		23.3762	0.939895	0.5559	1.69076	0.090882	0.132561
Smp_316100	DUF4604 domain-containing protein [Source:UniProtKB/TrEMBL;Acc:A0A5K4F5U6]	869.744	0.938974	0.0698863	13.4357	3.73333e-41	1.90558e-39
Smp_304260	Purine nucleoside phosphorylase [Source:UniProtKB/TrEMBL;Acc:A0A5K4F407]	601.196	0.938792	0.135304	6.93839	3.96581e-12	3.15989e-11
Smp_143350	Elongin A-related [Source:UniProtKB/TrEMBL;Acc:A0A3Q0KNV4]	830.041	0.938057	0.0746046	12.5737	2.94515e-36	1.1868e-34
Smp_033110	Putative zinc finger protein [Source:UniProtKB/TrEMBL;Acc:G4VMX6]	1301.01	0.935174	0.156308	5.9829	2.19197e-09	1.26704e-08
Smp_033260	Family C48 unassigned peptidase (C48 family) [Source:UniProtKB/TrEMBL;Acc:G4M0W7]	1658.14	0.934535	0.148434	6.29596	3.05503e-10	1.9492e-09
Smp_247830	SH2 domain-containing protein [Source:UniProtKB/TrEMBL;Acc:A0A5K4F2Y9]	1538.36	0.9339	0.0871101	10.7209	8.11929e-27	2.12362e-25
Smp_246440	TMEM131_like domain-containing protein [Source:UniProtKB/TrEMBL;Acc:A0A5K4F258]	1792.54	0.932052	0.149535	6.23301	4.57543e-10	2.85863e-09
Smp_148660	DNA ligase [Source:UniProtKB/TrEMBL;Acc:A0A5K4EQS9]	757.328	0.930755	0.09703	9.59245	8.60195e-22	1.57834e-20
Smp_150380	Spingomyelin synthetase-related [Source:UniProtKB/TrEMBL;Acc:A0A3Q0KPS1]	1259.97	0.930552	0.124999	7.44448	9.7324e-14	8.92879e-13
Smp_156450	MIF4G domain-containing protein [Source:UniProtKB/TrEMBL;Acc:A0A3Q0KQJ0]	3638.61	0.928582	0.110625	8.39393	4.7015e-17	5.94535e-16
Smp_162380	Isoamyl acetate-hydrolyzing esterase 1 homolog [Source:UniProtKB/TrEMBL;Acc:G4LZC1]	926.219	0.928072	0.139359	6.65956	2.74649e-11	1.9889e-10
Smp_136950	CCHC-type domain-containing protein [Source:UniProtKB/TrEMBL;Acc:G4VHB7]	464.739	0.92688	0.125948	7.3592	1.85014e-13	1.66295e-12
Smp_334300	Pre-mRNA 3'-end-processing factor FIP1 [Source:UniProtKB/TrEMBL;Acc:A0A5K4FCL6]	1377.23	0.925459	0.11898	7.77826	7.35278e-15	7.61687e-14
Smp_242450	AB hydrolase-1 domain-containing protein [Source:UniProtKB/TrEMBL;Acc:A0A5K4F049]	609.484	0.924132	0.117533	7.86277	3.75743e-15	4.00571e-14
Smp_315770	Small subunit processome component 20 homolog [Source:UniProtKB/TrEMBL;Acc:A0A5K4F663]	2192.87	0.92392	0.0942194	9.80605	1.06042e-22	2.09644e-21
Smp_012010	Forkhead transcription factor [Source:UniProtKB/TrEMBL;Acc:A6XDL3]	1213.87	0.923006	0.0812211	11.3641	6.31036e-30	1.90487e-28
Smp_267110	Ribosomal RNA-processing protein 40 [Source:UniProtKB/TrEMBL;Acc:A0A5K4F1R8]	746.278	0.921678	0.0923682	9.97831	1.89667e-23	3.94413e-22
Smp_179110	purine-nucleoside phosphorylase [Source:UniProtKB/TrEMBL;Acc:A0A3Q0KU65]	75.7817	0.919598	0.186376	4.93411	8.0516e-07	3.30622e-06
Smp_266930	SUN domain-containing protein [Source:UniProtKB/TrEMBL;Acc:A0A5K4F1Q0]	345.058	0.915378	0.100397	9.11756	7.68321e-20	1.25647e-18
Smp_160700	Histone-lysine N-methyltransferase [Source:UniProtKB/TrEMBL;Acc:A0A5K4EUF0]	1167.66	0.91529	0.095354	9.59887	8.08243e-22	1.4895e-20
Smp_267190	Armadillo segment polarity protein [Source:UniProtKB/TrEMBL;Acc:A0A5K4F1F5]	309.695	0.915047	0.0913633	10.0155	1.30335e-23	2.74421e-22
Smp_152210	Odd-skipped-related [Source:UniProtKB/TrEMBL;Acc:A0A3Q0KQ17]	82.0093	0.914112	0.307274	2.97491	0.00293077	0.00625201
Smp_332630	Parafibromin [Source:UniProtKB/TrEMBL;Acc:A0A5K4FBZ1]	2157.98	0.914014	0.0953737	9.5835	9.38133e-22	1.71387e-20
Smp_039590	EF-hand domain-containing protein [Source:UniProtKB/TrEMBL;Acc:A0A3Q0KEQ8]	12.2163	0.912308	0.397821	2.29326	0.0218329	0.037695
Smp_161560	UDENN domain-containing protein [Source:UniProtKB/TrEMBL;Acc:A0A3Q0KRA4]	2157.18	0.910091	0.0455756	19.9688	1.02838e-88	2.22078e-86
Smp_314640	Peroxiredoxin, Prx1 [Source:UniProtKB/TrEMBL;Acc:G4VKD9]	605.992	0.909946	0.150923	6.02922	1.64751e-09	9.67594e-09
Smp_134290	Putative serine-rich repeat protein [Source:UniProtKB/TrEMBL;Acc:A0A3Q0KMA5]	1273.86	0.90817	0.0843038	10.7726	4.63784e-27	1.22445e-25
Smp_153560	Putative ring finger protein B (Protein rngB) [Source:UniProtKB/TrEMBL;Acc:A0A3Q0KQ97]	1403.14	0.905925	0.0787642	11.5017	1.29289e-30	4.04785e-29
Smp_144940	RUN domain-containing protein [Source:UniProtKB/TrEMBL;Acc:A0A3Q0KP44]	3111.82	0.905864	0.088393	10.2481	1.20639e-24	2.76094e-23
Smp_213320	2',3'-cyclic-nucleotide 3'-phosphodiesterase [Source:UniProtKB/TrEMBL;Acc:A0A5K4EZL3]	2240.62	0.905134	0.0930735	9.72493	2.36069e-22	4.5496e-21
Smp_302410	TIR domain-containing protein [Source:UniProtKB/TrEMBL;Acc:A0A5K4F572]	902.264	0.90465	0.0857851	10.5455	5.32627e-26	1.32716e-24
Smp_179720	Oxysterol-binding protein [Source:UniProtKB/TrEMBL;Acc:A0A3Q0KTU9]	2171.43	0.904645	0.127127	7.11608	1.1104e-12	9.35178e-12
Smp_247870	PSP1 C-terminal domain-containing protein [Source:UniProtKB/TrEMBL;Acc:A0A5K4F175]	853.865	0.903346	0.138691	6.51336	7.34879e-11	5.11078e-10
Smp_127700	Protein farnesyltransferase/geranylgeranyltransferase type-1 subunit alpha [Source:UniProtKB/TrEMBL;Acc:A0A3Q0KL91]	286.929	0.902888	0.115269	7.83287	4.76863e-15	5.03907e-14
Smp_345490	Afadin [Source:UniProtKB/TrEMBL;Acc:A0A5K4FG26]	802.529	0.902016	0.0893083	10.1	5.52304e-24	1.19576e-22
Smp_168890	Bromodomain containing, putative [Source:UniProtKB/TrEMBL;Acc:A0A3Q0KSG7]	726.08	0.901328	0.0912532	9.87722	5.22625e-23	1.06318e-21
Smp_029160	Putative ribonuclease p/mrp subunit [Source:UniProtKB/TrEMBL;Acc:A0A5K4EBP0]	4824.15	0.898551	0.0908422	9.89133	4.53937e-23	9.32452e-22
Smp_152550	Phosphatidylinositol-binding clathrin assembly protein, putative [Source:UniProtKB/TrEMBL;Acc:A0A3Q0KQ36]	667.555	0.898038	0.074057	12.1263	7.66318e-34	2.75809e-32
Smp_150300	MAP kinase-activating death domain protein [Source:UniProtKB/TrEMBL;Acc:A0A5K4ER44]	2080.12	0.897909	0.138918	6.46358	1.02257e-10	6.96769e-10
Smp_319320	acylphosphatase [Source:UniProtKB/TrEMBL;Acc:A0A5K4F8I2]	408.633	0.897158	0.11547	7.76961	7.87298e-15	8.12576e-14
Smp_080420	BZIP domain-containing protein [Source:UniProtKB/TrEMBL;Acc:G4VTP8]	3473.54	0.896692	0.0795061	11.2783	1.67989e-29	4.96421e-28
Smp_152740	WD_REPEATS_REGION domain-containing protein [Source:UniProtKB/TrEMBL;Acc:A0A3Q0KQ47]	657.402	0.896534	0.127454	7.0342	2.00407e-12	1.64827e-11
Smp_316080	BTB domain-containing protein [Source:UniProtKB/TrEMBL;Acc:A0A5K4F4E0]	158.297	0.896056	0.239511	3.74119	0.000183151	0.00049455
Smp_065120	Putative deoxyhypusine synthase [Source:UniProtKB/TrEMBL;Acc:A0A3Q0KH08]	1312.48	0.894992	0.0724951	12.3456	5.14783e-35	1.94417e-33
Smp_210170	RNA polymerase II subunit B1 CTD phosphatase RPAP2 homolog [Source:UniProtKB/TrEMBL;Acc:A0A3Q0KV57]	1008.05	0.894651	0.0763463	11.7183	1.0268e-31	3.36487e-30
Smp_083780	Putative ku P80 DNA helicase [Source:UniProtKB/TrEMBL;Acc:G4V6U2]	2301.56	0.893069	0.0607123	14.7099	5.57199e-49	3.94347e-47
Smp_319120	PHD and RING finger domain-containing protein 1 [Source:UniProtKB/TrEMBL;Acc:A0A5K4F6L2]	1246.22	0.890399	0.0689756	12.9089	4.01033e-38	1.80615e-36
Smp_072720	Zinc finger protein, putative [Source:UniProtKB/TrEMBL;Acc:G4LXY5]	7709.25	0.888579	0.0779157	11.4044	3.97688e-30	1.20914e-28
Smp_247230	Putative single-stranded DNA-binding protein mssp-1 [Source:UniProtKB/TrEMBL;Acc:A0A5K4F1A8]	2827.45	0.887181	0.0729554	12.1606	5.03834e-34	1.83692e-32
Smp_127690	LysM domain-containing protein [Source:UniProtKB/TrEMBL;Acc:A0A3Q0KLA0]	553.377	0.886827	0.0871024	10.1814	2.4002e-24	5.40494e-23
Smp_244920	Protein kinase domain-containing protein [Source:UniProtKB/TrEMBL;Acc:A0A5K4F0K7]	739.879	0.886205	0.182454	4.85715	1.19088e-06	4.75109e-06
Smp_141890	Kelch-like protein 3 [Source:UniProtKB/TrEMBL;Acc:A0A3Q0KNG2]	1897.66	0.885877	0.140754	6.29378	3.0983e-10	1.97233e-09
Smp_015780	Putative atpase n2b [Source:UniProtKB/TrEMBL;Acc:A0A3Q0KCN7]	867.271	0.885832	0.114421	7.74184	9.79845e-15	1.00027e-13
Smp_332240	Arginine/serine-rich splicing factor, putative [Source:UniProtKB/TrEMBL;Acc:A0A5K4F676]	30.0022	0.885423	0.292445	3.02766	0.00246459	0.00535936
Smp_054120	Ribosome biogenesis protein NSA2 homolog [Source:UniProtKB/TrEMBL;Acc:G4LZX8]	1973.55	0.884581	0.0786957	11.2405	2.57852e-29	7.54039e-28
Smp_334110	GATA-type domain-containing protein [Source:UniProtKB/TrEMBL;Acc:A0A5K4FB62]	1676.66	0.884274	0.0898152	9.84548	7.16975e-23	1.43771e-21
Smp_174300	C2H2-type domain-containing protein [Source:UniProtKB/TrEMBL;Acc:A0A3Q0KTA6]	322.395	0.883865	0.147972	5.97321	2.32627e-09	1.33916e-08
Smp_137120		2417.29	0.883675	0.105836	8.34945	6.85835e-17	8.5319e-16
Smp_090450	Host cell factor (DHcf) [Source:UniProtKB/TrEMBL;Acc:A0A3Q0KJ30]	4568.16	0.882999	0.116069	7.60751	2.79428e-14	2.71748e-13
Smp_347990	Endonuclease [Source:UniProtKB/TrEMBL;Acc:A0A5K4FD63]	1664.58	0.882762	0.0916102	9.63607	5.6304e-22	1.05611e-20
Smp_341690	SEC7 domain-containing protein [Source:UniProtKB/TrEMBL;Acc:A0A5K4FAP8]	1680.27	0.882021	0.0717528	12.2925	9.93795e-35	3.71989e-33
Smp_333730	MJ1316 domain-containing protein [Source:UniProtKB/TrEMBL;Acc:A0A5K4F8S7]	180.643	0.881842	0.172226	5.12025	3.0513e-07	1.33774e-06
Smp_100030	Putative ribosome biogenesis protein BMS1 [Source:UniProtKB/TrEMBL;Acc:A0A3Q0KJM3]	928.709	0.879987	0.0969083	9.08061	1.07964e-19	1.72865e-18
Smp_347730	Zinc finger protein [Source:UniProtKB/TrEMBL;Acc:A0A5K4FC93]	102.746	0.878163	0.184995	4.74695	2.0651e-06	7.94529e-06
Smp_329430	Gelsolin-like protein 1 [Source:UniProtKB/TrEMBL;Acc:A0A5K4F7C8]	189.037	0.874944	0.11645	7.51348	5.75749e-14	5.36983e-13
Smp_140530	Putative replication factor C / DNA polymerase III gamma-tau subunit [Source:UniProtKB/TrEMBL;Acc:A0A3Q0KN76]	446.269	0.872911	0.125089	6.97833	2.98707e-12	2.41663e-11
Smp_347960	Segment polarity protein dishevelled DVL-3 [Source:UniProtKB/TrEMBL;Acc:A0A5K4FEP3]	1809.15	0.871692	0.122078	7.14044	9.30295e-13	7.9301e-12
Smp_178990	C2H2-type domain-containing protein [Source:UniProtKB/TrEMBL;Acc:A0A3Q0KU60]	1573.67	0.870591	0.0987633	8.81492	1.19767e-18	1.77273e-17
Smp_000280	Trematode Eggshell Synthesis domain containing protein [Source:UniProtKB/TrEMBL;Acc:G4LVS2]	34.4229	0.869597	0.499484	1.74099	0.081685	0.120714
Smp_000620	BHLH domain-containing protein [Source:UniProtKB/TrEMBL;Acc:G4LYH0]	16.0413	0.868189	0.378283	2.29508	0.0217287	0.0375305
Smp_144430	Formin-like [Source:UniProtKB/TrEMBL;Acc:A0A3Q0KNX0]	2289.61	0.867914	0.0721508	12.0292	2.49678e-33	8.91011e-32
Smp_153970	RILP-like protein [Source:UniProtKB/TrEMBL;Acc:A0A5K4ESZ8]	2178.03	0.867002	0.08431	10.2835	8.36345e-25	1.92978e-23
Smp_136660	Ig-like domain-containing protein [Source:UniProtKB/TrEMBL;Acc:A0A3Q0KMS8]	1135.45	0.866554	0.137352	6.30899	2.80866e-10	1.80242e-09
Smp_333480	SAM domain-containing protein [Source:UniProtKB/TrEMBL;Acc:A0A5K4FC98]	2015.61	0.866019	0.0724604	11.9516	6.36695e-33	2.18867e-31
Smp_163290	Nuclear receptor co-repressor related (Ncor) [Source:UniProtKB/TrEMBL;Acc:A0A3Q0KRJ4]	3363.85	0.864091	0.105351	8.20202	2.36377e-16	2.80389e-15
Smp_127990	MEG-13 [Source:UniProtKB/TrEMBL;Acc:A0A5K4EL02]	809.147	0.863151	0.259143	3.33079	0.000865984	0.00205735
Smp_246240	UDENN domain-containing protein [Source:UniProtKB/TrEMBL;Acc:A0A5K4F125]	1452.42	0.863055	0.183463	4.70424	2.54811e-06	9.69293e-06
Smp_125070	cystathionine beta-synthase [Source:UniProtKB/TrEMBL;Acc:G4LXX5]	2340.72	0.862183	0.0982448	8.77587	1.69595e-18	2.46689e-17
Smp_150280	Putative f-box/leucine rich repeat protein [Source:UniProtKB/TrEMBL;Acc:A0A3Q0KPS7]	2414.22	0.859856	0.0743029	11.5723	5.69288e-31	1.81611e-29
Smp_213710	C3H1-type domain-containing protein [Source:UniProtKB/TrEMBL;Acc:A0A5K4EZU0]	830.051	0.859742	0.13818	6.22189	4.91194e-10	3.05979e-09
Smp_036250	Msf1/px19 related [Source:UniProtKB/TrEMBL;Acc:G4V6F3]	2056.25	0.857278	0.077899	11.005	3.61538e-28	1.01159e-26
Smp_321770	Protein sleepless [Source:UniProtKB/TrEMBL;Acc:A0A5K4F933]	369.499	0.857049	0.0974884	8.79129	1.47852e-18	2.16935e-17
Smp_002820	Zinc finger CCCH domain-containing protein 6 [Source:UniProtKB/TrEMBL;Acc:A0A3Q0KBK3]	2853.17	0.855535	0.0872178	9.80917	1.02806e-22	2.03726e-21
Smp_316640		217.823	0.854727	0.152995	5.58663	2.3152e-08	1.17039e-07
Smp_123000	Putative sno and ski oncogene family [Source:UniProtKB/TrEMBL;Acc:G4VCH5]	4452.93	0.854045	0.0866249	9.85911	6.25991e-23	1.26429e-21
Smp_164080	Bromo domain-containing protein [Source:UniProtKB/TrEMBL;Acc:A0A3Q0KRV0]	955.447	0.853768	0.104095	8.20184	2.36742e-16	2.80427e-15
Smp_075770	Myb-like protein AA [Source:UniProtKB/TrEMBL;Acc:A0A3Q0KHX9]	1770.94	0.853761	0.144144	5.92296	3.16191e-09	1.79566e-08
Smp_127180	PHD-type domain-containing protein [Source:UniProtKB/TrEMBL;Acc:A0A3Q0KL70]	2140.62	0.852258	0.118589	7.18663	6.6408e-13	5.72455e-12
Smp_033050	DNA topoisomerase I [Source:UniProtKB/TrEMBL;Acc:A0A3Q0KE80]	3682.94	0.850084	0.0941136	9.03253	1.67743e-19	2.64556e-18
Smp_126290	C2H2-type domain-containing protein [Source:UniProtKB/TrEMBL;Acc:A0A3Q0KL13]	226.924	0.849937	0.132523	6.41352	1.42193e-10	9.51194e-10
Smp_345710	Na_H_Exchanger domain-containing protein [Source:UniProtKB/TrEMBL;Acc:A0A5K4FG73]	2940.2	0.84841	0.0494823	17.1457	6.76386e-66	9.04211e-64
Smp_033590	RING finger protein 113A [Source:UniProtKB/TrEMBL;Acc:G4LVA8]	737.419	0.848178	0.0747656	11.3445	7.89781e-30	2.37555e-28
Smp_196220	RING-type E3 ubiquitin transferase [Source:UniProtKB/TrEMBL;Acc:G4V5M8]	891.743	0.84814	0.0874144	9.70252	2.94139e-22	5.61732e-21
Smp_008660	Putative gelsolin [Source:UniProtKB/TrEMBL;Acc:G4VIJ1]	17544.1	0.84744	0.110969	7.63671	2.22848e-14	2.19511e-13
Smp_151420	Phospholipase [Source:UniProtKB/TrEMBL;Acc:A0A3Q0KPY0]	1310.1	0.847153	0.15328	5.52683	3.26075e-08	1.62786e-07
Smp_060940	Protein kinase [Source:UniProtKB/TrEMBL;Acc:G4VBQ0]	3559.18	0.84684	0.0865868	9.78024	1.36885e-22	2.67482e-21
Smp_266790	NUDE_C domain-containing protein [Source:UniProtKB/TrEMBL;Acc:A0A5K4F338]	1128.47	0.844717	0.103858	8.13334	4.17619e-16	4.84462e-15
Smp_018570	Putative serine-rich repeat protein 2 [Source:UniProtKB/TrEMBL;Acc:A0A3Q0KCY0]	864.212	0.843926	0.0943376	8.94581	3.69222e-19	5.64353e-18
Smp_191210	CAP-Gly domain-containing protein [Source:UniProtKB/TrEMBL;Acc:A0A3Q0KUL1]	1020.45	0.842528	0.186483	4.51798	6.24309e-06	2.21387e-05
Smp_167400	Myogenic factor, putative [Source:UniProtKB/TrEMBL;Acc:A0A3Q0KSL8]	615.088	0.842141	0.11683	7.20826	5.66705e-13	4.9002e-12
Smp_088550	Putative rrm/rnp domain [Source:UniProtKB/TrEMBL;Acc:G4V882]	2713.54	0.840244	0.131909	6.36987	1.89183e-10	1.24283e-09
Smp_310080	LsmAD domain-containing protein [Source:UniProtKB/TrEMBL;Acc:A0A5K4F317]	4858.92	0.839605	0.0698561	12.0191	2.82135e-33	9.99337e-32
Smp_341530	RanBD1 domain-containing protein [Source:UniProtKB/TrEMBL;Acc:A0A5K4F9W5]	1263.26	0.839358	0.0872568	9.61939	6.62206e-22	1.22305e-20
Smp_171070	Putative cell cycle control protein cwf22 [Source:UniProtKB/TrEMBL;Acc:A0A3Q0KSR2]	1855.12	0.839143	0.0603631	13.9016	6.19402e-44	3.54871e-42
Smp_163790	Putative nuclear hormone receptor [Source:UniProtKB/TrEMBL;Acc:A0A3Q0KRM6]	381.103	0.838981	0.133158	6.30066	2.96385e-10	1.89822e-09
Smp_124710	C2 domain-containing protein [Source:UniProtKB/TrEMBL;Acc:A0A3Q0KKP8]	67.3285	0.838504	0.221762	3.7811	0.000156138	0.000428057
Smp_203635	RRM domain-containing protein [Source:UniProtKB/TrEMBL;Acc:A0A3Q0KVF1]	11967.4	0.838407	0.0526034	15.9383	3.43815e-57	3.21735e-55
Smp_153720	VIR_N domain-containing protein [Source:UniProtKB/TrEMBL;Acc:A0A3Q0KQH0]	2283.46	0.838128	0.0978753	8.56322	1.09757e-17	1.48375e-16
Smp_340450	Transcriptional repressor protein YY1 [Source:UniProtKB/TrEMBL;Acc:A0A5K4FE05]	1265.49	0.836994	0.0923136	9.06686	1.22499e-19	1.95304e-18
Smp_341840	Transmembrane protein [Source:UniProtKB/TrEMBL;Acc:A0A5K4FD78]	526.264	0.836833	0.109196	7.66358	1.80815e-14	1.79366e-13
Smp_266830	SAM domain-containing protein [Source:UniProtKB/TrEMBL;Acc:A0A5K4F1B8]	2341.18	0.835799	0.0991137	8.43274	3.37672e-17	4.33517e-16
Smp_087580	Pcd6 interacting protein-related [Source:UniProtKB/TrEMBL;Acc:A0A3Q0KIV8]	3580.71	0.835769	0.0684499	12.2099	2.75102e-34	1.01175e-32
Smp_346400	F-box domain-containing protein [Source:UniProtKB/TrEMBL;Acc:A0A5K4FDZ6]	60.2775	0.8355	0.218512	3.82359	0.000131525	0.000366788
Smp_125290	IPR001194 DENN,domain-containing protein [Source:UniProtKB/TrEMBL;Acc:A0A3Q0KKV4]	2857.13	0.83548	0.103981	8.03495	9.36137e-16	1.05262e-14
Smp_053420	PH domain-containing protein [Source:UniProtKB/TrEMBL;Acc:G4VRK9]	4675.88	0.833211	0.128853	6.46634	1.00403e-10	6.85801e-10
Smp_098980	Protein SDA1 [Source:UniProtKB/TrEMBL;Acc:A0A3Q0KJP0]	716.63	0.832233	0.0818756	10.1646	2.85269e-24	6.33914e-23
Smp_208090	HTH La-type RNA-binding domain-containing protein [Source:UniProtKB/TrEMBL;Acc:G4V8R1]	2574.06	0.830419	0.128116	6.48178	9.06475e-11	6.23211e-10
Smp_328600	PIPK domain-containing protein [Source:UniProtKB/TrEMBL;Acc:A0A5K4F6M1]	1682.83	0.828929	0.0549489	15.0855	2.01883e-51	1.54569e-49
Smp_030250	Nuclear transcription factor Y subunit [Source:UniProtKB/TrEMBL;Acc:Q26561]	1952.4	0.828375	0.0558861	14.8225	1.04732e-49	7.73731e-48
Smp_158360	DnaJ_C domain-containing protein [Source:UniProtKB/TrEMBL;Acc:A0A3Q0KQY4]	50.9033	0.828197	0.191996	4.31362	1.60606e-05	5.31274e-05
Smp_346310	Protein kinase domain-containing protein [Source:UniProtKB/TrEMBL;Acc:A0A5K4FDY3]	152.83	0.827736	0.125362	6.60276	4.03564e-11	2.87305e-10
Smp_345930		21.9651	0.827622	0.275935	2.99934	0.00270567	0.00582047
Smp_103540	Activator protein 4 (Ap4), putative [Source:UniProtKB/TrEMBL;Acc:G4LWQ5]	2213.22	0.826374	0.0977434	8.45453	2.80214e-17	3.62513e-16
Smp_155500	DNA-directed DNA polymerase [Source:UniProtKB/TrEMBL;Acc:A0A3Q0KQI9]	109.79	0.825952	0.194808	4.23983	2.23687e-05	7.21521e-05
Smp_026790	HTH_48 domain-containing protein [Source:UniProtKB/TrEMBL;Acc:G4LUS5]	62.5708	0.825897	0.242055	3.41202	0.000644836	0.00156103
Smp_034660	Cytohesin-related guanine nucleotide-exchange protein [Source:UniProtKB/TrEMBL;Acc:A0A3Q0KEB9]	1904.8	0.824787	0.0638059	12.9265	3.19048e-38	1.44464e-36
Smp_315420	Major vault protein [Source:UniProtKB/TrEMBL;Acc:G4V9U9]	980.899	0.82459	0.109021	7.56355	3.92202e-14	3.75355e-13
Smp_130470	PHD-type domain-containing protein [Source:UniProtKB/TrEMBL;Acc:A0A3Q0KLR0]	2777.55	0.823961	0.108768	7.57543	3.57932e-14	3.43729e-13
Smp_159120	Family C48 unassigned peptidase (C48 family) [Source:UniProtKB/TrEMBL;Acc:A0A3Q0KR53]	1414.95	0.823313	0.0693943	11.8643	1.81481e-32	6.06521e-31
Smp_248110	Myb-like DNA-binding domain protein [Source:UniProtKB/TrEMBL;Acc:A0A5K4F4K7]	1319.89	0.822271	0.0894636	9.19112	3.88769e-20	6.49645e-19
Smp_025670	C2H2-type domain-containing protein [Source:UniProtKB/TrEMBL;Acc:G4VAX3]	1204.43	0.822116	0.0638923	12.8672	6.88317e-38	3.03508e-36
Smp_167860	Nipped-B protein [Source:UniProtKB/TrEMBL;Acc:A0A3Q0KSC2]	2518.02	0.821572	0.141925	5.78876	7.09083e-09	3.83059e-08
Smp_123500	Putative atp-dependent RNA helicase [Source:UniProtKB/TrEMBL;Acc:A0A3Q0KKL6]	1580.61	0.821524	0.143541	5.72328	1.04489e-08	5.5242e-08
Smp_244780	GCFC domain-containing protein [Source:UniProtKB/TrEMBL;Acc:A0A5K4F1I6]	706.113	0.821026	0.083362	9.84893	6.9281e-23	1.39256e-21
Smp_047680	Ferritin [Source:UniProtKB/TrEMBL;Acc:A0A3Q0KFI1]	174.164	0.820972	0.167711	4.89515	9.82296e-07	3.9831e-06
Smp_088090	Ashwin [Source:UniProtKB/TrEMBL;Acc:A0A3Q0KIW9]	115.01	0.819823	0.250005	3.27922	0.00104094	0.00243251
Smp_058690	Glutathione peroxidase [Source:UniProtKB/TrEMBL;Acc:A0A3Q0KGE8]	1455.11	0.819417	0.175605	4.66625	3.06751e-06	1.14769e-05
Smp_336710	Zinc finger CCCH domain-containing protein 10 [Source:UniProtKB/TrEMBL;Acc:A0A5K4FB38]	1338.03	0.819325	0.12237	6.69548	2.14972e-11	1.57709e-10
Smp_021170	VPS13C protein, putative [Source:UniProtKB/TrEMBL;Acc:A0A5K4EB16]	2541.07	0.819123	0.0792829	10.3316	5.06842e-25	1.18903e-23
Smp_093710	Transmembrane protein [Source:UniProtKB/TrEMBL;Acc:A0A3Q0KJ81]	211.608	0.818203	0.138904	5.89043	3.85195e-09	2.15842e-08
Smp_342630	CID domain-containing protein [Source:UniProtKB/TrEMBL;Acc:A0A5K4FCJ4]	1052.26	0.816446	0.0825962	9.88478	4.84628e-23	9.88266e-22
Smp_211170	Transcription initiation factor TFIID subunit 12 [Source:UniProtKB/TrEMBL;Acc:G4LWN5]	846.435	0.816337	0.115886	7.0443	1.86402e-12	1.54212e-11
Smp_145350	Putative ubiquitin-conjugating enzyme h [Source:UniProtKB/TrEMBL;Acc:A0A3Q0KP17]	6292.28	0.815731	0.0397454	20.5239	1.31718e-93	3.16952e-91
Smp_245830	UDENN domain-containing protein [Source:UniProtKB/TrEMBL;Acc:A0A5K4F0W5]	1291.71	0.815418	0.0539687	15.1091	1.41059e-51	1.08991e-49
Smp_214240	Connector enhancer of kinase suppressor of ras 3-like [Source:UniProtKB/TrEMBL;Acc:A0A5K4F122]	1731.41	0.814918	0.065313	12.4771	9.95192e-36	3.93498e-34
Smp_076990	WD_REPEATS_REGION domain-containing protein [Source:UniProtKB/TrEMBL;Acc:A0A3Q0KHX3]	2460.99	0.814861	0.0608101	13.4001	6.03855e-41	3.04531e-39
Smp_340700	ANK_REP_REGION domain-containing protein [Source:UniProtKB/TrEMBL;Acc:A0A5K4FE46]	2862.47	0.813314	0.0599627	13.5637	6.57555e-42	3.48297e-40
Smp_248160	LIM interaction domain (LID) domain-containing protein [Source:UniProtKB/TrEMBL;Acc:A0A5K4F198]	2722.42	0.813015	0.118028	6.88834	5.64455e-12	4.43869e-11
Smp_349450		615.639	0.812904	0.103793	7.83194	4.80398e-15	5.07007e-14
Smp_152530	Expressed conserved protein [Source:UniProtKB/TrEMBL;Acc:A0A3Q0KQ37]	286.814	0.812119	0.12577	6.45719	1.06665e-10	7.25047e-10
Smp_152440	RRM domain-containing protein [Source:UniProtKB/TrEMBL;Acc:A0A5K4ES79]	1282.77	0.810961	0.0622308	13.0315	8.09855e-39	3.7271e-37
Smp_013860	Glutamate--cysteine ligase [Source:UniProtKB/TrEMBL;Acc:A0A3Q0KCJ1]	3965.21	0.81046	0.0982962	8.24508	1.65046e-16	2.0029e-15
Smp_152570	WAPL domain-containing protein [Source:UniProtKB/TrEMBL;Acc:A0A3Q0KPY6]	3069.9	0.80915	0.0862912	9.37698	6.78916e-21	1.16929e-19
Smp_041700	Rhodopsin-like orphan GPCR,putative [Source:UniProtKB/TrEMBL;Acc:G4M0H4]	37.7422	0.808347	0.306003	2.64163	0.00825087	0.0158279
Smp_027300	Histone-lysine N-methyltransferase [Source:UniProtKB/TrEMBL;Acc:G4VHB6]	1042.38	0.807773	0.115364	7.00196	2.52405e-12	2.05785e-11
Smp_169670	Protein kinase domain-containing protein [Source:UniProtKB/TrEMBL;Acc:A0A3Q0KSK9]	842.491	0.806812	0.0659797	12.2282	2.19789e-34	8.11871e-33
Smp_133900	Indoleamine 2,3-dioxygenase 2 [Source:UniProtKB/TrEMBL;Acc:A0A3Q0KMB9]	58.1013	0.806453	0.266865	3.02195	0.00251156	0.00544883
Smp_124850	Tyrosine-protein kinase [Source:UniProtKB/TrEMBL;Acc:A0A3Q0KKU5]	2048.55	0.806084	0.0565377	14.2574	4.02919e-46	2.55142e-44
Smp_027970	ATP-dependent RNA helicase, putative [Source:UniProtKB/TrEMBL;Acc:A0A5K4EBV3]	1174.81	0.805984	0.0815171	9.8873	4.72606e-23	9.6609e-22
Smp_124450	receptor protein serine/threonine kinase [Source:UniProtKB/TrEMBL;Acc:A0A3Q0KKQ8]	3600.6	0.805724	0.076516	10.5301	6.27401e-26	1.55869e-24
Smp_334750	WD_REPEATS_REGION domain-containing protein [Source:UniProtKB/TrEMBL;Acc:A0A5K4FAL9]	1422.19	0.804328	0.124999	6.43468	1.23732e-10	8.33659e-10
Smp_158700	DDB1-and CUL4-associated factor 12 [Source:UniProtKB/TrEMBL;Acc:G4LZ77]	1007.52	0.803734	0.105997	7.58262	3.38656e-14	3.26335e-13
Smp_141580	Protein kinase [Source:UniProtKB/TrEMBL;Acc:A0A3Q0KNB4]	2219.71	0.803132	0.0902755	8.89645	5.76595e-19	8.71828e-18
Smp_014730	ANK_REP_REGION domain-containing protein [Source:UniProtKB/TrEMBL;Acc:G4VBW2]	178.646	0.80217	0.133757	5.99723	2.00709e-09	1.16816e-08
Smp_138320	DUF4210 domain-containing protein [Source:UniProtKB/TrEMBL;Acc:A0A3Q0KMZ8]	3194.27	0.80098	0.103871	7.71127	1.24576e-14	1.25801e-13
Smp_345830	CCHC-type domain-containing protein [Source:UniProtKB/TrEMBL;Acc:A0A5K4FEX9]	1900.26	0.800802	0.109799	7.29332	3.02407e-13	2.68091e-12
Smp_151320	Putative tpx2 protein [Source:UniProtKB/TrEMBL;Acc:A0A3Q0KPX4]	90.5772	0.800334	0.200998	3.9818	6.83945e-05	0.000201758
Smp_075350	Expressed conserved protein [Source:UniProtKB/TrEMBL;Acc:G4LX32]	1223.07	0.799817	0.117843	6.78715	1.14372e-11	8.73289e-11
Smp_176710	Putative transcriptional factor nfil3/e4bp4 [Source:UniProtKB/TrEMBL;Acc:A0A3Q0KTM9]	497.916	0.798855	0.100254	7.96829	1.60884e-15	1.76889e-14
Smp_032480	Putative stromal antigen [Source:UniProtKB/TrEMBL;Acc:A0A3Q0KE48]	2968.22	0.797722	0.103986	7.67143	1.70091e-14	1.69728e-13
Smp_145650	Forkhead box protein K1 [Source:UniProtKB/TrEMBL;Acc:A0A3Q0KP21]	610.061	0.796683	0.0898936	8.86252	7.8227e-19	1.17229e-17
Smp_349890	Non-specific serine/threonine protein kinase [Source:UniProtKB/TrEMBL;Acc:A0A5K4FB59]	10.8193	0.796035	0.439124	1.81278	0.0698655	0.105412
Smp_316570		87.4207	0.795323	0.341456	2.32921	0.0198479	0.0346516
Smp_015220	Transcription initiation factor, putative [Source:UniProtKB/TrEMBL;Acc:A0A5K4EA28]	1432.39	0.795149	0.0895507	8.87932	6.72688e-19	1.01167e-17
Smp_025750	DUF4801 domain-containing protein [Source:UniProtKB/TrEMBL;Acc:G4VAQ8]	1258.31	0.7944	0.147415	5.38885	7.09087e-08	3.36636e-07
Smp_171550	Mimitin, mitochondrial [Source:UniProtKB/TrEMBL;Acc:A0A3Q0KSW4]	453.945	0.794376	0.112921	7.03476	1.99599e-12	1.64371e-11
Smp_171150	Protein arginine N-methyltransferase [Source:UniProtKB/TrEMBL;Acc:A0A3Q0KT70]	1235.84	0.794305	0.0808523	9.82415	8.86219e-23	1.76866e-21
Smp_344850	Reverse transcriptase domain-containing protein [Source:UniProtKB/TrEMBL;Acc:A0A5K4FFS5]	80.9932	0.793944	0.189234	4.19556	2.72202e-05	8.66398e-05
Smp_005160	Muscleblind-like protein [Source:UniProtKB/TrEMBL;Acc:A0A3Q0KBT3]	5241.04	0.792733	0.105262	7.53102	5.03463e-14	4.73233e-13
Smp_337060	APOBEC1 complementation factor [Source:UniProtKB/TrEMBL;Acc:A0A5K4FC21]	31.7305	0.791358	0.288475	2.74324	0.00608355	0.0120469
Smp_342320	Pepdidase_M14_N domain-containing protein [Source:UniProtKB/TrEMBL;Acc:A0A5K4FEP0]	11.7987	0.790022	0.483415	1.63425	0.102206	0.146866
Smp_000150	PHD finger protein 10 [Source:UniProtKB/TrEMBL;Acc:G4LVT9]	2956.8	0.789027	0.106581	7.40307	1.33073e-13	1.21162e-12
Smp_139010	Serine/threonine-protein kinase DDB_G0282963 [Source:UniProtKB/TrEMBL;Acc:A0A3Q0KN31]	1062.94	0.78901	0.10374	7.60569	2.83394e-14	2.74981e-13
Smp_213680	Replication factor C subunit 1 [Source:UniProtKB/TrEMBL;Acc:A0A5K4F0I6]	1426.81	0.788948	0.0567377	13.9052	5.89193e-44	3.39876e-42
Smp_125780	Phosphatidylserine synthase [Source:UniProtKB/TrEMBL;Acc:G4V9W8]	1193.19	0.788887	0.100358	7.86072	3.81934e-15	4.06655e-14
Smp_141150	Putative phospholipase DDHD1 [Source:UniProtKB/TrEMBL;Acc:A0A3Q0KNB6]	2269.21	0.788724	0.0906126	8.70435	3.1941e-18	4.53638e-17
Smp_341070	BZIP domain-containing protein [Source:UniProtKB/TrEMBL;Acc:A0A5K4F9R8]	241.759	0.78818	0.095676	8.23802	1.75083e-16	2.1083e-15
Smp_323900		36.5128	0.787295	0.282414	2.78773	0.0053078	0.0106561
Smp_054230	Centromere protein S [Source:UniProtKB/TrEMBL;Acc:A0A3Q0KG29]	435.026	0.787086	0.166304	4.73281	2.21435e-06	8.49237e-06
Smp_133790	RUN and TBC1 domain-containing protein 3 [Source:UniProtKB/TrEMBL;Acc:A0A3Q0KM87]	2119.82	0.786603	0.12133	6.48314	8.98308e-11	6.19031e-10
Smp_128370	glutamate synthase (NADH) [Source:UniProtKB/TrEMBL;Acc:A0A5K4EL52]	7894.16	0.786321	0.0427928	18.3751	2.08085e-75	3.65103e-73
Smp_174320	Putative lozenge [Source:UniProtKB/TrEMBL;Acc:G4VRL8]	233.726	0.785933	0.136025	5.77787	7.56534e-09	4.07127e-08
Smp_136200	4.1m domain-containing protein [Source:UniProtKB/TrEMBL;Acc:G4VAP6]	174.787	0.785392	0.13111	5.99035	2.09389e-09	1.2125e-08
Smp_135770	Palmitoyltransferase [Source:UniProtKB/TrEMBL;Acc:A0A3Q0KME5]	2181.97	0.784765	0.143637	5.46353	4.66755e-08	2.26702e-07
Smp_063330	Hypotheticial protein [Source:UniProtKB/TrEMBL;Acc:G4VF83]	6762.58	0.784626	0.0687417	11.4141	3.55479e-30	1.09264e-28
Smp_246570	C2H2-type domain-containing protein [Source:UniProtKB/TrEMBL;Acc:A0A5K4F158]	1981.63	0.784495	0.0903503	8.68282	3.86078e-18	5.41925e-17
Smp_018170	Putative zinc finger protein [Source:UniProtKB/TrEMBL;Acc:A0A3Q0KCU9]	1223.37	0.782743	0.114178	6.85548	7.10729e-12	5.52702e-11
Smp_155860	DNTTIP1_dimer domain-containing protein [Source:UniProtKB/TrEMBL;Acc:A0A3Q0KQL4]	24.7532	0.782395	0.367335	2.12992	0.0331781	0.0548002
Smp_058620	Serine/threonine kinase [Source:UniProtKB/TrEMBL;Acc:A0A3Q0KGE9]	1685.48	0.782206	0.0924047	8.465	2.56148e-17	3.32401e-16
Smp_129050	dynamin GTPase [Source:UniProtKB/TrEMBL;Acc:A0A3Q0KLH5]	4426.65	0.781973	0.113258	6.90437	5.04251e-12	3.98386e-11
Smp_153210	G_PROTEIN_RECEP_F1_2 domain-containing protein [Source:UniProtKB/TrEMBL;Acc:A0A3Q0KQ19]	23.2076	0.781437	0.299655	2.60779	0.00911289	0.0172314
Smp_149640	FERM domain-containing protein [Source:UniProtKB/TrEMBL;Acc:A0A3Q0KPV4]	941.753	0.780579	0.109437	7.13267	9.84389e-13	8.36582e-12
Smp_091210	WAPL domain-containing protein [Source:UniProtKB/TrEMBL;Acc:G4VRI3]	47.0126	0.780362	0.297376	2.62416	0.00868626	0.0165511
Smp_074610	Histone H3 [Source:UniProtKB/TrEMBL;Acc:C4QHD7]	17.855	0.780322	0.377155	2.06897	0.0385489	0.0624705
Smp_012980	Eukaryotic translation initiation factor 3 subunit J [Source:UniProtKB/TrEMBL;Acc:A0A3Q0KCF8]	2702.18	0.780223	0.0976583	7.98931	1.35691e-15	1.50368e-14
Smp_163620	Chromatin-remodeling ATPase INO80 [Source:UniProtKB/TrEMBL;Acc:A0A3Q0KS15]	1832.45	0.780079	0.112341	6.94382	3.81626e-12	3.05228e-11
Smp_152350	Putative voltage-gated potassium channel [Source:UniProtKB/TrEMBL;Acc:A0A3Q0KQ27]	413.593	0.779728	0.0789627	9.87463	5.3629e-23	1.08835e-21
Smp_302290	Major egg antigen [Source:UniProtKB/TrEMBL;Acc:A0A5K4F3M7]	619.393	0.779093	0.210397	3.70298	0.000213085	0.0005663
Smp_333500	Actin-binding LIM protein 1 [Source:UniProtKB/TrEMBL;Acc:A0A5K4FA43]	1767.12	0.7789	0.0819852	9.5005	2.08887e-21	3.71148e-20
Smp_210660	Ran binding protein 9-related [Source:UniProtKB/TrEMBL;Acc:G4VEU6]	1587.08	0.778872	0.0626764	12.4269	1.86804e-35	7.2168e-34
Smp_125370	Serine/threonine kinase [Source:UniProtKB/TrEMBL;Acc:A0A3Q0KKX4]	716.166	0.778339	0.177102	4.39486	1.10845e-05	3.76275e-05
Smp_246870	RRM domain-containing protein [Source:UniProtKB/TrEMBL;Acc:A0A5K4F0Y5]	1905.72	0.777641	0.112997	6.88198	5.90274e-12	4.63308e-11
Smp_006630	Non-specific serine/threonine protein kinase [Source:UniProtKB/TrEMBL;Acc:A0A3Q0KBX5]	2185.3	0.777538	0.0553827	14.0394	8.95108e-45	5.42345e-43
Smp_025030	Glutamate-cysteine ligase [Source:UniProtKB/TrEMBL;Acc:A0A3Q0KDG5]	1209.31	0.776909	0.0942751	8.24087	1.70959e-16	2.06278e-15
Smp_017230	Nicotinate phosphoribosyltransferase related pre-B cell enhancing factor [Source:UniProtKB/TrEMBL;Acc:G4VE80]	921.562	0.77659	0.0816296	9.51358	1.84209e-21	3.28642e-20
Smp_346640	C2H2-type domain-containing protein [Source:UniProtKB/TrEMBL;Acc:A0A5K4FGL3]	644.598	0.776097	0.102793	7.55012	4.34856e-14	4.14294e-13
Smp_064250	PHD-type domain-containing protein [Source:UniProtKB/TrEMBL;Acc:A0A3Q0KGX1]	1101.05	0.776059	0.0920668	8.4293	3.4773e-17	4.44398e-16
Smp_054010	Putative cationic amino acid transporter [Source:UniProtKB/TrEMBL;Acc:G4VHR0]	91.5453	0.776004	0.18951	4.09479	4.22543e-05	0.000130208
Smp_028200	Troponin I (TnI), putative [Source:UniProtKB/TrEMBL;Acc:A0A3Q0KDP5]	6160.29	0.775878	0.0607412	12.7735	2.30535e-37	9.7566e-36
Smp_122800	Putative lupus la ribonucleoprotein [Source:UniProtKB/TrEMBL;Acc:A0A3Q0KKC9]	3853.98	0.774886	0.072425	10.6992	1.02704e-26	2.66146e-25
Smp_323790		12.2437	0.774298	0.406993	1.90248	0.057108	0.0884124
Smp_123020	Run domain Beclin-1-interacting and cysteine-rich domain-containing protein [Source:UniProtKB/TrEMBL;Acc:A0A3Q0KKI1]	1665.85	0.77388	0.0638131	12.1273	7.57023e-34	2.73633e-32
Smp_340380	Helicase ATP-binding domain-containing protein [Source:UniProtKB/TrEMBL;Acc:A0A5K4FBR2]	3705.55	0.773632	0.180133	4.29479	1.74859e-05	5.74896e-05
Smp_312230	GRIP domain-containing protein [Source:UniProtKB/TrEMBL;Acc:A0A5K4F3C4]	36.0001	0.773088	0.234479	3.29704	0.000977082	0.00229796
Smp_125050	Hepatoma derived growth factor, putative [Source:UniProtKB/TrEMBL;Acc:A0A3Q0KKU6]	1948.52	0.772726	0.133068	5.80701	6.35973e-09	3.46678e-08
Smp_129550	Putative paramyosin (Allergen Blo t 11) [Source:UniProtKB/TrEMBL;Acc:A0A3Q0KLJ3]	1033.19	0.772559	0.0701446	11.0138	3.2787e-28	9.2352e-27
Smp_169610	Palmitoyltransferase [Source:UniProtKB/TrEMBL;Acc:G4VJH0]	2415.23	0.771943	0.110347	6.99558	2.64165e-12	2.14749e-11
Smp_153290	Putative cement protein 3B variant 3 [Source:UniProtKB/TrEMBL;Acc:A0A3Q0KQ75]	1979.61	0.771848	0.0976496	7.90426	2.69521e-15	2.89899e-14
Smp_015840	Putative zinc finger protein [Source:UniProtKB/TrEMBL;Acc:G4VSN3]	2619.18	0.771642	0.090314	8.54399	1.2966e-17	1.73333e-16
Smp_132210	F-box domain-containing protein [Source:UniProtKB/TrEMBL;Acc:G4VGQ1]	2159.07	0.77142	0.130467	5.91276	3.36426e-09	1.90544e-08
Smp_314790	Secreted protein [Source:UniProtKB/TrEMBL;Acc:G4V7C7]	79.1063	0.771271	0.180821	4.26538	1.99562e-05	6.50683e-05
Smp_304720	Protein kinase domain-containing protein [Source:UniProtKB/TrEMBL;Acc:A0A5K4F257]	222.086	0.770727	0.128558	5.99517	2.03278e-09	1.1807e-08
Smp_075030	Putative myotrophin [Source:UniProtKB/TrEMBL;Acc:A0A3Q0KHR8]	971.523	0.769951	0.139812	5.50706	3.64878e-08	1.80447e-07
Smp_049380	Chimerin-related rho-gtpase-activating protein [Source:UniProtKB/TrEMBL;Acc:A0A3Q0KFM7]	4872.67	0.768386	0.108537	7.0795	1.44678e-12	1.20403e-11
Smp_068920	PUA domain-containing protein [Source:UniProtKB/TrEMBL;Acc:A0A5K4EFY9]	455.428	0.767725	0.0844879	9.08681	1.01991e-19	1.64553e-18
Smp_332940	CUPID domain-containing protein [Source:UniProtKB/TrEMBL;Acc:A0A5K4F8D7]	1399.65	0.76631	0.151556	5.05629	4.27488e-07	1.83689e-06
Smp_050430	TraB domain-containing protein [Source:UniProtKB/TrEMBL;Acc:A0A3Q0KFR2]	1064.59	0.766192	0.0963914	7.94876	1.88384e-15	2.06048e-14
Smp_340260	Homeobox domain-containing protein [Source:UniProtKB/TrEMBL;Acc:A0A5K4FCM1]	2675.77	0.766024	0.135101	5.67001	1.42787e-08	7.42773e-08
Smp_313560	alkaline phosphatase [Source:UniProtKB/TrEMBL;Acc:D7R925]	9916.8	0.765982	0.150812	5.07907	3.79291e-07	1.6432e-06
Smp_213070	tRNA pseudouridine(55) synthase [Source:UniProtKB/TrEMBL;Acc:A0A5K4EZD4]	292.394	0.765352	0.0949183	8.06326	7.42835e-16	8.42012e-15
Smp_060180	Nucleoporin seh1 (Sec13-like protein) [Source:UniProtKB/TrEMBL;Acc:G4VQM9]	1393.99	0.765015	0.125763	6.08298	1.17968e-09	7.06633e-09
Smp_144240	SH2 domain-containing protein [Source:UniProtKB/TrEMBL;Acc:A0A3Q0KNP8]	202.231	0.761607	0.111042	6.8587	6.9489e-12	5.41001e-11
Smp_213050		857.719	0.760731	0.0913456	8.32806	8.21797e-17	1.01633e-15
Smp_019040	Putative transcription factor lbp1,cp2 [Source:UniProtKB/TrEMBL;Acc:A0A3Q0KCZ9]	725.634	0.760146	0.0636068	11.9507	6.43804e-33	2.20411e-31
Smp_246620	Protein kinase domain-containing protein [Source:UniProtKB/TrEMBL;Acc:A0A5K4F0V9]	4820.45	0.759833	0.16946	4.48386	7.33063e-06	2.56709e-05
Smp_176630	Selenocysteine-specific elongation factor,putative [Source:UniProtKB/TrEMBL;Acc:A0A3Q0KTJ6]	562.718	0.757797	0.130146	5.82265	5.79228e-09	3.18424e-08
Smp_005280	Ubiquitin-specific peptidase 10 (C19 family) [Source:UniProtKB/TrEMBL;Acc:A0A3Q0KBU5]	709.198	0.75757	0.103335	7.33118	2.28135e-13	2.03318e-12
Smp_169340	Protein MIX23 [Source:UniProtKB/TrEMBL;Acc:G4VKL7]	579.705	0.757487	0.0875668	8.65039	5.13235e-18	7.07442e-17
Smp_124030	Protein kinase domain-containing protein [Source:UniProtKB/TrEMBL;Acc:A0A3Q0KKP9]	766.671	0.757322	0.130764	5.79151	6.97579e-09	3.77571e-08
Smp_155740	Putative heat shock protein [Source:UniProtKB/TrEMBL;Acc:G4VJ99]	3092.35	0.756888	0.0753248	10.0483	9.34312e-24	1.99715e-22
Smp_171200	WD repeat-containing protein 44 [Source:UniProtKB/TrEMBL;Acc:A0A3Q0KSS4]	892.256	0.756854	0.107588	7.03472	1.99658e-12	1.64371e-11
Smp_061210	F-box domain-containing protein [Source:UniProtKB/TrEMBL;Acc:A0A3Q0KGL3]	119.001	0.75593	0.172671	4.37785	1.19853e-05	4.04408e-05
Smp_087620	Putative programmed cell death 6-interacting protein [Source:UniProtKB/TrEMBL;Acc:A0A3Q0KIV9]	6646.81	0.755234	0.0776515	9.72595	2.33716e-22	4.51458e-21
Smp_342420	Secreted phosphoprotein 1 [Source:UniProtKB/TrEMBL;Acc:A0A5K4FAZ4]	543.098	0.755097	0.0830301	9.09426	9.52357e-20	1.54542e-18
Smp_123360	Serine-rich repeat protein 2, putative [Source:UniProtKB/TrEMBL;Acc:A0A3Q0KKK6]	426.6	0.754871	0.205421	3.67475	0.000238079	0.000627351
Smp_317040	RNA-binding protein [Source:UniProtKB/TrEMBL;Acc:A0A5K4F6K4]	16.9824	0.754386	0.344102	2.19233	0.0283557	0.0477147
Smp_123370	Metacaspase 2, putative [Source:UniProtKB/TrEMBL;Acc:A0A3Q0KKL0]	121.388	0.754309	0.290222	2.59907	0.0093476	0.0176475
Smp_331890	Protein kinase domain-containing protein [Source:UniProtKB/TrEMBL;Acc:A0A5K4F7H3]	21.8469	0.754113	0.531624	1.41851	0.156043	0.212549
Smp_037400	Putative cell division cycle [Source:UniProtKB/TrEMBL;Acc:A0A3Q0KEK7]	756.257	0.752973	0.0659811	11.412	3.6444e-30	1.11611e-28
Smp_088460	General transcription factor IIF subunit 1 [Source:UniProtKB/TrEMBL;Acc:G4V8A3]	2470.84	0.751782	0.103244	7.28164	3.29784e-13	2.91748e-12
Smp_243300	Peter pan-related [Source:UniProtKB/TrEMBL;Acc:A0A5K4F1G4]	1196.36	0.75147	0.0511239	14.699	6.54358e-49	4.55455e-47
Smp_347510	Protein kinase domain-containing protein [Source:UniProtKB/TrEMBL;Acc:A0A5K4FCY7]	17.9439	0.750929	0.490311	1.53154	0.125637	0.175942
Smp_028140	Putative proline-serine-threonine phosphatase interacting protein [Source:UniProtKB/TrEMBL;Acc:G4V620]	1520.49	0.750925	0.101175	7.42205	1.15317e-13	1.05336e-12
Smp_068060	Serine/threonine kinase [Source:UniProtKB/TrEMBL;Acc:A0A3Q0KH80]	6469.64	0.750336	0.060682	12.365	4.03978e-35	1.5465e-33
Smp_138480		1361.23	0.749974	0.0630728	11.8906	1.32435e-32	4.46149e-31
Smp_194580	Edp1-related [Source:UniProtKB/TrEMBL;Acc:A0A3Q0KUA7]	1365.25	0.749792	0.090036	8.32769	8.24323e-17	1.01795e-15
Smp_201820	Smp_201820 [Source:UniProtKB/TrEMBL;Acc:A0A3Q0KV03]	1235.43	0.749757	0.100767	7.44048	1.00317e-13	9.18338e-13
Smp_121140	MSS51_C domain-containing protein [Source:UniProtKB/TrEMBL;Acc:G4LZ16]	646.01	0.749324	0.0951861	7.8722	3.48461e-15	3.72429e-14
Smp_157920	Suppressor of actin (Sac)-related [Source:UniProtKB/TrEMBL;Acc:A0A5K4ETW2]	863.847	0.749093	0.112236	6.67425	2.48506e-11	1.81519e-10
Smp_335675		224.405	0.74909	0.161383	4.64168	3.45592e-06	1.28332e-05
Smp_024490	Metal dependent hydrolase-related [Source:UniProtKB/TrEMBL;Acc:A0A3Q0KDD0]	1832.67	0.748935	0.185747	4.03203	5.52979e-05	0.000165973
Smp_166230	Mediator of RNA polymerase II transcription subunit 11 [Source:UniProtKB/TrEMBL;Acc:G4LY80]	177.762	0.74853	0.139334	5.37219	7.77843e-08	3.66592e-07
Smp_090930	ULP_PROTEASE domain-containing protein [Source:UniProtKB/TrEMBL;Acc:A0A5K4EHZ1]	2162.15	0.747649	0.088699	8.42905	3.48477e-17	4.44677e-16
Smp_247410	EGF-like domain-containing protein [Source:UniProtKB/TrEMBL;Acc:A0A5K4F1D8]	977.73	0.747509	0.147316	5.07418	3.8918e-07	1.68e-06
Smp_007510	Protein kinase [Source:UniProtKB/TrEMBL;Acc:A0A3Q0KC07]	2556.83	0.744897	0.11082	6.72166	1.79666e-11	1.332e-10
Smp_213410	Microcephalin [Source:UniProtKB/TrEMBL;Acc:A0A5K4F286]	56.471	0.743352	0.216202	3.43823	0.000585529	0.00142689
Smp_131320	histone acetyltransferase [Source:UniProtKB/TrEMBL;Acc:A0A3Q0KLX0]	1386.17	0.741936	0.0904863	8.19943	2.4153e-16	2.85697e-15
Smp_348260		622.022	0.741063	0.0815579	9.08634	1.02425e-19	1.64938e-18
Smp_029800	Putative 4.1 G protein [Source:UniProtKB/TrEMBL;Acc:A0A3Q0KDW0]	1330.02	0.73909	0.0708735	10.4283	1.84159e-25	4.42093e-24
Smp_155330	Serine/threonine kinase [Source:UniProtKB/TrEMBL;Acc:A0A3Q0KQI3]	1958.31	0.73753	0.0923175	7.98906	1.35968e-15	1.50476e-14
Smp_337440	SET domain-containing protein [Source:UniProtKB/TrEMBL;Acc:A0A5K4F966]	1604.23	0.736551	0.083353	8.83652	9.87474e-19	1.46676e-17
Smp_345980	Paired domain-containing protein [Source:UniProtKB/TrEMBL;Acc:A0A5K4FDT9]	15.6926	0.736114	0.485253	1.51697	0.129274	0.180465
Smp_181080	Shb-like protein [Source:UniProtKB/TrEMBL;Acc:A0A5K4EYF6]	1726.97	0.735743	0.0599344	12.2758	1.22197e-34	4.55375e-33
Smp_342270	Homeobox domain-containing protein [Source:UniProtKB/TrEMBL;Acc:A0A5K4FCF3]	77.8072	0.735333	0.242408	3.03345	0.00241772	0.00526559
Smp_319790	Serpentine receptor class gamma [Source:UniProtKB/TrEMBL;Acc:A0A5K4F4V0]	745.114	0.735323	0.231056	3.18245	0.00146033	0.00332943
Smp_341520	RFXA_RFXANK_bdg domain-containing protein [Source:UniProtKB/TrEMBL;Acc:A0A5K4FAM6]	220.06	0.734995	0.0957404	7.67695	1.62915e-14	1.63148e-13
Smp_017710	Putative rab [Source:UniProtKB/TrEMBL;Acc:A0A3Q0KCU2]	2890.76	0.733656	0.147322	4.97995	6.36011e-07	2.66227e-06
Smp_156350	WD_REPEATS_REGION domain-containing protein [Source:UniProtKB/TrEMBL;Acc:A0A3Q0KQI7]	2616.76	0.733197	0.083296	8.8023	1.34038e-18	1.97701e-17
Smp_080870	Cell adhesion molecule [Source:UniProtKB/TrEMBL;Acc:A0A3Q0KID2]	1099.49	0.732499	0.0745282	9.82848	8.48899e-23	1.6982e-21
Smp_150150	Protein kinase domain-containing protein [Source:UniProtKB/TrEMBL;Acc:A0A3Q0KPQ4]	180.169	0.732033	0.127466	5.74297	9.303e-09	4.95258e-08
Smp_002080	S-adenosylmethionine synthase [Source:UniProtKB/TrEMBL;Acc:A0A3Q0KBJ2]	3978.67	0.731303	0.14009	5.22023	1.78702e-07	8.00549e-07
Smp_073080	Putative rrna processing protein (Rrp20) [Source:UniProtKB/TrEMBL;Acc:G4VA66]	995.631	0.730703	0.0635411	11.4997	1.32391e-30	4.12963e-29
Smp_146690	Annexin [Source:UniProtKB/TrEMBL;Acc:A0A3Q0KP72]	78.3198	0.730653	0.210362	3.47331	0.000514075	0.00126892
Smp_172580	Mucin-like protein [Source:UniProtKB/TrEMBL;Acc:A0A3Q0KSZ3]	3269.04	0.730579	0.101572	7.19268	6.35305e-13	5.48211e-12
Smp_065240	GDP-fucose protein O-fucosyltransferase 1 [Source:UniProtKB/TrEMBL;Acc:A0A3Q0KH04]	1022.59	0.728759	0.108207	6.73488	1.64066e-11	1.22715e-10
Smp_333300	BZIP domain-containing protein [Source:UniProtKB/TrEMBL;Acc:A0A5K4F7Y4]	906.994	0.728389	0.0972115	7.49283	6.74031e-14	6.24498e-13
Smp_005470	Dynein light chain [Source:UniProtKB/TrEMBL;Acc:A0A3Q0KBV3]	47.9123	0.728327	0.219766	3.3141	0.000919382	0.0021744
Smp_165630	PEHE domain-containing protein [Source:UniProtKB/TrEMBL;Acc:A0A3Q0KRW6]	1445.56	0.72804	0.106149	6.85867	6.95041e-12	5.41001e-11
Smp_193440	Putative p30 dbc protein [Source:UniProtKB/TrEMBL;Acc:A0A3Q0KUN0]	8848.13	0.727693	0.111161	6.54628	5.89893e-11	4.14352e-10
Smp_245550	Cut-like 1 (Ctl1) [Source:UniProtKB/TrEMBL;Acc:A0A5K4F1U0]	680.594	0.727262	0.114096	6.37411	1.84024e-10	1.21253e-09
Smp_345565	Coiled-coil domain-containing protein 130 homolog [Source:UniProtKB/TrEMBL;Acc:A0A5K4FC76]	987.777	0.726613	0.0987909	7.35506	1.90837e-13	1.71164e-12
Smp_125760	Putative prokaryotic DNA topoisomerase [Source:UniProtKB/TrEMBL;Acc:A0A3Q0KKZ3]	105.977	0.726406	0.150449	4.82826	1.37734e-06	5.43831e-06
Smp_350290		12.0577	0.726386	0.458631	1.58381	0.113236	0.160822
Smp_154870	Signal transduction protein lnk-related [Source:UniProtKB/TrEMBL;Acc:A0A3Q0KQG6]	1258.39	0.7245	0.0808599	8.95994	3.24853e-19	5.01083e-18
Smp_035110	Charged multivesicular body protein 7 [Source:UniProtKB/TrEMBL;Acc:A0A3Q0KED2]	1931.81	0.724217	0.0484627	14.9438	1.70937e-50	1.27401e-48
Smp_333070	Protein kinase domain-containing protein [Source:UniProtKB/TrEMBL;Acc:A0A5K4F9Y0]	334.123	0.723875	0.10753	6.73185	1.67518e-11	1.24963e-10
Smp_000900	Putative g-protein coupled receptor [Source:UniProtKB/TrEMBL;Acc:A0A3Q0KBF0]	124.983	0.722614	0.181735	3.97619	7.00274e-05	0.000205925
Smp_202400	Smp_202400 [Source:UniProtKB/TrEMBL;Acc:A0A3Q0KUW8]	36.326	0.722537	0.210794	3.42769	0.000608739	0.00147789
Smp_040110	Putative thrombospondin type 1 domain-containing protein [Source:UniProtKB/TrEMBL;Acc:A0A3Q0KET0]	114.695	0.721972	0.305718	2.36157	0.018198	0.0320568
Smp_170540	BAH domain-containing protein [Source:UniProtKB/TrEMBL;Acc:A0A3Q0KSS5]	1479.17	0.721433	0.0901336	8.00404	1.20404e-15	1.34667e-14
Smp_173420	Putative leucine-rich repeat-containing protein, lrr1 [Source:UniProtKB/TrEMBL;Acc:A0A3Q0KT29]	590.065	0.721172	0.141047	5.11299	3.17101e-07	1.38734e-06
Smp_246020	39S ribosomal protein L39, mitochondrial [Source:UniProtKB/TrEMBL;Acc:A0A5K4F105]	1331.6	0.720588	0.108446	6.64469	3.03852e-11	2.19096e-10
Smp_343050	Pentatricopeptide repeat-containing protein [Source:UniProtKB/TrEMBL;Acc:A0A5K4FEZ1]	622.207	0.71943	0.0811238	8.8683	7.42731e-19	1.11502e-17
Smp_041100	Raw [Source:UniProtKB/TrEMBL;Acc:A0A3Q0KEU5]	720.758	0.719412	0.145186	4.95511	7.22886e-07	2.99909e-06
Smp_132180	Signal peptide protein [Source:UniProtKB/TrEMBL;Acc:A0A5K4EN25]	1032.38	0.718723	0.0700849	10.255	1.12342e-24	2.57806e-23
Smp_105970	Caprin-1 [Source:UniProtKB/TrEMBL;Acc:G4VEP8]	8741.5	0.718689	0.0416051	17.274	7.37874e-67	1.01875e-64
Smp_307840	alkaline phosphatase [Source:UniProtKB/TrEMBL;Acc:A0A5K4F4R4]	126.599	0.718392	0.270059	2.66013	0.00781104	0.0150778
Smp_246670	WAC domain-containing protein [Source:UniProtKB/TrEMBL;Acc:A0A5K4F289]	1901.26	0.716297	0.134787	5.31428	1.07079e-07	4.96049e-07
Smp_166780	Calcineurin-binding protein cabin-1 [Source:UniProtKB/TrEMBL;Acc:A0A3Q0KS86]	1605.43	0.716122	0.0900997	7.94811	1.89376e-15	2.06865e-14
Smp_157350	Protein kinase [Source:UniProtKB/TrEMBL;Acc:A0A3Q0KR27]	2497.44	0.715389	0.0992037	7.21131	5.54157e-13	4.80156e-12
Smp_346720	E3 ubiquitin-protein ligase listerin [Source:UniProtKB/TrEMBL;Acc:A0A5K4FFC6]	2104.25	0.714877	0.0633775	11.2797	1.65375e-29	4.90417e-28
Smp_155360	Putative dna-binding protein inhibitor [Source:UniProtKB/TrEMBL;Acc:G4VNJ1]	949.538	0.714676	0.0846183	8.44588	3.01768e-17	3.89202e-16
Smp_057650	IST1 homolog [Source:UniProtKB/TrEMBL;Acc:G4M074]	9402.44	0.714484	0.0637247	11.212	3.55873e-29	1.0335e-27
Smp_350030		2404.66	0.713902	0.0913442	7.81552	5.47374e-15	5.73381e-14
Smp_078550	Putative zinc finger protein [Source:UniProtKB/TrEMBL;Acc:G4VM25]	1811.32	0.713729	0.124907	5.71406	1.10311e-08	5.81012e-08
Smp_174490	Protein kinase domain-containing protein [Source:UniProtKB/TrEMBL;Acc:A0A3Q0KTA0]	2622.83	0.711902	0.141914	5.01643	5.26393e-07	2.2379e-06
Smp_097700	Retinoic acid receptor RXR [Source:UniProtKB/TrEMBL;Acc:G4LXB9]	1373.11	0.711814	0.12292	5.79089	7.00151e-09	3.78477e-08
Smp_161400	Jumonji domain containing protein-related including hairless [Source:UniProtKB/TrEMBL;Acc:A0A3Q0KRF0]	2679.36	0.711738	0.0943581	7.54294	4.59487e-14	4.36772e-13
Smp_020200	RNA helicase [Source:UniProtKB/TrEMBL;Acc:A0A3Q0KD46]	1379.96	0.711512	0.105457	6.74697	1.50961e-11	1.13823e-10
Smp_133350	Nucleolar GTP-binding protein 1 [Source:UniProtKB/TrEMBL;Acc:A0A3Q0KM68]	2107.23	0.710853	0.105063	6.76594	1.32446e-11	1.00401e-10
Smp_121160	Mitochondrial carrier protein, putative [Source:UniProtKB/TrEMBL;Acc:A0A5K4EJX7]	389.412	0.71021	0.0754713	9.41033	4.94589e-21	8.64197e-20
Smp_000690	POU domain protein [Source:UniProtKB/TrEMBL;Acc:G4LYG2]	29.2911	0.710191	0.307976	2.306	0.0211108	0.0365923
Smp_035090	Putative hepatoma up-regulated protein [Source:UniProtKB/TrEMBL;Acc:A0A3Q0KED5]	1809.28	0.71001	0.068207	10.4096	2.24105e-25	5.34678e-24
Smp_159350	Platelet binding protein-related [Source:UniProtKB/TrEMBL;Acc:A0A5K4ETF3]	5292.09	0.709984	0.0780096	9.10125	8.93016e-20	1.45193e-18
Smp_103570	Non-specific serine/threonine protein kinase [Source:UniProtKB/TrEMBL;Acc:A0A3Q0KJX5]	1935.62	0.70842	0.0519002	13.6497	2.0283e-42	1.10209e-40
Smp_008290	TPR_REGION domain-containing protein [Source:UniProtKB/TrEMBL;Acc:A0A3Q0KC37]	1196.01	0.707721	0.0853357	8.29338	1.10075e-16	1.34746e-15
Smp_157290	Condensin complex subunit 2 [Source:UniProtKB/TrEMBL;Acc:A0A3Q0KR22]	1238.95	0.707158	0.0910631	7.76558	8.12699e-15	8.34702e-14
Smp_128600	Putative chromodomain helicase DNA binding protein [Source:UniProtKB/TrEMBL;Acc:A0A3Q0KLA5]	2338.63	0.706664	0.132901	5.3172	1.05373e-07	4.88417e-07
Smp_160710	Putative upstream stimulatory factor [Source:UniProtKB/TrEMBL;Acc:G4V7W8]	2320.43	0.706441	0.0817484	8.64165	5.54077e-18	7.6249e-17
Smp_301670	RBR-type E3 ubiquitin transferase [Source:UniProtKB/TrEMBL;Acc:A0A5K4F356]	1806.87	0.706417	0.0808374	8.73874	2.35722e-18	3.38203e-17
Smp_153820	DNA helicase [Source:UniProtKB/TrEMBL;Acc:A0A3Q0KQB0]	1623.58	0.706206	0.128623	5.49051	4.00765e-08	1.96241e-07
Smp_212930	Cyclin-H [Source:UniProtKB/TrEMBL;Acc:A0A5K4F210]	485.761	0.706091	0.0695719	10.1491	3.34511e-24	7.38273e-23
Smp_101310	Mizf protein, putative [Source:UniProtKB/TrEMBL;Acc:C1M0Z0]	700.229	0.705728	0.0995682	7.08788	1.36181e-12	1.13669e-11
Smp_144520	Mediator of RNA polymerase II transcription subunit 1 [Source:UniProtKB/TrEMBL;Acc:A0A3Q0KNR3]	1735.28	0.705529	0.119602	5.89898	3.65763e-09	2.05775e-08
Smp_071380	Putative zinc finger protein [Source:UniProtKB/TrEMBL;Acc:G4VFW7]	7683.32	0.70539	0.152985	4.61085	4.01023e-06	1.47614e-05
Smp_134820	Putative 5-hydroxytryptamine receptor [Source:UniProtKB/TrEMBL;Acc:A0A3Q0KMD8]	37.2559	0.704676	0.223499	3.15292	0.00161646	0.00365962
Smp_308600	protein-tyrosine-phosphatase [Source:UniProtKB/TrEMBL;Acc:G4VEX3]	3060.39	0.704372	0.155197	4.53857	5.66381e-06	2.02636e-05
Smp_081190	Putative rho3 GTPase; Putative rho3 GTPase; Rho3 GTPase; Rho3 GTPase; Rho3 GTPase; Rho3 GTPase [Source:UniProtKB/TrEMBL;Acc:Q8I8A0]	1625.42	0.704314	0.149817	4.70116	2.58691e-06	9.83166e-06
Smp_128990	Biorientation of chromosomes in cell division protein 1 [Source:UniProtKB/TrEMBL;Acc:A0A3Q0KLF6]	1479.74	0.703976	0.101675	6.92377	4.39784e-12	3.49421e-11
Smp_046630	Hypothetical Schistosoma spp. protein UPF0506 [Source:UniProtKB/TrEMBL;Acc:G4VLW5]	10147.9	0.702479	0.074424	9.43887	3.76824e-21	6.59795e-20
Smp_132350	Nucleolar complex protein 3 homolog [Source:UniProtKB/TrEMBL;Acc:A0A3Q0KM33]	814.417	0.70233	0.0991817	7.08125	1.42863e-12	1.1901e-11
Smp_167160	DH domain-containing protein [Source:UniProtKB/TrEMBL;Acc:A0A5K4EX03]	1903.38	0.702068	0.323954	2.16719	0.0302207	0.0505298
Smp_166180	DCD domain-containing protein [Source:UniProtKB/TrEMBL;Acc:A0A5K4EWT0]	1212.38	0.701715	0.0698771	10.0421	9.95133e-24	2.12177e-22
Smp_142400	Putative bhlhzip transcription factor bigmax [Source:UniProtKB/TrEMBL;Acc:A0A3Q0KNL5]	1093.53	0.701653	0.068535	10.2379	1.34151e-24	3.06184e-23
Smp_122340	Kelch-like protein [Source:UniProtKB/TrEMBL;Acc:G4LYI6]	744.45	0.700858	0.127176	5.51095	3.56899e-08	1.76708e-07
Smp_002230	ESF1-like protein [Source:UniProtKB/TrEMBL;Acc:G4VLL8]	1964.73	0.700613	0.0962467	7.27935	3.35434e-13	2.96435e-12
Smp_035360	Nucleolar protein 14 [Source:UniProtKB/TrEMBL;Acc:A0A3Q0KEF5]	706.915	0.700342	0.0705263	9.93022	3.07579e-23	6.33357e-22
Smp_172420	E3 ubiquitin-protein ligase [Source:UniProtKB/TrEMBL;Acc:A0A3Q0KSY1]	3979.12	0.699956	0.0697143	10.0404	1.01311e-23	2.15464e-22
Smp_003270	Tubulin-specific chaperone cofactor E-like protein [Source:UniProtKB/TrEMBL;Acc:A0A3Q0KBM0]	819.52	0.699072	0.136749	5.11208	3.18638e-07	1.39261e-06
Smp_336330	Proteolipid protein, putative [Source:UniProtKB/TrEMBL;Acc:A0A5K4F8V0]	877.594	0.697669	0.0728587	9.57564	1.01232e-21	1.84143e-20
Smp_171640	Epidermal growth factor receptor substrate 15-like 1 [Source:UniProtKB/TrEMBL;Acc:A0A3Q0KST7]	3397.62	0.69735	0.0769133	9.0667	1.22674e-19	1.95304e-18
Smp_054450	Archease domain-containing protein [Source:UniProtKB/TrEMBL;Acc:A0A3Q0KG38]	307.544	0.696975	0.102686	6.78746	1.14126e-11	8.7284e-11
Smp_068950	Putative retinoblastoma-binding protein 4 (Rbbp4) [Source:UniProtKB/TrEMBL;Acc:A0A3Q0KHB6]	2246.36	0.696391	0.101467	6.86324	6.73145e-12	5.26391e-11
Smp_244570	FERM domain-containing protein [Source:UniProtKB/TrEMBL;Acc:A0A5K4F1S0]	1471.85	0.696036	0.114599	6.07364	1.25044e-09	7.45308e-09
Smp_245050	Serum response factor-binding protein 1 [Source:UniProtKB/TrEMBL;Acc:A0A5K4F0N1]	723.832	0.695403	0.0785708	8.85065	8.70141e-19	1.29935e-17
Smp_188430	Glutathione synthetase [Source:UniProtKB/TrEMBL;Acc:A0A3Q0KUJ8]	320.915	0.695246	0.110918	6.26809	3.65492e-10	2.30058e-09
Smp_165690	Secreted protein [Source:UniProtKB/TrEMBL;Acc:G4VLY3]	1214.1	0.695119	0.171441	4.05457	5.02257e-05	0.000152543
Smp_202170		114.55	0.695117	0.150469	4.61965	3.84379e-06	1.41657e-05
Smp_161140	Putative voltage-gated potassium channel [Source:UniProtKB/TrEMBL;Acc:A0A3Q0KRC9]	388.477	0.694933	0.129131	5.38159	7.38299e-08	3.49324e-07
Smp_347780	Homeobox domain-containing protein [Source:UniProtKB/TrEMBL;Acc:A0A5K4FFR3]	43.3503	0.694904	0.289748	2.39831	0.016471	0.0293089
Smp_073470	Retinoid-x-receptor (RXR) [Source:UniProtKB/TrEMBL;Acc:A0A3Q0KHN2]	2392.33	0.69456	0.0823586	8.43336	3.35871e-17	4.31863e-16
Smp_008260	Putative glycogen synthase kinase 3-related (Gsk3) [Source:UniProtKB/TrEMBL;Acc:G4V7H6]	2536.34	0.694274	0.0375605	18.4842	2.77027e-76	4.96408e-74
Smp_163600	Lim homeobox protein, putative [Source:UniProtKB/TrEMBL;Acc:A0A5K4EW73]	657.046	0.694253	0.0905552	7.66663	1.76574e-14	1.75367e-13
Smp_145070	Centrosomal protein of 44 kDa [Source:UniProtKB/TrEMBL;Acc:A0A3Q0KNY6]	750.247	0.693155	0.0998371	6.94286	3.84244e-12	3.07031e-11
Smp_060490	Putative serine-rich protein [Source:UniProtKB/TrEMBL;Acc:A0A3Q0KGL5]	904.617	0.692572	0.101611	6.81594	9.36491e-12	7.19629e-11
Smp_172130	Putative sumo ligase [Source:UniProtKB/TrEMBL;Acc:A0A3Q0KTB8]	832.062	0.692134	0.100266	6.90295	5.09353e-12	4.0204e-11
Smp_245630		13.1932	0.691731	0.386859	1.78807	0.0737644	0.110601
Smp_155370	Myocardin-related transcription factor [Source:UniProtKB/TrEMBL;Acc:A0A5K4ES96]	1220.64	0.691721	0.0918642	7.52983	5.08076e-14	4.77036e-13
Smp_021750	RNA methyltransferase [Source:UniProtKB/TrEMBL;Acc:G4VDU5]	2277.58	0.691489	0.0824048	8.39137	4.80529e-17	6.06749e-16
Smp_344560	Zinc finger protein LEE1 [Source:UniProtKB/TrEMBL;Acc:A0A5K4FBT6]	603.024	0.691261	0.0664582	10.4014	2.44191e-25	5.80954e-24
Smp_129320	Cell division control protein, putative [Source:UniProtKB/TrEMBL;Acc:A0A3Q0KLK0]	3218.78	0.691249	0.0781251	8.84798	8.91191e-19	1.32843e-17
Smp_139070	3bp-1 related rhogap [Source:UniProtKB/TrEMBL;Acc:A0A3Q0KN60]	2770.44	0.690619	0.0736041	9.38288	6.41933e-21	1.10786e-19
Smp_087010	DNA polymerase [Source:UniProtKB/TrEMBL;Acc:A0A3Q0KIQ0]	450.851	0.690353	0.0903761	7.63867	2.19474e-14	2.16696e-13
Smp_053640	SH2 domain-containing protein [Source:UniProtKB/TrEMBL;Acc:A0A5K4EF75]	1235.35	0.69026	0.213531	3.23259	0.00122672	0.00283598
Smp_334420	LOK-like protein kinase [Source:UniProtKB/TrEMBL;Acc:A0A5K4FCN3]	694.494	0.689411	0.0742287	9.28766	1.57722e-20	2.65667e-19
Smp_045400	Protein odr-4 homolog [Source:UniProtKB/TrEMBL;Acc:A0A3Q0KF91]	5014.86	0.687313	0.0756864	9.08107	1.07516e-19	1.72477e-18
Smp_203950	Retinol dehydrogenase 12 [Source:UniProtKB/TrEMBL;Acc:A0A3Q0KVF6]	1012.66	0.686991	0.16295	4.21595	2.48724e-05	7.9588e-05
Smp_247570	Mitochondrial import inner membrane translocase subunit TIM17 [Source:UniProtKB/TrEMBL;Acc:A0A5K4F155]	1034.92	0.686394	0.0750036	9.15147	5.61617e-20	9.29262e-19
Smp_213150	Ribonucleases P/MRP protein subunit POP1 [Source:UniProtKB/TrEMBL;Acc:A0A5K4EZI5]	914.692	0.685601	0.100122	6.84768	7.50582e-12	5.81981e-11
Smp_060860	CortBP2 domain-containing protein [Source:UniProtKB/TrEMBL;Acc:A0A3Q0KGK4]	2195.57	0.685375	0.107224	6.39198	1.63755e-10	1.08734e-09
Smp_082280	Putative single-stranded DNA-binding protein mssp-1 [Source:UniProtKB/TrEMBL;Acc:A0A3Q0KIB7]	5601.44	0.685089	0.0645133	10.6194	2.42221e-26	6.14453e-25
Smp_344220		167.338	0.685048	0.115547	5.92873	3.05289e-09	1.74079e-08
Smp_022140	Serine/threonine-protein kinase RIO1 [Source:UniProtKB/TrEMBL;Acc:A0A3Q0KD94]	755.424	0.684896	0.0711579	9.62501	6.26986e-22	1.16567e-20
Smp_043610	Cytospin-A [Source:UniProtKB/TrEMBL;Acc:A0A5K4ED42]	1479.5	0.684877	0.0719131	9.52367	1.67169e-21	2.98917e-20
Smp_149950	Dephospho-CoA related kinases [Source:UniProtKB/TrEMBL;Acc:A0A5K4ERN5]	761.553	0.684043	0.129405	5.28607	1.24974e-07	5.73275e-07
Smp_266900	Methyltranfer_dom domain-containing protein [Source:UniProtKB/TrEMBL;Acc:A0A5K4F363]	58.3126	0.683967	0.264555	2.58535	0.00972794	0.0183245
Smp_344320	Tubulin-specific chaperone E [Source:UniProtKB/TrEMBL;Acc:A0A5K4FD61]	846.74	0.683558	0.11087	6.16538	7.03139e-10	4.32014e-09
Smp_142170	Putative trithorax protein ash2 [Source:UniProtKB/TrEMBL;Acc:A0A3Q0KNQ0]	2306.15	0.682098	0.105319	6.4765	9.38734e-11	6.43288e-10
Smp_315140	Annexin [Source:UniProtKB/TrEMBL;Acc:A0A5K4F3P7]	484.92	0.682032	0.0911995	7.47846	7.52001e-14	6.94447e-13
Smp_126860	Rab-gap/tbc-related [Source:UniProtKB/TrEMBL;Acc:A0A3Q0KL56]	1602.62	0.68169	0.0698602	9.75792	1.70623e-22	3.31868e-21
Smp_047870	Protein kinase [Source:UniProtKB/TrEMBL;Acc:G4VDM1]	2596.69	0.681282	0.141635	4.81013	1.50829e-06	5.91929e-06
Smp_134500	Phosphodiesterase [Source:UniProtKB/TrEMBL;Acc:A0A3Q0KMC7]	36.1894	0.681161	0.337852	2.01615	0.0437838	0.0699444
Smp_134160	STAS domain-containing protein [Source:UniProtKB/TrEMBL;Acc:A0A5K4ENE8]	265.826	0.681029	0.238226	2.85875	0.00425313	0.00874721
Smp_127580	RNB domain-containing protein [Source:UniProtKB/TrEMBL;Acc:A0A3Q0KL89]	1564.22	0.680884	0.0784674	8.67729	4.05305e-18	5.66376e-17
Smp_343610	ANK_REP_REGION domain-containing protein [Source:UniProtKB/TrEMBL;Acc:A0A5K4FF85]	2258.26	0.680782	0.101306	6.72007	1.8164e-11	1.34426e-10
Smp_337200	SH2 domain-containing protein [Source:UniProtKB/TrEMBL;Acc:A0A5K4FC75]	3941.03	0.680376	0.0668791	10.1732	2.61122e-24	5.8179e-23
Smp_180070	Putative gem-associated protein 5 (Gemin5) [Source:UniProtKB/TrEMBL;Acc:A0A5K4EX41]	1497.03	0.678884	0.0750533	9.04536	1.49167e-19	2.37035e-18
Smp_267090	F-spondin [Source:UniProtKB/TrEMBL;Acc:A0A5K4F1R4]	4094.49	0.678415	0.079675	8.51478	1.66911e-17	2.19644e-16
Smp_138860	AP-3 complex subunit delta [Source:UniProtKB/TrEMBL;Acc:A0A3Q0KN49]	826.235	0.677381	0.075455	8.97729	2.77521e-19	4.34438e-18
Smp_346190	TIMELESS-interacting protein [Source:UniProtKB/TrEMBL;Acc:A0A5K4FDW9]	436.955	0.677267	0.146258	4.63063	3.64558e-06	1.34781e-05
Smp_337470	RING-type domain-containing protein [Source:UniProtKB/TrEMBL;Acc:A0A5K4FDN2]	699.511	0.676889	0.100469	6.7373	1.61354e-11	1.21116e-10
Smp_081140	Dbl related [Source:UniProtKB/TrEMBL;Acc:A0A3Q0KI93]	1420.01	0.675904	0.0799653	8.45245	2.85241e-17	3.6845e-16
Smp_242830	Ofd1_CTDD domain-containing protein [Source:UniProtKB/TrEMBL;Acc:A0A5K4F2W3]	636.417	0.674819	0.130656	5.16486	2.40619e-07	1.06602e-06
Smp_168000	Putative monocarboxylate transporter [Source:UniProtKB/TrEMBL;Acc:A0A3Q0KSA0]	434.293	0.67454	0.080233	8.40726	4.197e-17	5.33944e-16
Smp_340670	Sodium/potassium-transporting ATPase subunit beta [Source:UniProtKB/TrEMBL;Acc:A0A5K4FAC5]	4586.54	0.674467	0.0971972	6.93916	3.94443e-12	3.14583e-11
Smp_157160	Signal recognition particle subunit SRP68 [Source:UniProtKB/TrEMBL;Acc:G4VPU6]	2631.14	0.673715	0.0616588	10.9265	8.61094e-28	2.35388e-26
Smp_102240	Upf3 regulator of nonsense transcripts-like protein [Source:UniProtKB/TrEMBL;Acc:A0A3Q0KJU1]	2054.4	0.673558	0.138351	4.86846	1.1247e-06	4.50627e-06
Smp_245860	DNA helicase [Source:UniProtKB/TrEMBL;Acc:A0A5K4F3T4]	347.845	0.672335	0.131716	5.10444	3.31776e-07	1.44479e-06
Smp_027850	Protein SPT2 homolog [Source:UniProtKB/TrEMBL;Acc:A0A3Q0KDM5]	1088.74	0.671859	0.0859637	7.81561	5.46968e-15	5.73381e-14
Smp_163460	Replication termination factor 2 [Source:UniProtKB/TrEMBL;Acc:A0A3Q0KRY9]	1189.92	0.671721	0.124445	5.39772	6.74947e-08	3.21516e-07
Smp_333750	BTB domain-containing protein [Source:UniProtKB/TrEMBL;Acc:A0A5K4FA75]	48.4195	0.670888	0.203612	3.29493	0.00098445	0.0023127
Smp_161370	Putative serine/threonine-protein kinase STE20 [Source:UniProtKB/TrEMBL;Acc:A0A3Q0KR93]	1216.15	0.67033	0.131918	5.0814	3.74661e-07	1.62482e-06
Smp_135710	Putative forkhead protein/ forkhead protein domain [Source:UniProtKB/TrEMBL;Acc:A0A3Q0KMG9]	934.419	0.670155	0.0887138	7.55412	4.21715e-14	4.02229e-13
Smp_140390	Histone-lysine N-methyltransferase [Source:UniProtKB/TrEMBL;Acc:A0A3Q0KNC6]	2735.8	0.670057	0.0934493	7.17028	7.48457e-13	6.43871e-12
Smp_343890	Pecanex-like protein [Source:UniProtKB/TrEMBL;Acc:A0A5K4FDZ1]	1092.74	0.669865	0.121143	5.52952	3.21116e-08	1.60501e-07
Smp_036590	Putative polypyrimidine tract binding protein [Source:UniProtKB/TrEMBL;Acc:A0A3Q0KEH4]	8579.8	0.669332	0.0535667	12.4953	7.9201e-36	3.14637e-34
Smp_241500	BACK domain-containing protein [Source:UniProtKB/TrEMBL;Acc:A0A5K4F2P6]	620.289	0.669136	0.10325	6.48073	9.12772e-11	6.27028e-10
Smp_061590	Nonsense-mediated mRNA decay protein 1 (Rent1),putative [Source:UniProtKB/TrEMBL;Acc:A0A3Q0KGM5]	6758.45	0.668473	0.108986	6.13355	8.59373e-10	5.22196e-09
Smp_146680	Putative annexin [Source:UniProtKB/TrEMBL;Acc:A0A3Q0KPE4]	482.169	0.668208	0.0946147	7.06242	1.63629e-12	1.35772e-11
Smp_128530	JmjC domain-containing protein [Source:UniProtKB/TrEMBL;Acc:A0A3Q0KLD5]	100.366	0.668192	0.143303	4.66279	3.11958e-06	1.16562e-05
Smp_345860	Protein kinase domain-containing protein [Source:UniProtKB/TrEMBL;Acc:A0A5K4FCB9]	786.039	0.667887	0.068314	9.77672	1.41724e-22	2.76296e-21
Smp_153490	GDP-mannose 4,6-dehydratase [Source:UniProtKB/TrEMBL;Acc:E2EAJ1]	2287.57	0.667431	0.107926	6.18416	6.24355e-10	3.86357e-09
Smp_149030	FNIP_M domain-containing protein [Source:UniProtKB/TrEMBL;Acc:A0A3Q0KPL0]	2208.19	0.666914	0.0891717	7.47899	7.48966e-14	6.92403e-13
Smp_194380	Putative core 1 udp-galactose:n-acetylgalactosamine-alpha-r beta 1,3-galactosyltransferase [Source:UniProtKB/TrEMBL;Acc:G4VAU1]	266.489	0.666908	0.248796	2.68054	0.00735035	0.0142835
Smp_345680	DUF3504 domain-containing protein [Source:UniProtKB/TrEMBL;Acc:A0A5K4FDP8]	1413.54	0.666237	0.306862	2.17113	0.0299215	0.0500892
Smp_123940	Putative xp-G/rad2 DNA repair endonuclease family [Source:UniProtKB/TrEMBL;Acc:A0A3Q0KKM7]	937.23	0.665911	0.100453	6.62909	3.37773e-11	2.41899e-10
Smp_164940	Rna-binding protein related [Source:UniProtKB/TrEMBL;Acc:A0A3Q0KS80]	1835.05	0.665859	0.0840201	7.925	2.28146e-15	2.45709e-14
Smp_140120	YTH domain-containing protein [Source:UniProtKB/TrEMBL;Acc:A0A3Q0KN64]	3509.23	0.665536	0.0801472	8.30392	1.00732e-16	1.23849e-15
Smp_336280	Sorting nexin-14 [Source:UniProtKB/TrEMBL;Acc:A0A5K4FBV1]	2336	0.665127	0.114486	5.80967	6.25965e-09	3.42107e-08
Smp_123130	Integrator complex subunit 4 [Source:UniProtKB/TrEMBL;Acc:G4VLH2]	492.275	0.664987	0.0703388	9.45405	3.2597e-21	5.71941e-20
Smp_153350	Putative ribonuclease z, chloroplast [Source:UniProtKB/TrEMBL;Acc:A0A3Q0KQ79]	978.019	0.664811	0.0778391	8.54084	1.33253e-17	1.77572e-16
Smp_163450	Tubulin tyrosine ligase-related [Source:UniProtKB/TrEMBL;Acc:A0A3Q0KRK4]	59.7259	0.66409	0.225794	2.94113	0.00327017	0.00689397
Smp_105220	DIF_5 [Source:UniProtKB/TrEMBL;Acc:B8Y6H3]	1147.88	0.663679	0.0616438	10.7664	4.96272e-27	1.30613e-25
Smp_196910	Protein KTI12 homolog [Source:UniProtKB/TrEMBL;Acc:G4VB51]	560.22	0.663638	0.09998	6.63771	3.18592e-11	2.29136e-10
Smp_041460	Tetraspanin, putative [Source:UniProtKB/TrEMBL;Acc:G4LWW2]	852.989	0.663432	0.174377	3.80459	0.000142038	0.00039257
Smp_094060	Phenylalanine--tRNA ligase beta subunit [Source:UniProtKB/TrEMBL;Acc:A0A3Q0KJB0]	1959.61	0.663331	0.101692	6.52296	6.89329e-11	4.81387e-10
Smp_162100	ADA3-like [Source:UniProtKB/TrEMBL;Acc:A0A3Q0KRC8]	840.676	0.6631	0.11722	5.65687	1.54163e-08	7.96351e-08
Smp_156410	Transporter spinster-related [Source:UniProtKB/TrEMBL;Acc:G4VA06]	2004.67	0.662337	0.103355	6.40834	1.47108e-10	9.80956e-10
Smp_244370	F5/8 type C domain-containing protein [Source:UniProtKB/TrEMBL;Acc:A0A5K4F1Q1]	237.963	0.662204	0.149943	4.41636	1.00377e-05	3.42535e-05
Smp_016090	F-box domain-containing protein [Source:UniProtKB/TrEMBL;Acc:A0A3Q0KCP3]	3561.35	0.662167	0.103233	6.41432	1.41451e-10	9.4698e-10
Smp_129580	Golgin subfamily A member 2 [Source:UniProtKB/TrEMBL;Acc:A0A3Q0KLJ2]	593.511	0.662138	0.0983133	6.73498	1.63949e-11	1.22715e-10
Smp_323010	Zinc finger protein [Source:UniProtKB/TrEMBL;Acc:A0A5K4F5H2]	34.6734	0.66183	0.232832	2.84252	0.00447583	0.00915401
Smp_167540	Ris2 protein, putative [Source:UniProtKB/TrEMBL;Acc:A0A3Q0KS76]	289.097	0.661609	0.135081	4.89786	9.68848e-07	3.93235e-06
Smp_147980	Putative zinc finger protein [Source:UniProtKB/TrEMBL;Acc:A0A3Q0KPF6]	416.897	0.66125	0.108444	6.09763	1.07654e-09	6.46691e-09
Smp_025130	Pre-mRNA-splicing factor RBM22 [Source:UniProtKB/TrEMBL;Acc:A0A3Q0KDH1]	1308.46	0.660295	0.12264	5.38399	7.28526e-08	3.45281e-07
Smp_140430	Adenosine deaminase-related [Source:UniProtKB/TrEMBL;Acc:G4LVD7]	699.052	0.659868	0.0594316	11.103	1.21307e-28	3.51081e-27
Smp_067250	Putative fms interacting protein [Source:UniProtKB/TrEMBL;Acc:G4V9P7]	1496.15	0.659607	0.0542515	12.1583	5.18058e-34	1.88064e-32
Smp_098850	RNA exonuclease 4 [Source:UniProtKB/TrEMBL;Acc:A0A3Q0KJN4]	186.639	0.659582	0.104938	6.28546	3.26888e-10	2.07621e-09
Smp_307730		441.967	0.659168	0.131525	5.01172	5.39449e-07	2.28303e-06
Smp_177080	Alpha-1,3/1,6-mannosyltransferase ALG2 [Source:UniProtKB/TrEMBL;Acc:G4VG79]	1423.82	0.658834	0.09623	6.84646	7.5702e-12	5.85995e-11
Smp_127140	Cell wall protein Awa1p-like [Source:UniProtKB/TrEMBL;Acc:A0A3Q0KL69]	2526.68	0.658729	0.113118	5.82341	5.76598e-09	3.17392e-08
Smp_337490	PH domain-containing protein [Source:UniProtKB/TrEMBL;Acc:A0A5K4FCC5]	409.227	0.658436	0.084617	7.78137	7.1744e-15	7.44123e-14
Smp_143440	GFO_IDH_MocA domain-containing protein [Source:UniProtKB/TrEMBL;Acc:G4M0J1]	822.783	0.65833	0.131932	4.9899	6.04093e-07	2.54002e-06
Smp_016180	Putative nuclear hormone receptor [Source:UniProtKB/TrEMBL;Acc:A0A3Q0KCQ5]	755.328	0.658089	0.101929	6.45632	1.07279e-10	7.28632e-10
Smp_160870	Putative aaa family ATPase [Source:UniProtKB/TrEMBL;Acc:G4VFW1]	1204.35	0.657188	0.072897	9.0153	1.96338e-19	3.085e-18
Smp_122370	Zinc finger protein, putative [Source:UniProtKB/TrEMBL;Acc:A0A3Q0KKF8]	2358.62	0.657175	0.0976753	6.72817	1.71815e-11	1.27829e-10
Smp_139650	AN1-type domain-containing protein [Source:UniProtKB/TrEMBL;Acc:A0A3Q0KN45]	1929.9	0.656331	0.0797677	8.22803	1.90316e-16	2.27031e-15
Smp_160210	ceramide glucosyltransferase [Source:UniProtKB/TrEMBL;Acc:G4VJB9]	65.5928	0.655333	0.267401	2.45075	0.014256	0.0257373
Smp_150510	Putative wipi-2 [Source:UniProtKB/TrEMBL;Acc:A0A3Q0KPZ9]	1620.68	0.655197	0.106759	6.13717	8.40054e-10	5.11195e-09
Smp_046890	Protein phosphatase [Source:UniProtKB/TrEMBL;Acc:A0A3Q0KFG0]	1026.77	0.654418	0.114944	5.69337	1.24554e-08	6.51953e-08
Smp_101820	Putative lupus la ribonucleoprotein [Source:UniProtKB/TrEMBL;Acc:A0A3Q0KJR6]	1718.93	0.654276	0.0678863	9.63782	5.53499e-22	1.04053e-20
Smp_149080	DUF5917 domain-containing protein [Source:UniProtKB/TrEMBL;Acc:A0A3Q0KPL4]	1778.53	0.653893	0.123407	5.29865	1.16659e-07	5.36886e-07
Smp_170300	Putative short chain dehydrogenase [Source:UniProtKB/TrEMBL;Acc:A0A3Q0KSL7]	956.193	0.653718	0.11389	5.73991	9.4727e-09	5.03974e-08
Smp_007180	Sr-related ctd associated factor [Source:UniProtKB/TrEMBL;Acc:A0A3Q0KC01]	2697.52	0.653499	0.110666	5.90514	3.52346e-09	1.98892e-08
Smp_345370	Recombining binding protein suppressor of hairless [Source:UniProtKB/TrEMBL;Acc:A0A5K4FC52]	719.856	0.652107	0.148026	4.40536	1.05608e-05	3.59656e-05
Smp_041770	Serine/threonine kinase [Source:UniProtKB/TrEMBL;Acc:A0A3Q0KEX1]	12662.8	0.651504	0.0715461	9.10607	8.54172e-20	1.39416e-18
Smp_302280	Major egg antigen [Source:UniProtKB/TrEMBL;Acc:A0A5K4F387]	3604.11	0.651394	0.191964	3.39332	0.000690519	0.00166301
Smp_174870	Otopetrin-2 [Source:UniProtKB/TrEMBL;Acc:A0A3Q0KTS3]	508.884	0.651231	0.210546	3.09306	0.00198107	0.00439645
Smp_164890	TFIIB-type domain-containing protein [Source:UniProtKB/TrEMBL;Acc:A0A3Q0KRX4]	1289.86	0.651038	0.0680833	9.56237	1.15089e-21	2.08001e-20
Smp_242930	Long-chain-fatty-acid--CoA ligase [Source:UniProtKB/TrEMBL;Acc:C4Q5K0]	545.45	0.650692	0.0784307	8.29639	1.07323e-16	1.31568e-15
Smp_067520	Jun-related protein [Source:UniProtKB/TrEMBL;Acc:G4VQC3]	1924.15	0.65069	0.141918	4.58497	4.54055e-06	1.65349e-05
Smp_334500		17.9074	0.650108	0.541688	1.20015	0.23008	0.297518
Smp_247360	C2H2-type domain-containing protein [Source:UniProtKB/TrEMBL;Acc:A0A5K4F130]	1466.65	0.650084	0.149443	4.35005	1.36104e-05	4.55955e-05
Smp_195060		618.267	0.649761	0.138307	4.69797	2.62766e-06	9.96855e-06
Smp_141330	U2 small nuclear ribonucleoprotein A' [Source:UniProtKB/TrEMBL;Acc:G4V7P9]	1744.27	0.648853	0.0833389	7.78571	6.93232e-15	7.19902e-14
Smp_324410	Secreted protein [Source:UniProtKB/TrEMBL;Acc:A0A5K4F6B3]	12.9563	0.648547	0.348902	1.85882	0.0630521	0.0965149
Smp_179910	Psmras1; Psmras1; Psmras1; Ras-like protein [Source:UniProtKB/TrEMBL;Acc:Q26560]	2172.48	0.648255	0.0609589	10.6343	2.06397e-26	5.25158e-25
Smp_142950	DNA-directed RNA polymerase III subunit RPC5 [Source:UniProtKB/TrEMBL;Acc:A0A3Q0KNL9]	1511.92	0.647606	0.0490104	13.2136	7.32022e-40	3.50289e-38
Smp_175920	Non-specific serine/threonine protein kinase [Source:UniProtKB/TrEMBL;Acc:A0A3Q0KTI3]	1625.84	0.646994	0.101686	6.36268	1.98258e-10	1.29839e-09
Smp_337395	Ribosome biogenesis regulatory protein [Source:UniProtKB/TrEMBL;Acc:G4LX62]	1147.37	0.646613	0.0574734	11.2507	2.29876e-29	6.74569e-28
Smp_343760	RING-type domain-containing protein [Source:UniProtKB/TrEMBL;Acc:A0A5K4FCY6]	674.075	0.646509	0.141165	4.57982	4.65371e-06	1.68938e-05
Smp_125630	Pangolin, putative [Source:UniProtKB/TrEMBL;Acc:A0A3Q0KKY9]	850.596	0.646477	0.105294	6.13971	8.26709e-10	5.03437e-09
Smp_343720	Tyrosine-protein phosphatase non-receptor type 9 [Source:UniProtKB/TrEMBL;Acc:A0A5K4FBG7]	1059.17	0.64629	0.100249	6.44683	1.14217e-10	7.7388e-10
Smp_311010	S4 RNA-binding domain-containing protein [Source:UniProtKB/TrEMBL;Acc:A0A5K4F5C4]	455.149	0.646177	0.0852623	7.5787	3.49034e-14	3.35566e-13
Smp_065840	DNA topoisomerase 2 [Source:UniProtKB/TrEMBL;Acc:A0A3Q0KH18]	4105.68	0.645745	0.0496888	12.9958	1.29252e-38	5.88409e-37
Smp_036720	PB1 domain-containing protein [Source:UniProtKB/TrEMBL;Acc:A0A3Q0KEJ2]	68.2277	0.645512	0.188112	3.43154	0.000600166	0.00145876
Smp_347400	RING-type domain-containing protein [Source:UniProtKB/TrEMBL;Acc:A0A5K4FFL7]	1458.04	0.645473	0.0540162	11.9496	6.52284e-33	2.2241e-31
Smp_342850	Rap-GAP domain-containing protein [Source:UniProtKB/TrEMBL;Acc:A0A5K4FCM0]	84.947	0.645072	0.16606	3.88457	0.000102512	0.000292664
Smp_094760	Serine/threonine kinase [Source:UniProtKB/TrEMBL;Acc:G4VTU1]	2087.38	0.644914	0.066449	9.70539	2.85967e-22	5.47367e-21
Smp_076390	Glycolipid transfer protein (Gltp), putative [Source:UniProtKB/TrEMBL;Acc:A0A3Q0KHZ5]	1020.33	0.643541	0.0791877	8.12678	4.40841e-16	5.10696e-15
Smp_244210	Piezo_RRas_bdg domain-containing protein [Source:UniProtKB/TrEMBL;Acc:A0A5K4F352]	843.082	0.643233	0.0821536	7.82965	4.89247e-15	5.14412e-14
Smp_134480	Proline-rich protein PRCC [Source:UniProtKB/TrEMBL;Acc:A0A3Q0KMF0]	852.271	0.642422	0.0723304	8.88177	6.5802e-19	9.91385e-18
Smp_128710	Putative neuropeptide F-like receptor [Source:UniProtKB/TrEMBL;Acc:A0A3Q0KLE6]	18.5384	0.641403	0.388111	1.65263	0.0984068	0.142158
Smp_212300	PDZ domain-containing protein [Source:UniProtKB/TrEMBL;Acc:A0A3Q0KVB8]	639.231	0.640977	0.135058	4.74592	2.07557e-06	7.98196e-06
Smp_172270	Carbon catabolite repressor protein, putative [Source:UniProtKB/TrEMBL;Acc:A0A3Q0KT05]	2292.26	0.640439	0.058471	10.9531	6.42183e-28	1.77327e-26
Smp_154640	SWI/SNF-related [Source:UniProtKB/TrEMBL;Acc:A0A3Q0KQM6]	2522.1	0.640299	0.0937511	6.82977	8.50495e-12	6.56542e-11
Smp_163430	C2H2-type domain-containing protein [Source:UniProtKB/TrEMBL;Acc:A0A3Q0KRP8]	1507.32	0.639738	0.0731537	8.74512	2.22787e-18	3.2019e-17
Smp_064150	Mitochondrial carnitine/acylcarnitine carrier protein-related [Source:UniProtKB/TrEMBL;Acc:G4VCL1]	3535.14	0.638463	0.0893305	7.1472	8.8568e-13	7.56871e-12
Smp_144070	Putative gastric mucin [Source:UniProtKB/TrEMBL;Acc:G4VAW1]	2401	0.637376	0.140987	4.52083	6.1598e-06	2.18894e-05
Smp_133380	Serine/threonine-protein phosphatase PGAM5, mitochondrial [Source:UniProtKB/TrEMBL;Acc:A0A3Q0KM28]	529.652	0.637273	0.115558	5.51476	3.49254e-08	1.73126e-07
Smp_340490	16 kDa calcium-binding protein [Source:UniProtKB/TrEMBL;Acc:A0A5K4FCQ4]	876.617	0.636393	0.180534	3.52505	0.0004234	0.00106412
Smp_159620	BTB_3 domain-containing protein [Source:UniProtKB/TrEMBL;Acc:A0A3Q0KR17]	2004.5	0.635621	0.0910375	6.98196	2.91083e-12	2.35948e-11
Smp_312010	HMG box domain-containing protein [Source:UniProtKB/TrEMBL;Acc:A0A5K4F6Y0]	54.3986	0.635469	0.183071	3.47115	0.000518232	0.00127843
Smp_242740	CCR4-NOT transcription complex subunit 1 [Source:UniProtKB/TrEMBL;Acc:A0A5K4F2V8]	6823.32	0.635373	0.131572	4.82909	1.37162e-06	5.41827e-06
Smp_133470	Ribonucleoprotein-related [Source:UniProtKB/TrEMBL;Acc:A0A3Q0KM72]	852.305	0.634436	0.0652978	9.71604	2.57615e-22	4.9535e-21
Smp_065170	DHC_N1 domain-containing protein [Source:UniProtKB/TrEMBL;Acc:A0A3Q0KH10]	707.462	0.634209	0.0584596	10.8487	2.02346e-27	5.4446e-26
Smp_162980	Putative rhodopsin-like orphan GPCR [Source:UniProtKB/TrEMBL;Acc:A0A3Q0KRN1]	151.524	0.633008	0.166187	3.80901	0.000139524	0.00038688
Smp_094190	Serine/threonine kinase [Source:UniProtKB/TrEMBL;Acc:G4VR00]	2537.48	0.631568	0.094279	6.69893	2.09958e-11	1.54299e-10
Smp_157740	DNA-directed RNA polymerase subunit [Source:UniProtKB/TrEMBL;Acc:A0A3Q0KQV6]	1758.27	0.631506	0.137585	4.58994	4.43375e-06	1.61936e-05
Smp_305870	PDZ domain-containing protein [Source:UniProtKB/TrEMBL;Acc:A0A5K4F4B7]	236.755	0.630904	0.202708	3.11238	0.00185588	0.00414374
Smp_019100	Eh domain containing/past-1-related [Source:UniProtKB/TrEMBL;Acc:A0A3Q0KCZ7]	2597.27	0.630178	0.119102	5.29107	1.21606e-07	5.58127e-07
Smp_129560	C2H2-type domain-containing protein [Source:UniProtKB/TrEMBL;Acc:A0A3Q0KLK6]	2320.3	0.629923	0.103015	6.11488	9.66307e-10	5.83386e-09
Smp_266850	Pre-mRNA-splicing factor SYF1 [Source:UniProtKB/TrEMBL;Acc:A0A5K4F4P5]	1710.24	0.629809	0.0912465	6.90228	5.11753e-12	4.03556e-11
Smp_341680	NUFIP1 domain-containing protein [Source:UniProtKB/TrEMBL;Acc:A0A5K4FEF9]	887.748	0.62932	0.0765674	8.21917	2.04913e-16	2.44099e-15
Smp_334120	Haloacid dehalogenase-like hydrolase domain-containing 5 [Source:UniProtKB/TrEMBL;Acc:A0A5K4F8Y4]	29.4812	0.62892	0.352301	1.78518	0.0742329	0.111204
Smp_136490	CRIM domain-containing protein [Source:UniProtKB/TrEMBL;Acc:A0A3Q0KMI7]	624.259	0.628855	0.119763	5.25084	1.51409e-07	6.84471e-07
Smp_152520	CXXC-type zinc finger protein 1 [Source:UniProtKB/TrEMBL;Acc:A0A3Q0KQ35]	977.837	0.628717	0.0745484	8.43368	3.34952e-17	4.3134e-16
Smp_168600	Putative aryl hydrocarbon receptor [Source:UniProtKB/TrEMBL;Acc:A0A3Q0KSF7]	109.31	0.628619	0.140719	4.46721	7.92462e-06	2.75108e-05
Smp_024970	Ccr4 not-related [Source:UniProtKB/TrEMBL;Acc:A0A3Q0KDG7]	2327.28	0.628574	0.0653349	9.62081	6.53175e-22	1.20902e-20
Smp_246680	Mitotic spindle assembly checkpoint protein MAD1 [Source:UniProtKB/TrEMBL;Acc:A0A5K4F432]	2117.68	0.627982	0.0546281	11.4956	1.38827e-30	4.31438e-29
Smp_139600	Zinc finger protein, putative [Source:UniProtKB/TrEMBL;Acc:G4LYN2]	1823.09	0.627799	0.069056	9.09115	9.79936e-20	1.58648e-18
Smp_076040	DIF_3 [Source:UniProtKB/TrEMBL;Acc:B8Y6H2]	4461.52	0.627025	0.0900562	6.9626	3.34049e-12	2.68964e-11
Smp_170440	Transmembrane protein 209 [Source:UniProtKB/TrEMBL;Acc:A0A5K4EVH5]	877.898	0.627014	0.0722203	8.68196	3.88997e-18	5.45114e-17
Smp_174220	ASXH domain-containing protein [Source:UniProtKB/TrEMBL;Acc:G4VRY5]	2570.35	0.626588	0.099208	6.3159	2.68588e-10	1.72939e-09
Smp_047860	Pseudouridine synthase [Source:UniProtKB/TrEMBL;Acc:A0A3Q0KFI5]	931.425	0.626517	0.140051	4.4735	7.69485e-06	2.67904e-05
Smp_021130	YTH domain-containing protein [Source:UniProtKB/TrEMBL;Acc:A0A3Q0KD48]	1160.96	0.625832	0.137301	4.5581	5.16182e-06	1.85702e-05
Smp_244830	Fibronectin type-III domain-containing protein [Source:UniProtKB/TrEMBL;Acc:A0A5K4F3C2]	1052.56	0.625191	0.0818899	7.63453	2.26651e-14	2.22737e-13
Smp_247710	Activating signal cointegrator 1 complex subunit 3 [Source:UniProtKB/TrEMBL;Acc:A0A5K4F2K3]	710.551	0.624742	0.146117	4.27562	1.90604e-05	6.24373e-05
Smp_340940	ANAPC4_WD40 domain-containing protein [Source:UniProtKB/TrEMBL;Acc:A0A5K4F9Q2]	284.145	0.62472	0.113761	5.4915	3.9853e-08	1.95482e-07
Smp_212340	IntS14_C domain-containing protein [Source:UniProtKB/TrEMBL;Acc:A0A3Q0KVG3]	267.122	0.624507	0.126228	4.94743	7.51988e-07	3.10758e-06
Smp_213700	Alpha N-terminal protein methyltransferase 1 [Source:UniProtKB/TrEMBL;Acc:A0A5K4F2C4]	624.68	0.624178	0.0690984	9.03318	1.6676e-19	2.635e-18
Smp_146610	DUF4065 domain-containing protein [Source:UniProtKB/TrEMBL;Acc:A0A5K4ERF3]	105.304	0.623909	0.152972	4.07857	4.53129e-05	0.000138622
Smp_070030	Snf7-related [Source:UniProtKB/TrEMBL;Acc:G4VJC7]	2217.49	0.623854	0.0827414	7.5398	4.7069e-14	4.46917e-13
Smp_173880	Cell cycle checkpoint control protein [Source:UniProtKB/TrEMBL;Acc:A0A3Q0KT43]	125.134	0.622705	0.129497	4.80866	1.51945e-06	5.96033e-06
Smp_045250	Cleavage stimulation factor 50 kDa subunit [Source:UniProtKB/TrEMBL;Acc:G4VBS1]	1194.55	0.622383	0.0801288	7.76729	8.01858e-15	8.2558e-14
Smp_212310	Serine/threonine-protein kinase DDB_G0282963 [Source:UniProtKB/TrEMBL;Acc:A0A3Q0KVL5]	1170.5	0.622209	0.105583	5.8931	3.79018e-09	2.12523e-08
Smp_161530	Myocyte-specific enhancer factor 2a, putative [Source:UniProtKB/TrEMBL;Acc:A0A3Q0KRG0]	1010.28	0.621815	0.10227	6.08015	1.2007e-09	7.16924e-09
Smp_056930	Histone-lysine N-methyltransferase 2C [Source:UniProtKB/TrEMBL;Acc:A0A3Q0KGA4]	4088.3	0.621721	0.12694	4.89776	9.69364e-07	3.93255e-06
Smp_163560	Symplekin, putative [Source:UniProtKB/TrEMBL;Acc:A0A3Q0KRK9]	1899.23	0.621421	0.0582543	10.6674	1.44646e-26	3.69153e-25
Smp_340970	Negative elongation factor B [Source:UniProtKB/TrEMBL;Acc:A0A5K4FE84]	1415.91	0.620893	0.0717041	8.6591	4.75505e-18	6.58668e-17
Smp_084540	Angiogenic factor with G patch and FHA domains 1 [Source:UniProtKB/TrEMBL;Acc:G4VFE3]	2240.44	0.620496	0.0608339	10.1999	1.98572e-24	4.50774e-23
Smp_350450	Transmembrane protein [Source:UniProtKB/TrEMBL;Acc:A0A5K4EDI9]	322.832	0.620006	0.11648	5.32287	1.02142e-07	4.74221e-07
Smp_164010	SAPS-domain-containing protein [Source:UniProtKB/TrEMBL;Acc:A0A3Q0KS38]	979.433	0.619968	0.103665	5.98051	2.22435e-09	1.28311e-08
Smp_133990	Putative topbp1 [Source:UniProtKB/TrEMBL;Acc:G4VDW1]	143.311	0.619628	0.132512	4.67601	2.9251e-06	1.09979e-05
Smp_144750	Shugoshin_C domain-containing protein [Source:UniProtKB/TrEMBL;Acc:G4LWV7]	338.719	0.619308	0.081782	7.57267	3.65637e-14	3.50329e-13
Smp_242910	G_PROTEIN_RECEP_F1_2 domain-containing protein [Source:UniProtKB/TrEMBL;Acc:A0A5K4EZY5]	15.2333	0.619294	0.339455	1.82438	0.0680951	0.103091
Smp_348230		1425.84	0.619125	0.103684	5.97127	2.35414e-09	1.35427e-08
Smp_079380	Serine palmitoyltransferase 2 [Source:UniProtKB/TrEMBL;Acc:A0A3Q0KI92]	627.757	0.618728	0.162163	3.81548	0.00013592	0.00037817
Smp_160140	Transcription factor,putative [Source:UniProtKB/TrEMBL;Acc:A0A3Q0KR86]	872.297	0.617733	0.0936343	6.5973	4.18724e-11	2.97594e-10
Smp_315010	FACT complex subunit [Source:UniProtKB/TrEMBL;Acc:A0A5K4F3N8]	2905.87	0.617264	0.0766523	8.05278	8.09316e-16	9.16137e-15
Smp_073510	Protein kinase [Source:UniProtKB/TrEMBL;Acc:G4V782]	799.028	0.617203	0.0586891	10.5165	7.25301e-26	1.79661e-24
Smp_144470	Non-specific serine/threonine protein kinase [Source:UniProtKB/TrEMBL;Acc:G4V7J4]	1804.69	0.616867	0.0577953	10.6733	1.35732e-26	3.47457e-25
Smp_074140	Annexin [Source:UniProtKB/TrEMBL;Acc:A0A3Q0KHN3]	10223.2	0.615863	0.0730415	8.43169	3.4071e-17	4.36751e-16
Smp_093720	C1orf50 homolog [Source:UniProtKB/TrEMBL;Acc:G4V9R4]	190.905	0.614803	0.269781	2.2789	0.0226732	0.0389781
Smp_333610	Ribosomal RNA processing protein 1-like protein [Source:UniProtKB/TrEMBL;Acc:A0A5K4F8R2]	1284.44	0.614781	0.0540814	11.3677	6.05567e-30	1.83456e-28
Smp_016380	Cytohesin-related guanine nucleotide-exchange protein [Source:UniProtKB/TrEMBL;Acc:A0A3Q0KCQ4]	1439.66	0.614672	0.0675239	9.10304	8.784e-20	1.43093e-18
Smp_035550	DUF3421 domain-containing protein [Source:UniProtKB/TrEMBL;Acc:G4V7P1]	135.409	0.614578	0.16199	3.79393	0.000148281	0.000408512
Smp_342700	CCR4-NOT transcription complex subunit 10 [Source:UniProtKB/TrEMBL;Acc:A0A5K4FB26]	1394.5	0.614483	0.111476	5.51224	3.54288e-08	1.75519e-07
Smp_041760	DNA helicase [Source:UniProtKB/TrEMBL;Acc:G4VJQ0]	5709.29	0.611783	0.0563416	10.8585	1.81789e-27	4.90714e-26
Smp_105910	histone acetyltransferase [Source:UniProtKB/TrEMBL;Acc:Q2VJ10]	6645.14	0.611616	0.124592	4.90894	9.15714e-07	3.73289e-06
Smp_133590	C2 domain-containing protein [Source:UniProtKB/TrEMBL;Acc:A0A5K4EMC7]	623.604	0.610756	0.0958196	6.37402	1.8414e-10	1.21253e-09
Smp_006700	C2H2-type domain-containing protein [Source:UniProtKB/TrEMBL;Acc:A0A3Q0KBY2]	1729.55	0.610217	0.0442561	13.7883	2.99706e-43	1.69404e-41
Smp_105960	Zuotin related factor [Source:UniProtKB/TrEMBL;Acc:A0A3Q0KK20]	1537.83	0.610158	0.104886	5.81736	5.97825e-09	3.27366e-08
Smp_335200		20.1694	0.610086	0.329042	1.85413	0.063721	0.0974503
Smp_065160	Tafazzin family protein [Source:UniProtKB/TrEMBL;Acc:A0A5K4EFP1]	563.717	0.609991	0.0700077	8.7132	2.95403e-18	4.2025e-17
Smp_162300	Matrix metallopeptidase-9 (M10 family) [Source:UniProtKB/TrEMBL;Acc:A0A3Q0KRT4]	246.074	0.609913	0.129425	4.7125	2.44698e-06	9.34202e-06
Smp_018290	Serine/threonine kinase [Source:UniProtKB/TrEMBL;Acc:A0A3Q0KCX0]	521.892	0.608473	0.14962	4.06679	4.76656e-05	0.000145186
Smp_202350	Smp_202350 [Source:UniProtKB/TrEMBL;Acc:G4LW69]	19.639	0.608186	0.475825	1.27817	0.201188	0.265041
Smp_173700	Structural maintenance of chromosomes protein [Source:UniProtKB/TrEMBL;Acc:A0A3Q0KT79]	985.518	0.607924	0.0841738	7.22225	5.11355e-13	4.43982e-12
Smp_169300	Transcription initiation factor tfiid 55 kD subunit-related [Source:UniProtKB/TrEMBL;Acc:A0A3Q0KSV8]	631.005	0.607408	0.134425	4.51856	6.22628e-06	2.20883e-05
Smp_147620	Nonsense-mediated mRNA decay factor SMG8 [Source:UniProtKB/TrEMBL;Acc:A0A3Q0KPC8]	1214.6	0.606005	0.0599163	10.1142	4.7798e-24	1.04289e-22
Smp_169530	Smg-7 (Suppressor with morphological effect on genitalia protein 7), putative [Source:UniProtKB/TrEMBL;Acc:A0A3Q0KSX0]	1800.26	0.606004	0.0635111	9.54171	1.40495e-21	2.52832e-20
Smp_212600	Non-specific serine/threonine protein kinase [Source:UniProtKB/TrEMBL;Acc:A0A3Q0KVJ0]	1348.53	0.605424	0.0934251	6.48032	9.15306e-11	6.27745e-10
Smp_165660	PKD_channel domain-containing protein [Source:UniProtKB/TrEMBL;Acc:A0A3Q0KSC6]	26.8639	0.605049	0.284257	2.12853	0.0332932	0.0549579
Smp_155030	LisH domain-containing protein [Source:UniProtKB/TrEMBL;Acc:A0A3Q0KQH1]	646.594	0.603782	0.105882	5.70241	1.18122e-08	6.19057e-08
Smp_174240	PEHE domain-containing protein [Source:UniProtKB/TrEMBL;Acc:A0A3Q0KT88]	1943.13	0.603654	0.0896669	6.73219	1.67131e-11	1.24785e-10
Smp_059980	Arginase [Source:UniProtKB/TrEMBL;Acc:Q6WVP6]	5399.53	0.603652	0.10256	5.88587	3.95972e-09	2.21586e-08
Smp_157140	Nucleolar pre-ribosomal-associated protein 1 [Source:UniProtKB/TrEMBL;Acc:A0A3Q0KQS6]	571.109	0.603267	0.0984047	6.13046	8.76229e-10	5.32055e-09
Smp_050920	Transformer-2-related [Source:UniProtKB/TrEMBL;Acc:G4VMJ2]	2630.38	0.602878	0.0863908	6.97849	2.98361e-12	2.41615e-11
Smp_340350	Male-enhanced antigen 1 [Source:UniProtKB/TrEMBL;Acc:A0A5K4FCN2]	377.03	0.602746	0.10618	5.67666	1.37349e-08	7.15369e-08
Smp_304800	Mannosyltransferase [Source:UniProtKB/TrEMBL;Acc:A0A5K4F436]	836.24	0.602593	0.0919309	6.55485	5.5698e-11	3.92215e-10
Smp_153690	Ubiquitin-specific peptidase 9X (C19 family) [Source:UniProtKB/TrEMBL;Acc:A0A3Q0KQ99]	1399.73	0.60259	0.0858702	7.01746	2.25943e-12	1.85106e-11
Smp_244380	FAT domain-containing protein [Source:UniProtKB/TrEMBL;Acc:A0A5K4F367]	2176.23	0.601798	0.129005	4.66493	3.08717e-06	1.15454e-05
Smp_131650	PINc domain-containing protein [Source:UniProtKB/TrEMBL;Acc:G4VE87]	1850.9	0.601285	0.0930391	6.46272	1.02838e-10	7.00165e-10
Smp_069840	Putative fetal globin-inducing factor [Source:UniProtKB/TrEMBL;Acc:G4VK61]	758.211	0.600955	0.0842506	7.13294	9.82458e-13	8.35784e-12
Smp_246360	NUC173 domain-containing protein [Source:UniProtKB/TrEMBL;Acc:A0A5K4F249]	2033.28	0.600844	0.0774499	7.75784	8.63891e-15	8.86199e-14
Smp_135160	Putative dual specificity protein phosphatase [Source:UniProtKB/TrEMBL;Acc:A0A3Q0KMF6]	1009.59	0.600499	0.151552	3.96235	7.4217e-05	0.000217108
Smp_154780	Trimethylguanosine synthase [Source:UniProtKB/TrEMBL;Acc:A0A3Q0KQF5]	1283.93	0.599748	0.0567885	10.5611	4.51414e-26	1.13487e-24
Smp_146310	Exonuclease domain-containing protein [Source:UniProtKB/TrEMBL;Acc:A0A3Q0KPC4]	916.618	0.599422	0.0640787	9.35446	8.40287e-21	1.43257e-19
Smp_193150	Protein UL128 [Source:UniProtKB/TrEMBL;Acc:A0A3Q0KU79]	431.656	0.599218	0.133942	4.47372	7.68716e-06	2.67747e-05
Smp_197730	Rrm-containing protein seb-4, putative [Source:UniProtKB/TrEMBL;Acc:A0A5K4EZ02]	1068.75	0.599131	0.0852126	7.03101	2.05045e-12	1.68313e-11
Smp_139090	Putative rab6-interacting [Source:UniProtKB/TrEMBL;Acc:A0A3Q0KN36]	1013.78	0.59911	0.0971737	6.16535	7.03267e-10	4.32014e-09
Smp_064800	Alba domain-containing protein [Source:UniProtKB/TrEMBL;Acc:G4VPV4]	780.625	0.59873	0.087117	6.87271	6.2995e-12	4.93529e-11
Smp_068960	Serine/threonine-protein kinase PRP4 homolog [Source:UniProtKB/TrEMBL;Acc:A0A3Q0KHB0]	2976.89	0.597796	0.104499	5.72059	1.06153e-08	5.60866e-08
Smp_036980	Pcdc2 (Programmed cell death protein 2)-related [Source:UniProtKB/TrEMBL;Acc:A0A3Q0KEJ9]	209.563	0.597703	0.100886	5.92452	3.13216e-09	1.78237e-08
Smp_045810	Delta-aminolevulinic acid dehydratase [Source:UniProtKB/TrEMBL;Acc:A0A3Q0KFB9]	1237.45	0.597127	0.15215	3.92459	8.68783e-05	0.000251094
Smp_212030		487.566	0.596638	0.186826	3.19355	0.00140536	0.00321192
Smp_213970	Telomeric repeat-binding factor 2-interacting protein 1 [Source:UniProtKB/TrEMBL;Acc:A0A5K4F2J2]	720.298	0.596498	0.0894099	6.6715	2.53206e-11	1.84792e-10
Smp_142320	SP-RING-type domain-containing protein [Source:UniProtKB/TrEMBL;Acc:G4VRQ1]	2566.22	0.59624	0.0975872	6.10982	9.97408e-10	6.01732e-09
Smp_021830	phosphatidylserine decarboxylase [Source:UniProtKB/TrEMBL;Acc:A0A3Q0KD90]	654.148	0.595487	0.0597401	9.96797	2.10495e-23	4.35812e-22
Smp_171770	Tight junction-associated protein 1 [Source:UniProtKB/TrEMBL;Acc:A0A3Q0KSX9]	1397.6	0.594883	0.0947223	6.28028	3.37955e-10	2.14165e-09
Smp_325640		202.997	0.594252	0.212259	2.79966	0.00511569	0.0103196
Smp_022660	Putative wd-repeat protein [Source:UniProtKB/TrEMBL;Acc:G4VEB8]	2195.45	0.593958	0.0985103	6.02941	1.64564e-09	9.67174e-09
Smp_076530	Regulator of chromosome condensation, putative [Source:UniProtKB/TrEMBL;Acc:G4LZG8]	2269.8	0.593671	0.0942652	6.29788	3.01742e-10	1.92667e-09
Smp_340930	C2 domain-containing protein [Source:UniProtKB/TrEMBL;Acc:A0A5K4FAG0]	43.275	0.593586	0.358596	1.65531	0.0978624	0.141517
Smp_335050	dUTP diphosphatase [Source:UniProtKB/TrEMBL;Acc:A0A5K4FBJ1]	59.7758	0.593213	0.2842	2.08731	0.0368602	0.0600807
Smp_301780	Protein kinase domain-containing protein [Source:UniProtKB/TrEMBL;Acc:A0A5K4F217]	1886.45	0.593073	0.104249	5.68898	1.27799e-08	6.67697e-08
Smp_194240	SPRY domain-containing protein 7 [Source:UniProtKB/TrEMBL;Acc:A0A3Q0KUP4]	711.882	0.592616	0.164695	3.59826	0.000320355	0.000823826
Smp_304910	Protein kinase domain-containing protein [Source:UniProtKB/TrEMBL;Acc:A0A5K4F450]	581.454	0.592602	0.109331	5.42023	5.95216e-08	2.85799e-07
Smp_332420	PKS_ER domain-containing protein [Source:UniProtKB/TrEMBL;Acc:A0A5K4FAG4]	49.5475	0.591881	0.254041	2.32986	0.0198133	0.0345983
Smp_341950	Aryl hydrocarbon receptor nuclear translocator-like protein [Source:UniProtKB/TrEMBL;Acc:A0A5K4FD89]	2300.25	0.591758	0.0767734	7.70786	1.27948e-14	1.28897e-13
Smp_267220	CSRNP_N domain-containing protein [Source:UniProtKB/TrEMBL;Acc:A0A5K4F3A0]	579.891	0.59105	0.134942	4.38003	1.18665e-05	4.00881e-05
Smp_021550	Putative dna repair protein xp-C / rad4 [Source:UniProtKB/TrEMBL;Acc:A0A3Q0KD76]	597.634	0.590429	0.080913	7.29709	2.94067e-13	2.61248e-12
Smp_311360	Protein strawberry notch homolog 1 [Source:UniProtKB/TrEMBL;Acc:A0A5K4F4Y8]	3489.34	0.590385	0.075385	7.8316	4.81701e-15	5.07746e-14
Smp_015440	Putative syntaxin-31 (AtSYP31) (AtSED5) [Source:UniProtKB/TrEMBL;Acc:G4VRR8]	542.18	0.590113	0.0757398	7.79132	6.63133e-15	6.89494e-14
Smp_019790	Guanylate cyclase [Source:UniProtKB/TrEMBL;Acc:A0A5K4EAI8]	2711.52	0.589413	0.105391	5.59263	2.23655e-08	1.13266e-07
Smp_181090	Putative rna (Guanine-9-) methyltransferase domain containing [Source:UniProtKB/TrEMBL;Acc:A0A3Q0KU17]	745.2	0.589213	0.0884977	6.65795	2.77672e-11	2.00907e-10
Smp_130840	DAGKc domain-containing protein [Source:UniProtKB/TrEMBL;Acc:A0A3Q0KLR9]	612.084	0.588854	0.0852845	6.90459	5.03497e-12	3.98164e-11
Smp_156480	GATA-type domain-containing protein [Source:UniProtKB/TrEMBL;Acc:A0A3Q0KQP1]	912.42	0.588458	0.0657308	8.95254	3.47397e-19	5.32928e-18
Smp_022020	Putative cpg binding protein [Source:UniProtKB/TrEMBL;Acc:A0A3Q0KD89]	2352.85	0.588135	0.090417	6.50469	7.78539e-11	5.40994e-10
Smp_132000	Putative zinc finger protein [Source:UniProtKB/TrEMBL;Acc:A0A3Q0KLX5]	2245.03	0.587252	0.0716596	8.19502	2.50544e-16	2.95116e-15
Smp_340265		1398.37	0.586666	0.166452	3.52453	0.000424236	0.00106573
Smp_267300	Ras-GEF domain-containing protein [Source:UniProtKB/TrEMBL;Acc:A0A5K4F1G3]	1091.54	0.586581	0.135884	4.31677	1.58332e-05	5.24575e-05
Smp_179070	Non-specific serine/threonine protein kinase [Source:UniProtKB/TrEMBL;Acc:A0A3Q0KTP5]	3118.66	0.586028	0.0732279	8.0028	1.21623e-15	1.3585e-14
Smp_147590	Putative rac guanyl-nucleotide exchange factor [Source:UniProtKB/TrEMBL;Acc:G4VBI1]	1998.28	0.585592	0.0750496	7.80274	6.05789e-15	6.32212e-14
Smp_305120	G domain-containing protein [Source:UniProtKB/TrEMBL;Acc:A0A5K4F5N4]	1284.08	0.585346	0.0933309	6.27172	3.57072e-10	2.25263e-09
Smp_173110	Homeobox protein cut-like [Source:UniProtKB/TrEMBL;Acc:A0A3Q0KT61]	3142.35	0.585016	0.160603	3.64263	0.00026987	0.000705635
Smp_076880	Matrin-type domain-containing protein [Source:UniProtKB/TrEMBL;Acc:A0A3Q0KHW9]	1449.51	0.584637	0.111676	5.23512	1.64879e-07	7.41779e-07
Smp_016910	Putative adrenodoxin [Source:UniProtKB/TrEMBL;Acc:A0A3Q0KCS0]	383.25	0.583635	0.106918	5.45871	4.79619e-08	2.32681e-07
Smp_070020	Putative rhoptry associated membrane antigen [Source:UniProtKB/TrEMBL;Acc:A0A3Q0KHA7]	3233.07	0.582744	0.0697488	8.3549	6.54858e-17	8.17068e-16
Smp_333160	GA-binding protein alpha chain [Source:UniProtKB/TrEMBL;Acc:A0A5K4F9Z1]	1956.54	0.582404	0.0817101	7.12769	1.02067e-12	8.63064e-12
Smp_074510	Putative gtp-binding protein alpha subunit, gna [Source:UniProtKB/TrEMBL;Acc:G4VRC1]	577.99	0.58226	0.0694501	8.38387	5.12145e-17	6.41857e-16
Smp_164060	RB_A domain-containing protein [Source:UniProtKB/TrEMBL;Acc:A0A5K4EV71]	192.043	0.581773	0.107572	5.40821	6.36569e-08	3.04959e-07
Smp_051280	Smg-7 (Suppressor with morphological effect on genitalia protein 7), putative [Source:UniProtKB/TrEMBL;Acc:A0A3Q0KFU4]	1817.03	0.581508	0.0872982	6.66117	2.71649e-11	1.97227e-10
Smp_213210	ENT domain-containing protein [Source:UniProtKB/TrEMBL;Acc:A0A5K4EZJ5]	667.729	0.581307	0.0831341	6.99241	2.70213e-12	2.19454e-11
Smp_247940	C2H2-type domain-containing protein [Source:UniProtKB/TrEMBL;Acc:A0A5K4F1J8]	1119.75	0.580142	0.123304	4.70498	2.53887e-06	9.66655e-06
Smp_072350	ATP synthase gamma-related [Source:UniProtKB/TrEMBL;Acc:G4V9B4]	2899.28	0.580111	0.068393	8.48201	2.21332e-17	2.88554e-16
Smp_085790	Mediator of RNA polymerase II transcription subunit 13 [Source:UniProtKB/TrEMBL;Acc:A0A3Q0KIQ2]	460.919	0.580084	0.141809	4.09061	4.30243e-05	0.000132293
Smp_071150	Formin binding protein and related proteins [Source:UniProtKB/TrEMBL;Acc:A0A3Q0KHD4]	2590.45	0.579864	0.0652764	8.88321	6.49593e-19	9.80443e-18
Smp_160730	Putative zinc finger protein [Source:UniProtKB/TrEMBL;Acc:A0A3Q0KRB6]	521.781	0.579426	0.115719	5.00719	5.52291e-07	2.33387e-06
Smp_213020	GLTSCR protein conserved domain-containing protein [Source:UniProtKB/TrEMBL;Acc:A0A5K4EZC9]	1028.12	0.578993	0.11961	4.84069	1.29389e-06	5.12085e-06
Smp_162680	Putative amiloride-sensitive sodium channel [Source:UniProtKB/TrEMBL;Acc:A0A3Q0KRL7]	80.656	0.578046	0.159498	3.62415	0.00028991	0.000754284
Smp_136300	Tyrosine-protein kinase [Source:UniProtKB/TrEMBL;Acc:A0A3Q0KMQ4]	1413.45	0.577632	0.0899895	6.41888	1.37284e-10	9.19813e-10
Smp_204730	CCR4-NOT transcription complex subunit 4 [Source:UniProtKB/TrEMBL;Acc:A0A3Q0KV31]	1645.94	0.57758	0.0920728	6.27308	3.53965e-10	2.2347e-09
Smp_138590	3-hydroxy-3-methylglutaryl-coenzyme A reductase [Source:UniProtKB/Swiss-Prot;Acc:P16237]	1167.12	0.577482	0.113357	5.09438	3.49891e-07	1.52053e-06
Smp_175590	receptor protein-tyrosine kinase [Source:UniProtKB/TrEMBL;Acc:A0A3Q0KTH6]	694.022	0.576975	0.0953594	6.05053	1.44373e-09	8.54469e-09
Smp_151280	Camp-response element binding protein-related [Source:UniProtKB/TrEMBL;Acc:A0A3Q0KPX5]	1458.7	0.5769	0.0830496	6.94646	3.74578e-12	2.99876e-11
Smp_165700	USP6 N-terminal-like protein [Source:UniProtKB/TrEMBL;Acc:A0A3Q0KRX2]	1687.36	0.57683	0.0884675	6.52025	7.01899e-11	4.89354e-10
Smp_148110	HMG box domain-containing protein [Source:UniProtKB/TrEMBL;Acc:A0A3Q0KPM3]	461.338	0.576251	0.185125	3.11276	0.00185345	0.00413943
Smp_336870	F5/8 type C domain-containing protein [Source:UniProtKB/TrEMBL;Acc:A0A5K4F9Q0]	1020.5	0.575624	0.130824	4.4	1.08253e-05	3.68068e-05
Smp_033930	Phosphatidylcholine transfer protein, putative [Source:UniProtKB/TrEMBL;Acc:A0A3Q0KE75]	158.478	0.575293	0.146677	3.92218	8.77505e-05	0.000253441
Smp_000720	Serine/threonine kinase [Source:UniProtKB/TrEMBL;Acc:G4LYF9]	3614.88	0.575286	0.0988153	5.82183	5.82065e-09	3.19775e-08
Smp_125900	Protein SCAI [Source:UniProtKB/TrEMBL;Acc:A0A3Q0KKZ4]	1689.04	0.575234	0.0825323	6.96981	3.17381e-12	2.56278e-11
Smp_015760	SOCS box domain-containing protein [Source:UniProtKB/TrEMBL;Acc:A0A3Q0KCP0]	58.8869	0.574803	0.210826	2.72644	0.00640223	0.0126142
Smp_168040	UBA domain-containing protein [Source:UniProtKB/TrEMBL;Acc:A0A3Q0KSF5]	3434.65	0.574401	0.0556749	10.3171	5.90049e-25	1.37276e-23
Smp_036630	Putative spry domain containing socs box protein [Source:UniProtKB/TrEMBL;Acc:G4VQG2]	785.217	0.57427	0.116243	4.94027	7.80156e-07	3.21137e-06
Smp_346360	Pentatricopeptide repeat-containing protein [Source:UniProtKB/TrEMBL;Acc:A0A5K4FBR1]	228.61	0.574077	0.131321	4.37156	1.23362e-05	4.15582e-05
Smp_148260	Unconventional prefoldin RPB5 interactor [Source:UniProtKB/TrEMBL;Acc:A0A3Q0KPG6]	479.476	0.573456	0.151585	3.78308	0.000154901	0.000424943
Smp_331900	Protein lifeguard 4 [Source:UniProtKB/TrEMBL;Acc:A0A5K4F9L1]	122.42	0.573258	0.232756	2.46291	0.0137815	0.0249877
Smp_163980	Putative zinc finger protein [Source:UniProtKB/TrEMBL;Acc:A0A5K4EUY5]	1578.82	0.573037	0.1029	5.56886	2.56409e-08	1.29155e-07
Smp_246940	LisH domain-containing protein [Source:UniProtKB/TrEMBL;Acc:A0A5K4F0Y9]	393.624	0.573026	0.146417	3.91367	9.0905e-05	0.000261834
Smp_086460	THO complex subunit 2 [Source:UniProtKB/TrEMBL;Acc:A0A3Q0KIT4]	2102.27	0.571717	0.0929936	6.14792	7.85068e-10	4.79814e-09
Smp_020120	Transmembrane protein 188 [Source:UniProtKB/TrEMBL;Acc:A0A5K4EAJ5]	374.514	0.571626	0.10073	5.67485	1.38807e-08	7.22519e-08
Smp_213400	E3 ubiquitin protein ligase [Source:UniProtKB/TrEMBL;Acc:A0A5K4F0U0]	2675.88	0.570097	0.140812	4.04866	5.15128e-05	0.000156002
Smp_340280	Zinc finger protein GLIS1 [Source:UniProtKB/TrEMBL;Acc:A0A5K4FA67]	52.191	0.56956	0.235624	2.41723	0.0156389	0.027982
Smp_151520	Alpha-1,3-glucosyltransferase [Source:UniProtKB/TrEMBL;Acc:A0A3Q0KPY5]	1018.54	0.56937	0.108735	5.23631	1.63823e-07	7.37421e-07
Smp_344310	G_PROTEIN_RECEP_F1_2 domain-containing protein [Source:UniProtKB/TrEMBL;Acc:A0A5K4FAX6]	63.2968	0.569097	0.218209	2.60803	0.00910644	0.0172231
Smp_161960	Replication stress response regulator SDE2 [Source:UniProtKB/TrEMBL;Acc:G4V783]	1633.37	0.569004	0.0784975	7.24868	4.20846e-13	3.68821e-12
Smp_304880	Coiled-coil domain-containing protein 110 [Source:UniProtKB/TrEMBL;Acc:A0A5K4F446]	106.604	0.568613	0.232696	2.44358	0.0145422	0.0261865
Smp_000110	Similar to elongation factor Tu GTP binding domain containing 1 isoform 6-related [Source:UniProtKB/TrEMBL;Acc:A0A3Q0KBA2]	1179.71	0.568552	0.0904947	6.28271	3.32722e-10	2.11008e-09
Smp_138150	Rho-type gtpase activating protein, putative [Source:UniProtKB/TrEMBL;Acc:A0A3Q0KN15]	1346.06	0.566532	0.0825638	6.86174	6.80246e-12	5.3145e-11
Smp_138050	Polypyrimidine tract binding protein, putative [Source:UniProtKB/TrEMBL;Acc:A0A3Q0KMW9]	5761.94	0.566204	0.0585304	9.67367	3.90112e-22	7.39983e-21
Smp_148720	DNA-directed RNA polymerase [Source:UniProtKB/TrEMBL;Acc:A0A3Q0KPI7]	531.284	0.566025	0.0825229	6.859	6.93446e-12	5.40805e-11
Smp_163520	RNA polymerase II nuclear localization protein SLC7A6OS [Source:UniProtKB/TrEMBL;Acc:G4LXE1]	484.096	0.565792	0.120986	4.67651	2.91795e-06	1.09759e-05
Smp_135870	Beige/beach protein-related [Source:UniProtKB/TrEMBL;Acc:A0A3Q0KMM1]	2378.3	0.565564	0.0882336	6.40984	1.45672e-10	9.72145e-10
Smp_063070	Putative rabb and C [Source:UniProtKB/TrEMBL;Acc:A0A3Q0KGU5]	1390.37	0.565366	0.0859609	6.57702	4.79986e-11	3.39416e-10
Smp_069220	Putative es2 protein [Source:UniProtKB/TrEMBL;Acc:G4VIP4]	932.271	0.565252	0.137072	4.12376	3.7273e-05	0.000115792
Smp_067000	Protein kinase domain-containing protein [Source:UniProtKB/TrEMBL;Acc:G4VIJ5]	7029.66	0.565189	0.0975699	5.79266	6.92816e-09	3.75718e-08
Smp_302740	WW domain-containing protein [Source:UniProtKB/TrEMBL;Acc:A0A5K4F3Q2]	3861.37	0.564814	0.0840527	6.71976	1.8202e-11	1.34589e-10
Smp_140000	Putative tetraspanin-CD63 receptor [Source:UniProtKB/TrEMBL;Acc:A0A3Q0KN99]	1534.09	0.563651	0.096115	5.86434	4.50931e-09	2.50676e-08
Smp_043200	non-specific serine/threonine protein kinase [Source:UniProtKB/TrEMBL;Acc:A0A3Q0KF34]	991.252	0.563181	0.113888	4.94506	7.61202e-07	3.14103e-06
Smp_342070	ARID domain-containing protein [Source:UniProtKB/TrEMBL;Acc:A0A5K4FEJ5]	1466.1	0.562954	0.0947421	5.94196	2.81633e-09	1.61026e-08
Smp_128130	Phosphatidylinositol 3-kinase catalytic subunit type 3 [Source:UniProtKB/TrEMBL;Acc:A0A3Q0KLC8]	1530.11	0.562676	0.0834015	6.74659	1.51357e-11	1.14019e-10
Smp_346230	Small integral membrane protein 26 [Source:UniProtKB/TrEMBL;Acc:A0A5K4FBP4]	337.549	0.562644	0.195024	2.885	0.00391415	0.00811346
Smp_023270	RNA-binding region-containing protein 3 [Source:UniProtKB/TrEMBL;Acc:G4VCA6]	2550.89	0.562569	0.118219	4.7587	1.94848e-06	7.52755e-06
Smp_327870		12.809	0.560553	0.393158	1.42577	0.153935	0.210152
Smp_035540	SWIM-type domain-containing protein [Source:UniProtKB/TrEMBL;Acc:G4V7P0]	937.057	0.560289	0.0634029	8.83697	9.83532e-19	1.46348e-17
Smp_044560	Clathrin light chain [Source:UniProtKB/TrEMBL;Acc:G4VQS3]	1409.03	0.559928	0.109778	5.10055	3.38673e-07	1.4733e-06
Smp_319760		17.168	0.559798	0.354797	1.5778	0.114612	0.162353
Smp_342960	Delta-like protein [Source:UniProtKB/TrEMBL;Acc:A0A5K4FCN4]	38.4283	0.559734	0.235115	2.38068	0.0172809	0.0306335
Smp_129900	Putative sodium-dependent neurotransmitter transporter [Source:UniProtKB/TrEMBL;Acc:A0A5K4ELJ6]	2646.62	0.558168	0.0638015	8.74851	2.16185e-18	3.11233e-17
Smp_164150	Protein kinase [Source:UniProtKB/TrEMBL;Acc:A0A3Q0KRP7]	372.204	0.557653	0.100212	5.56475	2.62525e-08	1.32078e-07
Smp_173140	Subfamily M3A non-peptidase homologue (M03 family) [Source:UniProtKB/TrEMBL;Acc:A0A3Q0KT12]	1158.96	0.557651	0.0748249	7.45274	9.14239e-14	8.41499e-13
Smp_126370	RPB5 homolog [Source:UniProtKB/TrEMBL;Acc:G4VPW8]	1232.94	0.557432	0.0875563	6.36656	1.93314e-10	1.26799e-09
Smp_210940	DNA-directed DNA polymerase [Source:UniProtKB/TrEMBL;Acc:A0A3Q0KVK7]	2378.45	0.557347	0.0802908	6.94161	3.87651e-12	3.09459e-11
Smp_077850	Putative actin [Source:UniProtKB/TrEMBL;Acc:G4VL76]	835.794	0.557328	0.0933737	5.96879	2.39023e-09	1.3741e-08
Smp_167020	DUF667 domain-containing protein [Source:UniProtKB/TrEMBL;Acc:A0A3Q0KS93]	432.464	0.55672	0.0778942	7.14713	8.86102e-13	7.56871e-12
Smp_176760	Metaxin, putative [Source:UniProtKB/TrEMBL;Acc:G4LV03]	587.464	0.556512	0.101075	5.50592	3.67248e-08	1.81405e-07
Smp_127770	Putative ras GTP exchange factor [Source:UniProtKB/TrEMBL;Acc:A0A5K4ELB3]	268.242	0.556416	0.120318	4.62453	3.75448e-06	1.38624e-05
Smp_324060	Secreted protein [Source:UniProtKB/TrEMBL;Acc:A0A5K4F5Q3]	12.8892	0.556355	0.385945	1.44154	0.149433	0.204938
Smp_332090	Alpha-ketoglutarate-dependent dioxygenase alkB homolog 7, mitochondrial [Source:UniProtKB/TrEMBL;Acc:A0A5K4F7J2]	809.792	0.556055	0.0662714	8.39056	4.83831e-17	6.09092e-16
Smp_173640	Regulator of microtubule dynamics protein 3 [Source:UniProtKB/TrEMBL;Acc:A0A3Q0KTK4]	768.185	0.556039	0.0833498	6.67115	2.53805e-11	1.85069e-10
Smp_127010	histone acetyltransferase [Source:UniProtKB/TrEMBL;Acc:A0A5K4ELU2]	2997.38	0.555468	0.131362	4.22854	2.3521e-05	7.56085e-05
Smp_162970	Putative kalirin [Source:UniProtKB/TrEMBL;Acc:A0A3Q0KRN4]	2314.37	0.555354	0.147931	3.75413	0.000173942	0.000471799
Smp_166500	Phosphatidylcholine-sterol acyltransferase (Lecithin-cholesterol acyltransferase)/ Phospholipase A [Source:UniProtKB/TrEMBL;Acc:A0A3Q0KSH1]	3848.92	0.55449	0.0689654	8.04013	8.97466e-16	1.01184e-14
Smp_165750	Cysteine dioxygenase [Source:UniProtKB/TrEMBL;Acc:A0A3Q0KS12]	99.1757	0.554387	0.212077	2.61409	0.00894667	0.0169628
Smp_171460	Putative cell adhesion molecule [Source:UniProtKB/TrEMBL;Acc:A0A3Q0KSS7]	436.305	0.554294	0.0744643	7.44376	9.78564e-14	8.96786e-13
Smp_164190	Putative transcriptional repressor protein yy (Yin and yang) (Delta transcription factor) [Source:UniProtKB/TrEMBL;Acc:A0A3Q0KRV6]	446.569	0.554062	0.209933	2.63923	0.00830946	0.0159123
Smp_155720	Serine/threonine kinase [Source:UniProtKB/TrEMBL;Acc:A0A3Q0KQK0]	2361.78	0.553826	0.0727516	7.61256	2.68712e-14	2.61932e-13
Smp_308630	Putative zinc binding dehydrogenase [Source:UniProtKB/TrEMBL;Acc:G4VEY4]	86.5488	0.55352	0.169027	3.27474	0.00105758	0.00246836
Smp_127080		419.861	0.5528	0.104721	5.27879	1.30036e-07	5.94875e-07
Smp_033950	Mothers against decapentaplegic homolog [Source:UniProtKB/TrEMBL;Acc:Q6UEH7]	3561.37	0.552678	0.0774951	7.13177	9.9083e-13	8.41207e-12
Smp_090030	RAP domain-containing protein [Source:UniProtKB/TrEMBL;Acc:G4LYV0]	570.787	0.552374	0.0999537	5.5263	3.27054e-08	1.63082e-07
Smp_198920	Ribonuclease P protein subunit p29 [Source:UniProtKB/TrEMBL;Acc:A0A3Q0KUH8]	552.144	0.552228	0.098913	5.58296	2.36454e-08	1.19461e-07
Smp_340030	Nucleoporin NUP35 [Source:UniProtKB/TrEMBL;Acc:A0A5K4FCI6]	1696.39	0.5509	0.0938143	5.87223	4.29959e-09	2.39492e-08
Smp_304960	RNA helicase [Source:UniProtKB/TrEMBL;Acc:A0A5K4F5M4]	2278.91	0.55071	0.0569414	9.67152	3.9843e-22	7.54062e-21
Smp_334900	UPAR/Ly6 domain-containing protein [Source:UniProtKB/TrEMBL;Acc:A0A5K4FBH8]	67.4214	0.550551	0.194242	2.83436	0.00459171	0.00935674
Smp_128420	Protein CASC3 [Source:UniProtKB/TrEMBL;Acc:A0A5K4EM79]	2261.3	0.550459	0.103322	5.32759	9.95248e-08	4.63093e-07
Smp_155620	DUF5736 domain-containing protein [Source:UniProtKB/TrEMBL;Acc:A0A3Q0KQF3]	1747.98	0.549937	0.0871637	6.30924	2.80406e-10	1.80136e-09
Smp_172190	N6-adenosine-methyltransferase non-catalytic subunit [Source:UniProtKB/TrEMBL;Acc:A0A5K4EWY0]	2405.89	0.549775	0.061374	8.95778	3.31281e-19	5.10064e-18
Smp_246700	non-specific protein-tyrosine kinase [Source:UniProtKB/TrEMBL;Acc:A0A5K4F437]	2771.6	0.549636	0.0852539	6.44705	1.14046e-10	7.73345e-10
Smp_005640	Poly(A) polymerase cid (Pap) (Caffein-induced death protein), putative [Source:UniProtKB/TrEMBL;Acc:G4LZE6]	163.394	0.549531	0.124403	4.41734	9.99211e-06	3.41117e-05
Smp_171170	Putative dead box ATP-dependent RNA helicase [Source:UniProtKB/TrEMBL;Acc:A0A3Q0KSW8]	2372.65	0.549419	0.0918293	5.98304	2.19008e-09	1.26682e-08
Smp_075430	IRS-type PTB domain-containing protein [Source:UniProtKB/TrEMBL;Acc:G4LX21]	123.422	0.548539	0.123655	4.43605	9.16265e-06	3.151e-05
Smp_123390	Requim, req/dpf2, putative [Source:UniProtKB/TrEMBL;Acc:A0A5K4EL04]	749.317	0.548396	0.105714	5.18754	2.1309e-07	9.48042e-07
Smp_017890	Family C19 non-peptidase homologue (C19 family) [Source:UniProtKB/TrEMBL;Acc:G4VNY2]	2192.96	0.547248	0.0622081	8.79706	1.40447e-18	2.0643e-17
Smp_134020	Putative cell division cycle [Source:UniProtKB/TrEMBL;Acc:A0A3Q0KM78]	2431.36	0.547079	0.0962792	5.68221	1.32963e-08	6.92953e-08
Smp_346020		237.383	0.54707	0.151147	3.61946	0.00029522	0.000766444
Smp_149450	Putative trna-dihydrouridine synthase [Source:UniProtKB/TrEMBL;Acc:G4VKS3]	615.001	0.546786	0.0797779	6.85386	7.18849e-12	5.58501e-11
Smp_151040	Putative cyclin-dependent kinase 5 activator [Source:UniProtKB/TrEMBL;Acc:A0A3Q0KQ28]	123.143	0.546724	0.158349	3.45266	0.000555085	0.00136097
Smp_059910	Serine/threonine-protein phosphatase PGAM5, mitochondrial [Source:UniProtKB/TrEMBL;Acc:G4VT19]	1057.36	0.54642	0.0739914	7.38492	1.52548e-13	1.38295e-12
Smp_300220	C2H2-type domain-containing protein [Source:UniProtKB/TrEMBL;Acc:A0A5K4F2Z1]	1563.5	0.546416	0.169801	3.21799	0.00129094	0.00297465
Smp_344510	Threonylcarbamoyladenosine tRNA methylthiotransferase [Source:UniProtKB/TrEMBL;Acc:A0A5K4FE83]	719.945	0.545348	0.0663638	8.21756	2.07694e-16	2.47062e-15
Smp_242690	FH2 domain-containing protein [Source:UniProtKB/TrEMBL;Acc:A0A5K4F1D9]	987.144	0.545173	0.074325	7.33499	2.21741e-13	1.97829e-12
Smp_248200	EKC/KEOPS complex subunit CGI121 [Source:UniProtKB/TrEMBL;Acc:A0A5K4F1A2]	151.856	0.54503	0.118833	4.5865	4.50729e-06	1.64402e-05
Smp_026700	tRNA-dihydrouridine synthase, putative [Source:UniProtKB/TrEMBL;Acc:A0A3Q0KDJ4]	302.142	0.54451	0.100628	5.41111	6.2636e-08	3.00239e-07
Smp_048620	Exosome complex component RRP45 [Source:UniProtKB/TrEMBL;Acc:A0A3Q0KFK8]	759.452	0.544438	0.0810165	6.72008	1.81619e-11	1.34426e-10
Smp_135830	DUF4210 domain-containing protein [Source:UniProtKB/TrEMBL;Acc:A0A3Q0KMJ3]	1953.43	0.544421	0.0686603	7.92921	2.20552e-15	2.38191e-14
Smp_204380	Smp_204380 [Source:UniProtKB/TrEMBL;Acc:G4LWZ6]	1623.85	0.544347	0.111794	4.86919	1.12059e-06	4.49197e-06
Smp_145810	Poly [ADP-ribose] polymerase [Source:UniProtKB/TrEMBL;Acc:A0A3Q0KNY3]	483.526	0.543652	0.142431	3.81694	0.000135118	0.000376187
Smp_145620	RING-type domain-containing protein [Source:UniProtKB/TrEMBL;Acc:A0A3Q0KP85]	941.375	0.543647	0.0625472	8.69178	3.5682e-18	5.03373e-17
Smp_145600	PAP-associated domain-containing protein [Source:UniProtKB/TrEMBL;Acc:A0A5K4ER93]	1868.29	0.543481	0.0708445	7.67146	1.70043e-14	1.69728e-13
Smp_000990	Exocyst complex component 1 [Source:UniProtKB/TrEMBL;Acc:A0A3Q0KBF5]	1835.08	0.543251	0.0570054	9.52982	1.57561e-21	2.82938e-20
Smp_077000	DUF2655 domain-containing protein [Source:UniProtKB/TrEMBL;Acc:A0A3Q0KI12]	799.446	0.542587	0.134268	4.04109	5.32039e-05	0.000160661
Smp_029470	Thimet oligopeptidase (M03 family) [Source:UniProtKB/TrEMBL;Acc:A0A3Q0KDU1]	633.997	0.542552	0.146419	3.70549	0.000210985	0.000560896
Smp_247540	Protein kinase domain-containing protein [Source:UniProtKB/TrEMBL;Acc:A0A5K4F4E3]	1498.73	0.541731	0.0777658	6.96618	3.25655e-12	2.62456e-11
Smp_000230	Zinc finger protein [Source:UniProtKB/TrEMBL;Acc:A0A3Q0KBA9]	1667.86	0.540619	0.110519	4.89162	1.00009e-06	4.04745e-06
Smp_140830	Telomerase Cajal body protein 1 [Source:UniProtKB/TrEMBL;Acc:A0A3Q0KNA4]	642.873	0.540602	0.110636	4.88631	1.02742e-06	4.14414e-06
Smp_147160	Protein quiver [Source:UniProtKB/TrEMBL;Acc:A0A3Q0KPA1]	333.708	0.540433	0.11551	4.67868	2.88723e-06	1.087e-05
Smp_146710	C2H2-type domain-containing protein [Source:UniProtKB/TrEMBL;Acc:A0A3Q0KP90]	97.8928	0.540096	0.260927	2.06991	0.0384605	0.0623392
Smp_248190	tRNA pseudouridine synthase [Source:UniProtKB/TrEMBL;Acc:A0A5K4F1M1]	1803.02	0.539832	0.0771598	6.99628	2.62848e-12	2.13884e-11
Smp_096010	DNAj homolog subfamily A member, putative [Source:UniProtKB/TrEMBL;Acc:A0A3Q0KJE9]	1918.79	0.539343	0.0683829	7.8871	3.09289e-15	3.31825e-14
Smp_047440	PSP domain-containing protein [Source:UniProtKB/TrEMBL;Acc:G4VBI4]	458.631	0.539045	0.125347	4.30041	1.70479e-05	5.62168e-05
Smp_198940	Probable tRNA N6-adenosine threonylcarbamoyltransferase, mitochondrial [Source:UniProtKB/TrEMBL;Acc:A0A5K4EZ34]	771.13	0.538696	0.0846753	6.36191	1.99264e-10	1.30397e-09
Smp_194030	G-protein signalling modulator, putative [Source:UniProtKB/TrEMBL;Acc:A0A3Q0KUB3]	1623.41	0.538681	0.137514	3.9173	8.95469e-05	0.000258275
Smp_332900	DUF676 domain-containing protein [Source:UniProtKB/TrEMBL;Acc:A0A5K4FC20]	870.771	0.538311	0.108149	4.97748	6.4416e-07	2.68969e-06
Smp_045070	U3 small nucleolar RNA-associated protein 15 homolog [Source:UniProtKB/TrEMBL;Acc:A0A3Q0KF85]	1465.69	0.538212	0.0688976	7.81176	5.63969e-15	5.90031e-14
Smp_002870	Transmembrane protein 115 [Source:UniProtKB/TrEMBL;Acc:G4VLJ1]	1083.56	0.537365	0.0840259	6.39523	1.6031e-10	1.06561e-09
Smp_026270	Putative early growth response protein [Source:UniProtKB/TrEMBL;Acc:G4VEY8]	2625.41	0.536942	0.100485	5.3435	9.11706e-08	4.27052e-07
Smp_127500	EGF-like domain-containing protein [Source:UniProtKB/TrEMBL;Acc:A0A5K4ELZ4]	561.929	0.536814	0.0891026	6.02468	1.69446e-09	9.93091e-09
Smp_000340	Ecdysone-induced protein E78; Nuclear hormone receptor superfamily protein-related [Source:UniProtKB/TrEMBL;Acc:A0A3Q0KBB9]	156.74	0.53671	0.24874	2.15771	0.0309502	0.0516164
Smp_326770		127.608	0.536089	0.19077	2.81014	0.00495204	0.0100207
Smp_155210	Conjugal transfer protein [Source:UniProtKB/TrEMBL;Acc:A0A3Q0KQC9]	111.52	0.535756	0.191324	2.80025	0.00510623	0.010303
Smp_015690	Nucleolar protein 12 [Source:UniProtKB/TrEMBL;Acc:G4VSL0]	5368.11	0.535363	0.0653774	8.18881	2.63815e-16	3.09882e-15
Smp_335990	UBB protein [Source:UniProtKB/TrEMBL;Acc:A0A5K4F9I1]	13103.1	0.535257	0.124068	4.31423	1.60163e-05	5.30017e-05
Smp_035280	Adenylyltransferase and sulfurtransferase MOCS3 homolog Adenylyltransferase Sulfurtransferase [Source:UniProtKB/TrEMBL;Acc:A0A3Q0KEF0]	1225.26	0.535239	0.0630323	8.49151	2.03967e-17	2.66741e-16
Smp_309510	Major facilitator superfamily domain-containing protein 12 [Source:UniProtKB/TrEMBL;Acc:A0A5K4F3E0]	107.639	0.534526	0.274555	1.94688	0.0515493	0.080847
Smp_169290	DUF3715 domain-containing protein [Source:UniProtKB/TrEMBL;Acc:A0A5K4EXG9]	1357.78	0.53446	0.100486	5.31876	1.04475e-07	4.84786e-07
Smp_337460	non-specific serine/threonine protein kinase [Source:UniProtKB/TrEMBL;Acc:A0A5K4FCC1]	2016.47	0.532878	0.0698496	7.62894	2.36701e-14	2.31802e-13
Smp_154940		87.3102	0.532736	0.150623	3.53688	0.00040489	0.0010231
Smp_152230	GATOR complex protein WDR24 [Source:UniProtKB/TrEMBL;Acc:A0A3Q0KPW6]	887.549	0.531675	0.141483	3.75787	0.000171364	0.00046616
Smp_171860	Kh-domain rna binding protein-related [Source:UniProtKB/TrEMBL;Acc:A0A3Q0KSY4]	3656.96	0.531319	0.0638459	8.32189	8.65739e-17	1.06597e-15
Smp_146760	Erythrocyte membrane protein 1 [Source:UniProtKB/TrEMBL;Acc:A0A5K4ERG6]	21.6729	0.53088	0.40945	1.29657	0.194779	0.257889
Smp_343640	Midasin [Source:UniProtKB/TrEMBL;Acc:A0A5K4FCW8]	855.438	0.530605	0.109208	4.85868	1.18169e-06	4.71783e-06
Smp_148650	ATG_C domain-containing protein [Source:UniProtKB/TrEMBL;Acc:A0A3Q0KPI9]	2399.09	0.530463	0.133243	3.98117	6.85755e-05	0.00020215
Smp_244100	UBX domain-containing protein [Source:UniProtKB/TrEMBL;Acc:A0A5K4F1B5]	1398.18	0.530441	0.0674122	7.86863	3.58558e-15	3.82734e-14
Smp_174810	Cu/zn superoxide dismutase,putative [Source:UniProtKB/TrEMBL;Acc:A0A3Q0KTB6]	634.038	0.530374	0.192537	2.75467	0.00587517	0.0116782
Smp_005910	TYR_PHOSPHATASE_2 domain-containing protein [Source:UniProtKB/TrEMBL;Acc:A0A3Q0KBW3]	1828.3	0.529806	0.13391	3.95643	7.60782e-05	0.00022186
Smp_104630	tRNA (guanine-N(7)-)-methyltransferase non-catalytic subunit [Source:UniProtKB/TrEMBL;Acc:A0A3Q0KJZ0]	1793.19	0.529533	0.0667409	7.93415	2.11936e-15	2.30016e-14
Smp_174370	DNA-directed rna polymerase III 25 kD polypeptide, putative [Source:UniProtKB/TrEMBL;Acc:C4QMH8]	923.796	0.529321	0.0603878	8.76536	1.8618e-18	2.68956e-17
Smp_000630	Isochorismatase family protein, putative [Source:UniProtKB/TrEMBL;Acc:G4LYG9]	223.538	0.529302	0.104167	5.0813	3.74858e-07	1.62484e-06
Smp_012480	Exonuclease 1 [Source:UniProtKB/TrEMBL;Acc:A0A3Q0KCD8]	1225.34	0.529204	0.153003	3.45879	0.000542608	0.00133232
Smp_001500	Putative eukaryotic translation initiation factor 4e [Source:UniProtKB/TrEMBL;Acc:G4VCF5]	2835.25	0.52894	0.147259	3.5919	0.000328271	0.000842126
Smp_092180	Putative rpa-interacting protein [Source:UniProtKB/TrEMBL;Acc:G4VM63]	196.442	0.527938	0.152688	3.45763	0.000544952	0.00133729
Smp_342920		93.5703	0.526378	0.18645	2.82317	0.00475519	0.00966415
Smp_076600	Sox transcription factor [Source:UniProtKB/TrEMBL;Acc:A0A3Q0KHZ2]	123.865	0.526047	0.125476	4.19241	2.76009e-05	8.76856e-05
Smp_147020	Putative arf6 guanine nucleotide exchange factor [Source:UniProtKB/TrEMBL;Acc:A0A3Q0KPA2]	859.249	0.525529	0.115682	4.54289	5.54883e-06	1.98776e-05
Smp_147360	Putative cleavage stimulation factor [Source:UniProtKB/TrEMBL;Acc:A0A3Q0KPI3]	2087.62	0.52465	0.102676	5.10977	3.22546e-07	1.40896e-06
Smp_311860	Paired domain-containing protein [Source:UniProtKB/TrEMBL;Acc:A0A5K4F5G4]	35.1541	0.522821	0.292173	1.78942	0.0735467	0.110316
Smp_344920	Zinc finger protein [Source:UniProtKB/TrEMBL;Acc:A0A5K4FB63]	767.501	0.522243	0.0736616	7.08975	1.34354e-12	1.12366e-11
Smp_151030	3-hydroxyacyl-CoA dehydrogenase [Source:UniProtKB/TrEMBL;Acc:A0A3Q0KPR5]	1392.12	0.520584	0.0597139	8.71796	2.83266e-18	4.0435e-17
Smp_342610	protein-serine/threonine phosphatase [Source:UniProtKB/TrEMBL;Acc:A0A5K4FET1]	1514.12	0.520021	0.0543157	9.57403	1.02817e-21	1.86622e-20
Smp_145190	Protein kinase [Source:UniProtKB/TrEMBL;Acc:A0A5K4ER61]	1588.37	0.519581	0.0569863	9.11765	7.67711e-20	1.25647e-18
Smp_158050	Helicase, putative [Source:UniProtKB/TrEMBL;Acc:A0A3Q0KR71]	4696.06	0.519488	0.0452419	11.4825	1.61624e-30	4.98608e-29
Smp_125340	Putative hepatoma derived growth factor [Source:UniProtKB/TrEMBL;Acc:A0A3Q0KKW8]	1407.58	0.519164	0.116901	4.44106	8.95153e-06	3.08343e-05
Smp_055720	Putative microrchidia 2a [Source:UniProtKB/TrEMBL;Acc:A0A3Q0KG72]	2111.81	0.519079	0.0552811	9.38982	6.01043e-21	1.04156e-19
Smp_038820	NADPH dependent diflavin oxidoreductase,putative [Source:UniProtKB/TrEMBL;Acc:G4LUL4]	716.274	0.518231	0.0739721	7.00576	2.45645e-12	2.00856e-11
Smp_057590	EB domain-containing protein [Source:UniProtKB/TrEMBL;Acc:A0A3Q0KGC0]	543.385	0.517979	0.101422	5.10714	3.27063e-07	1.42648e-06
Smp_132620	Transmembrane gtpase mfn (Mitofusin 1) (Fzo homolog), putative [Source:UniProtKB/TrEMBL;Acc:G4LUE8]	1663.07	0.517896	0.0640191	8.08971	5.98046e-16	6.82486e-15
Smp_002160	DNA methyltransferase 1-associated protein 1 [Source:UniProtKB/TrEMBL;Acc:G4VLL1]	979.328	0.517746	0.0962045	5.38172	7.37764e-08	3.49266e-07
Smp_310770	Serine/threonine kinase [Source:UniProtKB/TrEMBL;Acc:A0A5K4F5B3]	43.366	0.517413	0.220385	2.34777	0.0188861	0.0331649
Smp_072500	C2H2-type domain-containing protein [Source:UniProtKB/TrEMBL;Acc:A0A3Q0KHK9]	50.0386	0.51729	0.218138	2.37138	0.0177217	0.0313621
Smp_150180	Putative amine GPCR [Source:UniProtKB/TrEMBL;Acc:A0A3Q0KPX9]	53.9901	0.517047	0.251375	2.05687	0.0396983	0.0641603
Smp_042050	CwfJ_C_1 domain-containing protein [Source:UniProtKB/TrEMBL;Acc:G4VJS6]	1226.4	0.516785	0.068584	7.53508	4.88051e-14	4.60287e-13
Smp_343150	CPSF_A domain-containing protein [Source:UniProtKB/TrEMBL;Acc:A0A5K4FB81]	5233.81	0.515954	0.0877736	5.87824	4.14651e-09	2.31578e-08
Smp_173610	Secreted protein [Source:UniProtKB/TrEMBL;Acc:G4VB32]	669.451	0.514767	0.201427	2.5556	0.0106005	0.0197823
Smp_153190	Trafficking protein particle complex subunit 8 [Source:UniProtKB/TrEMBL;Acc:A0A3Q0KQ69]	1025.05	0.514343	0.105666	4.86762	1.12948e-06	4.52328e-06
Smp_307000	SH3_10 domain-containing protein [Source:UniProtKB/TrEMBL;Acc:A0A5K4F489]	268.293	0.514334	0.26878	1.91359	0.055673	0.086461
Smp_317420	Filamin-related [Source:UniProtKB/TrEMBL;Acc:A0A5K4F492]	15455.1	0.51388	0.101784	5.04875	4.44702e-07	1.906e-06
Smp_207030	Gtpase activating protein-related [Source:UniProtKB/TrEMBL;Acc:A0A3Q0KV58]	733.144	0.513258	0.0888985	5.77353	7.76269e-09	4.17213e-08
Smp_160590	PH domain-containing protein [Source:UniProtKB/TrEMBL;Acc:A0A3Q0KRA9]	406.649	0.513238	0.12895	3.98013	6.88774e-05	0.000202969
Smp_128890	Putative helicase [Source:UniProtKB/TrEMBL;Acc:A0A3Q0KLG5]	2382.27	0.512852	0.112423	4.56181	5.07156e-06	1.82533e-05
Smp_137210	WD_REPEATS_REGION domain-containing protein [Source:UniProtKB/TrEMBL;Acc:A0A3Q0KMT3]	1859.59	0.512574	0.16162	3.17147	0.00151668	0.00345042
Smp_068840	Homologous-pairing protein 2 homolog [Source:UniProtKB/TrEMBL;Acc:G4VQ39]	1439.83	0.512157	0.406872	1.25877	0.208114	0.27314
Smp_171180	RNA helicase [Source:UniProtKB/TrEMBL;Acc:A0A5K4EWM0]	476.07	0.511631	0.132155	3.87146	0.000108187	0.000307404
Smp_144180	Putative mixed-lineage leukemia protein, mll [Source:UniProtKB/TrEMBL;Acc:A0A5K4EPP6]	1394.9	0.511198	0.125308	4.07954	4.51249e-05	0.000138139
Smp_900100	NADH-ubiquinone oxidoreductase chain 3 [Source:UniProtKB/TrEMBL;Acc:A0A3Q0KVF8]	895.513	0.511117	0.0913941	5.59245	2.23883e-08	1.13314e-07
Smp_072360	A-kinase anchor protein 17A [Source:UniProtKB/TrEMBL;Acc:G4V9B3]	1151.44	0.51099	0.0692939	7.37424	1.65282e-13	1.49197e-12
Smp_089860	Histone H3 [Source:UniProtKB/TrEMBL;Acc:C4QHD7]	43.1179	0.510621	0.239228	2.13445	0.032806	0.054292
Smp_031050	BSD domain-containing protein [Source:UniProtKB/TrEMBL;Acc:A0A3Q0KE07]	5334.24	0.509983	0.0837244	6.09121	1.12063e-09	6.72219e-09
Smp_347340	BEACH domain-containing protein [Source:UniProtKB/TrEMBL;Acc:A0A5K4FC43]	673.4	0.509675	0.122978	4.14446	3.4062e-05	0.000106842
Smp_245960	Ectopic P granules protein 5 homolog [Source:UniProtKB/TrEMBL;Acc:A0A5K4F3U6]	698.476	0.509176	0.136455	3.73147	0.000190368	0.000512723
Smp_072490	GRAS domain-containing protein [Source:UniProtKB/TrEMBL;Acc:A0A3Q0KHH2]	1427.54	0.509014	0.106955	4.75914	1.94416e-06	7.51433e-06
Smp_179620	BLUF domain-containing protein [Source:UniProtKB/TrEMBL;Acc:A0A3Q0KTU5]	348.451	0.508918	0.112155	4.53764	5.68861e-06	2.03351e-05
Smp_006320	Gap associated protein-related [Source:UniProtKB/TrEMBL;Acc:G4VQQ6]	4874.11	0.508438	0.054458	9.33634	9.9726e-21	1.69675e-19
Smp_012900	Putative fuse-binding protein-interacting repressor siahbp1 [Source:UniProtKB/TrEMBL;Acc:A0A3Q0KCG1]	1600.17	0.508268	0.0616564	8.24355	1.67176e-16	2.02584e-15
Smp_309710	ANK_REP_REGION domain-containing protein [Source:UniProtKB/TrEMBL;Acc:A0A5K4F2Z3]	482.235	0.506702	0.141178	3.5891	0.000331824	0.000850464
Smp_303310		11.7849	0.506585	0.406365	1.24663	0.212534	0.278201
Smp_342130	BAH domain-containing protein [Source:UniProtKB/TrEMBL;Acc:A0A5K4FEK5]	1669.88	0.506035	0.112673	4.49119	7.08271e-06	2.48648e-05
Smp_027000	Family S9 unassigned peptidase (S09 family) [Source:UniProtKB/TrEMBL;Acc:G4VFZ6]	4334.29	0.505658	0.05998	8.43045	3.44327e-17	4.40717e-16
Smp_200100	Smp_200100 [Source:UniProtKB/TrEMBL;Acc:A0A3Q0KUJ1]	29.017	0.50495	0.270412	1.86734	0.0618542	0.0949228
Smp_094640	Zinc finger protein, putative [Source:UniProtKB/TrEMBL;Acc:A0A3Q0KJC4]	862.034	0.50459	0.0938925	5.37412	7.69574e-08	3.63101e-07
Smp_129630	tRNA pseudouridine synthase D, putative [Source:UniProtKB/TrEMBL;Acc:A0A5K4ELS2]	634.166	0.504492	0.108106	4.66666	3.06143e-06	1.14593e-05
Smp_124860	Leucine carboxyl methyltransferase 1 [Source:UniProtKB/TrEMBL;Acc:A0A3Q0KKT1]	865.243	0.504442	0.0954397	5.28545	1.25395e-07	5.74578e-07
Smp_211200	Williams-beuren syndrome critical region protein, putative [Source:UniProtKB/TrEMBL;Acc:A0A5K4F0E0]	370.051	0.504407	0.0962032	5.24314	1.5787e-07	7.12913e-07
Smp_331660	Type II toxin-antitoxin system RelE/ParE family toxin [Source:UniProtKB/TrEMBL;Acc:A0A5K4FBL9]	22.0854	0.503816	0.306496	1.6438	0.100218	0.144404
Smp_075470	Cysteine desulfurase, mitochondrial [Source:UniProtKB/TrEMBL;Acc:G4LZ70]	1910.03	0.503512	0.0659853	7.63067	2.33538e-14	2.28971e-13
Smp_330490	Magnesium-dependent phosphatase 1 [Source:UniProtKB/TrEMBL;Acc:A0A5K4F980]	318.391	0.503223	0.136762	3.67956	0.000233633	0.00061682
Smp_074040	Putative zinc finger protein [Source:UniProtKB/TrEMBL;Acc:G4VGJ7]	2681.01	0.503156	0.0404417	12.4415	1.55551e-35	6.0371e-34
Smp_082660	Transcription intermediary factor 1-related [Source:UniProtKB/TrEMBL;Acc:G4VC92]	1711.36	0.502871	0.0598472	8.40259	4.36746e-17	5.53957e-16
Smp_244470	LLGL domain-containing protein [Source:UniProtKB/TrEMBL;Acc:A0A5K4F378]	3403.31	0.502731	0.0522173	9.62766	6.1107e-22	1.13859e-20
Smp_247520	Leucine-rich repeat flightless-interacting protein 2 [Source:UniProtKB/TrEMBL;Acc:A0A5K4F4D7]	2722.02	0.502488	0.0504105	9.96791	2.1061e-23	4.35812e-22
Smp_032120	Ribonuclease P [Source:UniProtKB/TrEMBL;Acc:G4LYM8]	1173.99	0.501855	0.0814778	6.15941	7.30164e-10	4.47557e-09
Smp_079400	Putative goliath E3 ubiquitin ligase [Source:UniProtKB/TrEMBL;Acc:A0A3Q0KI89]	1640.04	0.501742	0.0836637	5.99712	2.00842e-09	1.16816e-08
Smp_079410	Serine/threonine-protein kinase PLK4 [Source:UniProtKB/TrEMBL;Acc:A0A3Q0KI80]	684.205	0.501339	0.140556	3.56682	0.000361334	0.00092161
Smp_132170	Putative jumonji domain containing protein [Source:UniProtKB/TrEMBL;Acc:A0A5K4EME7]	1393.48	0.501269	0.0516881	9.69795	3.07632e-22	5.86171e-21
Smp_002920	TLC domain-containing protein [Source:UniProtKB/TrEMBL;Acc:G4VLI4]	1006.92	0.501126	0.171405	2.92364	0.00345967	0.00725894
Smp_156160	WD_REPEATS_REGION domain-containing protein [Source:UniProtKB/TrEMBL;Acc:A0A5K4ET29]	1322.05	0.501122	0.0997494	5.0238	5.0658e-07	2.15584e-06
Smp_346570	tRNA-5-taurinomethyluridine 2-sulfurtransferase [Source:UniProtKB/TrEMBL;Acc:A0A5K4FCL1]	527.77	0.501106	0.117582	4.26175	2.02833e-05	6.59052e-05
Smp_011980	BSD domain-containing protein [Source:UniProtKB/TrEMBL;Acc:A0A3Q0KCC8]	1163.49	0.50034	0.062555	7.99839	1.26053e-15	1.40612e-14
Smp_140110	Cilia- and flagella-associated protein 221 [Source:UniProtKB/TrEMBL;Acc:A0A3Q0KN48]	290.739	0.500331	0.194035	2.57856	0.00992143	0.0186431
Smp_135980	Similar to 16 kDa calcium-binding protein [Source:UniProtKB/TrEMBL;Acc:A0A3Q0KMN3]	494.449	0.500006	0.106204	4.70797	2.50193e-06	9.53883e-06
Smp_244130	Elongation factor G, mitochondrial [Source:UniProtKB/TrEMBL;Acc:A0A5K4F0D0]	1687.31	0.499611	0.0658306	7.58935	3.21517e-14	3.10886e-13
Smp_044810	Zinc finger CCCH domain-containing protein 14 [Source:UniProtKB/TrEMBL;Acc:A0A3Q0KF86]	2184.75	0.499524	0.0627634	7.95884	1.73663e-15	1.90194e-14
Smp_133300	5'-3' exoribonuclease [Source:UniProtKB/TrEMBL;Acc:A0A3Q0KM62]	2648.26	0.499365	0.0852845	5.85529	4.76173e-09	2.64359e-08
Smp_135120	Putative ribosome biogenesis protein bop1 (Block of proliferation 1 protein) [Source:UniProtKB/TrEMBL;Acc:A0A3Q0KMI4]	859.872	0.499224	0.0702629	7.10508	1.20254e-12	1.00975e-11
Smp_050730	Elongator complex protein 2 [Source:UniProtKB/TrEMBL;Acc:A0A3Q0KFS0]	1249.22	0.499103	0.0571434	8.73423	2.45327e-18	3.51385e-17
Smp_309960	Kinesin motor domain-containing protein [Source:UniProtKB/TrEMBL;Acc:A0A5K4F575]	79.2356	0.498585	0.213265	2.33786	0.0193943	0.0339229
Smp_213260	N-alpha-acetyltransferase 60 [Source:UniProtKB/TrEMBL;Acc:A0A5K4F272]	652.691	0.498455	0.073062	6.82236	8.95587e-12	6.89455e-11
Smp_121460	Suppressor protein SRP40-like [Source:UniProtKB/TrEMBL;Acc:A0A3Q0KKD5]	470.038	0.498304	0.121961	4.08577	4.39304e-05	0.000134735
Smp_137970	Protein Jade-1 [Source:UniProtKB/TrEMBL;Acc:A0A3Q0KMX3]	1324.58	0.498184	0.0861062	5.7857	7.22115e-09	3.896e-08
Smp_200380	Smp_200380 [Source:UniProtKB/TrEMBL;Acc:A0A3Q0KUV2]	798.599	0.497792	0.0745596	6.67643	2.4484e-11	1.78997e-10
Smp_093740	Hepatocyte growth factor-regulated tyrosine kinase substrate [Source:UniProtKB/TrEMBL;Acc:A0A3Q0KJA8]	6134.6	0.496985	0.0774253	6.41889	1.37267e-10	9.19813e-10
Smp_141930	PRESAN domain-containing protein [Source:UniProtKB/TrEMBL;Acc:G4VM54]	32.9842	0.496154	0.225106	2.2041	0.0275176	0.0464436
Smp_171660	E3 ubiquitin-protein ligase RNF170 [Source:UniProtKB/TrEMBL;Acc:G4VP78]	449.084	0.496105	0.106842	4.64334	3.42818e-06	1.27471e-05
Smp_069160	Putative cyclophilin-like protein [Source:UniProtKB/TrEMBL;Acc:A0A3Q0KHB7]	7495.81	0.49604	0.0885181	5.60382	2.09673e-08	1.0657e-07
Smp_305350	Ras-GEF domain-containing protein [Source:UniProtKB/TrEMBL;Acc:A0A5K4F297]	486.67	0.495389	0.0924947	5.35587	8.51474e-08	3.99768e-07
Smp_241860	WD_REPEATS_REGION domain-containing protein [Source:UniProtKB/TrEMBL;Acc:A0A5K4EZT6]	937.811	0.494994	0.0794403	6.23101	4.63424e-10	2.89108e-09
Smp_013440	Putative solute carrier protein [Source:UniProtKB/TrEMBL;Acc:A0A3Q0KCI0]	2214.58	0.494842	0.0884015	5.59766	2.17263e-08	1.10228e-07
Smp_124100	DRY_EERY domain-containing protein [Source:UniProtKB/TrEMBL;Acc:A0A5K4EK58]	1330.05	0.494531	0.0904639	5.46662	4.58709e-08	2.2318e-07
Smp_046430	Ubiquitin carboxyl-terminal hydrolase [Source:UniProtKB/TrEMBL;Acc:A0A3Q0KFE5]	1915.27	0.494357	0.10585	4.67036	3.00673e-06	1.12746e-05
Smp_140420	5'-3' exoribonuclease, putative [Source:UniProtKB/TrEMBL;Acc:A0A3Q0KN92]	4591.43	0.494328	0.0856036	5.77462	7.71264e-09	4.14788e-08
Smp_349490		285.247	0.494199	0.0901863	5.47975	4.25917e-08	2.08029e-07
Smp_328400	Autophagy-related protein [Source:UniProtKB/TrEMBL;Acc:A0A5K4FAP9]	22.2791	0.494051	0.36793	1.34279	0.179341	0.239596
Smp_159380	Nuclear receptor coactivator 2 (NCoA-2) (Transcriptional intermediary factor 2) (XTIF2), putative [Source:UniProtKB/TrEMBL;Acc:A0A3Q0KR07]	940.667	0.494042	0.094224	5.24327	1.57753e-07	7.12765e-07
Smp_350250		15.4928	0.493602	0.597324	0.826355	0.408603	0.484547
Smp_245280	CABIT domain-containing protein [Source:UniProtKB/TrEMBL;Acc:A0A5K4F214]	2224.3	0.493397	0.0687222	7.17959	6.9921e-13	6.02121e-12
Smp_176490	Protein kinase domain-containing protein [Source:UniProtKB/TrEMBL;Acc:A0A5K4EWT3]	546.105	0.493359	0.0695041	7.09827	1.26325e-12	1.05757e-11
Smp_343450	Chorein_N domain-containing protein [Source:UniProtKB/TrEMBL;Acc:A0A5K4FCT9]	852.62	0.492699	0.0853879	5.77012	7.92145e-09	4.25204e-08
Smp_069380	Putative histone deacetylase 4, 5 [Source:UniProtKB/TrEMBL;Acc:A0A3Q0KH94]	1032.41	0.492658	0.116965	4.21201	2.5311e-05	8.08991e-05
Smp_167520	Protein-tyrosine phosphatase n9, putative [Source:UniProtKB/TrEMBL;Acc:A0A3Q0KSA3]	1535.57	0.49261	0.0858359	5.73898	9.52482e-09	5.06427e-08
Smp_337630	WD_REPEATS_REGION domain-containing protein [Source:UniProtKB/TrEMBL;Acc:A0A5K4F9Y7]	953.112	0.492559	0.0850535	5.79116	6.99018e-09	3.78107e-08
Smp_037540	Putative alpha-amylase [Source:UniProtKB/TrEMBL;Acc:A0A3Q0KEK4]	8310.53	0.492499	0.0594447	8.285	1.18113e-16	1.44166e-15
Smp_137090	Putative brca1 associated ring domain [Source:UniProtKB/TrEMBL;Acc:A0A3Q0KMV8]	130.849	0.492155	0.139319	3.53257	0.000411535	0.00103802
Smp_046810	Putative m-phase inducer phosphatase(Cdc25) [Source:UniProtKB/TrEMBL;Acc:A0A3Q0KFE7]	2593.29	0.492037	0.153064	3.21459	0.00130631	0.00300512
Smp_153590	Tubulin-specific chaperone D [Source:UniProtKB/TrEMBL;Acc:A0A3Q0KQ95]	2010.78	0.492033	0.0518072	9.49738	2.15244e-21	3.8164e-20
Smp_138220	DFDF domain-containing protein [Source:UniProtKB/TrEMBL;Acc:A0A3Q0KN19]	1800.01	0.491807	0.0895668	5.49096	3.99758e-08	1.9597e-07
Smp_008470	Putative erythroblast macrophage protein emp [Source:UniProtKB/TrEMBL;Acc:A0A3Q0KC39]	2579.56	0.491618	0.0769302	6.39044	1.65413e-10	1.09694e-09
Smp_105780	Putative uro-adherence factor A [Source:UniProtKB/TrEMBL;Acc:G4VGC6]	38.0271	0.49156	0.31499	1.56056	0.118629	0.167436
Smp_175410	Zinc-finger domain containing protein [Source:UniProtKB/TrEMBL;Acc:A0A3Q0KTF7]	20.6338	0.491044	0.286371	1.71471	0.0863976	0.126988
Smp_071880	SGF29 C-terminal domain-containing protein [Source:UniProtKB/TrEMBL;Acc:G4VCX9]	1239.2	0.490984	0.0737631	6.65623	2.80935e-11	2.03093e-10
Smp_161730	U2 snRNP-associated SURP motif-containing protein [Source:UniProtKB/TrEMBL;Acc:A0A3Q0KRB0]	3732.97	0.490935	0.0854011	5.74858	8.99974e-09	4.80024e-08
Smp_245740	C2H2-type domain-containing protein [Source:UniProtKB/TrEMBL;Acc:A0A5K4F1W0]	794.972	0.490695	0.10217	4.80275	1.56502e-06	6.126e-06
Smp_046060	Paramyosin [Source:UniProtKB/TrEMBL;Acc:A0A3Q0KFC2]	20302	0.49011	0.0443806	11.0433	2.36106e-28	6.74062e-27
Smp_090440	RNA helicase [Source:UniProtKB/TrEMBL;Acc:G4LVM7]	496.223	0.489991	0.114364	4.28447	1.83178e-05	6.00985e-05
Smp_130200	FTZ-F1-alpha [Source:UniProtKB/TrEMBL;Acc:A0A3Q0KLP7]	499.167	0.489886	0.089623	5.46607	4.60111e-08	2.23733e-07
Smp_145400	Putative dynein heavy chain [Source:UniProtKB/TrEMBL;Acc:A0A3Q0KNZ8]	159.799	0.489637	0.161451	3.03272	0.0024236	0.00527702
Smp_028440	Adenosylhomocysteinase [Source:UniProtKB/TrEMBL;Acc:G4LX03]	3336.72	0.489596	0.0730885	6.69867	2.10326e-11	1.54435e-10
Smp_212830	GATOR complex protein NPRL3 [Source:UniProtKB/TrEMBL;Acc:A0A5K4F1Y9]	1557.39	0.488702	0.12646	3.86448	0.000111328	0.000315798
Smp_212180	Putative glucose-methanol-choline (Gmc) oxidoreductase [Source:UniProtKB/TrEMBL;Acc:A0A3Q0KVF5]	25.5942	0.488567	0.266143	1.83573	0.0663979	0.100903
Smp_122820	Protein FAM166B [Source:UniProtKB/TrEMBL;Acc:A0A3Q0KKG8]	40.7247	0.488562	0.309652	1.57778	0.114617	0.162353
Smp_063230	Putative leucine-rich repeat-containing protein [Source:UniProtKB/TrEMBL;Acc:G4VF95]	1859.93	0.488509	0.0449565	10.8663	1.6688e-27	4.51917e-26
Smp_127310	Biogenic amine (Dopamine) receptor, putative [Source:UniProtKB/TrEMBL;Acc:G4LUJ1]	543.01	0.488494	0.123928	3.94177	8.08818e-05	0.000234973
Smp_080840	HIT-type domain-containing protein [Source:UniProtKB/TrEMBL;Acc:G4VLZ4]	308.389	0.488354	0.137038	3.56365	0.00036573	0.000932258
Smp_123600	Putative RNA-binding protein [Source:UniProtKB/TrEMBL;Acc:A0A3Q0KKI6]	1937.41	0.488347	0.126215	3.86917	0.000109207	0.000310199
Smp_009030	Ribonucleoside-diphosphate reductase [Source:UniProtKB/TrEMBL;Acc:G4VIG3]	2220.18	0.488006	0.127598	3.82457	0.000131001	0.000365499
Smp_052780	SAYSvFN domain-containing protein [Source:UniProtKB/TrEMBL;Acc:G4VAN1]	426.949	0.487651	0.0839398	5.80954	6.26456e-09	3.42154e-08
Smp_347880		109.189	0.487203	0.165931	2.93618	0.00332282	0.0070032
Smp_146250	alpha-L-fucosidase [Source:UniProtKB/TrEMBL;Acc:A0A3Q0KP50]	2553.45	0.486614	0.108044	4.50386	6.673e-06	2.35639e-05
Smp_242140	MMS19 nucleotide excision repair protein [Source:UniProtKB/TrEMBL;Acc:A0A5K4F2S7]	292.842	0.486443	0.180302	2.69794	0.00697708	0.0136336
Smp_343570	RRM domain-containing protein [Source:UniProtKB/TrEMBL;Acc:A0A5K4FF80]	3169.49	0.486211	0.0579433	8.39116	4.81367e-17	6.06897e-16
Smp_127120	RNA helicase [Source:UniProtKB/TrEMBL;Acc:A0A3Q0KL57]	868.038	0.486155	0.108212	4.49263	7.03482e-06	2.47276e-05
Smp_060170	mRNA export protein rae1-related [Source:UniProtKB/TrEMBL;Acc:G4VQN0]	955.142	0.485316	0.0951955	5.0981	3.43085e-07	1.49172e-06
Smp_173810	Serine/threonine-protein phosphatase 2A 55 kDa regulatory subunit B [Source:UniProtKB/TrEMBL;Acc:A0A3Q0KT82]	730.921	0.485108	0.10672	4.54562	5.47736e-06	1.9655e-05
Smp_136910	DNAj-related [Source:UniProtKB/TrEMBL;Acc:A0A3Q0KMQ8]	709.286	0.48506	0.100534	4.82485	1.4011e-06	5.52438e-06
Smp_024900	Putative retinoblastoma-like protein [Source:UniProtKB/TrEMBL;Acc:A0A3Q0KDG1]	2185.05	0.485013	0.130672	3.71168	0.000205886	0.000549072
Smp_028990	Serine/threonine-protein phosphatase [Source:UniProtKB/TrEMBL;Acc:G4VGS4]	2291.16	0.484914	0.0961961	5.04089	4.63368e-07	1.98096e-06
Smp_142770	Putative importin-beta 2 [Source:UniProtKB/TrEMBL;Acc:A0A3Q0KNN3]	4802.48	0.484015	0.0667224	7.25416	4.04154e-13	3.5493e-12
Smp_317730	Secreted protein [Source:UniProtKB/TrEMBL;Acc:A0A5K4F4C5]	41.62	0.483612	0.236491	2.04495	0.0408597	0.0658535
Smp_105930	Putative programmed cell death protein 11 (Pre-rRNA processing protein rrp5) [Source:UniProtKB/TrEMBL;Acc:A0A3Q0KK53]	1705	0.483495	0.104562	4.624	3.76415e-06	1.3892e-05
Smp_139800	Serine/threonine kinase [Source:UniProtKB/TrEMBL;Acc:A0A3Q0KN50]	1235.86	0.482937	0.0747042	6.46466	1.0153e-10	6.92376e-10
Smp_055390	Putative dullard protein [Source:UniProtKB/TrEMBL;Acc:A0A3Q0KG59]	473.402	0.482798	0.109199	4.42125	9.81317e-06	3.35825e-05
Smp_346830	C2H2-type domain-containing protein [Source:UniProtKB/TrEMBL;Acc:A0A5K4FCQ0]	809.264	0.482791	0.0889076	5.43025	5.62743e-08	2.70979e-07
Smp_174960	Putative merlin/moesin/ezrin/radixin [Source:UniProtKB/TrEMBL;Acc:A0A5K4EWI2]	6510.74	0.482457	0.0797289	6.05121	1.43761e-09	8.51445e-09
Smp_164930	Tyrosine kinase [Source:UniProtKB/TrEMBL;Acc:A0A3Q0KRS5]	1389.48	0.482392	0.109802	4.3933	1.11643e-05	3.78831e-05
Smp_042990	Ubiquitin carboxyl-terminal hydrolase [Source:UniProtKB/TrEMBL;Acc:G4VIV5]	798.046	0.482127	0.127665	3.7765	0.000159046	0.000435179
Smp_154040	Sugar nucleotide epimerase related [Source:UniProtKB/TrEMBL;Acc:A0A3Q0KQB7]	3086.95	0.48201	0.060688	7.94243	1.98266e-15	2.16015e-14
Smp_143980	SUEL-type lectin domain-containing protein [Source:UniProtKB/TrEMBL;Acc:A0A3Q0KNZ2]	3340.6	0.480838	0.0835685	5.75382	8.72506e-09	4.66259e-08
Smp_315830	G_PROTEIN_RECEP_F1_2 domain-containing protein [Source:UniProtKB/TrEMBL;Acc:A0A5K4F3V3]	331.828	0.480333	0.100467	4.78098	1.74443e-06	6.79537e-06
Smp_155000	Pumilio, putative [Source:UniProtKB/TrEMBL;Acc:A0A3Q0KQH7]	4387.75	0.480272	0.0707881	6.78464	1.16376e-11	8.87788e-11
Smp_060900	U4/U6-associated RNA splicing factor-related [Source:UniProtKB/TrEMBL;Acc:A0A3Q0KGM3]	2285.79	0.480249	0.0965483	4.97418	6.55235e-07	2.73298e-06
Smp_266890	Phosphatidylinositol-glycan biosynthesis class F protein [Source:UniProtKB/TrEMBL;Acc:A0A5K4F2T6]	838.941	0.479872	0.091173	5.26331	1.41484e-07	6.43747e-07
Smp_341200	LisH domain-containing protein [Source:UniProtKB/TrEMBL;Acc:A0A5K4FD06]	2437.91	0.479581	0.0612084	7.83521	4.68074e-15	4.95241e-14
Smp_113620	Putative serine/arginine rich splicing factor [Source:UniProtKB/TrEMBL;Acc:G4VBT2]	3522.39	0.478956	0.122514	3.9094	9.25274e-05	0.0002659
Smp_136090	Putative 60s ribosomal protein L7 [Source:UniProtKB/TrEMBL;Acc:A0A3Q0KML4]	1023.59	0.478856	0.106517	4.4956	6.93743e-06	2.44056e-05
Smp_150430	Putative forkhead protein/ forkhead protein domain [Source:UniProtKB/TrEMBL;Acc:A0A3Q0KPS6]	42.3516	0.478227	0.206866	2.31177	0.0207903	0.03608
Smp_031360	Putative cap binding protein [Source:UniProtKB/TrEMBL;Acc:A0A3Q0KDZ2]	4485.75	0.477842	0.0596218	8.01455	1.10537e-15	1.23795e-14
Smp_201950	NTR domain-containing protein [Source:UniProtKB/TrEMBL;Acc:G4VGF0]	51.5216	0.477265	0.180416	2.64535	0.00816054	0.0156699
Smp_138750	Alpha 1,6 fucosyltransferase K [Source:UniProtKB/TrEMBL;Acc:A0A3Q0KMV6]	823.699	0.476633	0.126549	3.76639	0.000165626	0.000452155
Smp_343620	Mismatch repair endonuclease PMS2 [Source:UniProtKB/TrEMBL;Acc:A0A5K4FBF1]	509.961	0.476016	0.10181	4.67555	2.93167e-06	1.10176e-05
Smp_309350	Integrator complex subunit 12 [Source:UniProtKB/TrEMBL;Acc:G4VMI6]	947.82	0.47572	0.0784302	6.06552	1.3153e-09	7.82475e-09
Smp_124440	Putative glycerol kinase [Source:UniProtKB/TrEMBL;Acc:A0A3Q0KKS7]	2597.65	0.475421	0.192029	2.47578	0.0132945	0.0242142
Smp_330250	Ras-like GTP-binding protein Rho1 [Source:UniProtKB/TrEMBL;Acc:A0A146MIC5]	2047.48	0.475157	0.0791101	6.00628	1.89834e-09	1.10795e-08
Smp_342600	Transmembrane protein [Source:UniProtKB/TrEMBL;Acc:A0A5K4FCI9]	1132.68	0.474824	0.163229	2.90895	0.00362644	0.00756735
Smp_161540		474.679	0.474503	0.0953113	4.97846	6.40938e-07	2.6789e-06
Smp_147920	ubiquitinyl hydrolase 1 [Source:UniProtKB/TrEMBL;Acc:A0A3Q0KPF2]	1411.31	0.47424	0.141452	3.35266	0.000800402	0.00190909
Smp_125270	dual-specificity kinase [Source:UniProtKB/TrEMBL;Acc:A0A3Q0KKV7]	1062.87	0.473901	0.105923	4.47403	7.67586e-06	2.67471e-05
Smp_074990	Regulator of chromosome condensation-related [Source:UniProtKB/TrEMBL;Acc:A0A3Q0KHT7]	81.9887	0.473768	0.175883	2.69366	0.00706719	0.0137937
Smp_040350	Putative rfx5 [Source:UniProtKB/TrEMBL;Acc:A0A3Q0KES6]	460.431	0.473172	0.090353	5.23692	1.63276e-07	7.35354e-07
Smp_176910		702.533	0.472886	0.105557	4.4799	7.46795e-06	2.61084e-05
Smp_245920	CTCHY-type domain-containing protein [Source:UniProtKB/TrEMBL;Acc:A0A5K4F0Q1]	764.029	0.472701	0.0592843	7.97346	1.54292e-15	1.70307e-14
Smp_153010	Putative sumo ligase [Source:UniProtKB/TrEMBL;Acc:A0A3Q0KQ59]	1601.32	0.472274	0.118384	3.98933	6.62598e-05	0.000196122
Smp_248140	FHA domain-containing protein [Source:UniProtKB/TrEMBL;Acc:A0A5K4F323]	3080.09	0.472193	0.0834315	5.65965	1.5168e-08	7.84671e-08
Smp_103090	WW domain-containing protein [Source:UniProtKB/TrEMBL;Acc:G4VTQ6]	2771.37	0.472157	0.0595782	7.92501	2.28131e-15	2.45709e-14
Smp_142780	Putative retinoblastoma binding protein [Source:UniProtKB/TrEMBL;Acc:A0A5K4EQJ9]	865.432	0.472108	0.0973056	4.85181	1.22338e-06	4.87153e-06
Smp_027080	Golgi membrane protein sb140 (Yip1b), putative [Source:UniProtKB/TrEMBL;Acc:A0A3Q0KDM4]	1206.68	0.471736	0.0607371	7.76685	8.04634e-15	8.27427e-14
Smp_200570	Smp_200570 [Source:UniProtKB/TrEMBL;Acc:G4V7E0]	218.522	0.470942	0.232886	2.0222	0.0431559	0.0691249
Smp_061480	Putative ubiquitin-protein ligase BRE1 [Source:UniProtKB/TrEMBL;Acc:A0A3Q0KGN9]	499.367	0.470145	0.0766244	6.13571	8.47803e-10	5.15538e-09
Smp_214040	Glycoprotein endo-alpha-1,2-mannosidase-like [Source:UniProtKB/TrEMBL;Acc:A0A5K4F102]	282.5	0.470111	0.112129	4.19258	2.75802e-05	8.76529e-05
Smp_309500	Major facilitator superfamily domain-containing protein 12-like [Source:UniProtKB/TrEMBL;Acc:A0A5K4F6G3]	154.522	0.469395	0.163532	2.87035	0.00410014	0.0084615
Smp_344970	Ovule protein [Source:UniProtKB/TrEMBL;Acc:A0A5K4FB72]	519.865	0.469076	0.0931782	5.03418	4.79895e-07	2.04849e-06
Smp_146410	DUF4477 domain-containing protein [Source:UniProtKB/TrEMBL;Acc:C4Q9B6]	468.675	0.468838	0.0799031	5.86758	4.42214e-09	2.45992e-08
Smp_243830	Dopamine beta-hydroxylase [Source:UniProtKB/TrEMBL;Acc:A0A5K4F0A7]	23.3759	0.468836	0.37611	1.24654	0.212565	0.278201
Smp_340100	SANT domain-containing protein [Source:UniProtKB/TrEMBL;Acc:A0A5K4FA35]	607.403	0.468759	0.0883845	5.30363	1.1352e-07	5.23586e-07
Smp_139380	Putative spindle assembly checkpoint component MAD1 (Mitotic arrest deficient protein 1) [Source:UniProtKB/TrEMBL;Acc:A0A3Q0KN30]	22.69	0.468141	0.300666	1.55701	0.119468	0.16849
Smp_341510	Major facilitator superfamily (MFS) profile domain-containing protein [Source:UniProtKB/TrEMBL;Acc:A0A5K4FEE5]	2056.57	0.468099	0.111541	4.19667	2.70865e-05	8.62467e-05
Smp_029700	Nkap_C domain-containing protein [Source:UniProtKB/TrEMBL;Acc:G4VFH1]	559.381	0.467932	0.0990956	4.72202	2.3351e-06	8.92297e-06
Smp_157800	RNA helicase [Source:UniProtKB/TrEMBL;Acc:A0A3Q0KQV3]	1129.84	0.467418	0.0655195	7.13403	9.74732e-13	8.3005e-12
Smp_020400	Zinc metalloproteinase YIL108W [Source:UniProtKB/TrEMBL;Acc:G4V8B8]	764.425	0.467131	0.136028	3.43409	0.000594551	0.00144636
Smp_130220	DUF5742 domain-containing protein [Source:UniProtKB/TrEMBL;Acc:A0A3Q0KLN0]	655.701	0.466784	0.113058	4.12871	3.64801e-05	0.000113681
Smp_191310	Putative histone deacetylase 4, 5 [Source:UniProtKB/TrEMBL;Acc:A0A3Q0KU90]	819.485	0.466766	0.0827565	5.64023	1.6982e-08	8.7262e-08
Smp_315480	RanBD1 domain-containing protein [Source:UniProtKB/TrEMBL;Acc:A0A5K4F5K7]	18.5699	0.466717	0.303411	1.53823	0.123991	0.173898
Smp_128120	Putative polybromo-1 [Source:UniProtKB/TrEMBL;Acc:G4VD97]	3809.25	0.466625	0.0775427	6.01765	1.76972e-09	1.03648e-08
Smp_128570	Solute carrier family 25 member 46 [Source:UniProtKB/TrEMBL;Acc:A0A3Q0KLC9]	1818.99	0.466262	0.109639	4.25271	2.11195e-05	6.84898e-05
Smp_154830	SYCP2_SLD domain-containing protein [Source:UniProtKB/TrEMBL;Acc:A0A5K4ESS7]	97.3081	0.466192	0.186185	2.50392	0.0122825	0.0225859
Smp_064500	Pre-mRNA-splicing factor SYF2 [Source:UniProtKB/TrEMBL;Acc:G4VKB7]	1101.72	0.465938	0.0772935	6.02817	1.65831e-09	9.73258e-09
Smp_132550	Centrosomal protein POC5 [Source:UniProtKB/TrEMBL;Acc:A0A3Q0KM20]	105.292	0.465676	0.175435	2.6544	0.0079449	0.0152942
Smp_087520	TATA-binding protein-related [Source:UniProtKB/TrEMBL;Acc:C4QKR1]	1021.56	0.46563	0.112842	4.12638	3.68517e-05	0.000114695
Smp_139760	Kinesin light chain [Source:UniProtKB/TrEMBL;Acc:A0A3Q0KN32]	1404.54	0.465613	0.0878094	5.30255	1.14198e-07	5.26135e-07
Smp_074570	Sporozoite surface protein 2-like [Source:UniProtKB/TrEMBL;Acc:C4QHC6]	232.768	0.4653	0.210335	2.21219	0.0269538	0.0456017
Smp_342830	CD109 antigen [Source:UniProtKB/TrEMBL;Acc:A0A5K4FB41]	586.218	0.465212	0.0933242	4.9849	6.19926e-07	2.60011e-06
Smp_244280	RTP1_C1 domain-containing protein [Source:UniProtKB/TrEMBL;Acc:A0A5K4F0E2]	1166.92	0.464502	0.113204	4.10324	4.07407e-05	0.000125776
Smp_122940	ubiquitinyl hydrolase 1 [Source:UniProtKB/TrEMBL;Acc:A0A5K4EKR7]	422.614	0.464461	0.170151	2.7297	0.00633928	0.0125034
Smp_139930	Tyrosine-protein phosphatase non-receptor type 1 [Source:UniProtKB/TrEMBL;Acc:G4VR77]	1186.06	0.463805	0.0444472	10.435	1.71655e-25	4.15426e-24
Smp_341280	Mediator of RNA polymerase II transcription subunit 13 [Source:UniProtKB/TrEMBL;Acc:A0A5K4F9T5]	106.814	0.463491	0.14587	3.17742	0.00148592	0.00338685
Smp_340070	Cleavage and polyadenylation specificity factor subunit 5 [Source:UniProtKB/TrEMBL;Acc:A0A5K4FBL2]	859.057	0.46324	0.0740757	6.2536	4.01093e-10	2.51714e-09
Smp_331410	TPR_REGION domain-containing protein [Source:UniProtKB/TrEMBL;Acc:A0A5K4F7C4]	167.501	0.462635	0.189429	2.44226	0.0145956	0.0262658
Smp_103810	Eukaryotic translation initiation factor 4E transporter [Source:UniProtKB/TrEMBL;Acc:G4VCQ2]	3140.59	0.462169	0.0934021	4.94816	7.49178e-07	3.09901e-06
Smp_154650	Putative nuclear lim interactor-interacting factor (Nli-interacting factor) (Nli-if) [Source:UniProtKB/TrEMBL;Acc:A0A3Q0KQF6]	2191.24	0.461952	0.103606	4.45876	8.24367e-06	2.85478e-05
Smp_246290	SAC domain-containing protein [Source:UniProtKB/TrEMBL;Acc:A0A5K4F132]	751.768	0.461817	0.103776	4.45015	8.58106e-06	2.9643e-05
Smp_244980	DUF3719 domain-containing protein [Source:UniProtKB/TrEMBL;Acc:A0A5K4F0L7]	359.052	0.461639	0.128069	3.6046	0.000312637	0.000806415
Smp_333580	Protein regulator of cytokinesis 1 [Source:UniProtKB/TrEMBL;Acc:A0A5K4F817]	443.287	0.461399	0.0912179	5.05821	4.23207e-07	1.81942e-06
Smp_077670	UPF0020 domain-containing protein [Source:UniProtKB/TrEMBL;Acc:A0A3Q0KI36]	213.772	0.461377	0.10031	4.59952	4.23466e-06	1.55197e-05
Smp_071050		947.391	0.461114	0.070399	6.55001	5.75322e-11	4.04454e-10
Smp_198790	TATA-binding protein-associated phosphoprotein,putative [Source:UniProtKB/TrEMBL;Acc:A0A3Q0KV11]	281.921	0.461036	0.162819	2.83158	0.00463191	0.00943315
Smp_245600	Anion exchange protein [Source:UniProtKB/TrEMBL;Acc:A0A5K4F3N9]	566.772	0.460551	0.0964552	4.77477	1.79913e-06	6.99229e-06
Smp_209050	Peptidyl-prolyl cis-trans isomerase [Source:UniProtKB/TrEMBL;Acc:A0A3Q0KVJ5]	1799.72	0.460468	0.0803527	5.73058	1.00085e-08	5.3047e-08
Smp_092850	Protein with SprT-like domain at the N terminus [Source:UniProtKB/TrEMBL;Acc:G4V6G5]	1331.27	0.460447	0.0934265	4.92844	8.28883e-07	3.39866e-06
Smp_152200	Putative m-phase inducer phosphatase(Cdc25) [Source:UniProtKB/TrEMBL;Acc:A0A3Q0KQ13]	11.7619	0.46034	0.434388	1.05974	0.289261	0.361609
Smp_138680	DNAj homolog subfamily C member, putative [Source:UniProtKB/TrEMBL;Acc:A0A3Q0KMX6]	2938.1	0.460321	0.044136	10.4296	1.81614e-25	4.38268e-24
Smp_140820	Putative sp8 [Source:UniProtKB/TrEMBL;Acc:A0A5K4EPZ6]	2410.54	0.460125	0.0710695	6.47429	9.52587e-11	6.52251e-10
Smp_028340	Ribosome production factor 2 homolog [Source:UniProtKB/TrEMBL;Acc:G4LWY8]	1650.28	0.460002	0.0651601	7.05957	1.67018e-12	1.38311e-11
Smp_169550	CW-type domain-containing protein [Source:UniProtKB/TrEMBL;Acc:A0A3Q0KSM6]	1421.86	0.45966	0.0683773	6.72241	1.78741e-11	1.32631e-10
Smp_157720	Protein NRDE2 homolog [Source:UniProtKB/TrEMBL;Acc:A0A3Q0KR46]	1737.25	0.459499	0.0676319	6.79412	1.08978e-11	8.34379e-11
Smp_059530	Tetraspanin, putative [Source:UniProtKB/TrEMBL;Acc:G4LW52]	6198.99	0.459498	0.111784	4.11057	3.94681e-05	0.000122161
Smp_346170	Dyp-type peroxidase [Source:UniProtKB/TrEMBL;Acc:A0A5K4FDW4]	84.3647	0.459483	0.194423	2.36332	0.0181123	0.0319398
Smp_124700	Integrator complex subunit 7 [Source:UniProtKB/TrEMBL;Acc:A0A3Q0KKR8]	1039.96	0.459078	0.0833207	5.50978	3.59284e-08	1.77784e-07
Smp_143700	PMP-22/EMP/MP20/Claudin tight junction [Source:UniProtKB/TrEMBL;Acc:A0A3Q0KNK9]	537.026	0.458551	0.0713147	6.42996	1.27639e-10	8.58608e-10
Smp_312820	Palmitoyltransferase [Source:UniProtKB/TrEMBL;Acc:A0A5K4F3E7]	1616.08	0.458163	0.0550385	8.3244	8.47584e-17	1.04515e-15
Smp_342340		31.8464	0.458144	0.311122	1.47256	0.140871	0.194749
Smp_179290	Bromo domain-containing protein [Source:UniProtKB/TrEMBL;Acc:A0A3Q0KTT6]	829.652	0.457936	0.0766641	5.97328	2.32525e-09	1.33916e-08
Smp_033020	Putative anti-silencing protein [Source:UniProtKB/TrEMBL;Acc:G4VR92]	1557.58	0.457337	0.105814	4.32211	1.54547e-05	5.13654e-05
Smp_064600	Sjogrens syndrome scleroderma autoantigen 1 [Source:UniProtKB/TrEMBL;Acc:A0A3Q0KGZ4]	648.402	0.457149	0.13113	3.48623	0.000489884	0.00121383
Smp_332700	Zinc finger protein, putative [Source:UniProtKB/TrEMBL;Acc:A0A5K4F9U3]	1932.37	0.456978	0.07094	6.44175	1.18107e-10	7.98313e-10
Smp_343010	BACK domain-containing protein [Source:UniProtKB/TrEMBL;Acc:A0A5K4FB65]	23.955	0.456328	0.279868	1.63051	0.102994	0.147821
Smp_099930	Putative f-box and wd40 domain protein [Source:UniProtKB/TrEMBL;Acc:A0A3Q0KJP7]	3420.3	0.454622	0.133728	3.39959	0.00067487	0.00162765
Smp_347910	Cytochrome c oxidase assembly protein COX11, mitochondrial [Source:UniProtKB/TrEMBL;Acc:A0A5K4FH78]	601.09	0.454581	0.11922	3.81297	0.000137308	0.000381654
Smp_340300	Ribosomal protein S6 kinase [Source:UniProtKB/TrEMBL;Acc:A0A5K4FCM6]	2168.84	0.454513	0.0938455	4.84321	1.2776e-06	5.0659e-06
Smp_000160	Variable lymphocyte receptor, putative [Source:UniProtKB/TrEMBL;Acc:G4LVT7]	410.602	0.454344	0.160685	2.82754	0.00469068	0.00954465
Smp_207020	HECT-type E3 ubiquitin transferase [Source:UniProtKB/TrEMBL;Acc:A0A3Q0KVA1]	2197.76	0.45399	0.0754713	6.0154	1.79444e-09	1.0495e-08
Smp_148830	HSA domain-containing protein [Source:UniProtKB/TrEMBL;Acc:A0A3Q0KPK1]	2090.27	0.45396	0.147963	3.06807	0.0021545	0.00474011
Smp_176290	Tyrosine--tRNA ligase [Source:UniProtKB/TrEMBL;Acc:A0A3Q0KTF4]	718.855	0.453834	0.0916031	4.95435	7.25707e-07	3.00931e-06
Smp_213030	Flap endonuclease GEN [Source:UniProtKB/TrEMBL;Acc:A0A5K4F0A0]	710.256	0.453427	0.0648663	6.99018	2.74542e-12	2.22754e-11
Smp_069910	MRP-S28 domain-containing protein [Source:UniProtKB/TrEMBL;Acc:A0A3Q0KHC9]	867.295	0.452521	0.0589012	7.68271	1.55762e-14	1.56356e-13
Smp_066330	START domain-containing protein [Source:UniProtKB/TrEMBL;Acc:A0A5K4EFB2]	892.444	0.452378	0.0831244	5.44218	5.26325e-08	2.54461e-07
Smp_315880	G_PROTEIN_RECEP_F1_2 domain-containing protein [Source:UniProtKB/TrEMBL;Acc:A0A5K4F6A0]	134.814	0.452229	0.156383	2.89181	0.00383027	0.00794741
Smp_161980	DIS3-like exonuclease 1 [Source:UniProtKB/TrEMBL;Acc:A0A3Q0KRI0]	1925.55	0.452187	0.0754771	5.99104	2.085e-09	1.20853e-08
Smp_243930	C2H2-type domain-containing protein [Source:UniProtKB/TrEMBL;Acc:A0A5K4F196]	270.74	0.45178	0.0914873	4.93817	7.88587e-07	3.24347e-06
Smp_210680	CCR4-NOT transcription complex subunit 9 [Source:UniProtKB/TrEMBL;Acc:A0A3Q0KV59]	905.005	0.451652	0.110847	4.07457	4.60999e-05	0.000140825
Smp_042060	MIT domain-containing protein [Source:UniProtKB/TrEMBL;Acc:A0A3Q0KEX9]	1806.96	0.451604	0.109446	4.12628	3.6868e-05	0.000114703
Smp_011660	calcium/calmodulin-dependent protein kinase [Source:UniProtKB/TrEMBL;Acc:A0A3Q0KCB6]	3683.12	0.451591	0.091307	4.94585	7.58126e-07	3.12987e-06
Smp_092930	BHLH domain-containing protein [Source:UniProtKB/TrEMBL;Acc:G4V5B3]	1039.84	0.451389	0.0975827	4.62571	3.73316e-06	1.37898e-05
Smp_127380	Huntington associated protein-1 domain,putative [Source:UniProtKB/TrEMBL;Acc:A0A5K4EL70]	3401.7	0.451338	0.133795	3.37336	0.000742559	0.0017802
Smp_054730	Putative trim56 protein [Source:UniProtKB/TrEMBL;Acc:A0A3Q0KG24]	5908.44	0.451222	0.0677379	6.6613	2.71425e-11	1.97227e-10
Smp_157830	Putative erythrocyte membrane protein [Source:UniProtKB/TrEMBL;Acc:A0A3Q0KQR5]	735.39	0.450693	0.153809	2.93021	0.00338728	0.00712835
Smp_050890	Protein HID1 [Source:UniProtKB/TrEMBL;Acc:A0A3Q0KFT0]	1731.96	0.450467	0.0849482	5.30284	1.14013e-07	5.25572e-07
Smp_096640	Serine/threonine kinase [Source:UniProtKB/TrEMBL;Acc:G4VR95]	2010.4	0.450439	0.0975062	4.61959	3.84502e-06	1.41657e-05
Smp_041730	Putative pre-mRNA-splicing factor cwc-21 [Source:UniProtKB/TrEMBL;Acc:G4VJP4]	1858.3	0.450058	0.0794512	5.66459	1.47377e-08	7.64619e-08
Smp_008140	RRM domain-containing protein [Source:UniProtKB/TrEMBL;Acc:A0A3Q0KC25]	614.624	0.449957	0.102954	4.37049	1.2397e-05	4.17295e-05
Smp_316730	Ubiquitin-like modifier-activating enzyme ATG7 [Source:UniProtKB/TrEMBL;Acc:A0A5K4F609]	881.037	0.44989	0.122911	3.66029	0.000251929	0.000661599
Smp_030110	Homeobox domain-containing protein [Source:UniProtKB/TrEMBL;Acc:A0A3Q0KDX0]	439.631	0.449788	0.0826909	5.43939	5.34629e-08	2.58179e-07
Smp_337410	SB domain-containing protein [Source:UniProtKB/TrEMBL;Acc:A0A5K4FBD2]	1708.04	0.44971	0.0641222	7.01332	2.32721e-12	1.90474e-11
Smp_160950	RING-type domain-containing protein [Source:UniProtKB/TrEMBL;Acc:A0A3Q0KRC0]	1805.16	0.449273	0.0853853	5.26172	1.42714e-07	6.48645e-07
Smp_246990	CBFD_NFYB_HMF domain-containing protein [Source:UniProtKB/TrEMBL;Acc:A0A5K4F2N7]	830.588	0.448924	0.0896609	5.00691	5.53105e-07	2.33613e-06
Smp_133660	Putative lin-9 [Source:UniProtKB/TrEMBL;Acc:A0A3Q0KM60]	76.0399	0.448405	0.195736	2.29087	0.021971	0.0379025
Smp_197880	DNA replication ATP-dependent helicase/nuclease [Source:UniProtKB/TrEMBL;Acc:A0A3Q0KUF6]	273.294	0.448293	0.179149	2.50235	0.0123371	0.0226763
Smp_092170	CID domain-containing protein [Source:UniProtKB/TrEMBL;Acc:A0A5K4EI63]	650.227	0.448111	0.11098	4.03776	5.39638e-05	0.000162431
Smp_093800	Mitochondrial import inner membrane translocase subunit Tim21 [Source:UniProtKB/TrEMBL;Acc:G4M0Q7]	397.114	0.447917	0.135504	3.30557	0.000947842	0.00223418
Smp_011700	receptor protein-tyrosine kinase [Source:UniProtKB/TrEMBL;Acc:A0A3Q0KCC2]	2522.15	0.447817	0.170761	2.62249	0.0087291	0.0166252
Smp_084380	Cleavage and polyadenylation specificity factor-related [Source:UniProtKB/TrEMBL;Acc:A0A3Q0KIM9]	1523.38	0.447795	0.0536596	8.3451	7.11541e-17	8.83864e-16
Smp_146120	Phosphodiesterase [Source:UniProtKB/TrEMBL;Acc:A0A3Q0KP42]	363.862	0.447668	0.151878	2.94755	0.00320301	0.00677102
Smp_128680	Lipase [Source:UniProtKB/TrEMBL;Acc:A0A5K4ELH9]	1545.21	0.447583	0.0614894	7.27902	3.36248e-13	2.96843e-12
Smp_244040	UPF0764 protein C16orf89 homolog [Source:UniProtKB/TrEMBL;Acc:A0A5K4F1B0]	49.6774	0.447554	0.198339	2.25651	0.0240384	0.0411079
Smp_213300	Transcriptional cofactor CA150 [Source:UniProtKB/TrEMBL;Acc:A0A5K4F278]	13251.5	0.447101	0.0665547	6.71779	1.84498e-11	1.36183e-10
Smp_179000	PHD and RING finger domain-containing protein 1 [Source:UniProtKB/TrEMBL;Acc:A0A3Q0KTS5]	1378.62	0.446554	0.165881	2.69202	0.00710205	0.0138489
Smp_170400	Nicalin (M28 family) [Source:UniProtKB/TrEMBL;Acc:A0A3Q0KT22]	1111.2	0.446355	0.0593946	7.51508	5.68774e-14	5.31066e-13
Smp_159730	Protein kinase [Source:UniProtKB/TrEMBL;Acc:A0A3Q0KR59]	6923.49	0.446276	0.0774806	5.75983	8.41975e-09	4.50229e-08
Smp_212200	C2H2-type domain-containing protein [Source:UniProtKB/TrEMBL;Acc:A0A5K4F0G2]	2393.49	0.445823	0.148995	2.9922	0.00276972	0.00593854
Smp_244170	ARID domain-containing protein [Source:UniProtKB/TrEMBL;Acc:A0A5K4F347]	1270.35	0.445349	0.116842	3.81155	0.000138096	0.000383212
Smp_210860	Putative dystrobrevin [Source:UniProtKB/TrEMBL;Acc:A0A3Q0KVK6]	949.291	0.445204	0.0721604	6.16964	6.84477e-10	4.21702e-09
Smp_135880	Transmembrane protein [Source:UniProtKB/TrEMBL;Acc:A0A5K4EMW2]	1096.37	0.445133	0.059341	7.50127	6.32041e-14	5.87533e-13
Smp_008500	Putative transcription factor IWS1 [Source:UniProtKB/TrEMBL;Acc:A0A3Q0KC45]	2609.72	0.444878	0.140394	3.16879	0.00153077	0.00347871
Smp_148980	Suppressor of fused, putative [Source:UniProtKB/TrEMBL;Acc:A0A3Q0KPF5]	3434.97	0.44482	0.0615138	7.23122	4.78685e-13	4.16476e-12
Smp_125870	BEACH domain-containing protein [Source:UniProtKB/TrEMBL;Acc:A0A5K4ELI8]	1723.38	0.444423	0.0785905	5.65492	1.55919e-08	8.04132e-08
Smp_332860	Rho GTPase-activating protein 68F [Source:UniProtKB/TrEMBL;Acc:A0A5K4F9V7]	3154.52	0.443951	0.0424346	10.462	1.29079e-25	3.16019e-24
Smp_039640	Putative retinoblastoma binding protein [Source:UniProtKB/TrEMBL;Acc:G4VSS0]	3516.7	0.443854	0.0923484	4.8063	1.53749e-06	6.02828e-06
Smp_005140	Ig-like domain-containing protein [Source:UniProtKB/TrEMBL;Acc:A0A3Q0KBT1]	15.5122	0.443755	0.335125	1.32415	0.185454	0.247174
Smp_094330	Putative abc transporter [Source:UniProtKB/TrEMBL;Acc:A0A3Q0KJB4]	1216.74	0.443406	0.115937	3.82454	0.000131019	0.000365499
Smp_150270	Putative cullin [Source:UniProtKB/TrEMBL;Acc:A0A3Q0KPR6]	2551.63	0.443262	0.067942	6.52412	6.84001e-11	4.78063e-10
Smp_147240	Putative wd40 protein [Source:UniProtKB/TrEMBL;Acc:A0A3Q0KPB6]	2585.79	0.442823	0.0727646	6.0857	1.15985e-09	6.95252e-09
Smp_349870		348.564	0.442273	0.148487	2.97853	0.00289637	0.00618491
Smp_095470	Mps one binder kinase activator-like 2 (Mob1 homolog 2) (Protein mob3) [Source:UniProtKB/TrEMBL;Acc:G4V848]	1243.3	0.441785	0.0517113	8.5433	1.30441e-17	1.74101e-16
Smp_171610	Dual specificity serine/threonine tyrosine kinase [Source:UniProtKB/TrEMBL;Acc:A0A3Q0KSY3]	434.076	0.441651	0.148202	2.98006	0.00288195	0.00615723
Smp_242500	Coiled-coil domain-containing protein 102A [Source:UniProtKB/TrEMBL;Acc:G4VNI6]	1435.03	0.441527	0.0580523	7.60568	2.83404e-14	2.74981e-13
Smp_333640	Nuclear pore complex protein Nup98-Nup96 [Source:UniProtKB/TrEMBL;Acc:A0A5K4FAZ2]	3636.54	0.441361	0.0760217	5.80572	6.4091e-09	3.49143e-08
Smp_335750	RING-type domain-containing protein [Source:UniProtKB/TrEMBL;Acc:A0A5K4FAV1]	2884.38	0.440903	0.0896301	4.91914	8.69257e-07	3.55383e-06
Smp_317220	Cellulase domain-containing protein [Source:UniProtKB/TrEMBL;Acc:A0A5K4F482]	759.475	0.44084	0.160354	2.74918	0.00597455	0.0118646
Smp_132120	SH2 domain-containing protein [Source:UniProtKB/TrEMBL;Acc:A0A3Q0KM19]	1428.03	0.440832	0.088837	4.96226	6.96778e-07	2.89505e-06
Smp_173910	Nuclear movement protein related [Source:UniProtKB/TrEMBL;Acc:G4VTR7]	650.191	0.440691	0.0728152	6.05219	1.42887e-09	8.46865e-09
Smp_337190	Cx9C motif-containing protein 4 [Source:UniProtKB/TrEMBL;Acc:A0A5K4FB96]	853.099	0.440529	0.100053	4.40297	1.06778e-05	3.63348e-05
Smp_332790	SRCR domain-containing protein [Source:UniProtKB/TrEMBL;Acc:A0A5K4F8B6]	267.482	0.440525	0.0941795	4.6775	2.9039e-06	1.09279e-05
Smp_310550	Nesprin-1 [Source:UniProtKB/TrEMBL;Acc:A0A5K4F341]	927.792	0.440354	0.111227	3.95906	7.52451e-05	0.000219811
Smp_128150	Putative oxysterol-binding protein 1 [Source:UniProtKB/TrEMBL;Acc:G4VD90]	1112.62	0.440186	0.0916792	4.80137	1.57584e-06	6.16428e-06
Smp_212900	SUN domain-containing protein [Source:UniProtKB/TrEMBL;Acc:A0A5K4F203]	2638.52	0.440148	0.0433687	10.149	3.34862e-24	7.38273e-23
Smp_013520	Nuclear cap-binding protein subunit 3 [Source:UniProtKB/TrEMBL;Acc:G4VH39]	1416.85	0.440133	0.127134	3.46195	0.000536273	0.00131868
Smp_161160	Putative lupus la ribonucleoprotein [Source:UniProtKB/TrEMBL;Acc:G4VS24]	2972.58	0.440105	0.0869964	5.05888	4.21723e-07	1.81397e-06
Smp_058450	Protein phosphatase 1 regulatory inhibitor subunit 16a, putative [Source:UniProtKB/TrEMBL;Acc:A0A3Q0KGC6]	1698.15	0.439899	0.073231	6.00701	1.88982e-09	1.10375e-08
Smp_095650	AIRS_C domain-containing protein [Source:UniProtKB/TrEMBL;Acc:A0A5K4EIR5]	4234.11	0.439673	0.0994936	4.41911	9.91085e-06	3.38761e-05
Smp_068070	NDK domain-containing protein [Source:UniProtKB/TrEMBL;Acc:G4V6P7]	3040.21	0.439051	0.0940066	4.67043	3.00569e-06	1.12746e-05
Smp_150520	Putative high-affinity choline transporter [Source:UniProtKB/TrEMBL;Acc:A0A3Q0KPT1]	157.096	0.438393	0.109308	4.01061	6.05633e-05	0.000180362
Smp_176040	Folliculin [Source:UniProtKB/TrEMBL;Acc:A0A3Q0KTE0]	678.37	0.437718	0.0825229	5.3042	1.13169e-07	5.22253e-07
Smp_342500	PH domain-containing protein [Source:UniProtKB/TrEMBL;Acc:A0A5K4FCH9]	153.253	0.437648	0.149804	2.92147	0.00348383	0.00729922
Smp_194420	SH2 domain-containing protein [Source:UniProtKB/TrEMBL;Acc:A0A3Q0KUA2]	1827.19	0.437589	0.113143	3.86758	0.000109921	0.000311912
Smp_152430	CTF/NF-I domain-containing protein [Source:UniProtKB/TrEMBL;Acc:A0A3Q0KQ32]	1853.2	0.437587	0.11501	3.80478	0.00014193	0.000392471
Smp_128750	Putative titin [Source:UniProtKB/TrEMBL;Acc:A0A5K4EM68]	1244.28	0.437115	0.0898168	4.86673	1.13458e-06	4.53723e-06
Smp_196880	Putative development and differentiation-enhancing factor, ddef [Source:UniProtKB/TrEMBL;Acc:A0A5K4EYX1]	1180.78	0.436949	0.14402	3.03394	0.00241379	0.00525838
Smp_138280	RNase III domain-containing protein [Source:UniProtKB/TrEMBL;Acc:A0A3Q0KMY2]	760.676	0.436682	0.0687068	6.35574	2.07432e-10	1.35636e-09
Smp_140760	MBD domain-containing protein [Source:UniProtKB/TrEMBL;Acc:A0A3Q0KNC5]	1566.64	0.436308	0.0585834	7.44764	9.50259e-14	8.73699e-13
Smp_094320	C3H1-type domain-containing protein [Source:UniProtKB/TrEMBL;Acc:A0A3Q0KJC6]	2065.48	0.435833	0.177849	2.45058	0.0142626	0.0257433
Smp_104860	Ribonuclease p-related [Source:UniProtKB/TrEMBL;Acc:G4M178]	477.19	0.435781	0.0793863	5.48937	4.03371e-08	1.97281e-07
Smp_335770	Fork-head domain-containing protein [Source:UniProtKB/TrEMBL;Acc:A0A5K4F9F7]	196.681	0.435407	0.121578	3.5813	0.000341886	0.000875187
Smp_049170	Putative camp-regulated phosphoprotein [Source:UniProtKB/TrEMBL;Acc:G4VC17]	2823.44	0.43488	0.0968604	4.48975	7.13053e-06	2.50014e-05
Smp_134940	G domain-containing protein [Source:UniProtKB/TrEMBL;Acc:A0A3Q0KMA8]	1628.87	0.434839	0.0693165	6.27325	3.5359e-10	2.23401e-09
Smp_125670	Developmentally regulated GTP-binding protein-related [Source:UniProtKB/TrEMBL;Acc:A0A3Q0KKV1]	740.598	0.434398	0.0681265	6.37635	1.81357e-10	1.19702e-09
Smp_124320	Putative 50s ribosomal protein L4 [Source:UniProtKB/TrEMBL;Acc:A0A3Q0KKS1]	944.13	0.434385	0.0566217	7.67171	1.69715e-14	1.69728e-13
Smp_029990	Putative dedicator of cytokinesis protein 1 (DOCK1) [Source:UniProtKB/TrEMBL;Acc:A0A3Q0KDW4]	1459.7	0.434292	0.0965874	4.49636	6.91269e-06	2.43324e-05
Smp_345270	PARG_cat domain-containing protein [Source:UniProtKB/TrEMBL;Acc:A0A5K4FDI9]	1004.55	0.434012	0.0931391	4.65983	3.1647e-06	1.18038e-05
Smp_340740	Lysosome-associated membrane glycoprotein [Source:UniProtKB/TrEMBL;Acc:A0A5K4FCU5]	132.898	0.433862	0.248418	1.7465	0.0807247	0.119463
Smp_124660	Putative guanyl-nucleotide exchange factor [Source:UniProtKB/TrEMBL;Acc:A0A3Q0KKT6]	1073.68	0.433474	0.0576559	7.51829	5.54977e-14	5.18759e-13
Smp_088390	PITH domain-containing protein [Source:UniProtKB/TrEMBL;Acc:G4VSP2]	1237.36	0.432892	0.0742684	5.82875	5.58442e-09	3.076e-08
Smp_042210	Origin recognition complex subunit 4 [Source:UniProtKB/TrEMBL;Acc:G4VJU5]	310.593	0.432302	0.128019	3.37687	0.000733158	0.00175916
Smp_122890	Putative wd-repeat protein [Source:UniProtKB/TrEMBL;Acc:A0A3Q0KKF6]	1561.48	0.432237	0.159359	2.71235	0.0066809	0.0131157
Smp_141140	Putative tfiid subunit [Source:UniProtKB/TrEMBL;Acc:G4V830]	2461.2	0.432094	0.0881077	4.90416	9.38257e-07	3.82108e-06
Smp_317540	Myb domain-containing protein [Source:UniProtKB/TrEMBL;Acc:A0A5K4F4A9]	1266.7	0.431985	0.0894051	4.83177	1.35324e-06	5.3482e-06
Smp_340230	Snf7-like protein (Bc-2) (Putative breast adenocarcinoma marker) [Source:UniProtKB/TrEMBL;Acc:A0A5K4FDX5]	6283.86	0.431321	0.0878953	4.90722	9.23774e-07	3.76392e-06
Smp_151750	Rad21_Rec8 domain-containing protein [Source:UniProtKB/TrEMBL;Acc:A0A3Q0KQ02]	627.857	0.431277	0.0668632	6.45013	1.11753e-10	7.58409e-10
Smp_033680	Spliceosome-associated protein CWC15 homolog [Source:UniProtKB/TrEMBL;Acc:G4LVC1]	1240.5	0.430919	0.0841119	5.12316	3.00465e-07	1.31866e-06
Smp_082780	Putative wiskott-aldrich syndrome protein [Source:UniProtKB/TrEMBL;Acc:A0A3Q0KIG0]	2690.3	0.430575	0.124122	3.46896	0.000522471	0.001287
Smp_302850	FYVE_2 domain-containing protein [Source:UniProtKB/TrEMBL;Acc:A0A5K4F3B8]	3006.91	0.430281	0.0798021	5.39185	6.97369e-08	3.31634e-07
Smp_003940	Methyltransf_11 domain-containing protein [Source:UniProtKB/TrEMBL;Acc:A0A3Q0KBN9]	392.524	0.429556	0.122041	3.51978	0.000431898	0.00108257
Smp_157770	Protein zyg-11 homolog B [Source:UniProtKB/TrEMBL;Acc:A0A3Q0KR51]	2818.68	0.429263	0.0854456	5.02381	5.06556e-07	2.15584e-06
Smp_142250	Suppressor of cytokine signaling, putative [Source:UniProtKB/TrEMBL;Acc:A0A3Q0KNI3]	3324.29	0.428947	0.079901	5.36848	7.94026e-08	3.738e-07
Smp_105180	Putative pre-mRNA-splicing factor CWC25 [Source:UniProtKB/TrEMBL;Acc:G4VE41]	502.918	0.428666	0.0882611	4.8568	1.193e-06	4.75731e-06
Smp_030710	Serine/threonine-protein phosphatase [Source:UniProtKB/TrEMBL;Acc:G4LW36]	553.629	0.428572	0.0936415	4.57673	4.72304e-06	1.71233e-05
Smp_038560	Putative prothymosin alpha-B [Source:UniProtKB/TrEMBL;Acc:A0A3Q0KEN6]	11664.2	0.42857	0.0650627	6.58702	4.48734e-11	3.17583e-10
Smp_048980	Putative multiple pdz domain protein [Source:UniProtKB/TrEMBL;Acc:A0A3Q0KFL8]	2872.09	0.428436	0.0937554	4.56972	4.88386e-06	1.76531e-05
Smp_212360	VASt domain-containing protein [Source:UniProtKB/TrEMBL;Acc:A0A5K4F046]	3283.09	0.428006	0.123664	3.46104	0.000538093	0.00132239
Smp_005190	non-specific serine/threonine protein kinase [Source:UniProtKB/TrEMBL;Acc:A0A3Q0KBU0]	5743.26	0.427485	0.116864	3.65796	0.000254235	0.000667238
Smp_023170	RAB3GAP2_C domain-containing protein [Source:UniProtKB/TrEMBL;Acc:A0A3Q0KDB9]	2721.86	0.426857	0.070574	6.04836	1.46326e-09	8.64205e-09
Smp_318910	Rho-GAP domain-containing protein [Source:UniProtKB/TrEMBL;Acc:A0A5K4F515]	1075.51	0.426649	0.11333	3.76466	0.000166775	0.000454998
Smp_169470	Rab-18, putative [Source:UniProtKB/TrEMBL;Acc:A0A3Q0KSJ8]	2000.56	0.426551	0.0732555	5.82279	5.78734e-09	3.1836e-08
Smp_246410	SET domain-containing protein [Source:UniProtKB/TrEMBL;Acc:A0A5K4F253]	6573.3	0.425686	0.112002	3.8007	0.000144286	0.000398157
Smp_181180	MYCBP-associated protein [Source:UniProtKB/TrEMBL;Acc:A0A5K4EYE3]	211.908	0.425562	0.135472	3.14132	0.00168187	0.00379243
Smp_333140	Rootletin [Source:UniProtKB/TrEMBL;Acc:A0A5K4FC49]	1270.48	0.425533	0.0526225	8.08651	6.13974e-16	6.99714e-15
Smp_048430	Thioredoxin glutathione reductase [Source:UniProtKB/TrEMBL;Acc:A0A3Q0KFL1]	9913.91	0.42532	0.197783	2.15044	0.0315205	0.0524533
Smp_337430	Pentatricopeptide repeat-containing protein [Source:UniProtKB/TrEMBL;Acc:A0A5K4F9W1]	62.0849	0.425319	0.163338	2.60392	0.0092163	0.0174035
Smp_345030	WD_REPEATS_REGION domain-containing protein [Source:UniProtKB/TrEMBL;Acc:A0A5K4FC12]	1310.21	0.4252	0.141691	3.00089	0.0026919	0.00579677
Smp_029850	Putative 3-5 exonuclease eri1 [Source:UniProtKB/TrEMBL;Acc:A0A3Q0KDV2]	1973.85	0.424806	0.0876699	4.84551	1.26285e-06	5.01448e-06
Smp_180910	Putative pumilio [Source:UniProtKB/TrEMBL;Acc:A0A3Q0KTY3]	2383.88	0.42411	0.128788	3.29308	0.000990959	0.0023254
Smp_350070	Protein BRICK1 [Source:UniProtKB/TrEMBL;Acc:A0A146MHZ9]	448.903	0.423709	0.104983	4.036	5.43712e-05	0.000163541
Smp_348090	Neuroblast differentiation-associated protein AHNAK [Source:UniProtKB/TrEMBL;Acc:A0A913KUR9]	1948.53	0.423616	0.152223	2.78286	0.00538821	0.0107944
Smp_138500	Centaurin/arf-related [Source:UniProtKB/TrEMBL;Acc:A0A3Q0KMU4]	1961.99	0.423296	0.149693	2.82777	0.00468737	0.00954244
Smp_129590	RPAP1_C domain-containing protein [Source:UniProtKB/TrEMBL;Acc:A0A3Q0KLG4]	860.782	0.423242	0.0958897	4.41384	1.01554e-05	3.46411e-05
Smp_083340	HTH La-type RNA-binding domain-containing protein [Source:UniProtKB/TrEMBL;Acc:A0A3Q0KII0]	6249.46	0.422686	0.0731315	5.7798	7.47895e-09	4.02783e-08
Smp_163950	CST complex subunit CTC1 [Source:UniProtKB/TrEMBL;Acc:A0A3Q0KRT0]	1883.6	0.422456	0.119832	3.52541	0.000422822	0.00106299
Smp_036500	CAR; CAR; CAR; Putative nuclear receptor nhr-48; Putative nuclear receptor nhr-48 [Source:UniProtKB/TrEMBL;Acc:Q4KXQ2]	2500.48	0.422265	0.0924973	4.56516	4.99122e-06	1.79872e-05
Smp_134860	Translational activator gcn1-related [Source:UniProtKB/TrEMBL;Acc:A0A3Q0KMA0]	2260.76	0.422059	0.114678	3.68037	0.000232899	0.000615269
Smp_141120	C2H2-type domain-containing protein [Source:UniProtKB/TrEMBL;Acc:A0A3Q0KNB7]	2101.81	0.421959	0.0738946	5.71028	1.12789e-08	5.93696e-08
Smp_335960	Insulin-degrading enzyme [Source:UniProtKB/TrEMBL;Acc:A0A5K4FBS3]	10.0801	0.421492	0.48632	0.866698	0.386108	0.461969
Smp_349980		135.106	0.42149	0.150709	2.79671	0.00516256	0.0104042
Smp_150500	Putative recs1 protein (Responsive to centrifugal force and shear stressprotein 1 protein) [Source:UniProtKB/TrEMBL;Acc:A0A3Q0KPN6]	2972.06	0.421296	0.0850402	4.95408	7.26729e-07	3.01206e-06
Smp_347350		2071.88	0.421204	0.0793771	5.30637	1.11831e-07	5.16644e-07
Smp_124110	Putative smad nuclear interacting protein [Source:UniProtKB/TrEMBL;Acc:A0A3Q0KKL7]	926.916	0.421051	0.0948519	4.43903	9.03645e-06	3.11141e-05
Smp_166120	Vesicle transport protein GOT1B [Source:UniProtKB/TrEMBL;Acc:C1M002]	1032.88	0.420595	0.0689708	6.09815	1.073e-09	6.45024e-09
Smp_157340	Putative rassf1 [Source:UniProtKB/TrEMBL;Acc:A0A3Q0KQN3]	1409.69	0.420119	0.0860537	4.88206	1.04984e-06	4.22849e-06
Smp_019130	Protein CLP1 homolog [Source:UniProtKB/TrEMBL;Acc:G4LUE4]	652.032	0.419903	0.0752535	5.57985	2.40722e-08	1.21472e-07
Smp_133110	Pre-mRNA-splicing factor 38 [Source:UniProtKB/TrEMBL;Acc:A0A5K4EN82]	2187.01	0.419449	0.0880548	4.76349	1.90269e-06	7.36081e-06
Smp_170260	XPGN domain-containing protein [Source:UniProtKB/TrEMBL;Acc:A0A5K4EWD0]	543.054	0.419205	0.133927	3.13011	0.0017474	0.00392547
Smp_157910	Enkurin domain-containing protein [Source:UniProtKB/TrEMBL;Acc:A0A3Q0KQV8]	1815.28	0.419064	0.0789193	5.31004	1.09601e-07	5.07177e-07
Smp_105700	U520, putative [Source:UniProtKB/TrEMBL;Acc:A0A3Q0KK47]	4650.57	0.419019	0.065747	6.3732	1.8512e-10	1.21803e-09
Smp_170950	GCV_T domain-containing protein [Source:UniProtKB/TrEMBL;Acc:A0A3Q0KSV2]	403.657	0.418652	0.108941	3.84293	0.000121575	0.000342215
Smp_310980	SANT domain-containing protein [Source:UniProtKB/TrEMBL;Acc:A0A5K4F4X7]	765.578	0.418622	0.0708772	5.90629	3.49895e-09	1.97773e-08
Smp_144510	VWFA domain-containing protein [Source:UniProtKB/TrEMBL;Acc:A0A3Q0KNV5]	50.2109	0.418386	0.208242	2.00914	0.0445227	0.0710171
Smp_147950	Putative bromodomain-containing protein 3, brd3 [Source:UniProtKB/TrEMBL;Acc:A0A5K4ESD7]	2477.76	0.418162	0.0870429	4.80409	1.55459e-06	6.08967e-06
Smp_032820	WD40 repeat-containing protein SMU1 [Source:UniProtKB/TrEMBL;Acc:G4VDI6]	1954.95	0.418147	0.0410956	10.175	2.56467e-24	5.72936e-23
Smp_345550	C2H2-type domain-containing protein [Source:UniProtKB/TrEMBL;Acc:A0A5K4FC72]	1353.36	0.417181	0.0522269	7.98786	1.37304e-15	1.51755e-14
Smp_059750	Ubiquitin-conjugating enzyme E2 j2, putative [Source:UniProtKB/TrEMBL;Acc:G4M0Y6]	1613.31	0.417107	0.0771281	5.40797	6.37414e-08	3.05017e-07
Smp_203970	Calcium load-activated calcium channel [Source:UniProtKB/TrEMBL;Acc:A0A3Q0KV56]	1028.92	0.4163	0.0885776	4.69983	2.60375e-06	9.89121e-06
Smp_001170	Eukaryotic translation initiation factor 3 subunit A [Source:UniProtKB/TrEMBL;Acc:A0A3Q0KBG3]	4606.27	0.416131	0.0666081	6.24745	4.17196e-10	2.61042e-09
Smp_346390	J domain-containing protein [Source:UniProtKB/TrEMBL;Acc:A0A5K4FBR6]	1568.39	0.415983	0.116883	3.55896	0.000372325	0.000948207
Smp_040280	Protein CNPPD1 [Source:UniProtKB/TrEMBL;Acc:G4VAW6]	1718.64	0.41577	0.0612565	6.78735	1.14209e-11	8.7284e-11
Smp_153760	DNA-directed RNA polymerase subunit beta [Source:UniProtKB/TrEMBL;Acc:A0A3Q0KQA5]	2228.24	0.415347	0.116003	3.58049	0.000342945	0.000877365
Smp_154840	TLC domain-containing protein [Source:UniProtKB/TrEMBL;Acc:A0A3Q0KQN8]	2884.99	0.415334	0.141191	2.94165	0.00326467	0.00688409
Smp_211100	Putative peptide chain release factor [Source:UniProtKB/TrEMBL;Acc:G4VBH6]	2283.91	0.415277	0.077195	5.37959	7.46572e-08	3.52841e-07
Smp_073070	Palmitoyltransferase [Source:UniProtKB/TrEMBL;Acc:G4VA64]	1523.99	0.415164	0.0827763	5.01549	5.28986e-07	2.24779e-06
Smp_072990	Putative seven transmembrane receptor [Source:UniProtKB/TrEMBL;Acc:A0A3Q0KHM5]	392.22	0.415092	0.121982	3.40289	0.000666774	0.00160997
Smp_343920	Lipase [Source:UniProtKB/TrEMBL;Acc:A0A5K4FD08]	407.725	0.414256	0.391425	1.05833	0.289906	0.362307
Smp_128660	GPI inositol-deacylase [Source:UniProtKB/TrEMBL;Acc:A0A3Q0KLD6]	2170.91	0.413742	0.0917683	4.50856	6.52704e-06	2.30969e-05
Smp_342170	Gamma-tubulin complex component [Source:UniProtKB/TrEMBL;Acc:A0A5K4FDB7]	2970.48	0.413736	0.0617607	6.69901	2.09831e-11	1.54299e-10
Smp_014050	Putative f-box protein [Source:UniProtKB/TrEMBL;Acc:A0A3Q0KCK2]	1408.39	0.413262	0.111921	3.69246	0.000222096	0.000588204
Smp_042120	NPP-1 prepropeptide; NPP-1 prepropeptide; NPP-1 prepropeptide; Putative neuropeptide; Putative neuropeptide [Source:UniProtKB/TrEMBL;Acc:C4Q8P7]	434.779	0.413016	0.129338	3.19331	0.00140652	0.0032137
Smp_156750	Rav1p_C domain-containing protein [Source:UniProtKB/TrEMBL;Acc:A0A3Q0KQQ1]	96.1074	0.41292	0.203641	2.02769	0.0425924	0.0683132
Smp_179010	Putative exosome complex exonuclease rrp42 (Ribosomal rna processing protein 42) [Source:UniProtKB/TrEMBL;Acc:A0A3Q0KTS1]	876.205	0.412103	0.0689072	5.98055	2.2238e-09	1.28311e-08
Smp_165320	NTP_transf_2 domain-containing protein [Source:UniProtKB/TrEMBL;Acc:A0A3Q0KS10]	560.416	0.411295	0.115873	3.54953	0.000385916	0.00097897
Smp_247190	Lachesin [Source:UniProtKB/TrEMBL;Acc:A0A5K4F495]	747.997	0.410962	0.0761025	5.40012	6.65981e-08	3.17424e-07
Smp_322820	LIM zinc-binding domain-containing protein [Source:UniProtKB/TrEMBL;Acc:A0A146MHL9]	3989.15	0.410267	0.110065	3.72748	0.000193401	0.000519726
Smp_020760	Ankyrin repeat-containing, putative [Source:UniProtKB/TrEMBL;Acc:G4LYA6]	2730.91	0.410083	0.129968	3.15525	0.00160358	0.00363145
Smp_171490	Chorein_N domain-containing protein [Source:UniProtKB/TrEMBL;Acc:A0A5K4EVV0]	756.647	0.40978	0.140054	2.92587	0.00343498	0.00721431
Smp_200450	Hexosyltransferase [Source:UniProtKB/TrEMBL;Acc:A0A3Q0KUK3]	12.4053	0.409728	0.461223	0.88835	0.374352	0.450206
Smp_129720	Fuse-binding protein-interacting repressor siahbp1, putative [Source:UniProtKB/TrEMBL;Acc:G4LVJ1]	1411.66	0.409333	0.0806899	5.07291	3.91777e-07	1.69034e-06
Smp_146060	Putative tuberin [Source:UniProtKB/TrEMBL;Acc:A0A5K4EQH7]	7143	0.409244	0.111491	3.67065	0.000241935	0.000636344
Smp_164130	Dopey-related [Source:UniProtKB/TrEMBL;Acc:A0A5K4EV74]	1109.13	0.408956	0.121657	3.36154	0.000775091	0.00185344
Smp_083710	Fanconi anemia group M protein [Source:UniProtKB/TrEMBL;Acc:A0A3Q0KIJ7]	360.37	0.408915	0.111625	3.66328	0.000249007	0.000654333
Smp_214020	Methyltransf_11 domain-containing protein [Source:UniProtKB/TrEMBL;Acc:A0A5K4EZP5]	79.0077	0.408812	0.210274	1.94419	0.0518729	0.081309
Smp_021160	RING-type E3 ubiquitin transferase [Source:UniProtKB/TrEMBL;Acc:G4VDK0]	1255.88	0.408587	0.0878965	4.6485	3.34357e-06	1.246e-05
Smp_160940	WD_REPEATS_REGION domain-containing protein [Source:UniProtKB/TrEMBL;Acc:A0A3Q0KRC6]	518.496	0.408426	0.097897	4.17199	3.01944e-05	9.55647e-05
Smp_124940	Adrenodoxin, putative [Source:UniProtKB/TrEMBL;Acc:G4LZ25]	313.564	0.408152	0.0889811	4.58695	4.49776e-06	1.64125e-05
Smp_043570	MARVEL domain-containing protein [Source:UniProtKB/TrEMBL;Acc:A0A3Q0KF38]	828.291	0.407917	0.0856429	4.763	1.90733e-06	7.37535e-06
Smp_164200	Putative ptx1 protein [Source:UniProtKB/TrEMBL;Acc:A0A3Q0KRU5]	879.527	0.40766	0.0958368	4.25369	2.10275e-05	6.82178e-05
Smp_247560	RDD domain-containing protein [Source:UniProtKB/TrEMBL;Acc:A0A5K4F1F6]	1577.65	0.407448	0.0806035	5.05496	4.30474e-07	1.84783e-06
Smp_333010	Glutathione transferase [Source:UniProtKB/TrEMBL;Acc:A0A5K4FAQ2]	33871.2	0.407117	0.0895171	4.54792	5.41791e-06	1.94583e-05
Smp_172480	Kruppel-like factor 13,14,16 [Source:UniProtKB/TrEMBL;Acc:G4VM66]	465.906	0.407099	0.217393	1.87264	0.0611179	0.0938955
Smp_045710	Snf7-related [Source:UniProtKB/TrEMBL;Acc:G4VK88]	2522.76	0.40641	0.0883486	4.60007	4.2234e-06	1.54919e-05
Smp_136540	DNAj-related [Source:UniProtKB/TrEMBL;Acc:A0A3Q0KMN2]	1271.73	0.406383	0.091772	4.42818	9.50328e-06	3.25749e-05
Smp_141440	Protein kinase [Source:UniProtKB/TrEMBL;Acc:A0A3Q0KND8]	328.908	0.406303	0.0916344	4.43396	9.25196e-06	3.17911e-05
Smp_122790	Expressed conserved protein [Source:UniProtKB/TrEMBL;Acc:A0A3Q0KKF0]	1573.59	0.406253	0.0712309	5.70332	1.17494e-08	6.16151e-08
Smp_079750	Ribosomal RNA-processing protein 8 [Source:UniProtKB/TrEMBL;Acc:A0A3Q0KIA7]	686.193	0.405238	0.0811661	4.9927	5.95419e-07	2.50481e-06
Smp_126690	COP9 signalosome complex subunit 6 [Source:UniProtKB/TrEMBL;Acc:G4V7G0]	1187.55	0.404812	0.0656459	6.16659	6.97784e-10	4.29586e-09
Smp_095130	hydroxymethylbilane synthase [Source:UniProtKB/TrEMBL;Acc:G4VRL5]	604.71	0.404491	0.0711148	5.68787	1.28636e-08	6.71235e-08
Smp_245230	Ig-like domain-containing protein [Source:UniProtKB/TrEMBL;Acc:A0A5K4F3I8]	67.3902	0.40445	0.16962	2.38445	0.0171046	0.0303337
Smp_350430	AAA domain-containing protein [Source:UniProtKB/TrEMBL;Acc:A0A5K4FBL3]	365.386	0.404442	0.0908951	4.44954	8.60531e-06	2.97146e-05
Smp_336320		13.0472	0.404314	0.510428	0.792107	0.428298	0.504
Smp_134360	Cyclin N-terminal domain-containing protein [Source:UniProtKB/TrEMBL;Acc:A0A3Q0KM98]	1509.6	0.404074	0.0964505	4.18944	2.79646e-05	8.87072e-05
Smp_305920	Protein-tyrosine sulfotransferase [Source:UniProtKB/TrEMBL;Acc:A0A5K4F2T1]	45.2907	0.404015	0.276322	1.46212	0.14371	0.198024
Smp_049920	Importin 9 (Imp9) (Ran-binding protein 9),putative [Source:UniProtKB/TrEMBL;Acc:A0A3Q0KFP7]	966.815	0.403866	0.103404	3.90571	9.39499e-05	0.000269498
Smp_168800	Ubiquitin carboxyl-terminal hydrolase [Source:UniProtKB/TrEMBL;Acc:A0A3Q0KSJ1]	1083.12	0.403552	0.127785	3.15804	0.00158834	0.00359886
Smp_090140	Putative ftz-F1 interacting protein [Source:UniProtKB/TrEMBL;Acc:A0A3Q0KJ23]	5314.79	0.403434	0.100555	4.01206	6.01903e-05	0.000179442
Smp_097730	Srf homolog, putative [Source:UniProtKB/TrEMBL;Acc:A0A3Q0KJL5]	1244.09	0.403295	0.0901641	4.4729	7.71666e-06	2.68552e-05
Smp_140640	Rif1_N domain-containing protein [Source:UniProtKB/TrEMBL;Acc:A0A3Q0KNF0]	682.673	0.403213	0.0924006	4.36375	1.2785e-05	4.29842e-05
Smp_123620	C85 protease (C85 family) [Source:UniProtKB/TrEMBL;Acc:G4VF41]	1144.38	0.402351	0.079683	5.04939	4.43213e-07	1.90058e-06
Smp_328260	Microviridin/marinostatin family tricyclic proteinase inhibitor [Source:UniProtKB/TrEMBL;Acc:A0A5K4FAN8]	244.907	0.402065	0.115413	3.48371	0.000494523	0.00122352
Smp_126850	Putative rna binding protein [Source:UniProtKB/TrEMBL;Acc:A0A3Q0KL44]	4102.88	0.401957	0.106974	3.75751	0.000171611	0.000466531
Smp_068120	Putative peptidylprolyl isomerase [Source:UniProtKB/TrEMBL;Acc:G4V6Q3]	1085.27	0.401871	0.117015	3.43434	0.000593998	0.00144543
Smp_139080	Bestrophin homolog [Source:UniProtKB/TrEMBL;Acc:A0A5K4ENN3]	871.027	0.40183	0.107994	3.72086	0.000198549	0.000531658
Smp_137160	Putative mitochondrial solute carrier [Source:UniProtKB/TrEMBL;Acc:A0A3Q0KMM7]	663.972	0.40174	0.0670102	5.9952	2.03238e-09	1.1807e-08
Smp_332750	phenylalanine--tRNA ligase [Source:UniProtKB/TrEMBL;Acc:A0A5K4F9V1]	25.3791	0.401604	0.258842	1.55154	0.120771	0.169948
Smp_130180	LisH domain-containing protein [Source:UniProtKB/TrEMBL;Acc:A0A3Q0KLJ8]	2144.8	0.401524	0.0866701	4.63279	3.60765e-06	1.33554e-05
Smp_165550	Afg3-like protein 2 (M41 family) [Source:UniProtKB/TrEMBL;Acc:A0A3Q0KS05]	2627.99	0.401504	0.0719444	5.58076	2.39473e-08	1.20914e-07
Smp_158670	IRS-type PTB domain-containing protein [Source:UniProtKB/TrEMBL;Acc:A0A3Q0KR16]	1695.06	0.40139	0.138652	2.89495	0.00379223	0.00788012
Smp_026230	Secretory peptide [Source:UniProtKB/TrEMBL;Acc:G4VEZ6]	2956.11	0.401288	0.0690937	5.80788	6.32699e-09	3.4534e-08
Smp_126110	Katanin p60 ATPase-containing subunit A1 [Source:UniProtKB/TrEMBL;Acc:G4VB10]	1778.2	0.401103	0.0596199	6.72768	1.72393e-11	1.28146e-10
Smp_126740	Protein kinase [Source:UniProtKB/TrEMBL;Acc:A0A3Q0KL05]	1263.4	0.400761	0.0583423	6.86914	6.4589e-12	5.05547e-11
Smp_008900	Putative eukaryotic translation initiation factor 4 gamma [Source:UniProtKB/TrEMBL;Acc:A0A3Q0KC52]	14251.6	0.400656	0.113544	3.52863	0.000417711	0.00105297
Smp_128790	Tyrosine-protein kinase [Source:UniProtKB/TrEMBL;Acc:A0A3Q0KLG3]	2039.3	0.400655	0.109005	3.67556	0.000237329	0.000625675
Smp_173180	Putative developmentally regulated GTP-binding protein 1 (Drg 1) [Source:UniProtKB/TrEMBL;Acc:A0A3Q0KT52]	845.879	0.399908	0.114395	3.49586	0.000472532	0.00117533
Smp_213180	Putative 12-lipoxygenase [Source:UniProtKB/TrEMBL;Acc:A0A5K4F252]	975.85	0.399779	0.0681062	5.86993	4.3598e-09	2.42685e-08
Smp_165960	Dcp1 related [Source:UniProtKB/TrEMBL;Acc:A0A3Q0KRZ0]	1476.4	0.399726	0.126258	3.16595	0.00154577	0.00350998
Smp_155780	Gtpase activating protein-related [Source:UniProtKB/TrEMBL;Acc:A0A3Q0KQK8]	3520.96	0.399599	0.0781614	5.11248	3.17951e-07	1.39033e-06
Smp_315730	TGc domain-containing protein [Source:UniProtKB/TrEMBL;Acc:G4VI28]	5758.28	0.399582	0.0562565	7.10286	1.22199e-12	1.02506e-11
Smp_326620	Cysteine-rich DPF motif domain-containing protein 1 [Source:UniProtKB/TrEMBL;Acc:A0A146MJ75]	729.206	0.399565	0.0939786	4.25166	2.12187e-05	6.87324e-05
Smp_181240	Glutamyl-tRNA(Gln) amidotransferase subunit B, mitochondrial [Source:UniProtKB/TrEMBL;Acc:A0A3Q0KTW5]	463.529	0.399357	0.080463	4.96324	6.9327e-07	2.88189e-06
Smp_305730		26.0357	0.398836	0.273182	1.45997	0.144299	0.198771
Smp_345450	VHS-domain-containing protein [Source:UniProtKB/TrEMBL;Acc:A0A5K4FER3]	1343.43	0.398665	0.112469	3.54466	0.000393117	0.000995439
Smp_154930	DNA polymerase delta subunit 3 [Source:UniProtKB/TrEMBL;Acc:A0A3Q0KQH2]	805.473	0.398211	0.100484	3.96292	7.4038e-05	0.00021666
Smp_039670	Putative cyclin l [Source:UniProtKB/TrEMBL;Acc:A0A3Q0KER4]	3321.26	0.398007	0.0963297	4.13172	3.60057e-05	0.000112394
Smp_132940	PRKCA-binding protein [Source:UniProtKB/TrEMBL;Acc:A0A3Q0KM64]	2200.31	0.398003	0.0436178	9.12479	7.18779e-20	1.18234e-18
Smp_066830	RHD domain-containing protein [Source:UniProtKB/TrEMBL;Acc:G4VAZ0]	639.965	0.397707	0.114445	3.47509	0.000510689	0.0012613
Smp_166550	Translation initiation factor 2b, delta subunit,putative [Source:UniProtKB/TrEMBL;Acc:A0A3Q0KS24]	1723.04	0.397639	0.0679721	5.85003	4.91489e-09	2.72324e-08
Smp_346440	Myotubularin phosphatase domain-containing protein [Source:UniProtKB/TrEMBL;Acc:A0A5K4FBS0]	495.787	0.396978	0.0898047	4.42045	9.84938e-06	3.36927e-05
Smp_333350	PHD finger protein 10 [Source:UniProtKB/TrEMBL;Acc:A0A5K4FAV3]	2010.73	0.396627	0.0788481	5.03027	4.89799e-07	2.08865e-06
Smp_340190	Phospholipid scramblase [Source:UniProtKB/TrEMBL;Acc:A0A5K4FA55]	1712.57	0.396526	0.150208	2.63984	0.00829457	0.0158982
Smp_344930	ATP-grasp domain-containing protein [Source:UniProtKB/TrEMBL;Acc:A0A5K4FBZ6]	178.027	0.396064	0.125187	3.16378	0.00155735	0.00353532
Smp_127940	Anion exchange protein [Source:UniProtKB/TrEMBL;Acc:G4VMR3]	5798.38	0.39594	0.0732895	5.4024	6.57534e-08	3.13931e-07
Smp_332880	Helicase SKI2W [Source:UniProtKB/TrEMBL;Acc:A0A5K4F7S9]	2083.12	0.395599	0.0479972	8.24211	1.69199e-16	2.04446e-15
Smp_161170	Plus3 domain-containing protein [Source:UniProtKB/TrEMBL;Acc:G4VCZ0]	1694	0.395315	0.0864302	4.5738	4.78946e-06	1.73343e-05
Smp_213080	choline-phosphate cytidylyltransferase [Source:UniProtKB/TrEMBL;Acc:A0A5K4F0A5]	1324.1	0.39518	0.0536977	7.35935	1.84813e-13	1.66292e-12
Smp_131070	Condensin complex subunit 1 [Source:UniProtKB/TrEMBL;Acc:A0A3Q0KLV7]	1060.87	0.394872	0.0584183	6.75938	1.38583e-11	1.04677e-10
Smp_021540	Branchpoint-bridging protein [Source:UniProtKB/TrEMBL;Acc:G4VNH1]	1709.3	0.394084	0.0973153	4.04956	5.13151e-05	0.000155515
Smp_089230	Putative polycomb complex protein bmi-1 [Source:UniProtKB/TrEMBL;Acc:G4VAB3]	938.838	0.393729	0.0506304	7.77653	7.45416e-15	7.7124e-14
Smp_165420	Putative zinc finger protein [Source:UniProtKB/TrEMBL;Acc:A0A3Q0KS01]	1627.1	0.393319	0.070031	5.61636	1.95019e-08	9.94221e-08
Smp_163670	BEACH domain-containing protein [Source:UniProtKB/TrEMBL;Acc:A0A3Q0KRR5]	105.427	0.393256	0.215919	1.82131	0.0685592	0.103701
Smp_150080	Transducin-like enhancer protein 1 [Source:UniProtKB/TrEMBL;Acc:A0A3Q0KPL1]	3363.21	0.39276	0.069822	5.62515	1.85345e-08	9.48919e-08
Smp_163310	Two-pore calcium channel, putative [Source:UniProtKB/TrEMBL;Acc:A0A3Q0KRQ5]	313.464	0.392725	0.13536	2.90134	0.00371572	0.00773833
Smp_133710	Putative importin 7 [Source:UniProtKB/TrEMBL;Acc:A0A3Q0KM42]	3823.47	0.392347	0.097048	4.04281	5.28139e-05	0.000159598
Smp_127280	O-acyltransferase [Source:UniProtKB/TrEMBL;Acc:A0A5K4ELT5]	878.766	0.392326	0.111887	3.50644	0.000454141	0.0011336
Smp_072180	BCL domain-containing protein [Source:UniProtKB/TrEMBL;Acc:G4V9D2]	1621.65	0.392221	0.0631056	6.21532	5.12209e-10	3.18364e-09
Smp_343880	Rac guanyl-nucleotide exchange factor [Source:UniProtKB/TrEMBL;Acc:A0A5K4FBI8]	328.273	0.391844	0.12765	3.06967	0.00214294	0.0047184
Smp_347680	Membralin [Source:UniProtKB/TrEMBL;Acc:A0A5K4FH32]	2877	0.391654	0.0475925	8.22932	1.88283e-16	2.24924e-15
Smp_335340	CMP/dCMP-type deaminase domain-containing protein [Source:UniProtKB/TrEMBL;Acc:A0A5K4FCX0]	437.101	0.391258	0.0806724	4.84996	1.23488e-06	4.91499e-06
Smp_337900	N-acetyltransferase domain-containing protein [Source:UniProtKB/TrEMBL;Acc:A0A5K4FA28]	41.3651	0.3912	0.43284	0.903798	0.366103	0.442052
Smp_140100	Putative double-stranded rna-binding protein zn72d [Source:UniProtKB/TrEMBL;Acc:A0A3Q0KNA3]	3193.73	0.39102	0.0645994	6.053	1.42176e-09	8.43243e-09
Smp_181170	Putative nuclear lim interactor-interacting factor (Nli-interacting factor) (Nli-if) [Source:UniProtKB/TrEMBL;Acc:A0A3Q0KU23]	1118.7	0.39083	0.147932	2.64196	0.00824285	0.0158171
Smp_309110	NAD(P)-bd_dom domain-containing protein [Source:UniProtKB/TrEMBL;Acc:A0A5K4F6E8]	1177.92	0.390446	0.169148	2.30831	0.0209817	0.0363971
Smp_342870	VWFA domain-containing protein [Source:UniProtKB/TrEMBL;Acc:A0A5K4FEW3]	741.156	0.390321	0.130052	3.00126	0.00268868	0.0057928
Smp_083790	Bromo domain-containing protein [Source:UniProtKB/TrEMBL;Acc:G4V6U3]	789.875	0.390052	0.108592	3.59192	0.00032825	0.000842126
Smp_345320	Mitochondrial inner membrane protein OXA1L [Source:UniProtKB/TrEMBL;Acc:A0A5K4FG03]	1164.67	0.38986	0.0600271	6.49474	8.31758e-11	5.75601e-10
Smp_336790	FYVE-type domain-containing protein [Source:UniProtKB/TrEMBL;Acc:A0A5K4FB48]	1319.09	0.389811	0.092812	4.2	2.66909e-05	8.51481e-05
Smp_349940	General transcription factor IIH subunit 3 [Source:UniProtKB/TrEMBL;Acc:A0A5K4F918]	91.9674	0.389775	0.193865	2.01055	0.0443727	0.0708315
Smp_340290	Nipped-B protein [Source:UniProtKB/TrEMBL;Acc:A0A5K4F9H2]	4163.46	0.389513	0.128573	3.0295	0.00244955	0.00532803
Smp_341210	PID domain-containing protein [Source:UniProtKB/TrEMBL;Acc:A0A5K4FEB5]	97.0303	0.389372	0.172481	2.25748	0.0239784	0.0410376
Smp_053780	Cytidine/deoxycytidylate deaminase-related [Source:UniProtKB/TrEMBL;Acc:G4VHS5]	471.558	0.389021	0.127484	3.05153	0.00227682	0.00498968
Smp_243690	Putative cytoplasmic polyadenylation element binding protein (Cpeb) [Source:UniProtKB/TrEMBL;Acc:A0A5K4F2Z4]	1238.29	0.388455	0.127135	3.05545	0.00224724	0.00492736
Smp_133830		516.039	0.387631	0.122222	3.17152	0.00151642	0.00345042
Smp_337620	BAH domain-containing protein [Source:UniProtKB/TrEMBL;Acc:A0A5K4FDQ2]	1706.59	0.387511	0.15016	2.58066	0.00986113	0.0185339
Smp_142510	Putative ribonuclease III [Source:UniProtKB/TrEMBL;Acc:A0A3Q0KNJ2]	1617.31	0.387167	0.213759	1.81123	0.0701047	0.105735
Smp_316110	Immunoglobulin-binding protein 1 [Source:UniProtKB/TrEMBL;Acc:A0A5K4F7N6]	1382.19	0.387051	0.0721518	5.3644	8.12202e-08	3.81717e-07
Smp_015800	Elongator complex protein 4 [Source:UniProtKB/TrEMBL;Acc:G4VSM8]	1242.68	0.386968	0.0604028	6.40646	1.48939e-10	9.9159e-10
Smp_099570	Spindle assembly checkpoint component MAD1 (Mitotic arrest deficient protein 1), putative [Source:UniProtKB/TrEMBL;Acc:A0A3Q0KJR1]	1542.01	0.386892	0.070146	5.51552	3.47755e-08	1.72485e-07
Smp_078310	Putative ran-binding protein [Source:UniProtKB/TrEMBL;Acc:A0A3Q0KI45]	2026.59	0.386236	0.0471303	8.19506	2.50476e-16	2.95116e-15
Smp_301250	Miff domain-containing protein [Source:UniProtKB/TrEMBL;Acc:A0A5K4F334]	763.171	0.386109	0.104047	3.71092	0.000206505	0.000550374
Smp_104450		36.6401	0.385986	0.281711	1.37015	0.170641	0.229521
Smp_151060	Family S60 non-peptidase homologue (S60 family) [Source:UniProtKB/TrEMBL;Acc:A0A3Q0KPX0]	1133.98	0.385719	0.106883	3.6088	0.000307612	0.000794526
Smp_149220	Putative g/t mismatch-specific thymine DNA glycosylase [Source:UniProtKB/TrEMBL;Acc:A0A3Q0KPH0]	1107.12	0.385455	0.0956406	4.03025	5.57183e-05	0.000167115
Smp_333260	Protein kinase domain-containing protein [Source:UniProtKB/TrEMBL;Acc:A0A5K4FAT7]	1720.61	0.385333	0.0823197	4.68093	2.85575e-06	1.07659e-05
Smp_349500		74.0605	0.38505	0.283244	1.35943	0.174011	0.233512
Smp_097210	Nucleoporin p58/p45 [Source:UniProtKB/TrEMBL;Acc:G4VD04]	891.459	0.384703	0.0761094	5.0546	4.31287e-07	1.85038e-06
Smp_057860		661.319	0.384639	0.174985	2.19812	0.0279404	0.0471099
Smp_180380	Origin recognition complex subunit 1 [Source:UniProtKB/TrEMBL;Acc:A0A3Q0KUC0]	860.416	0.384363	0.0670458	5.73284	9.87619e-09	5.24117e-08
Smp_001960	Putative 50s ribosomal protein L1 [Source:UniProtKB/TrEMBL;Acc:G4VLH1]	1373.74	0.384261	0.0664836	5.77978	7.47984e-09	4.02783e-08
Smp_008120	Mediator of RNA polymerase II transcription subunit 6 [Source:UniProtKB/TrEMBL;Acc:G4V7I9]	1420.66	0.384221	0.0871893	4.40675	1.04933e-05	3.57646e-05
Smp_149160	Putative lipin [Source:UniProtKB/TrEMBL;Acc:A0A3Q0KPS9]	2315.85	0.383975	0.102183	3.75773	0.000171459	0.000466268
Smp_166600	Ubiquitin conjugating enzyme variant; Ubiquitin conjugating enzyme variant; Ubiquitin conjugating enzyme, putative [Source:UniProtKB/TrEMBL;Acc:Q2MK72]	1770.71	0.383798	0.0442305	8.67723	4.05515e-18	5.66376e-17
Smp_142710	non-specific serine/threonine protein kinase [Source:UniProtKB/TrEMBL;Acc:A0A3Q0KNS4]	5880.46	0.383731	0.141238	2.71692	0.00658934	0.0129571
Smp_052740	Putative gamma-soluble nsf attachment protein (Snap) [Source:UniProtKB/TrEMBL;Acc:A0A3Q0KFW4]	580.255	0.383379	0.117846	3.25323	0.00114101	0.00264873
Smp_343710	Calmodulin [Source:UniProtKB/TrEMBL;Acc:A0A5K4FDW7]	158.369	0.383276	0.170339	2.25008	0.024444	0.0417074
Smp_318120	AAA domain-containing protein [Source:UniProtKB/TrEMBL;Acc:A0A5K4F6D3]	566.396	0.383015	0.0806086	4.75155	2.01868e-06	7.78448e-06
Smp_136640	Putative programmed cell death protein [Source:UniProtKB/TrEMBL;Acc:A0A3Q0KMJ7]	2633.18	0.382976	0.0703491	5.44394	5.21153e-08	2.52105e-07
Smp_091460	Glutamine synthetase [Source:UniProtKB/TrEMBL;Acc:G4V9E4]	16553.2	0.382975	0.121344	3.15611	0.00159889	0.00362179
Smp_016540	MutL_C domain-containing protein [Source:UniProtKB/TrEMBL;Acc:G4VHI0]	9.98915	0.382217	0.394788	0.968157	0.332966	0.408135
Smp_052800	Putative poly(P)/ATP NAD kinase [Source:UniProtKB/TrEMBL;Acc:A0A3Q0KFW9]	1187.59	0.381986	0.0836867	4.56448	5.00726e-06	1.80373e-05
Smp_120640	RRM domain-containing protein [Source:UniProtKB/TrEMBL;Acc:A0A3Q0KKB8]	3318.8	0.381918	0.123594	3.0901	0.00200088	0.00443576
Smp_143970	Kelch-like protein [Source:UniProtKB/TrEMBL;Acc:A0A3Q0KNM8]	26.2196	0.381419	0.272125	1.40163	0.161025	0.218312
Smp_319080	Mediator of RNA polymerase II transcription subunit 7 [Source:UniProtKB/TrEMBL;Acc:A0A5K4F528]	1611.27	0.381359	0.0575116	6.63099	3.33452e-11	2.39007e-10
Smp_131390	Putative wd-repeat protein [Source:UniProtKB/TrEMBL;Acc:A0A3Q0KLX6]	2157.64	0.381288	0.0760853	5.01133	5.40564e-07	2.28661e-06
Smp_103100	Nuclear pore protein [Source:UniProtKB/TrEMBL;Acc:G4VTQ5]	2308.82	0.381243	0.0583426	6.53456	6.37963e-11	4.46256e-10
Smp_074410	UPF0769 protein C21orf59 homolog [Source:UniProtKB/TrEMBL;Acc:A0A3Q0KHT4]	534.309	0.381036	0.10156	3.75182	0.000175552	0.000475708
Smp_319210	RNB domain-containing protein [Source:UniProtKB/TrEMBL;Acc:A0A5K4F6L7]	1416.02	0.380544	0.0672329	5.66009	1.51297e-08	7.83173e-08
Smp_030010	CCDC92 domain-containing protein [Source:UniProtKB/TrEMBL;Acc:A0A3Q0KDW9]	4630.07	0.379632	0.138298	2.74503	0.00605052	0.01199
Smp_017430	Tetraspanin [Source:UniProtKB/TrEMBL;Acc:G4LW70]	36540.1	0.379631	0.0652425	5.81876	5.9285e-09	3.25064e-08
Smp_135910	Excision repair helicase ercc-6-related [Source:UniProtKB/TrEMBL;Acc:A0A3Q0KMF4]	875.345	0.379567	0.0752473	5.04427	4.55264e-07	1.94821e-06
Smp_034450	Round spermatid basic protein 1-like protein [Source:UniProtKB/TrEMBL;Acc:A0A3Q0KEA1]	1675.2	0.379207	0.087873	4.31541	1.5931e-05	5.27402e-05
Smp_172030	RNA helicase [Source:UniProtKB/TrEMBL;Acc:A0A3Q0KSZ1]	1761.61	0.37853	0.124377	3.0434	0.00233922	0.00511711
Smp_051670	Secreted protein [Source:UniProtKB/TrEMBL;Acc:A0A3Q0KFU6]	47.0242	0.378518	0.307929	1.22924	0.218982	0.285314
Smp_245090	PDZ domain-containing protein [Source:UniProtKB/TrEMBL;Acc:A0A5K4F3G4]	2786.95	0.377871	0.105183	3.5925	0.000327517	0.000841029
Smp_130900	Putative alpha catenin [Source:UniProtKB/TrEMBL;Acc:A0A3Q0KLP6]	593.024	0.377602	0.0721762	5.23167	1.67989e-07	7.54966e-07
Smp_022890	Rho-GAP domain-containing protein [Source:UniProtKB/TrEMBL;Acc:A0A5K4EB14]	1040.04	0.377443	0.102125	3.69591	0.000219104	0.000581012
Smp_126910	Putative wd-repeat protein [Source:UniProtKB/TrEMBL;Acc:A0A5K4EL42]	896.705	0.377054	0.0848846	4.44196	8.91423e-06	3.07309e-05
Smp_035190	Putative ras GTP exchange factor, son of sevenless [Source:UniProtKB/TrEMBL;Acc:A0A3Q0KEF3]	3366.88	0.376689	0.156072	2.41357	0.0157973	0.0282233
Smp_248170	Nop domain-containing protein [Source:UniProtKB/TrEMBL;Acc:A0A5K4F2Q5]	1837.72	0.376673	0.0773429	4.87017	1.115e-06	4.4717e-06
Smp_180370	Nucleolar protein 10 [Source:UniProtKB/TrEMBL;Acc:A0A3Q0KTS4]	1083.05	0.376391	0.0834236	4.5118	6.42792e-06	2.27749e-05
Smp_128950	Poly [ADP-ribose] polymerase [Source:UniProtKB/TrEMBL;Acc:A0A3Q0KLG0]	2820.39	0.375723	0.097048	3.87152	0.000108159	0.000307404
Smp_060760	Histone H2A [Source:UniProtKB/TrEMBL;Acc:G4V9N3]	12.2572	0.375344	0.371228	1.01109	0.311974	0.385992
Smp_130500		23.6454	0.3752	0.300812	1.24729	0.21229	0.277971
Smp_300570	MFS domain-containing protein [Source:UniProtKB/TrEMBL;Acc:A0A5K4F3D6]	228.514	0.374981	0.202583	1.851	0.0641697	0.0979762
Smp_148190	Putative t-cell specific transcription factor, tcf [Source:UniProtKB/TrEMBL;Acc:A0A3Q0KPG2]	16.4921	0.374956	0.351123	1.06788	0.285576	0.357692
Smp_084620	PC4 domain-containing protein [Source:UniProtKB/TrEMBL;Acc:G4V6D6]	1577.04	0.374719	0.0601314	6.23167	4.61497e-10	2.88119e-09
Smp_018220	TFIIS N-terminal domain-containing protein [Source:UniProtKB/TrEMBL;Acc:G4M0P2]	2648.92	0.374499	0.0912085	4.10596	4.02635e-05	0.000124394
Smp_140510	Putative transmembrane protein 56 [Source:UniProtKB/TrEMBL;Acc:G4V9S9]	5313.03	0.374397	0.0636352	5.88348	4.01723e-09	2.24506e-08
Smp_137690	PDZ domain-containing protein [Source:UniProtKB/TrEMBL;Acc:A0A3Q0KMU5]	81.4405	0.374084	0.25235	1.4824	0.138234	0.191576
Smp_162960	MI domain-containing protein [Source:UniProtKB/TrEMBL;Acc:A0A3Q0KRX3]	629.438	0.374052	0.0881646	4.24265	2.20891e-05	7.1305e-05
Smp_056620	ATP-dependent DNA helicase [Source:UniProtKB/TrEMBL;Acc:G4VH55]	427.408	0.374006	0.0905071	4.13234	3.59085e-05	0.000112174
Smp_181290	39S ribosomal protein L28, mitochondrial [Source:UniProtKB/TrEMBL;Acc:G4VER2]	649.411	0.373448	0.0719034	5.19374	2.06111e-07	9.18933e-07
Smp_342110	Ras-like protein family member 12 [Source:UniProtKB/TrEMBL;Acc:A0A5K4FCD2]	365.169	0.373382	0.241956	1.54318	0.122787	0.172356
Smp_300560	BTB domain-containing protein [Source:UniProtKB/TrEMBL;Acc:A0A5K4F304]	253.463	0.373269	0.148789	2.50871	0.0121171	0.0223207
Smp_038630	Mitochondrial import inner membrane translocase subunit TIM22 [Source:UniProtKB/TrEMBL;Acc:G4VI93]	589.496	0.373247	0.134081	2.78374	0.00537366	0.0107678
Smp_157660	RNA helicase [Source:UniProtKB/TrEMBL;Acc:A0A3Q0KQQ0]	1067.65	0.37313	0.116411	3.20527	0.00134934	0.00309651
Smp_213570	WD_REPEATS_REGION domain-containing protein [Source:UniProtKB/TrEMBL;Acc:A0A5K4F0H4]	591.708	0.372977	0.0761245	4.89957	9.6048e-07	3.90027e-06
Smp_340980	Phosphoserine phosphohydrolase-like protein trans-spliced [Source:UniProtKB/TrEMBL;Acc:A0A5K4FAG5]	1028.78	0.372928	0.0606052	6.1534	7.5837e-10	4.64509e-09
Smp_049150	Aspartate aminotransferase [Source:UniProtKB/TrEMBL;Acc:G4VC15]	2354.01	0.372547	0.0850655	4.37953	1.18933e-05	4.01466e-05
Smp_158690	Enkurin domain-containing protein [Source:UniProtKB/TrEMBL;Acc:A0A3Q0KR09]	373.461	0.372357	0.124127	2.9998	0.00270161	0.00581322
Smp_052140	G-patch_2 domain-containing protein [Source:UniProtKB/TrEMBL;Acc:A0A3Q0KFW2]	821.865	0.372259	0.103269	3.60476	0.000312436	0.00080617
Smp_153610	Chromatin assembly factor I P60 subunit,putative [Source:UniProtKB/TrEMBL;Acc:A0A3Q0KQ46]	644.275	0.371997	0.075865	4.90341	9.41868e-07	3.83208e-06
Smp_245510	MFS domain-containing protein [Source:UniProtKB/TrEMBL;Acc:A0A5K4F3M1]	123.432	0.371769	0.141984	2.61839	0.00883466	0.0167769
Smp_020090	Rhomboid-like protein [Source:UniProtKB/TrEMBL;Acc:A0A3Q0KD37]	435.735	0.371156	0.0848446	4.37454	1.2169e-05	4.10113e-05
Smp_019990	AP complex subunit sigma [Source:UniProtKB/TrEMBL;Acc:G4V8G4]	1171.81	0.37115	0.0640848	5.79155	6.97417e-09	3.77571e-08
Smp_127220	G_PROTEIN_RECEP_F1_2 domain-containing protein [Source:UniProtKB/TrEMBL;Acc:A0A3Q0KL75]	51.1873	0.371101	0.186256	1.99243	0.0463241	0.0733763
Smp_163030	U4/U6 small nuclear ribonucleoprotein Prp31 [Source:UniProtKB/TrEMBL;Acc:G4LW82]	747.423	0.37098	0.0761142	4.874	1.09362e-06	4.39639e-06
Smp_123480	Putative serine/threonine kinase [Source:UniProtKB/TrEMBL;Acc:A0A3Q0KKH6]	707.89	0.370945	0.0820615	4.52033	6.17441e-06	2.1932e-05
Smp_034700	Sco1-related [Source:UniProtKB/TrEMBL;Acc:A0A3Q0KE99]	1006.97	0.370868	0.0751348	4.93604	7.97253e-07	3.27535e-06
Smp_159150	HMG box domain-containing protein [Source:UniProtKB/TrEMBL;Acc:A0A3Q0KRE4]	2394.29	0.370194	0.10108	3.66238	0.000249885	0.000656434
Smp_160000	WD_REPEATS_REGION domain-containing protein [Source:UniProtKB/TrEMBL;Acc:A0A3Q0KR79]	5025.96	0.369897	0.160408	2.30598	0.0211116	0.0365923
Smp_152960	RabBD domain-containing protein [Source:UniProtKB/TrEMBL;Acc:A0A3Q0KQC8]	721.887	0.369227	0.122746	3.00806	0.0026292	0.00567917
Smp_158380	Mitochondrial import inner membrane translocase subunit TIM44 [Source:UniProtKB/TrEMBL;Acc:A0A3Q0KQU6]	1598.35	0.368997	0.0819666	4.5018	6.7381e-06	2.37739e-05
Smp_192610		204.398	0.368731	0.0998481	3.69292	0.000221697	0.000587334
Smp_168620	AXH domain-containing protein [Source:UniProtKB/TrEMBL;Acc:A0A3Q0KSD0]	81.9536	0.368228	0.21854	1.68495	0.0919987	0.134004
Smp_002010	Putative nep1 [Source:UniProtKB/TrEMBL;Acc:G4VLH6]	454.774	0.367864	0.0767441	4.79338	1.63991e-06	6.40301e-06
Smp_038540	Condensin complex subunit 2 [Source:UniProtKB/TrEMBL;Acc:G4VNK1]	924.932	0.367842	0.124169	2.96244	0.00305216	0.0064814
Smp_332260	Serine/arginine repetitive matrix protein 2 [Source:UniProtKB/TrEMBL;Acc:A0A5K4F856]	4119.63	0.367815	0.0625952	5.87609	4.20076e-09	2.34452e-08
Smp_009400	Serine/arginine repetitive matrix protein 2 [Source:UniProtKB/TrEMBL;Acc:G4VL13]	2417.44	0.367501	0.0802291	4.58064	4.63553e-06	1.68423e-05
Smp_309590	Guanylate kinase-like domain-containing protein [Source:UniProtKB/TrEMBL;Acc:A0A5K4F3E6]	2251.46	0.36704	0.0627735	5.84706	5.00349e-09	2.76869e-08
Smp_142790	Putative gtp-binding protein alpha subunit [Source:UniProtKB/TrEMBL;Acc:A0A3Q0KNH3]	39.6044	0.366954	0.217818	1.68468	0.0920502	0.134056
Smp_075040	UPF0538 protein C2orf76 homolog [Source:UniProtKB/TrEMBL;Acc:G4VH08]	645.363	0.366888	0.100364	3.65556	0.000256621	0.00067308
Smp_139430	Pleckstrin homology domain-containing family A member 8 [Source:UniProtKB/TrEMBL;Acc:A0A5K4EPL3]	1734.46	0.366674	0.0565136	6.48825	8.68403e-11	5.98992e-10
Smp_021290	Putative hiv-1 rev binding protein, hrbl [Source:UniProtKB/TrEMBL;Acc:G4V8H9]	2020.46	0.36664	0.097541	3.75883	0.00017071	0.00046468
Smp_340710	CobW C-terminal domain-containing protein [Source:UniProtKB/TrEMBL;Acc:A0A5K4FAD0]	708.2	0.366635	0.0574384	6.38311	1.73531e-10	1.14896e-09
Smp_018360	Varsurf_PPLC domain-containing protein [Source:UniProtKB/TrEMBL;Acc:G4VGP6]	3127.3	0.366566	0.054417	6.73624	1.62538e-11	1.21803e-10
Smp_336700	PIPK domain-containing protein [Source:UniProtKB/TrEMBL;Acc:A0A5K4FBY6]	1073.04	0.366473	0.06207	5.90419	3.5439e-09	1.99911e-08
Smp_326430	RNase_PH domain-containing protein [Source:UniProtKB/TrEMBL;Acc:A0A5K4FA74]	1100.99	0.365536	0.0757682	4.8244	1.40427e-06	5.53428e-06
Smp_213960	Dentin sialophosphoprotein-like [Source:UniProtKB/TrEMBL;Acc:A0A5K4F0Z1]	1530.44	0.365456	0.060107	6.08009	1.20112e-09	7.16924e-09
Smp_013790	RNA helicase [Source:UniProtKB/TrEMBL;Acc:A0A3Q0KCI5]	7717.42	0.365065	0.124993	2.92068	0.00349271	0.00731367
Smp_267100	Utp21 domain-containing protein [Source:UniProtKB/TrEMBL;Acc:A0A5K4F2V5]	3538.81	0.364858	0.0846653	4.30941	1.6369e-05	5.4105e-05
Smp_213800	RNA helicase [Source:UniProtKB/TrEMBL;Acc:A0A5K4EZV2]	562.089	0.364169	0.136505	2.66782	0.0076346	0.0147575
Smp_152400	Anaphase-promoting complex subunit 2 [Source:UniProtKB/TrEMBL;Acc:A0A3Q0KQ30]	710.735	0.363625	0.0686181	5.29926	1.16274e-07	5.35406e-07
Smp_201220	non-specific serine/threonine protein kinase [Source:UniProtKB/TrEMBL;Acc:A0A3Q0KUT5]	2111.46	0.363053	0.0446153	8.13741	4.03823e-16	4.69751e-15
Smp_210770	Putative vacuolar protein sorting 26, vps26 [Source:UniProtKB/TrEMBL;Acc:A0A3Q0KV94]	1835.34	0.362495	0.0646407	5.60786	2.04849e-08	1.04244e-07
Smp_034980	TFIIS N-terminal domain-containing protein [Source:UniProtKB/TrEMBL;Acc:G4V831]	3435.69	0.362281	0.0790543	4.58269	4.59032e-06	1.66924e-05
Smp_042390	Putative 2-deoxyglucose-6-phosphate phosphatase [Source:UniProtKB/TrEMBL;Acc:G4VJE6]	563.328	0.362017	0.102274	3.53969	0.000400598	0.00101256
Smp_049890	WD-repeat protein, putative [Source:UniProtKB/TrEMBL;Acc:A0A3Q0KFQ1]	629.395	0.361714	0.142856	2.53201	0.011341	0.0209921
Smp_309220	RRM domain-containing protein [Source:UniProtKB/TrEMBL;Acc:A0A5K4F3C9]	295.938	0.361692	0.087608	4.12853	3.65095e-05	0.000113714
Smp_344740	Cellulase domain-containing protein [Source:UniProtKB/TrEMBL;Acc:A0A5K4FEC1]	221.845	0.361577	0.12273	2.9461	0.00321803	0.00679595
Smp_131030	Putative metazoan probable membrane protein [Source:UniProtKB/TrEMBL;Acc:A0A3Q0KLU4]	1090.08	0.361375	0.0917089	3.94046	8.13251e-05	0.000235935
Smp_022810	Putative rab-2,4,14 [Source:UniProtKB/TrEMBL;Acc:G4VQ12]	1852.15	0.361357	0.149043	2.42452	0.0153286	0.0274675
Smp_011710	Protein AAR2 homolog [Source:UniProtKB/TrEMBL;Acc:G4VSZ6]	1993.49	0.360666	0.0555728	6.48997	8.58516e-11	5.92657e-10
Smp_077590	BUD13 homolog [Source:UniProtKB/TrEMBL;Acc:G4VL53]	562.423	0.360629	0.109032	3.30756	0.000941137	0.00222205
Smp_248080	Zinc finger protein [Source:UniProtKB/TrEMBL;Acc:A0A5K4F1K7]	1386.09	0.360489	0.123822	2.91135	0.00359869	0.00751504
Smp_316270	Major vault protein [Source:UniProtKB/TrEMBL;Acc:A0A5K4F4G0]	241.848	0.360028	0.148574	2.42322	0.0153836	0.0275602
Smp_154520	Protein FAM60A [Source:UniProtKB/TrEMBL;Acc:A0A3Q0KQE4]	563.777	0.359887	0.144196	2.49582	0.0125667	0.0230481
Smp_170570	Pre-mRNA processing protein prp39-related [Source:UniProtKB/TrEMBL;Acc:A0A3Q0KT32]	3232.87	0.359783	0.116061	3.09995	0.00193556	0.00430568
Smp_064640	tRNA selenocysteine-associated protein 1 [Source:UniProtKB/TrEMBL;Acc:G4VNR3]	1242.09	0.359546	0.0878983	4.09047	4.30496e-05	0.000132323
Smp_210250	Cdc50-related [Source:UniProtKB/TrEMBL;Acc:A0A3Q0KVC5]	914.436	0.359467	0.0958857	3.74891	0.000177606	0.000480501
Smp_070130	Putative zinc finger protein [Source:UniProtKB/TrEMBL;Acc:G4VJB8]	685.013	0.359083	0.0784151	4.57925	4.66642e-06	1.69326e-05
Smp_248070	Putative dock [Source:UniProtKB/TrEMBL;Acc:A0A5K4F4K1]	1028.48	0.358973	0.0937535	3.8289	0.000128715	0.000359908
Smp_091190	Family C78 non-peptidase homologue (C78 family) [Source:UniProtKB/TrEMBL;Acc:A0A3Q0KJ41]	2515.84	0.358425	0.0912089	3.92972	8.50445e-05	0.000246217
Smp_094360	Putative hepatitis B virus X associated protein, hbxa [Source:UniProtKB/TrEMBL;Acc:A0A3Q0KJ89]	2247.16	0.358053	0.10747	3.33165	0.00086333	0.00205221
Smp_334430	Centaurin-gamma-1A [Source:UniProtKB/TrEMBL;Acc:A0A5K4F8C0]	1748.8	0.357874	0.083925	4.26422	2.00604e-05	6.53069e-05
Smp_166980	Transcription initiation factor TFIID subunit 9B [Source:UniProtKB/TrEMBL;Acc:G4VC88]	504.408	0.357228	0.125819	2.83923	0.00452222	0.00923749
Smp_131000	Harp (Smarcal1)-related [Source:UniProtKB/TrEMBL;Acc:A0A3Q0KLV0]	678.059	0.357034	0.0950462	3.75642	0.000172359	0.00046826
Smp_050700	Putative phosphatidylethanolamine-binding protein [Source:UniProtKB/TrEMBL;Acc:A0A3Q0KFR0]	1921.99	0.357003	0.0500951	7.12651	1.02943e-12	8.69595e-12
Smp_124820	Putative chromosome region maintenance protein 1/exportin [Source:UniProtKB/TrEMBL;Acc:A0A3Q0KKU4]	6850.5	0.356869	0.0558475	6.39007	1.65813e-10	1.09873e-09
Smp_004630	Putative sugar transporter [Source:UniProtKB/TrEMBL;Acc:A0A5K4E8R7]	164.628	0.356765	0.170374	2.09401	0.0362594	0.0592274
Smp_331610		14.1906	0.356514	0.408481	0.872781	0.382783	0.458838
Smp_157860	BED-type domain-containing protein [Source:UniProtKB/TrEMBL;Acc:A0A3Q0KQX1]	598.473	0.356318	0.142253	2.50482	0.0122513	0.0225335
Smp_123570	BHLH domain-containing protein [Source:UniProtKB/TrEMBL;Acc:A0A3Q0KKM5]	1077.42	0.356191	0.0845627	4.21215	2.52955e-05	8.08803e-05
Smp_344090	Rad21_Rec8 domain-containing protein [Source:UniProtKB/TrEMBL;Acc:A0A5K4FFF0]	2470.59	0.355674	0.0472066	7.53442	4.90524e-14	4.61754e-13
Smp_148230	Putative pre-mRNA-splicing factor CLF1 [Source:UniProtKB/TrEMBL;Acc:A0A3Q0KPC3]	1754.78	0.355236	0.119287	2.97799	0.00290148	0.00619266
Smp_196260	TNase-like domain-containing protein [Source:UniProtKB/TrEMBL;Acc:A0A3Q0KUE7]	970.007	0.355207	0.0730428	4.863	1.15617e-06	4.6192e-06
Smp_028690	Transporter [Source:UniProtKB/TrEMBL;Acc:A0A5K4EBM3]	1240.06	0.354902	0.0857734	4.13767	3.50847e-05	0.000109845
Smp_000790	Actin binding LIM protein family member 2-related [Source:UniProtKB/TrEMBL;Acc:A0A5K4E8J8]	1195.51	0.354776	0.0537414	6.60155	4.06881e-11	2.89422e-10
Smp_136780	Ubiquitin-like domain-containing protein [Source:UniProtKB/TrEMBL;Acc:A0A5K4ENI8]	1129.51	0.354745	0.0538043	6.59324	4.30326e-11	3.05325e-10
Smp_080850	OCRE domain-containing protein [Source:UniProtKB/TrEMBL;Acc:G4VLZ3]	1421.04	0.354146	0.11493	3.08141	0.00206026	0.0045542
Smp_138920	Putative cop9 signalosome complex subunit [Source:UniProtKB/TrEMBL;Acc:A0A3Q0KN54]	2014.06	0.35405	0.0490848	7.21303	5.47205e-13	4.7462e-12
Smp_176620	Serine/threonine kinase [Source:UniProtKB/TrEMBL;Acc:A0A3Q0KTM2]	1581.63	0.354024	0.087203	4.05977	4.91215e-05	0.000149405
Smp_308980	PAX-interacting protein 1 [Source:UniProtKB/TrEMBL;Acc:A0A5K4F6E2]	1000.1	0.35394	0.11545	3.06574	0.00217133	0.0047734
Smp_123520	tRNA (uracil(54)-C(5))-methyltransferase [Source:UniProtKB/TrEMBL;Acc:A0A3Q0KKK4]	458.715	0.353689	0.0793993	4.45456	8.40657e-06	2.90641e-05
Smp_026390	Putative arsenite inducuble rna associated protein aip-1 [Source:UniProtKB/TrEMBL;Acc:A0A3Q0KDK8]	476.3	0.35338	0.087907	4.01993	5.82162e-05	0.000173926
Smp_156670	DNA-directed RNA polymerase subunit [Source:UniProtKB/TrEMBL;Acc:A0A3Q0KQP2]	4531.7	0.353259	0.120625	2.92856	0.00340534	0.007161
Smp_155510	Store-operated calcium entry-associated regulatory factor [Source:UniProtKB/TrEMBL;Acc:A0A3Q0KQE7]	1588.36	0.353256	0.10677	3.30858	0.0009377	0.00221461
Smp_055400	Putative tubulin-specific chaperone B (Tubulin folding cofactor B) [Source:UniProtKB/TrEMBL;Acc:G4V5V7]	1091.86	0.353253	0.0724906	4.87309	1.09865e-06	4.41242e-06
Smp_147670	Putative sorbin [Source:UniProtKB/TrEMBL;Acc:A0A5K4ESC0]	2029.3	0.353232	0.135431	2.60821	0.00910175	0.0172181
Smp_136740	Putative torsin A [Source:UniProtKB/TrEMBL;Acc:A0A3Q0KMN1]	979.999	0.353176	0.142867	2.47206	0.0134337	0.0244306
Smp_309000	PAX-interacting protein 1 [Source:UniProtKB/TrEMBL;Acc:A0A5K4F3C0]	66.2593	0.353139	0.304228	1.16077	0.245735	0.314717
Smp_057430	ANK_REP_REGION domain-containing protein [Source:UniProtKB/TrEMBL;Acc:A0A3Q0KGA3]	847.372	0.352681	0.176968	1.9929	0.0462719	0.0733211
Smp_152940	Putative otopetrin [Source:UniProtKB/TrEMBL;Acc:A0A3Q0KQ04]	780.558	0.352597	0.0928448	3.79771	0.00014604	0.000402734
Smp_098760	Transducin beta-like [Source:UniProtKB/TrEMBL;Acc:G4M196]	3552.22	0.352461	0.0856767	4.11385	3.89109e-05	0.000120569
Smp_131360	RNA helicase [Source:UniProtKB/TrEMBL;Acc:A0A5K4ELX9]	955.304	0.352192	0.0651244	5.40799	6.3737e-08	3.05017e-07
Smp_144560	Putative nucleobindin [Source:UniProtKB/TrEMBL;Acc:A0A3Q0KNY1]	905.045	0.352082	0.0960161	3.66691	0.000245503	0.000645326
Smp_047720	VEFS-Box domain-containing protein [Source:UniProtKB/TrEMBL;Acc:A0A3Q0KFJ5]	683.355	0.351702	0.0747526	4.70487	2.54022e-06	9.6673e-06
Smp_172510	DNAj-related [Source:UniProtKB/TrEMBL;Acc:A0A3Q0KTE2]	1000.48	0.351664	0.0687447	5.1155	3.12904e-07	1.3704e-06
Smp_302930	Pericentrin, putative [Source:UniProtKB/TrEMBL;Acc:A0A5K4F3S4]	2891.32	0.351408	0.0665568	5.27982	1.29312e-07	5.91884e-07
Smp_155560	Serpin, putative [Source:UniProtKB/TrEMBL;Acc:A0A3Q0KQJ9]	2799.75	0.35135	0.0853331	4.1174	3.83175e-05	0.000118818
Smp_340990		718.62	0.351054	0.0705094	4.97882	6.39716e-07	2.67512e-06
Smp_202620	Smp_202620 [Source:UniProtKB/TrEMBL;Acc:G4VHH7]	39.9259	0.350906	0.236605	1.48309	0.138051	0.191386
Smp_146160	Fanconi anemia group D2 protein [Source:UniProtKB/TrEMBL;Acc:A0A3Q0KP45]	1092.48	0.350483	0.153695	2.28039	0.0225846	0.0388655
Smp_127430	Smp_127430 [Source:UniProtKB/TrEMBL;Acc:A0A3Q0KL71]	994.301	0.350424	0.189865	1.84565	0.0649427	0.0989927
Smp_174310	Cation-transporting ATPase 13A3 [Source:UniProtKB/TrEMBL;Acc:A0A5K4EX77]	1757.33	0.350312	0.0906925	3.86263	0.000112173	0.000317981
Smp_333240	Riboflavin transporter [Source:UniProtKB/TrEMBL;Acc:A0A5K4FAT2]	258.749	0.350255	0.191471	1.82928	0.067357	0.102102
Smp_147470	Putative leucine-rich transmembrane proteins [Source:UniProtKB/TrEMBL;Acc:A0A3Q0KPC2]	3371.56	0.350062	0.111487	3.13994	0.00168985	0.00380635
Smp_093950	Deubiquitinating enzyme A [Source:UniProtKB/TrEMBL;Acc:G4VB33]	4235.57	0.35002	0.0783396	4.46798	7.89609e-06	2.74344e-05
Smp_311940	SOCS box domain-containing protein [Source:UniProtKB/TrEMBL;Acc:A0A5K4F3S5]	671.946	0.349524	0.0956125	3.65563	0.000256551	0.00067308
Smp_042770	Rab-GAP TBC domain-containing protein [Source:UniProtKB/TrEMBL;Acc:A0A3Q0KF20]	412.4	0.349521	0.0761299	4.59111	4.40892e-06	1.61163e-05
Smp_083180	PINc domain-containing protein [Source:UniProtKB/TrEMBL;Acc:G4V7F1]	1314.96	0.349475	0.0736632	4.74422	2.0931e-06	8.03833e-06
Smp_148480	Putative cleavage and polyadenylation specificity factor cpsf [Source:UniProtKB/TrEMBL;Acc:G4VC18]	1821.26	0.348652	0.0781445	4.46163	8.13372e-06	2.82011e-05
Smp_168340	SANT domain-containing protein [Source:UniProtKB/TrEMBL;Acc:A0A3Q0KSR7]	1364.5	0.348528	0.0971432	3.58777	0.000333513	0.000854011
Smp_326790	MEG 1 [Source:UniProtKB/TrEMBL;Acc:A0A5K4F8B3]	383.753	0.348448	0.0830292	4.19669	2.70843e-05	8.62467e-05
Smp_316440	Putative rRNA methyltransferase [Source:UniProtKB/TrEMBL;Acc:A0A3Q0KF87]	2000.57	0.348305	0.0980492	3.55235	0.000381808	0.000969718
Smp_123450	CST complex subunit CTC1 [Source:UniProtKB/TrEMBL;Acc:A0A5K4EL08]	1756.4	0.348303	0.0555543	6.2696	3.61983e-10	2.2802e-09
Smp_040100	WD_REPEATS_REGION domain-containing protein [Source:UniProtKB/TrEMBL;Acc:A0A3Q0KES1]	930.486	0.34781	0.130758	2.65995	0.00781515	0.0150823
Smp_039870	Putative vasodilator-stimulated phosphoprotein [Source:UniProtKB/TrEMBL;Acc:A0A3Q0KER6]	1960.55	0.347601	0.0650732	5.34169	9.20827e-08	4.31084e-07
Smp_247420	Putative dead box ATP-dependent RNA helicase [Source:UniProtKB/TrEMBL;Acc:A0A5K4F2G7]	933.012	0.34758	0.0553606	6.27847	3.41914e-10	2.16348e-09
Smp_127050	Putative dna repair protein RAD50 [Source:UniProtKB/TrEMBL;Acc:A0A3Q0KL19]	1075.2	0.347244	0.0923187	3.76136	0.000168994	0.000460604
Smp_312990	Kinesin motor domain-containing protein [Source:UniProtKB/TrEMBL;Acc:A0A5K4F717]	3189.93	0.3471	0.0460539	7.53682	4.81554e-14	4.5518e-13
Smp_049580	Putative zinc finger protein [Source:UniProtKB/TrEMBL;Acc:A0A3Q0KFP1]	3504.6	0.346846	0.127123	2.72844	0.00636355	0.0125454
Smp_053610	serine--tRNA ligase [Source:UniProtKB/TrEMBL;Acc:G4VIZ9]	5953.76	0.346809	0.0650063	5.33501	9.55417e-08	4.47029e-07
Smp_045980	Putative cc2d1b protein [Source:UniProtKB/TrEMBL;Acc:G4VPR4]	1760.1	0.346519	0.0638379	5.4281	5.69581e-08	2.74115e-07
Smp_064650	Putative rest corepressor (Corest) protein [Source:UniProtKB/TrEMBL;Acc:A0A3Q0KGZ1]	1364.37	0.346308	0.0908861	3.81035	0.000138771	0.000384956
Smp_328410	PSP domain-containing protein [Source:UniProtKB/TrEMBL;Acc:A0A5K4F736]	391.142	0.346286	0.104093	3.32668	0.000878859	0.00208441
Smp_325650	LanC-like protein 3 [Source:UniProtKB/TrEMBL;Acc:A0A5K4F8M4]	860.304	0.346241	0.0660655	5.24088	1.59813e-07	7.20915e-07
Smp_169640	Nup54 domain-containing protein [Source:UniProtKB/TrEMBL;Acc:A0A3Q0KSX5]	990.874	0.346189	0.0757866	4.56794	4.92539e-06	1.77652e-05
Smp_130340	Phosphatidylinositol 4-kinase [Source:UniProtKB/TrEMBL;Acc:A0A3Q0KLQ7]	1292.68	0.345901	0.105411	3.28144	0.00103278	0.00241613
Smp_244340	C2H2-type domain-containing protein [Source:UniProtKB/TrEMBL;Acc:A0A5K4F362]	216.88	0.345878	0.122379	2.82628	0.00470915	0.00957751
Smp_213560	RNA exonuclease 4 [Source:UniProtKB/TrEMBL;Acc:A0A5K4EZK0]	421.673	0.345848	0.119297	2.89905	0.00374295	0.00779118
Smp_341180	GatA-binding transcription factor [Source:UniProtKB/TrEMBL;Acc:A0A5K4FEB0]	3095.94	0.345429	0.06804	5.07685	3.83734e-07	1.65936e-06
Smp_053510	Aspartate--tRNA ligase, cytoplasmic [Source:UniProtKB/TrEMBL;Acc:G4VJ11]	2828.52	0.345365	0.110501	3.12545	0.00177531	0.00398073
Smp_347690	Neuron navigator 2 [Source:UniProtKB/TrEMBL;Acc:A0A5K4FD12]	1900.23	0.345358	0.0862229	4.0054	6.19116e-05	0.000183987
Smp_005500	Polypeptide N-acetylgalactosaminyltransferase [Source:UniProtKB/TrEMBL;Acc:A0A3Q0KBU6]	1265.32	0.345229	0.0636492	5.42393	5.83021e-08	2.80263e-07
Smp_039650	Cell polarity protein [Source:UniProtKB/TrEMBL;Acc:A0A3Q0KEQ5]	981.42	0.345151	0.150427	2.29448	0.0217631	0.0375822
Smp_346350	26S proteasome non-ATPase regulatory subunit 1 [Source:UniProtKB/TrEMBL;Acc:A0A5K4FCI3]	7044.37	0.344935	0.0460541	7.48978	6.89868e-14	6.38469e-13
Smp_148760	Integrator complex subunit 2 [Source:UniProtKB/TrEMBL;Acc:A0A3Q0KPJ6]	716.223	0.34454	0.104363	3.30135	0.000962204	0.00226486
Smp_169140	Chromatin assembly factor 1 subunit A [Source:UniProtKB/TrEMBL;Acc:A0A3Q0KSK1]	1407.59	0.344508	0.063629	5.41433	6.15199e-08	2.95225e-07
Smp_156950	Putative partner of ralbp-1 [Source:UniProtKB/TrEMBL;Acc:A0A3Q0KQQ7]	600.699	0.344105	0.106588	3.22837	0.00124498	0.00287345
Smp_091390	Btz domain-containing protein [Source:UniProtKB/TrEMBL;Acc:A0A3Q0KJ22]	1776.75	0.34405	0.0550523	6.24952	4.1172e-10	2.57807e-09
Smp_019980	Putative vacuole membrane protein [Source:UniProtKB/TrEMBL;Acc:G4V8G5]	2387.26	0.343774	0.0717199	4.79329	1.64071e-06	6.4032e-06
Smp_010800	Trimethylguanosine synthase [Source:UniProtKB/TrEMBL;Acc:G4VMQ5]	253.628	0.343514	0.131442	2.61343	0.00896376	0.0169876
Smp_167200	Putative ATPase [Source:UniProtKB/TrEMBL;Acc:A0A3Q0KS56]	1158.17	0.343262	0.0638867	5.37298	7.74444e-08	3.65194e-07
Smp_130910		1375.46	0.342975	0.071447	4.80042	1.58335e-06	6.1879e-06
Smp_342930	RING-type domain-containing protein [Source:UniProtKB/TrEMBL;Acc:A0A5K4FDK4]	1727.45	0.342865	0.0563663	6.0828	1.18103e-09	7.06941e-09
Smp_197690	Calmodulin-related [Source:UniProtKB/TrEMBL;Acc:A0A3Q0KUY3]	555.359	0.34254	0.0923081	3.71084	0.000206575	0.000550387
Smp_126800	Putative mkiaa1688 protein [Source:UniProtKB/TrEMBL;Acc:A0A3Q0KL41]	1362.65	0.342515	0.0756185	4.52951	5.91209e-06	2.10714e-05
Smp_063670	Asp_protease domain-containing protein [Source:UniProtKB/TrEMBL;Acc:A0A5K4EFZ3]	1392.66	0.342503	0.064301	5.32655	1.00095e-07	4.65489e-07
Smp_104110	Putative rho GTPase [Source:UniProtKB/TrEMBL;Acc:G4VAJ6]	1105.05	0.342437	0.114859	2.98136	0.00286969	0.00613571
Smp_302480	Solanesyl diphosphate synthase 3, chloroplastic/mitochondrial [Source:UniProtKB/TrEMBL;Acc:A0A5K4F3P6]	177.129	0.342133	0.126607	2.70234	0.00688543	0.0134764
Smp_349440		89.6179	0.341975	0.233829	1.4625	0.143604	0.197943
Smp_009340	KRR1 small subunit processome component [Source:UniProtKB/TrEMBL;Acc:A0A3Q0KC66]	886.286	0.341816	0.0858412	3.98195	6.8351e-05	0.0002017
Smp_153870	Protein kinase [Source:UniProtKB/TrEMBL;Acc:A0A3Q0KQ61]	2984.07	0.341739	0.101573	3.36446	0.000766941	0.00183499
Smp_143930	Putative sh3 and multiple ankyrin repeat domains protein 1,2 (Shank1,2) [Source:UniProtKB/TrEMBL;Acc:A0A3Q0KNY7]	600.596	0.341393	0.119068	2.86722	0.004141	0.00853955
Smp_085290	Tropomyosin, putative [Source:UniProtKB/TrEMBL;Acc:G4LV43]	3311.07	0.341279	0.0620123	5.50342	3.72502e-08	1.83893e-07
Smp_055920	Putative ubiquitin conjugating enzyme E2 [Source:UniProtKB/TrEMBL;Acc:G4VB87]	1238.3	0.341213	0.0537442	6.34884	2.16946e-10	1.41528e-09
Smp_126720	Pre-mRNA-splicing factor ISY1-like protein [Source:UniProtKB/TrEMBL;Acc:A0A5K4EKT6]	2010.49	0.341144	0.0910942	3.74496	0.000180421	0.000487647
Smp_052710	Ribosomal_S10 domain-containing protein [Source:UniProtKB/TrEMBL;Acc:G4VAL9]	1270.04	0.341082	0.0848281	4.02086	5.7985e-05	0.00017342
Smp_096780	GDT1 family protein [Source:UniProtKB/TrEMBL;Acc:G4VJD3]	1048.9	0.341073	0.109065	3.12724	0.00176454	0.00395869
Smp_087340	mRNA export factor GLE1 [Source:UniProtKB/TrEMBL;Acc:G4VJF6]	598.942	0.341068	0.0991642	3.43942	0.000582958	0.00142259
Smp_132260	non-specific serine/threonine protein kinase [Source:UniProtKB/TrEMBL;Acc:A0A3Q0KM04]	1816.83	0.340983	0.0746217	4.56949	4.88904e-06	1.76592e-05
Smp_347770	EGF-like domain-containing protein [Source:UniProtKB/TrEMBL;Acc:A0A5K4FEL8]	38.8659	0.340952	0.215894	1.57925	0.114278	0.162083
Smp_327810	Saposin B-type domain-containing protein [Source:UniProtKB/TrEMBL;Acc:A0A5K4F928]	69.4317	0.340784	0.249184	1.3676	0.171438	0.230499
Smp_163000	Enhancer of mRNA-decapping protein 4 [Source:UniProtKB/TrEMBL;Acc:A0A3Q0KRM3]	860.021	0.340701	0.0916128	3.71892	0.000200077	0.000534765
Smp_210980	TPR_REGION domain-containing protein [Source:UniProtKB/TrEMBL;Acc:A0A3Q0KV80]	761.477	0.34036	0.0983656	3.46016	0.00053986	0.00132595
Smp_142110	RUS1 family protein C16orf58 homolog [Source:UniProtKB/TrEMBL;Acc:A0A3Q0KNH4]	79.7691	0.340298	0.149116	2.2821	0.0224835	0.0387073
Smp_089930	Phosphatase 2a regulatory subunit-related [Source:UniProtKB/TrEMBL;Acc:A0A5K4EIP9]	3143.68	0.340265	0.112065	3.03631	0.00239493	0.00522001
Smp_061950	Putative u3 small nucleolar ribonucleoprotein [Source:UniProtKB/TrEMBL;Acc:A0A3Q0KGQ5]	1009.79	0.340063	0.0740344	4.59331	4.36271e-06	1.59612e-05
Smp_343320	G-patch domain-containing protein [Source:UniProtKB/TrEMBL;Acc:A0A5K4FBA5]	2256.62	0.339812	0.0864351	3.93141	8.44484e-05	0.000244659
Smp_332830	28S ribosomal protein S5, putative [Source:UniProtKB/TrEMBL;Acc:A0A5K4FAM5]	990.21	0.339754	0.0525462	6.46581	1.00755e-10	6.8765e-10
Smp_344980	Myotubularin-related protein 13 [Source:UniProtKB/TrEMBL;Acc:A0A5K4FDF5]	2507.63	0.339641	0.081641	4.16018	3.17998e-05	0.0001003
Smp_211150	ATP-dependent RNA helicase, putative [Source:UniProtKB/TrEMBL;Acc:A0A3Q0KVH5]	2308.52	0.339567	0.117861	2.88108	0.0039632	0.00819899
Smp_267230	SMN domain-containing protein [Source:UniProtKB/TrEMBL;Acc:A0A5K4F4T7]	395.763	0.339288	0.13138	2.5825	0.00980879	0.0184561
Smp_343960	Cyclic nucleotide-binding domain-containing protein [Source:UniProtKB/TrEMBL;Acc:A0A5K4FD13]	14.9426	0.339206	0.466793	0.726673	0.467427	0.543738
Smp_170020	Putative neuropeptide receptor [Source:UniProtKB/TrEMBL;Acc:A0A5K4EXN7]	307.057	0.339174	0.150835	2.24864	0.0245357	0.0418553
Smp_078610	Putative rna binding motif protein 25 [Source:UniProtKB/TrEMBL;Acc:A0A3Q0KI63]	5385.77	0.338945	0.0906551	3.73885	0.000184867	0.000498861
Smp_084060	DUF4203 domain-containing protein [Source:UniProtKB/TrEMBL;Acc:G4VRF4]	1124.73	0.338897	0.0986184	3.43645	0.000589385	0.00143587
Smp_166370	GRIP domain-containing protein [Source:UniProtKB/TrEMBL;Acc:A0A3Q0KS11]	929.311	0.338707	0.0831211	4.07486	4.6042e-05	0.000140699
Smp_140440	Vacuolar fusion protein MON1 homolog [Source:UniProtKB/TrEMBL;Acc:G4LVD9]	1554.79	0.338628	0.130295	2.59894	0.00935114	0.0176502
Smp_091380	Flocculation protein FLO11-like [Source:UniProtKB/TrEMBL;Acc:G4V9D6]	3024.16	0.338271	0.0838734	4.03312	5.5042e-05	0.000165381
Smp_001780	MFS_1_like domain-containing protein [Source:UniProtKB/TrEMBL;Acc:A0A5K4E8E8]	410.218	0.337855	0.129237	2.61422	0.00894308	0.0169598
Smp_329490	Ovule protein [Source:UniProtKB/TrEMBL;Acc:A0A5K4F8Y0]	15.3614	0.337736	0.387339	0.871939	0.383242	0.459257
Smp_210090	Adapter-related protein complex 3, beta subunit [Source:UniProtKB/TrEMBL;Acc:A0A3Q0KV52]	755.376	0.33749	0.111576	3.02476	0.00248827	0.00540248
Smp_246380	C-type LECtin [Source:UniProtKB/TrEMBL;Acc:A0A5K4F2G1]	98.7822	0.337275	0.269316	1.25234	0.210446	0.275899
Smp_139470	Tensin-related [Source:UniProtKB/TrEMBL;Acc:A0A3Q0KN35]	1616.62	0.337266	0.0666226	5.06234	4.14141e-07	1.78318e-06
Smp_094920	Queuosine salvage protein [Source:UniProtKB/TrEMBL;Acc:A0A3Q0KJA5]	1111.03	0.3368	0.0839154	4.01357	5.98085e-05	0.00017843
Smp_062260	uridine/cytidine kinase [Source:UniProtKB/TrEMBL;Acc:G4LVP0]	2086.02	0.336357	0.0600984	5.59677	2.1838e-08	1.10728e-07
Smp_059360	Pre-mRNA-splicing factor 18 [Source:UniProtKB/TrEMBL;Acc:C4QDD1]	2185.13	0.336352	0.112288	2.99543	0.00274055	0.00588348
Smp_136990	Putative dynactin subunit 3 (Dynactin light chain p24) [Source:UniProtKB/TrEMBL;Acc:A0A3Q0KML8]	670.143	0.335713	0.127115	2.64102	0.00826576	0.0158502
Smp_138230	DM domain-containing protein [Source:UniProtKB/TrEMBL;Acc:A0A3Q0KMV5]	80.6983	0.335233	0.149521	2.24204	0.0249587	0.0424994
Smp_061840	RAD50-interacting protein 1 [Source:UniProtKB/TrEMBL;Acc:A0A3Q0KGQ6]	2334.52	0.335174	0.0676035	4.95794	7.12438e-07	2.9572e-06
Smp_119310	Putative 26s protease regulatory subunit [Source:UniProtKB/TrEMBL;Acc:A0A3Q0KKA3]	6965.66	0.334994	0.0504335	6.64229	3.08855e-11	2.22323e-10
Smp_152000	Ubiquitin carboxyl-terminal hydrolase [Source:UniProtKB/TrEMBL;Acc:A0A3Q0KQ07]	1282.94	0.334911	0.0612311	5.46963	4.50987e-08	2.19804e-07
Smp_049630	Ing-related [Source:UniProtKB/TrEMBL;Acc:A0A3Q0KFN1]	2340.61	0.334761	0.0951452	3.51842	0.000434128	0.00108654
Smp_203630	RRM domain-containing protein [Source:UniProtKB/TrEMBL;Acc:A0A5K4EZS2]	6340.24	0.333884	0.081986	4.07246	4.65202e-05	0.000141954
Smp_335660		723.134	0.333781	0.0699288	4.77316	1.81356e-06	7.04237e-06
Smp_242430	RING-type domain-containing protein [Source:UniProtKB/TrEMBL;Acc:A0A5K4EZW1]	750.033	0.333647	0.0708258	4.71081	2.46733e-06	9.41541e-06
Smp_176270	Putative syntaxin [Source:UniProtKB/TrEMBL;Acc:A0A3Q0KTH8]	768.873	0.332332	0.091687	3.62464	0.000289364	0.000753098
Smp_307060	Histone-lysine N-methyltransferase NSD3 [Source:UniProtKB/TrEMBL;Acc:A0A5K4F612]	1123.37	0.332252	0.0782477	4.24615	2.17471e-05	7.03626e-05
Smp_018930		226.5	0.332044	0.141368	2.34879	0.0188344	0.0330879
Smp_176840	Putative hypoxia associated factor [Source:UniProtKB/TrEMBL;Acc:A0A3Q0KU25]	1947.42	0.331811	0.102243	3.2453	0.00117325	0.00271683
Smp_247160	MFS domain-containing protein [Source:UniProtKB/TrEMBL;Acc:A0A5K4F490]	647.14	0.331807	0.099871	3.32235	0.000892618	0.00211526
Smp_315360	Growth arrest-specific protein 2-like [Source:UniProtKB/TrEMBL;Acc:A0A5K4F458]	429.158	0.331632	0.101271	3.2747	0.00105774	0.00246836
Smp_023470	Kynureninase [Source:UniProtKB/TrEMBL;Acc:A0A3Q0KDC9]	125.411	0.331623	0.12609	2.63005	0.00853734	0.0163079
Smp_176340	CCAAT-binding transcription factor, putative [Source:UniProtKB/TrEMBL;Acc:A0A3Q0KTK8]	1462.88	0.331367	0.111521	2.97134	0.00296502	0.00631548
Smp_162810	Dentin phosphoryn, putative [Source:UniProtKB/TrEMBL;Acc:A0A3Q0KRM2]	94.1537	0.331182	0.181645	1.82324	0.0682672	0.103315
Smp_247020	KH domain-containing protein [Source:UniProtKB/TrEMBL;Acc:A0A5K4F190]	949.23	0.331141	0.075164	4.40558	1.05503e-05	3.59446e-05
Smp_126080	Putative beta-arrestin 1 [Source:UniProtKB/TrEMBL;Acc:G4VB17]	882.405	0.331075	0.0508251	6.514	7.3176e-11	5.09329e-10
Smp_068270	Putative heat shock transcription factor [Source:UniProtKB/TrEMBL;Acc:G4VTC5]	4882.07	0.331052	0.0931159	3.55527	0.000377598	0.000959895
Smp_330470	AF4/FMR2 family member lilli [Source:UniProtKB/TrEMBL;Acc:A0A5K4F7N1]	41.0562	0.330979	0.323682	1.02254	0.306525	0.380479
Smp_142850	Putative smap1 [Source:UniProtKB/TrEMBL;Acc:A0A3Q0KNL1]	2617.67	0.330954	0.123409	2.68175	0.00732371	0.0142383
Smp_341330	RPN13_C domain-containing protein [Source:UniProtKB/TrEMBL;Acc:A0A5K4FC42]	4225.1	0.330876	0.0719079	4.60139	4.19684e-06	1.54147e-05
Smp_127490	DNA helicase [Source:UniProtKB/TrEMBL;Acc:A0A3Q0KL43]	814.367	0.330766	0.0747437	4.42534	9.62925e-06	3.29799e-05
Smp_084610	Fas-associated factor-related [Source:UniProtKB/TrEMBL;Acc:G4V6D7]	1913.88	0.330416	0.0630638	5.23939	1.6111e-07	7.25985e-07
Smp_145420	Putative plexin [Source:UniProtKB/TrEMBL;Acc:A0A3Q0KP05]	2287.98	0.330036	0.128451	2.56935	0.0101889	0.0190988
Smp_349920		702.426	0.329671	0.118832	2.77426	0.00553267	0.0110627
Smp_341450	5-formyltetrahydrofolate cyclo-ligase [Source:UniProtKB/TrEMBL;Acc:A0A5K4FC53]	290.171	0.329596	0.105769	3.11617	0.00183217	0.00409733
Smp_211130	HTH psq-type domain-containing protein [Source:UniProtKB/TrEMBL;Acc:A0A3Q0KV91]	585.123	0.329436	0.0626952	5.25456	1.48381e-07	6.72223e-07
Smp_047090	Elongator complex protein 6 [Source:UniProtKB/TrEMBL;Acc:A0A5K4EEM8]	973.326	0.329333	0.0941698	3.49722	0.000470131	0.0011697
Smp_244950	Dehydrogenase/reductase SDR family member 1 [Source:UniProtKB/TrEMBL;Acc:A0A5K4F1L1]	2607.57	0.328891	0.0525102	6.26338	3.76715e-10	2.36945e-09
Smp_345910	DUF4802 domain-containing protein [Source:UniProtKB/TrEMBL;Acc:A0A5K4FEZ5]	217.912	0.328536	0.163608	2.00807	0.044636	0.0711573
Smp_213610	Rap-GAP domain-containing protein [Source:UniProtKB/TrEMBL;Acc:A0A5K4F0H7]	1560.27	0.328298	0.131812	2.49066	0.0127507	0.0233499
Smp_181120	Putative amyloid binding protein [Source:UniProtKB/TrEMBL;Acc:A0A5K4EYD4]	1610.62	0.328167	0.0757541	4.33201	1.47756e-05	4.92248e-05
Smp_247440	Origin recognition complex subunit 2 [Source:UniProtKB/TrEMBL;Acc:A0A5K4F145]	208.818	0.327825	0.129102	2.53927	0.0111085	0.0206024
Smp_196040	Putative shc transforming protein [Source:UniProtKB/TrEMBL;Acc:A0A3Q0KUT9]	2727.03	0.327639	0.0633514	5.17177	2.31892e-07	1.02789e-06
Smp_150960	MAU2 chromatid cohesion factor homolog [Source:UniProtKB/TrEMBL;Acc:A0A3Q0KPR1]	977.173	0.327555	0.128045	2.55812	0.0105241	0.0196614
Smp_031000	Putative cullin [Source:UniProtKB/TrEMBL;Acc:G4VPI9]	2727.54	0.327219	0.100607	3.25245	0.00114413	0.00265524
Smp_310820	EF-hand domain-containing protein [Source:UniProtKB/TrEMBL;Acc:A0A5K4F6Q1]	216.478	0.326835	0.27156	1.20355	0.228764	0.296044
Smp_141240	Putative rna binding motif protein [Source:UniProtKB/TrEMBL;Acc:A0A5K4EQ51]	694.373	0.326816	0.0993548	3.28938	0.00100407	0.00235354
Smp_167500	exodeoxyribonuclease III [Source:UniProtKB/TrEMBL;Acc:A0A3Q0KSC5]	2094.68	0.326809	0.0497964	6.56292	5.27644e-11	3.72179e-10
Smp_343130	Proto-oncogene tyrosine-protein kinase receptor Ret [Source:UniProtKB/TrEMBL;Acc:A0A5K4FCQ2]	554.6	0.326707	0.138976	2.35081	0.0187324	0.0329362
Smp_169950	non-specific serine/threonine protein kinase [Source:UniProtKB/TrEMBL;Acc:A0A3Q0KSZ5]	1725.36	0.326345	0.0637992	5.11518	3.13436e-07	1.37202e-06
Smp_029360	Amino acid transporter, putative [Source:UniProtKB/TrEMBL;Acc:A0A3Q0KDV1]	977.563	0.325413	0.101746	3.19828	0.00138249	0.00316628
Smp_347490		10.4929	0.32533	0.409325	0.794795	0.426733	0.502461
Smp_141630	Splicing factor 3b, subunit 1-related [Source:UniProtKB/TrEMBL;Acc:A0A3Q0KNI0]	9014.51	0.325274	0.0805124	4.04005	5.34403e-05	0.000161086
Smp_345140	Fmp27_GFWDK domain-containing protein [Source:UniProtKB/TrEMBL;Acc:A0A5K4FEL3]	1228.65	0.324958	0.171146	1.89872	0.0576014	0.0890616
Smp_304370	non-specific serine/threonine protein kinase [Source:UniProtKB/TrEMBL;Acc:A0A5K4F2H9]	3241.74	0.32488	0.0654975	4.96018	7.04271e-07	2.92474e-06
Smp_054790	Putative microtubule associated protein xmap215 [Source:UniProtKB/TrEMBL;Acc:A0A3Q0KG40]	3386.55	0.324835	0.0636142	5.10634	3.28466e-07	1.43111e-06
Smp_028870	Saposin B-type domain-containing protein [Source:UniProtKB/TrEMBL;Acc:A0A3Q0KDS9]	5741.18	0.324825	0.208728	1.55621	0.119657	0.168662
Smp_162640	Transmembrane protein [Source:UniProtKB/TrEMBL;Acc:A0A3Q0KRF7]	399.97	0.324386	0.127956	2.53514	0.0112403	0.0208285
Smp_123340	DUF5577 domain-containing protein [Source:UniProtKB/TrEMBL;Acc:A0A3Q0KKK7]	910.682	0.323687	0.117301	2.75946	0.00578963	0.0115245
Smp_161290	Xap-5 protein-related [Source:UniProtKB/TrEMBL;Acc:A0A3Q0KRN7]	1290.82	0.323626	0.0840793	3.84906	0.000118573	0.000334659
Smp_045760	tRNA (guanine(37)-N1)-methyltransferase [Source:UniProtKB/TrEMBL;Acc:G4VPP1]	680.752	0.323458	0.070431	4.59255	4.37855e-06	1.60122e-05
Smp_018400	WD_REPEATS_REGION domain-containing protein [Source:UniProtKB/TrEMBL;Acc:G4VGP3]	735.068	0.323039	0.0885213	3.64928	0.000262973	0.000688753
Smp_345300	Mannosyltransferase [Source:UniProtKB/TrEMBL;Acc:A0A5K4FC45]	395.798	0.322868	0.0779059	4.14434	3.40793e-05	0.000106856
Smp_313320	Mediator complex subunit 28 [Source:UniProtKB/TrEMBL;Acc:A0A5K4F5B7]	820.751	0.322735	0.0629596	5.12607	2.95859e-07	1.29958e-06
Smp_126170	FYVE-type domain-containing protein [Source:UniProtKB/TrEMBL;Acc:A0A3Q0KKX5]	1809.6	0.322495	0.0798569	4.03841	5.38146e-05	0.000162098
Smp_302140	BEN domain-containing protein [Source:UniProtKB/TrEMBL;Acc:A0A5K4F236]	89.95	0.322286	0.212877	1.51395	0.130038	0.181411
Smp_064390	Protein TSSC4 [Source:UniProtKB/TrEMBL;Acc:A0A3Q0KGV3]	1217.27	0.321935	0.0781434	4.1198	3.79203e-05	0.000117716
Smp_340590	Phosphatidylinositol transfer protein [Source:UniProtKB/TrEMBL;Acc:A0A5K4FAB3]	1557.64	0.321892	0.100166	3.21358	0.00131091	0.00301407
Smp_162250	Rpgr-interacting protein 1 related [Source:UniProtKB/TrEMBL;Acc:A0A3Q0KRJ3]	169.124	0.321855	0.166453	1.93361	0.0531606	0.0829724
Smp_054350	Putative forkhead protein/ forkhead protein domain [Source:UniProtKB/TrEMBL;Acc:A0A3Q0KG12]	601.612	0.321719	0.226422	1.42088	0.155351	0.211709
Smp_328010		25.3728	0.321597	0.484169	0.664226	0.506546	0.582327
Smp_147150	Putative heterogeneous nuclear ribonucleoprotein C (C1/C2) [Source:UniProtKB/TrEMBL;Acc:G4VLW3]	1519.6	0.321571	0.115014	2.79594	0.00517487	0.010424
Smp_054320	Stork_head domain-containing protein [Source:UniProtKB/TrEMBL;Acc:A0A3Q0KG27]	602.639	0.321547	0.0626274	5.13429	2.83204e-07	1.24616e-06
Smp_060700	AP complex subunit sigma [Source:UniProtKB/TrEMBL;Acc:A0A5K4EEX2]	541.689	0.320816	0.0836959	3.83311	0.000126532	0.000354745
Smp_246100	Guanine nucleotide-binding protein G(I) subunit alpha [Source:UniProtKB/TrEMBL;Acc:A0A5K4F0S8]	16.8292	0.32074	0.354138	0.905693	0.365098	0.441219
Smp_178750	Putative transcription initiation factor IIE, alpha subunit [Source:UniProtKB/TrEMBL;Acc:A0A3Q0KU55]	1609.64	0.320702	0.0682172	4.70119	2.5865e-06	9.83166e-06
Smp_011270	Putative sj-Ts4 protein [Source:UniProtKB/TrEMBL;Acc:A0A3Q0KCB2]	13472.7	0.32066	0.214749	1.49319	0.135389	0.187991
Smp_074370	Putative pre-mRNA splicing factor [Source:UniProtKB/TrEMBL;Acc:A0A3Q0KHT1]	1204.33	0.320611	0.0866264	3.70108	0.000214683	0.000570366
[truncated: 6,423 more rows]

## Sheet: Sheet 2 (7 week)
gene_id	Wormbase Parasite Gene description	baseMean	log2FoldChange (MCLZ vs DMSO)	lfcSE	stat	pvalue	padj
Smp_138080	MEG-3 (Grail) family [Source:UniProtKB/TrEMBL;Acc:A0A3Q0KMU6]	100.035	9.52238	0.928567	10.2549	1.12472e-24	1.29129e-23
Smp_349240		36.6921	8.65184	0.937372	9.22989	2.70907e-20	2.45619e-19
Smp_179970	Egg protein CP391S-like [Source:UniProtKB/TrEMBL;Acc:C4QPM1]	144.756	8.56921	0.73395	11.6755	1.70127e-31	2.78061e-30
Smp_350160		105.419	8.51926	0.833562	10.2203	1.60828e-24	1.83896e-23
Smp_139140	Secreted protein [Source:UniProtKB/TrEMBL;Acc:A0A3Q0KMX5]	40.0504	8.20319	0.93005	8.82016	1.14301e-18	9.31385e-18
Smp_350210		357.385	8.17711	0.415824	19.6648	4.31739e-86	5.1383e-84
Smp_194130	Egg protein CP391S-like [Source:UniProtKB/TrEMBL;Acc:A0A3Q0KUB5]	196.025	8.01665	0.543647	14.7461	3.26181e-49	1.20887e-47
Smp_138070	MEG 3.2 isoform 1; MEG 3.2 isoform 1; MEG-3 (Grail) family [Source:UniProtKB/TrEMBL;Acc:D7PD52]	159.473	7.5274	0.518364	14.5215	8.86141e-48	3.04386e-46
Smp_350220		53.6628	7.11879	0.749603	9.49675	2.16551e-21	2.1057e-20
Smp_138060	MEG-3 (Grail) family [Source:UniProtKB/TrEMBL;Acc:A0A3Q0KMS0]	25.432	6.97126	0.907545	7.68145	1.57303e-14	9.27571e-14
Smp_349190		31.7322	6.78843	0.849992	7.98646	1.38868e-15	8.90994e-15
Smp_349090		9.06582	6.62923	0.981649	6.75316	1.44659e-11	6.81744e-11
Smp_202010	Ovule protein [Source:UniProtKB/TrEMBL;Acc:G4VGZ1]	7.76814	6.40904	0.986935	6.49389	8.36479e-11	3.68714e-10
Smp_302320	Putative heat shock protein; Putative major egg antigen [Source:UniProtKB/TrEMBL;Acc:A0A5K4F393]	781.519	6.38477	0.186034	34.3205	3.88331e-258	3.28139e-254
Smp_303290	Tetraspanin [Source:UniProtKB/TrEMBL;Acc:A0A5K4F3T7]	445.112	6.37867	0.210692	30.2748	2.46091e-201	5.19867e-198
Smp_349100		10.9424	6.31481	0.967987	6.52366	6.86141e-11	3.04671e-10
Smp_331130	Phage protein [Source:UniProtKB/TrEMBL;Acc:A0A5K4F799]	86.0011	6.21223	0.495393	12.54	4.50989e-36	9.29476e-35
Smp_325690	Apple domain-containing protein [Source:UniProtKB/TrEMBL;Acc:A0A5K4F606]	6.46246	6.13365	1.00981	6.07407	1.24705e-09	4.93562e-09
Smp_102020		242.119	6.03392	0.286732	21.0438	2.60668e-98	4.58885e-96
Smp_325700	Apple domain-containing protein [Source:UniProtKB/TrEMBL;Acc:A0A5K4F8M8]	8.84018	5.99092	0.975852	6.13917	8.29531e-10	3.33787e-09
Smp_349530		13.2936	5.53453	0.867826	6.37746	1.80049e-10	7.69945e-10
Smp_349200		75.5675	5.51313	0.391987	14.0646	6.26872e-45	1.90542e-43
Smp_133400		39.5668	5.49534	0.515877	10.6524	1.69879e-26	2.12979e-25
Smp_349050		107.717	5.47899	0.315256	17.3795	1.18005e-67	8.17328e-66
Smp_056770		8.50864	5.36693	0.948209	5.66007	1.51311e-08	5.30971e-08
Smp_349250		36.7193	5.28594	0.532961	9.91807	3.47416e-23	3.74925e-22
Smp_094930	Early growth response protein, putative [Source:UniProtKB/TrEMBL;Acc:A0A3Q0KJE7]	331.091	5.19599	0.173775	29.9006	1.93109e-196	2.71962e-193
Smp_200600	Smp_200600 [Source:UniProtKB/TrEMBL;Acc:G4V7L9]	17.3248	5.17046	0.706117	7.32238	2.43604e-13	1.31195e-12
Smp_345640	zf-3CxxC domain-containing protein [Source:UniProtKB/TrEMBL;Acc:A0A5K4FBG2]	29.4512	5.06319	0.565526	8.95306	3.45748e-19	2.93331e-18
Smp_324210	SCP domain-containing protein [Source:UniProtKB/TrEMBL;Acc:A0A5K4F5R8]	111.467	5.02584	0.307168	16.3619	3.57787e-60	1.93802e-58
Smp_316240		18.3155	5.00879	0.675939	7.41012	1.26181e-13	6.91905e-13
Smp_060750	Putative homeobox protein [Source:UniProtKB/TrEMBL;Acc:A0A3Q0KGM2]	23.4255	4.96046	0.595295	8.33278	7.89685e-17	5.56534e-16
Smp_333360	Secreted protein [Source:UniProtKB/TrEMBL;Acc:A0A5K4FC84]	71.2453	4.83578	0.420231	11.5074	1.21004e-30	1.86585e-29
Smp_349210		25.99	4.74805	0.510999	9.2917	1.51843e-20	1.3992e-19
Smp_350240		10.6283	4.70718	0.791867	5.9444	2.7747e-09	1.05566e-08
Smp_334990	Secreted protein [Source:UniProtKB/TrEMBL;Acc:A0A5K4F8I9]	17.9911	4.65236	0.613091	7.58837	3.23964e-14	1.85845e-13
Smp_349070		9.77907	4.65165	0.810376	5.74012	9.46104e-09	3.39761e-08
Smp_195070	Zinc finger, CCHC-type [Source:UniProtKB/TrEMBL;Acc:G4VRD1]	251.403	4.63919	0.171871	26.9922	1.82477e-160	1.02795e-157
Smp_316220	EGF-like domain-containing protein [Source:UniProtKB/TrEMBL;Acc:A0A5K4F4F5]	88.8362	4.54406	0.280224	16.2158	3.89893e-59	2.08519e-57
Smp_343060	Usp domain-containing protein [Source:UniProtKB/TrEMBL;Acc:A0A5K4FB70]	20.0827	4.51168	0.556174	8.112	4.97948e-16	3.29496e-15
Smp_086630		125.935	4.45648	0.300203	14.8449	7.51014e-50	2.85859e-48
Smp_134870	Putative early growth response protein [Source:UniProtKB/TrEMBL;Acc:G4VFS3]	1909.09	4.42949	0.146915	30.1499	1.07456e-199	1.81601e-196
Smp_204710	Smp_204710 [Source:UniProtKB/TrEMBL;Acc:G4LZC7]	14.5205	4.37474	0.609879	7.17313	7.3301e-13	3.79763e-12
Smp_153370	Reverse transcriptase domain-containing protein [Source:UniProtKB/TrEMBL;Acc:A0A3Q0KQ80]	8.08617	4.36377	0.812129	5.37325	7.73304e-08	2.52294e-07
Smp_349640		17.1772	4.25372	0.555825	7.65298	1.96369e-14	1.1531e-13
Smp_303270	Tetraspanin [Source:UniProtKB/TrEMBL;Acc:A0A5K4F1W7]	190.711	4.25362	0.187339	22.7054	3.9615e-114	1.01439e-111
Smp_201330	Smp_201330 [Source:UniProtKB/TrEMBL;Acc:G4LV63]	859.625	4.14452	0.302345	13.7079	9.10039e-43	2.50483e-41
Smp_330430		21.9359	4.11911	0.50106	8.22079	2.02173e-16	1.38217e-15
Smp_306610	Dynein light intermediate chain [Source:UniProtKB/TrEMBL;Acc:A0A5K4F2W9]	71.2429	4.09938	0.270936	15.1304	1.02032e-51	4.10556e-50
Smp_120070	Putative short chain dehydrogenase [Source:UniProtKB/TrEMBL;Acc:G4VSH5]	15.0672	3.99514	0.553237	7.22139	5.14575e-13	2.71251e-12
Smp_172460	Krueppel-like factor 10 [Source:UniProtKB/TrEMBL;Acc:G4VM64]	316.943	3.97587	0.154003	25.8168	5.73999e-147	2.85311e-144
Smp_321790	Flocculation protein FLO11-like [Source:UniProtKB/TrEMBL;Acc:A0A5K4F584]	9.30429	3.97513	0.688897	5.77028	7.91384e-09	2.86267e-08
Smp_165230	Polycystin 1-related [Source:UniProtKB/TrEMBL;Acc:A0A3Q0KRY7]	188.256	3.76846	0.195757	19.2507	1.39254e-82	1.45271e-80
Smp_349710		11.683	3.72483	0.584679	6.37072	1.88139e-10	8.02106e-10
Smp_342370	non-specific protein-tyrosine kinase [Source:UniProtKB/TrEMBL;Acc:A0A5K4FEP7]	30.0392	3.69377	0.357681	10.327	5.32036e-25	6.20097e-24
Smp_072320	Putative heat shock protein 70 (Hsp70) [Source:UniProtKB/TrEMBL;Acc:A0A3Q0KHJ7]	48.243	3.6863	0.29495	12.4981	7.64863e-36	1.56491e-34
Smp_316210		20.1467	3.68309	0.478335	7.69981	1.36267e-14	8.06908e-14
Smp_350120		37.067	3.65522	0.333526	10.9593	5.99471e-28	8.13086e-27
Smp_329440	Ovule protein [Source:UniProtKB/TrEMBL;Acc:A0A5K4F6U0]	27.4593	3.61545	0.371189	9.74019	2.0317e-22	2.11949e-21
Smp_308470	GPS domain-containing protein [Source:UniProtKB/TrEMBL;Acc:A0A5K4F395]	26.0033	3.6097	0.381522	9.46132	3.04079e-21	2.93318e-20
Smp_350110		259.932	3.60375	0.178318	20.2097	8.04669e-91	1.13324e-88
Smp_331150	Apple domain-containing protein [Source:UniProtKB/TrEMBL;Acc:A0A5K4F7U9]	41.2264	3.56948	0.302626	11.795	4.14051e-32	6.9835e-31
Smp_170840	Alpha-galactosidase [Source:UniProtKB/TrEMBL;Acc:G4VLE1]	666.971	3.53743	0.180611	19.5859	2.03935e-85	2.39341e-83
Smp_335140	EF-hand domain-containing protein [Source:UniProtKB/TrEMBL;Acc:A0A5K4F8K4]	33.4512	3.41391	0.32418	10.5309	6.22373e-26	7.6551e-25
Smp_149750	BESS domain-containing protein [Source:UniProtKB/TrEMBL;Acc:A0A3Q0KPQ2]	39.968	3.39038	0.293882	11.5365	8.63465e-31	1.34618e-29
Smp_328460	BPTI/Kunitz inhibitor domain-containing protein [Source:UniProtKB/TrEMBL;Acc:A0A5K4FAQ5]	13.1916	3.37934	0.55579	6.08024	1.2e-09	4.76281e-09
Smp_204980	Ovule protein [Source:UniProtKB/TrEMBL;Acc:A0A3Q0KV43]	9.8808	3.33662	0.602024	5.54234	2.98461e-08	1.01611e-07
Smp_311660	BPTI/Kunitz inhibitor domain-containing protein [Source:UniProtKB/TrEMBL;Acc:A0A5K4F396]	275.63	3.27258	0.288812	11.3312	9.19693e-30	1.36341e-28
Smp_313310	EF-hand domain-containing protein [Source:UniProtKB/TrEMBL;Acc:A0A5K4F3W6]	76.128	3.13168	0.224071	13.9763	2.17629e-44	6.47523e-43
Smp_175630	Putative collagen alpha chain [Source:UniProtKB/TrEMBL;Acc:A0A3Q0KTE7]	13.5428	3.1276	0.525161	5.9555	2.59274e-09	9.90447e-09
Smp_201810		2667.79	3.08194	0.0919848	33.5049	4.08994e-246	1.728e-242
Smp_317690	UPF0506 domain-containing protein [Source:UniProtKB/TrEMBL;Acc:A0A5K4F6R5]	19.941	3.06849	0.500506	6.13077	8.74524e-10	3.51223e-09
Smp_337730	BPTI/Kunitz inhibitor domain-containing protein [Source:UniProtKB/TrEMBL;Acc:A0A5K4F396]	19.6825	3.06062	0.495607	6.17549	6.59585e-10	2.68602e-09
Smp_349590		168.959	3.0352	0.177788	17.072	2.39918e-65	1.57156e-63
Smp_322980		12.184	3.02877	0.506045	5.98519	2.16142e-09	8.31316e-09
Smp_331630	UPF0506 domain-containing protein [Source:UniProtKB/TrEMBL;Acc:A0A5K4F7Z8]	94.3166	3.01354	0.31158	9.6718	3.97335e-22	4.04516e-21
Smp_318480	Membrane protein UL56 [Source:UniProtKB/TrEMBL;Acc:A0A5K4F8B0]	28.1246	3.00155	0.350207	8.57079	1.02776e-17	7.74714e-17
Smp_349690		40.6183	2.98608	0.344643	8.66428	4.54382e-18	3.51605e-17
Smp_314210	Peroxidase [Source:UniProtKB/TrEMBL;Acc:A0A5K4F411]	106.58	2.95499	0.185769	15.9068	5.68588e-57	2.72987e-55
Smp_210800	Putative z-protein (S1r protein) [Source:UniProtKB/TrEMBL;Acc:A0A3Q0KVF7]	51.6281	2.95015	0.304127	9.70036	3.00422e-22	3.09204e-21
Smp_349700		105.021	2.87068	0.237018	12.1117	9.15941e-34	1.66088e-32
Smp_162250	Rpgr-interacting protein 1 related [Source:UniProtKB/TrEMBL;Acc:A0A3Q0KRJ3]	190.744	2.85275	0.150837	18.9128	8.94248e-80	8.68551e-78
Smp_202770	Smp_202770 [Source:UniProtKB/TrEMBL;Acc:G4LWL0]	2942.62	2.77853	0.0902964	30.7712	6.36049e-208	1.79154e-204
Smp_188200	DUF3421 domain-containing protein [Source:UniProtKB/TrEMBL;Acc:G4V6M5]	32.9474	2.6835	0.282805	9.48887	2.33548e-21	2.26317e-20
Smp_247080	Aminopeptidase [Source:UniProtKB/TrEMBL;Acc:A0A5K4F103]	117.105	2.67583	0.463916	5.76792	8.02543e-09	2.89931e-08
Smp_013210	Kinase [Source:UniProtKB/TrEMBL;Acc:A0A3Q0KCH5]	12.9449	2.67042	0.455323	5.8649	4.49412e-09	1.67145e-08
Smp_311670	Putative kunitz-type protease inhibitor [Source:UniProtKB/TrEMBL;Acc:G4VEE0]	1824.06	2.59912	0.280795	9.25629	2.11657e-20	1.93561e-19
Smp_344000	Deoxyribonuclease TATDN3 [Source:UniProtKB/TrEMBL;Acc:A0A5K4FD17]	24.0786	2.59	0.352366	7.35032	1.97734e-13	1.06969e-12
Smp_342320	Pepdidase_M14_N domain-containing protein [Source:UniProtKB/TrEMBL;Acc:A0A5K4FEP0]	31.9822	2.5714	0.275512	9.33317	1.02748e-20	9.60422e-20
Smp_331180	Apple domain-containing protein [Source:UniProtKB/TrEMBL;Acc:A0A5K4F7V3]	55.1767	2.56751	0.224896	11.4164	3.46205e-30	5.23334e-29
Smp_133770	Putative glutamine synthetase bacteria [Source:UniProtKB/TrEMBL;Acc:A0A3Q0KM88]	43.203	2.55857	1.04312	2.45282	0.0141743	0.022972
Smp_124340	NRF domain-containing protein [Source:UniProtKB/TrEMBL;Acc:A0A3Q0KKR7]	97.6511	2.51312	0.170826	14.7115	5.43703e-49	2.00624e-47
Smp_349860		22.5496	2.48572	0.336646	7.38378	1.53858e-13	8.38231e-13
Smp_124010	Putative homeobox protein otx [Source:UniProtKB/TrEMBL;Acc:A0A3Q0KKQ0]	8.82736	2.44601	0.537125	4.55391	5.2659e-06	1.39314e-05
Smp_089670	Putative macroglobulin/complement [Source:UniProtKB/TrEMBL;Acc:A0A3Q0KJ08]	5519.1	2.42744	0.261353	9.28797	1.57257e-20	1.44752e-19
Smp_350490		30.1852	2.41437	0.296339	8.14733	3.72037e-16	2.48711e-15
Smp_342420	Secreted phosphoprotein 1 [Source:UniProtKB/TrEMBL;Acc:A0A5K4FAZ4]	657.872	2.39339	0.0806547	29.6745	1.64034e-193	1.73261e-190
Smp_129510	Calcineurin-like phosphoesterase domain-containing protein [Source:UniProtKB/TrEMBL;Acc:A0A3Q0KLF9]	967.149	2.39337	0.082287	29.0856	5.45571e-186	5.1223e-183
Smp_334610	PKD_channel domain-containing protein [Source:UniProtKB/TrEMBL;Acc:A0A5K4FAK6]	12.0311	2.39061	0.438274	5.45461	4.90816e-08	1.63283e-07
Smp_204720	ETS domain-containing protein [Source:UniProtKB/TrEMBL;Acc:A0A3Q0KV77]	169.44	2.35327	0.133274	17.6574	8.92593e-70	6.55862e-68
Smp_200790	Smp_200790 [Source:UniProtKB/TrEMBL;Acc:G4V9S8]	13.9258	2.33007	0.456382	5.10552	3.29894e-07	1.00008e-06
Smp_317060		8.62022	2.3245	0.566309	4.10465	4.04922e-05	9.63557e-05
Smp_114435	GIY-YIG homing endonuclease [Source:UniProtKB/TrEMBL;Acc:A0A5K4EKB2]	21.3195	2.31538	0.406578	5.6948	1.23517e-08	4.38905e-08
Smp_336990	MEG 2.3 [Source:UniProtKB/TrEMBL;Acc:A0A5K4FDB9]	31.1963	2.31302	0.348995	6.62768	3.41011e-11	1.55675e-10
Smp_317480		9.98318	2.3126	0.477531	4.84282	1.28007e-06	3.63338e-06
Smp_245140	MFS domain-containing protein [Source:UniProtKB/TrEMBL;Acc:A0A5K4F3G9]	137.463	2.28778	0.136266	16.789	2.93614e-63	1.72295e-61
Smp_337510		41.4269	2.25292	0.238858	9.43203	4.02212e-21	3.836e-20
Smp_302290	Major egg antigen [Source:UniProtKB/TrEMBL;Acc:A0A5K4F3M7]	743.277	2.25045	0.108326	20.7748	7.31269e-96	1.1443e-93
Smp_203090	Smp_203090 [Source:UniProtKB/TrEMBL;Acc:A0A3Q0KUW0]	1040.95	2.22208	0.109479	20.2969	1.36946e-91	1.99516e-89
Smp_317730	Secreted protein [Source:UniProtKB/TrEMBL;Acc:A0A5K4F4C5]	49.1308	2.21189	0.268434	8.23996	1.72267e-16	1.18154e-15
Smp_121230	Interleukin 18 [Source:UniProtKB/TrEMBL;Acc:A0A3Q0KKD0]	29.3081	2.19379	0.289862	7.5684	3.77854e-14	2.15734e-13
Smp_123260	Putative ubiquitin 1 [Source:UniProtKB/TrEMBL;Acc:A0A3Q0KKI5]	504.962	2.17961	0.109008	19.9949	6.09915e-89	8.18061e-87
Smp_329270	Alcohol dehydrogenase transcription factor myb/sant-like protein [Source:UniProtKB/TrEMBL;Acc:A0A5K4F7B8]	28.0974	2.17822	0.280835	7.7562	8.7513e-15	5.26324e-14
Smp_142820	SH2 domain-containing protein [Source:UniProtKB/TrEMBL;Acc:A0A3Q0KNT1]	121.332	2.16319	0.17434	12.4078	2.36976e-35	4.67862e-34
Smp_344150	G_PROTEIN_RECEP_F1_2 domain-containing protein [Source:UniProtKB/TrEMBL;Acc:A0A5K4FAV5]	77.7004	2.1462	0.168894	12.7073	5.38298e-37	1.16036e-35
Smp_325790		13.7274	2.13577	0.399649	5.3441	9.08655e-08	2.93619e-07
Smp_344310	G_PROTEIN_RECEP_F1_2 domain-containing protein [Source:UniProtKB/TrEMBL;Acc:A0A5K4FAX6]	16.8319	2.13386	0.395087	5.40099	6.62748e-08	2.17992e-07
Smp_018880		16.3076	2.09487	0.374851	5.58852	2.29011e-08	7.90177e-08
Smp_302280	Major egg antigen [Source:UniProtKB/TrEMBL;Acc:A0A5K4F387]	3973.27	2.0935	0.0890947	23.4975	4.32679e-122	1.26074e-119
Smp_132810	IPR001092 Basic helix-loop-helix dimerisation region bHLH,domain-containing protein [Source:UniProtKB/TrEMBL;Acc:A0A3Q0KM35]	47.6744	2.07487	0.210412	9.86099	6.1443e-23	6.5472e-22
Smp_245980	C2H2-type domain-containing protein [Source:UniProtKB/TrEMBL;Acc:A0A5K4F0Z5]	39.0039	2.03304	0.257313	7.90102	2.76622e-15	1.73918e-14
Smp_241480	Homeobox domain-containing protein [Source:UniProtKB/TrEMBL;Acc:A0A5K4F0R3]	10.1774	2.03244	0.533738	3.80794	0.000140131	0.000310139
Smp_241430	Transmembrane protein [Source:UniProtKB/TrEMBL;Acc:A0A5K4F002]	10.973	2.03018	0.442734	4.58555	4.52792e-06	1.20811e-05
Smp_348210		21.5267	2.02961	0.320448	6.33364	2.39441e-10	1.01113e-09
Smp_163450	Tubulin tyrosine ligase-related [Source:UniProtKB/TrEMBL;Acc:A0A3Q0KRK4]	49.6481	2.02657	0.204804	9.89516	4.36909e-23	4.68513e-22
Smp_332610	TRIM2_3 [Source:UniProtKB/TrEMBL;Acc:A0A5K4F9T4]	44.5326	2.01811	0.252759	7.98434	1.41272e-15	9.04357e-15
Smp_349610		109.333	2.01716	0.227559	8.86431	7.69818e-19	6.38994e-18
Smp_142150	DUF4378 domain-containing protein [Source:UniProtKB/TrEMBL;Acc:A0A5K4EPH3]	13.1696	2.00194	0.395535	5.06134	4.16323e-07	1.24529e-06
Smp_344540	DUF3883 domain-containing protein [Source:UniProtKB/TrEMBL;Acc:A0A5K4FE88]	117.771	1.99418	0.158879	12.5516	3.89638e-36	8.06971e-35
Smp_151640	Apple domain-containing protein [Source:UniProtKB/TrEMBL;Acc:A0A3Q0KPU2]	156.133	1.96364	0.153756	12.7711	2.37664e-37	5.21626e-36
Smp_010370	Receptor expression-enhancing protein [Source:UniProtKB/TrEMBL;Acc:G4VML4]	2464.1	1.95166	0.104361	18.7011	4.85321e-78	4.50655e-76
Smp_266750	Serine/threonine-protein kinase DDB_G0282963 [Source:UniProtKB/TrEMBL;Acc:A0A5K4F1M6]	153.904	1.94643	0.167441	11.6246	3.08975e-31	4.98252e-30
Smp_343780	Protein FAM47E [Source:UniProtKB/TrEMBL;Acc:A0A5K4FFB3]	28.4852	1.944	0.34218	5.6812	1.33751e-08	4.73478e-08
Smp_122820	Protein FAM166B [Source:UniProtKB/TrEMBL;Acc:A0A3Q0KKG8]	76.4624	1.92578	0.191995	10.0304	1.12099e-23	1.23018e-22
Smp_311630	Ferritin [Source:UniProtKB/TrEMBL;Acc:G4VBG5]	1216.65	1.92538	0.120681	15.9542	2.66242e-57	1.31564e-55
Smp_345100	MEG 2.2 [Source:UniProtKB/TrEMBL;Acc:A0A5K4FFX0]	21.7691	1.92518	0.410294	4.6922	2.70285e-06	7.42975e-06
Smp_312560	O-methyltransferase [Source:UniProtKB/TrEMBL;Acc:A0A5K4F6Z2]	193.927	1.87587	0.167805	11.1789	5.17236e-29	7.3333e-28
Smp_310740	Peptidase_M13 domain-containing protein [Source:UniProtKB/TrEMBL;Acc:A0A5K4F6P1]	32.3986	1.86078	0.267784	6.94883	3.68336e-12	1.81483e-11
Smp_067430	Basic helix-loop-helix protein, putative [Source:UniProtKB/TrEMBL;Acc:G4LZ79]	33.6441	1.85289	0.315572	5.87154	4.31777e-09	1.6094e-08
Smp_158610	Helicase mot1, putative [Source:UniProtKB/TrEMBL;Acc:A0A3Q0KR15]	2245.01	1.84706	0.0651422	28.3543	7.39975e-177	5.68435e-174
Smp_243830	Dopamine beta-hydroxylase [Source:UniProtKB/TrEMBL;Acc:A0A5K4F0A7]	9.3849	1.84692	0.47491	3.889	0.00010066	0.00022676
Smp_311640	Ferritin [Source:UniProtKB/TrEMBL;Acc:A0A5K4F500]	394.984	1.84214	0.119575	15.4057	1.49802e-53	6.42552e-52
Smp_124710	C2 domain-containing protein [Source:UniProtKB/TrEMBL;Acc:A0A3Q0KKP8]	324.463	1.84046	0.129282	14.236	5.47794e-46	1.76002e-44
Smp_165690	Secreted protein [Source:UniProtKB/TrEMBL;Acc:G4VLY3]	1671.45	1.83281	0.0768317	23.8549	9.01335e-126	2.92934e-123
Smp_331330	Ovule protein [Source:UniProtKB/TrEMBL;Acc:A0A5K4F7W8]	93.3079	1.77009	0.185283	9.55344	1.25465e-21	1.23708e-20
Smp_247920	Rho-GAP domain-containing protein [Source:UniProtKB/TrEMBL;Acc:A0A5K4F2M9]	1052.24	1.7659	0.134088	13.1697	1.31078e-39	3.21045e-38
Smp_174320	Putative lozenge [Source:UniProtKB/TrEMBL;Acc:G4VRL8]	67.4746	1.7428	0.193768	8.99428	2.37778e-19	2.03569e-18
Smp_328640	Ovule protein [Source:UniProtKB/TrEMBL;Acc:A0A5K4F763]	15.0217	1.73989	0.364879	4.7684	1.85698e-06	5.19413e-06
Smp_348520		14.372	1.73904	0.391484	4.44217	8.90548e-06	2.29768e-05
Smp_020090	Rhomboid-like protein [Source:UniProtKB/TrEMBL;Acc:A0A3Q0KD37]	703.092	1.73292	0.0819754	21.1395	3.44922e-99	6.33607e-97
Smp_089860	Histone H3 [Source:UniProtKB/TrEMBL;Acc:C4QHD7]	134.337	1.72911	0.143245	12.071	1.50387e-33	2.69231e-32
Smp_205710	Smp_205710 [Source:UniProtKB/TrEMBL;Acc:G4M233]	60.0947	1.71726	0.20062	8.55977	1.13094e-17	8.50218e-17
Smp_033000	Calcium-binding protein [Source:UniProtKB/Swiss-Prot;Acc:P13566]	126.628	1.71233	0.151203	11.3247	9.90111e-30	1.46011e-28
Smp_319070	SH3 domain-containing protein [Source:UniProtKB/TrEMBL;Acc:A0A5K4F8F9]	105.498	1.70248	0.170988	9.9567	2.35761e-23	2.56065e-22
Smp_046690	Putative ubiquitin (Ribosomal protein L40) [Source:UniProtKB/TrEMBL;Acc:A0A5K4EDX8]	42.56	1.70165	0.668486	2.54553	0.0109112	0.0180288
Smp_147420	EGF-like domain-containing protein [Source:UniProtKB/TrEMBL;Acc:A0A3Q0KPI8]	1014.51	1.69895	0.0993803	17.0954	1.60477e-65	1.0594e-63
Smp_034500	Putative dual specificity protein phosphatase [Source:UniProtKB/TrEMBL;Acc:G4V927]	380.663	1.69852	0.111753	15.1989	3.5971e-52	1.45516e-50
Smp_347260	Secreted protein [Source:UniProtKB/TrEMBL;Acc:A0A5K4FFK2]	12.9613	1.68917	0.38571	4.37938	1.19016e-05	3.01103e-05
Smp_347510	Protein kinase domain-containing protein [Source:UniProtKB/TrEMBL;Acc:A0A5K4FCY7]	27.53	1.67009	0.297812	5.60787	2.04833e-08	7.11986e-08
Smp_349440		91.4965	1.66699	0.141958	11.7429	7.68224e-32	1.27284e-30
Smp_139180	Frizzled, putative [Source:UniProtKB/TrEMBL;Acc:A0A3Q0KN05]	53.4644	1.64893	0.204238	8.0736	6.82536e-16	4.46395e-15
Smp_156400	Putative cytochrome P450 [Source:UniProtKB/TrEMBL;Acc:A0A3Q0KQN6]	43.6921	1.64544	0.210171	7.82907	4.91511e-15	3.04046e-14
Smp_145930	Matrix metallopeptidase-7 (M10 family) [Source:UniProtKB/TrEMBL;Acc:A0A3Q0KP46]	139.492	1.64411	0.158523	10.3714	3.34442e-25	3.94147e-24
Smp_133900	Indoleamine 2,3-dioxygenase 2 [Source:UniProtKB/TrEMBL;Acc:A0A3Q0KMB9]	54.3196	1.64169	0.215827	7.60649	2.81638e-14	1.63114e-13
Smp_202850	ZP domain-containing protein [Source:UniProtKB/TrEMBL;Acc:A0A3Q0KVC7]	11.8586	1.63675	0.536062	3.05329	0.00226347	0.00421656
Smp_148120	Ctd sr related rna binding protein [Source:UniProtKB/TrEMBL;Acc:A0A3Q0KPF7]	885.836	1.62572	0.0978123	16.6208	4.92686e-62	2.83211e-60
Smp_133030	ANK_REP_REGION domain-containing protein [Source:UniProtKB/TrEMBL;Acc:A0A3Q0KM07]	35.6974	1.62368	0.264464	6.13952	8.27728e-10	3.33221e-09
Smp_011150	Taspase-1 (T02 family) [Source:UniProtKB/TrEMBL;Acc:G4VD96]	662.367	1.61951	0.0819089	19.7721	5.17581e-87	6.24794e-85
Smp_033930	Phosphatidylcholine transfer protein, putative [Source:UniProtKB/TrEMBL;Acc:A0A3Q0KE75]	230.078	1.61711	0.12362	13.0813	4.21261e-39	1.01415e-37
Smp_133660	Putative lin-9 [Source:UniProtKB/TrEMBL;Acc:A0A3Q0KM60]	148.503	1.61658	0.119789	13.4952	1.66951e-41	4.45026e-40
Smp_028210	Calcyphosine/tpp, putative [Source:UniProtKB/TrEMBL;Acc:A0A3Q0KDR6]	211.07	1.61031	0.143556	11.2173	3.35317e-29	4.81058e-28
Smp_205660	Ovule protein [Source:UniProtKB/TrEMBL;Acc:G4M225]	54.5154	1.59455	0.192544	8.28151	1.21623e-16	8.44464e-16
Smp_150180	Putative amine GPCR [Source:UniProtKB/TrEMBL;Acc:A0A3Q0KPX9]	17.5302	1.59293	0.375024	4.24753	2.16136e-05	5.3107e-05
Smp_137690	PDZ domain-containing protein [Source:UniProtKB/TrEMBL;Acc:A0A3Q0KMU5]	136.156	1.58831	0.134138	11.8408	2.40036e-32	4.08933e-31
Smp_025890	Putative tbc1 domain family member [Source:UniProtKB/TrEMBL;Acc:A0A3Q0KDJ2]	147.747	1.58595	0.154589	10.2591	1.07674e-24	1.23957e-23
Smp_121940	FERM domain-containing protein [Source:UniProtKB/TrEMBL;Acc:A0A3Q0KKE6]	1009.05	1.57718	0.0809807	19.476	1.75463e-84	1.95087e-82
Smp_141310	Putative neurexin [Source:UniProtKB/TrEMBL;Acc:A0A3Q0KN93]	23.8028	1.57107	0.296956	5.29057	1.21936e-07	3.89108e-07
Smp_130370	Elongation of very long chain fatty acids protein [Source:UniProtKB/TrEMBL;Acc:A0A3Q0KLN9]	832.851	1.57049	0.121401	12.9364	2.80593e-38	6.51377e-37
Smp_142950	DNA-directed RNA polymerase III subunit RPC5 [Source:UniProtKB/TrEMBL;Acc:A0A3Q0KNL9]	1790.57	1.5675	0.0525881	29.8071	3.1637e-195	3.81904e-192
Smp_304220	Hemicentin-1 [Source:UniProtKB/TrEMBL;Acc:A0A5K4F233]	16.2321	1.56642	0.370356	4.22949	2.34225e-05	5.73349e-05
Smp_247750	Alpha-galactosidase [Source:UniProtKB/TrEMBL;Acc:A0A5K4F165]	12.0231	1.56379	0.417279	3.74758	0.000178547	0.000390053
Smp_305875	Multiple PDZ domain protein [Source:UniProtKB/TrEMBL;Acc:A0A5K4F4B7]	751.781	1.56366	0.104668	14.9392	1.83179e-50	7.06787e-49
Smp_324140	Tyrosine-protein phosphatase domain-containing protein [Source:UniProtKB/TrEMBL;Acc:A0A5K4F685]	148.009	1.56272	0.128564	12.1552	5.38513e-34	9.87079e-33
Smp_169480	BAH domain-containing protein [Source:UniProtKB/TrEMBL;Acc:A0A5K4F5G8]	768.336	1.56218	0.117749	13.267	3.59797e-40	8.94202e-39
Smp_008660	Putative gelsolin [Source:UniProtKB/TrEMBL;Acc:G4VIJ1]	15387.1	1.55196	0.085319	18.1901	6.1875e-74	5.22843e-72
Smp_350150		15.5169	1.55128	0.38841	3.99391	6.49922e-05	0.000150091
Smp_347730	Zinc finger protein [Source:UniProtKB/TrEMBL;Acc:A0A5K4FC93]	20.8097	1.54795	0.304918	5.07661	3.84228e-07	1.1546e-06
Smp_145230	Putative t-box protein [Source:UniProtKB/TrEMBL;Acc:A0A3Q0KNY8]	23.2013	1.53607	0.292756	5.24691	1.5467e-07	4.87671e-07
Smp_335880	Major facilitator superfamily domain-containing protein 12 [Source:UniProtKB/TrEMBL;Acc:A0A5K4F8Q4]	90.5875	1.53598	0.150604	10.1988	2.00747e-24	2.28922e-23
Smp_201950	NTR domain-containing protein [Source:UniProtKB/TrEMBL;Acc:G4VGF0]	40.0222	1.53294	0.252476	6.07165	1.26605e-09	5.00848e-09
Smp_148160	SPATA6 domain-containing protein [Source:UniProtKB/TrEMBL;Acc:G4VSB1]	88.7539	1.52869	0.17424	8.77349	1.73213e-18	1.38734e-17
Smp_309480	Peroxiredoxin, Prx1 [Source:UniProtKB/TrEMBL;Acc:G4VKD9]	459.848	1.5205	0.127737	11.9034	1.13661e-32	1.95609e-31
Smp_245710	Ras-GAP domain-containing protein [Source:UniProtKB/TrEMBL;Acc:A0A5K4F267]	362.249	1.51713	0.163183	9.29709	1.44348e-20	1.33305e-19
Smp_341790	SPO-1 protein; SPO-1 protein; Stage-specific protein SPO-1; Stathmin-like protein; Stage-specific protein SPO-1; Stathmin-like protein [Source:UniProtKB/TrEMBL;Acc:O77234]	94.864	1.51564	0.280519	5.40297	6.55482e-08	2.15686e-07
Smp_334480	SAM domain-containing protein [Source:UniProtKB/TrEMBL;Acc:A0A5K4FCP3]	70.1745	1.51294	0.250366	6.04292	1.51351e-09	5.94016e-09
Smp_311860	Paired domain-containing protein [Source:UniProtKB/TrEMBL;Acc:A0A5K4F5G4]	21.2596	1.51109	0.316428	4.77547	1.79287e-06	5.02479e-06
Smp_330700		17.815	1.50885	0.396355	3.80681	0.000140771	0.000311391
Smp_246940	LisH domain-containing protein [Source:UniProtKB/TrEMBL;Acc:A0A5K4F0Y9]	117.131	1.49243	0.162955	9.15854	5.26052e-20	4.68896e-19
Smp_069170	Putative cation efflux protein/ zinc transporter [Source:UniProtKB/TrEMBL;Acc:A0A3Q0KHC1]	1029.92	1.48943	0.0691002	21.5546	4.79524e-103	9.20905e-101
Smp_334420	LOK-like protein kinase [Source:UniProtKB/TrEMBL;Acc:A0A5K4FCN3]	1447.1	1.48814	0.0742113	20.0527	1.91006e-89	2.60323e-87
Smp_138210	SHSP domain-containing protein [Source:UniProtKB/TrEMBL;Acc:A0A3Q0KMT1]	162.802	1.48486	0.176886	8.39445	4.68086e-17	3.34914e-16
Smp_317490	Secreted protein [Source:UniProtKB/TrEMBL;Acc:A0A5K4F4Q4]	56.2389	1.48288	0.218512	6.78628	1.15063e-11	5.47763e-11
Smp_175860	Centrosomal protein of [Source:UniProtKB/TrEMBL;Acc:A0A3Q0KTF6]	297.326	1.46791	0.100632	14.5869	3.40433e-48	1.1887e-46
Smp_333560	Hyaluronoglucosaminidase [Source:UniProtKB/TrEMBL;Acc:A0A5K4FCA8]	36.5947	1.45539	0.235338	6.18426	6.23941e-10	2.54578e-09
Smp_142940	Putative paired box protein pax-6 [Source:UniProtKB/TrEMBL;Acc:A0A3Q0KNP2]	36.5704	1.44926	0.271908	5.32995	9.8242e-08	3.16487e-07
Smp_061210	F-box domain-containing protein [Source:UniProtKB/TrEMBL;Acc:A0A3Q0KGL3]	257.558	1.43855	0.104077	13.8221	1.87597e-43	5.33735e-42
Smp_348320		109.976	1.43379	0.165933	8.64077	5.58343e-18	4.30082e-17
Smp_334670		91.0722	1.42883	0.256304	5.57474	2.47905e-08	8.53277e-08
Smp_078200		30.5732	1.42657	0.26208	5.44327	5.23102e-08	1.73614e-07
Smp_178990	C2H2-type domain-containing protein [Source:UniProtKB/TrEMBL;Acc:A0A3Q0KU60]	636.519	1.42656	0.147302	9.6846	3.50572e-22	3.59506e-21
Smp_323640	Inositol monophosphatase [Source:UniProtKB/TrEMBL;Acc:A0A5K4F7L9]	62.2386	1.40948	0.304312	4.6317	3.62671e-06	9.80348e-06
Smp_144740	4.1 G protein, putative [Source:UniProtKB/TrEMBL;Acc:A0A3Q0KNS3]	124.407	1.39516	0.132966	10.4926	9.34164e-26	1.13906e-24
Smp_248150	FAD-binding PCMH-type domain-containing protein [Source:UniProtKB/TrEMBL;Acc:A0A5K4F4L2]	13.5049	1.39467	0.393443	3.54479	0.000392932	0.000818054
Smp_034300	ETS domain-containing protein [Source:UniProtKB/TrEMBL;Acc:A0A3Q0KE96]	292.862	1.38921	0.0999444	13.8998	6.35191e-44	1.85082e-42
Smp_245170	FREAC-7-like protein [Source:UniProtKB/TrEMBL;Acc:A0A5K4F0F6]	89.1421	1.38173	0.178045	7.76056	8.45554e-15	5.09261e-14
Smp_349830		18.434	1.37671	0.344533	3.99586	6.4459e-05	0.000148941
Smp_343640	Midasin [Source:UniProtKB/TrEMBL;Acc:A0A5K4FCW8]	1634.74	1.37098	0.108366	12.6514	1.09955e-36	2.34627e-35
Smp_144170	RAR-like nuclear receptor [Source:UniProtKB/TrEMBL;Acc:A0A3Q0KNT7]	407.725	1.3675	0.0853341	16.0253	8.51232e-58	4.33308e-56
Smp_147090	Serine/threonine-protein kinase DDB_G0282963 [Source:UniProtKB/TrEMBL;Acc:A0A3Q0KPA5]	14.5921	1.36553	0.447151	3.05385	0.00225923	0.00421237
Smp_028190	S-methyl-5'-thioadenosine phosphorylase [Source:UniProtKB/TrEMBL;Acc:I0B503]	1510.68	1.3639	0.0600196	22.7242	2.58358e-114	6.82227e-112
Smp_244960	Dehydrogenase/reductase SDR family member 1 [Source:UniProtKB/TrEMBL;Acc:A0A5K4F1W9]	202.191	1.35868	0.126656	10.7273	7.57795e-27	9.64363e-26
Smp_035560	DUF3421 domain-containing protein [Source:UniProtKB/TrEMBL;Acc:G4V7P2]	6463.62	1.35855	0.218282	6.22383	4.85175e-10	2.0028e-09
Smp_000050	Transient receptor potential cation channel,putative [Source:UniProtKB/TrEMBL;Acc:A0A3Q0KB94]	699.544	1.35317	0.101594	13.3193	1.78659e-40	4.49307e-39
Smp_132830	BHLH domain-containing protein [Source:UniProtKB/TrEMBL;Acc:A0A3Q0KLZ8]	51.1796	1.34727	0.235251	5.72697	1.02241e-08	3.66231e-08
Smp_028800	PDZ domain-containing protein [Source:UniProtKB/TrEMBL;Acc:G4VBE5]	36.6597	1.34717	0.242866	5.54697	2.9066e-08	9.91152e-08
Smp_344520	Leucine-rich repeat-containing protein DDB_G0290503 [Source:UniProtKB/TrEMBL;Acc:A0A5K4FFL9]	11.4365	1.34677	0.406678	3.31165	0.000927486	0.00183199
Smp_332630	Parafibromin [Source:UniProtKB/TrEMBL;Acc:A0A5K4FBZ1]	1589.01	1.34588	0.0770762	17.4617	2.80423e-68	2.00811e-66
Smp_344230	POU domain protein [Source:UniProtKB/TrEMBL;Acc:A0A5K4FFG5]	48.8758	1.34444	0.231957	5.79607	6.78889e-09	2.47481e-08
Smp_342410	C2H2-type domain-containing protein [Source:UniProtKB/TrEMBL;Acc:A0A5K4FEQ4]	14.4642	1.34395	0.364594	3.68616	0.000227665	0.000489508
Smp_312010	HMG box domain-containing protein [Source:UniProtKB/TrEMBL;Acc:A0A5K4F6Y0]	21.0405	1.3431	0.30019	4.47416	7.67139e-06	1.9964e-05
Smp_169090	MFS domain-containing protein [Source:UniProtKB/TrEMBL;Acc:A0A3Q0KSU8]	2554.97	1.34205	0.204946	6.5483	5.81955e-11	2.60324e-10
Smp_009230	Energy transducer TonB [Source:UniProtKB/TrEMBL;Acc:A0A3Q0KC59]	1278.51	1.33143	0.119599	11.1324	8.72089e-29	1.21804e-27
Smp_344410	Choline transporter-like protein [Source:UniProtKB/TrEMBL;Acc:A0A5K4FD76]	46.0274	1.32872	0.265065	5.01278	5.36479e-07	1.58727e-06
Smp_162300	Matrix metallopeptidase-9 (M10 family) [Source:UniProtKB/TrEMBL;Acc:A0A3Q0KRT4]	69.1066	1.3276	0.178267	7.44726	9.52963e-14	5.26999e-13
Smp_202620	Smp_202620 [Source:UniProtKB/TrEMBL;Acc:G4VHH7]	45.3719	1.32093	0.218714	6.03953	1.54562e-09	6.05214e-09
Smp_083980	Amiloride-sensitive sodium channel,putative [Source:UniProtKB/TrEMBL;Acc:A0A3Q0KIM0]	8.48995	1.31823	0.506783	2.60116	0.00929086	0.0155731
Smp_137800	AAA domain-containing protein [Source:UniProtKB/TrEMBL;Acc:A0A3Q0KMQ1]	365.139	1.31662	0.0900527	14.6205	2.0774e-48	7.28384e-47
Smp_027340	Putative insulin-inducedprotein [Source:UniProtKB/TrEMBL;Acc:A0A3Q0KDM8]	1756.77	1.31093	0.0799191	16.4032	1.81393e-60	1.00181e-58
Smp_194380	Putative core 1 udp-galactose:n-acetylgalactosamine-alpha-r beta 1,3-galactosyltransferase [Source:UniProtKB/TrEMBL;Acc:G4VAU1]	271.546	1.30711	0.202966	6.44005	1.19435e-10	5.18614e-10
Smp_132550	Centrosomal protein POC5 [Source:UniProtKB/TrEMBL;Acc:A0A3Q0KM20]	43.0319	1.30482	0.22864	5.70685	1.15086e-08	4.10156e-08
Smp_166350	UPAR/Ly6 domain-containing protein [Source:UniProtKB/TrEMBL;Acc:A0A3Q0KS58]	14.5642	1.3048	0.440664	2.961	0.00306642	0.00560001
Smp_161140	Putative voltage-gated potassium channel [Source:UniProtKB/TrEMBL;Acc:A0A3Q0KRC9]	290.963	1.3021	0.094033	13.8473	1.32079e-43	3.79615e-42
Smp_066820	Putative dice1/dead/h box polypeptide [Source:UniProtKB/TrEMBL;Acc:A0A3Q0KH46]	1183.79	1.30037	0.0593738	21.9014	2.51997e-106	5.32344e-104
Smp_125890	Putative DNA photolyase [Source:UniProtKB/TrEMBL;Acc:A0A3Q0KL03]	729.231	1.29767	0.096749	13.4127	5.09379e-41	1.32032e-39
Smp_350310	Secreted protein [Source:UniProtKB/TrEMBL;Acc:A0A5K4F9H5]	27.6289	1.2973	0.256237	5.0629	4.12927e-07	1.236e-06
Smp_330350		12.2994	1.29366	0.373656	3.46216	0.000535862	0.00109771
Smp_104120	Cilia- and flagella-associated protein 300 [Source:UniProtKB/TrEMBL;Acc:A0A5K4EJ77]	89.0946	1.29212	0.183616	7.03707	1.9633e-12	9.82815e-12
Smp_319960	Pollen-specific leucine-rich repeat extensin-like protein 1 [Source:UniProtKB/TrEMBL;Acc:A0A5K4F7D6]	20.8269	1.28876	0.457053	2.81973	0.00480648	0.00846141
Smp_266930	SUN domain-containing protein [Source:UniProtKB/TrEMBL;Acc:A0A5K4F1Q0]	198.298	1.28835	0.122915	10.4816	1.04941e-25	1.2759e-24
Smp_307600	Histidine-rich glycoprotein-like [Source:UniProtKB/TrEMBL;Acc:A0A5K4F342]	68.3973	1.28772	0.223177	5.76993	7.93063e-09	2.86751e-08
Smp_128920	Putative spectrin beta chain [Source:UniProtKB/TrEMBL;Acc:A0A3Q0KLC4]	528.599	1.28674	0.14812	8.68713	3.7171e-18	2.90291e-17
Smp_156740	Putative ocrl type II inositol 5-phosphatase [Source:UniProtKB/TrEMBL;Acc:A0A5K4ESV2]	159.772	1.28548	0.155784	8.25172	1.56131e-16	1.07348e-15
Smp_334320	Plac8 onzin related protein 2 [Source:UniProtKB/TrEMBL;Acc:A0A5K4FB98]	12.4659	1.28136	0.392225	3.26691	0.00108729	0.00212331
Smp_328330		19.717	1.28087	0.302967	4.22776	2.36034e-05	5.77444e-05
Smp_128750	Putative titin [Source:UniProtKB/TrEMBL;Acc:A0A5K4EM68]	785.131	1.27952	0.152349	8.39857	4.51952e-17	3.23918e-16
Smp_125080	Mername-AA217 hypothetical peptidase (M14 family) [Source:UniProtKB/TrEMBL;Acc:A0A3Q0KKU3]	325.9	1.27468	0.159419	7.99583	1.28705e-15	8.27667e-15
Smp_167830	IL4_i_Ig domain-containing protein [Source:UniProtKB/TrEMBL;Acc:A0A3Q0KS90]	120.43	1.27449	0.442495	2.88024	0.0039737	0.00710518
Smp_343460	Anaphase-promoting complex subunit 1 [Source:UniProtKB/TrEMBL;Acc:A0A5K4FDS7]	8.63821	1.27369	0.492182	2.58785	0.0096578	0.0161409
Smp_155860	DNTTIP1_dimer domain-containing protein [Source:UniProtKB/TrEMBL;Acc:A0A3Q0KQL4]	33.9659	1.27082	0.250057	5.08212	3.73251e-07	1.12281e-06
Smp_346220		66.3176	1.26839	0.189916	6.67865	2.41152e-11	1.11473e-10
Smp_164020	TLDc domain-containing protein [Source:UniProtKB/TrEMBL;Acc:A0A3Q0KRU7]	92.9449	1.26836	0.232845	5.44723	5.11616e-08	1.69869e-07
Smp_318660	C2H2-type domain-containing protein [Source:UniProtKB/TrEMBL;Acc:A0A5K4F8C4]	109.618	1.26738	0.154847	8.18473	2.72904e-16	1.84188e-15
Smp_197690	Calmodulin-related [Source:UniProtKB/TrEMBL;Acc:A0A3Q0KUY3]	230.035	1.26459	0.119239	10.6055	2.80858e-26	3.47984e-25
Smp_200900		1842.48	1.26452	0.0571723	22.1176	2.13883e-108	4.75607e-106
Smp_302310	EGF-like domain-containing protein [Source:UniProtKB/TrEMBL;Acc:A0A5K4F1S1]	30.5891	1.25307	0.247171	5.06966	3.98521e-07	1.195e-06
Smp_323700		12.4472	1.25259	0.372178	3.36558	0.000763832	0.00153165
Smp_136160	P53 domain-containing protein [Source:UniProtKB/TrEMBL;Acc:A0A3Q0KMJ9]	848.523	1.24982	0.0627062	19.9314	2.17223e-88	2.8239e-86
Smp_018570	Putative serine-rich repeat protein 2 [Source:UniProtKB/TrEMBL;Acc:A0A3Q0KCY0]	686.19	1.24962	0.0810167	15.4242	1.12475e-53	4.87394e-52
Smp_246650	Ig-like domain-containing protein [Source:UniProtKB/TrEMBL;Acc:A0A5K4F164]	141.167	1.24039	0.162455	7.63526	2.25369e-14	1.31517e-13
Smp_153210	G_PROTEIN_RECEP_F1_2 domain-containing protein [Source:UniProtKB/TrEMBL;Acc:A0A3Q0KQ19]	11.2387	1.23928	0.382163	3.24281	0.00118355	0.0022975
Smp_087870	CUB domain-containing protein [Source:UniProtKB/TrEMBL;Acc:A0A3Q0KIW4]	317.084	1.23087	0.0995422	12.3654	4.02449e-35	7.81769e-34
Smp_267220	CSRNP_N domain-containing protein [Source:UniProtKB/TrEMBL;Acc:A0A5K4F3A0]	490.901	1.22781	0.0806381	15.2261	2.37163e-52	9.7283e-51
Smp_089290	Alpha-galactosidase [Source:UniProtKB/TrEMBL;Acc:G4VLE3]	7408.87	1.22614	0.0890846	13.7637	4.21141e-43	1.18621e-41
Smp_344850	Reverse transcriptase domain-containing protein [Source:UniProtKB/TrEMBL;Acc:A0A5K4FFS5]	64.1139	1.22563	0.189623	6.46354	1.02283e-10	4.46661e-10
Smp_309730		12.0741	1.2236	0.383907	3.18723	0.00143645	0.00275363
Smp_170620	G_PROTEIN_RECEP_F1_2 domain-containing protein [Source:UniProtKB/TrEMBL;Acc:G4VAR9]	71.7497	1.21897	0.187274	6.50901	7.56492e-11	3.34328e-10
Smp_349540		23.4757	1.21872	0.278019	4.38357	1.1675e-05	2.95724e-05
Smp_127700	Protein farnesyltransferase/geranylgeranyltransferase type-1 subunit alpha [Source:UniProtKB/TrEMBL;Acc:A0A3Q0KL91]	278.722	1.21634	0.0956557	12.7158	4.8285e-37	1.04617e-35
Smp_179350	IRS-type PTB domain-containing protein [Source:UniProtKB/TrEMBL;Acc:A0A3Q0KTN2]	1873.63	1.21035	0.105709	11.4498	2.35621e-30	3.58739e-29
Smp_336210	EGF-like domain-containing protein [Source:UniProtKB/TrEMBL;Acc:A0A5K4FD55]	62.5805	1.20753	0.212383	5.68564	1.30321e-08	4.62113e-08
Smp_158740	SERTA domain-containing protein [Source:UniProtKB/TrEMBL;Acc:G4VQB9]	1947.82	1.2069	0.0813561	14.8348	8.72996e-50	3.30799e-48
Smp_040110	Putative thrombospondin type 1 domain-containing protein [Source:UniProtKB/TrEMBL;Acc:A0A3Q0KET0]	93.2059	1.20553	0.143545	8.39831	4.52945e-17	3.24355e-16
Smp_246710	Protein regulator of cytokinesis 1 [Source:UniProtKB/TrEMBL;Acc:A0A5K4F169]	733.484	1.20517	0.104143	11.5723	5.69326e-31	8.97537e-30
Smp_248160	LIM interaction domain (LID) domain-containing protein [Source:UniProtKB/TrEMBL;Acc:A0A5K4F198]	2159.92	1.20471	0.0842011	14.3076	1.96295e-46	6.53029e-45
Smp_329650	RabBD domain-containing protein [Source:UniProtKB/TrEMBL;Acc:A0A5K4FB13]	222.251	1.20106	0.147325	8.15242	3.56719e-16	2.38849e-15
Smp_123810	IRF-2BP1_2 domain-containing protein [Source:UniProtKB/TrEMBL;Acc:A0A3Q0KKL8]	13.698	1.1993	0.365184	3.28409	0.00102311	0.0020054
Smp_333140	Rootletin [Source:UniProtKB/TrEMBL;Acc:A0A5K4FC49]	293.461	1.19616	0.110695	10.8059	3.22728e-27	4.18902e-26
Smp_053640	SH2 domain-containing protein [Source:UniProtKB/TrEMBL;Acc:A0A5K4EF75]	441.808	1.19462	0.0836998	14.2726	3.24162e-46	1.06582e-44
Smp_341290	Putative annexin [Source:UniProtKB/TrEMBL;Acc:G4VL82]	209.447	1.19141	0.323291	3.68524	0.000228485	0.000491021
Smp_131990	Growth arrest-specific 2-related [Source:UniProtKB/TrEMBL;Acc:A0A5K4EN39]	880.075	1.18742	0.0709403	16.7383	6.89017e-63	3.9878e-61
Smp_243660	SWR1-complex protein 4 [Source:UniProtKB/TrEMBL;Acc:A0A5K4F131]	97.8801	1.18703	0.149108	7.9609	1.70787e-15	1.08508e-14
Smp_053560	non-specific serine/threonine protein kinase [Source:UniProtKB/TrEMBL;Acc:G4VJ06]	957.237	1.18107	0.0732193	16.1305	1.55703e-58	8.17201e-57
Smp_337440	SET domain-containing protein [Source:UniProtKB/TrEMBL;Acc:A0A5K4F966]	799.51	1.17957	0.237728	4.96185	6.98245e-07	2.043e-06
Smp_244440		175.527	1.17821	0.105715	11.1452	7.56091e-29	1.06129e-27
Smp_016380	Cytohesin-related guanine nucleotide-exchange protein [Source:UniProtKB/TrEMBL;Acc:A0A3Q0KCQ4]	477.49	1.17185	0.0791054	14.8138	1.19325e-49	4.50133e-48
Smp_053470	Putative nucleolar protein NOP56 [Source:UniProtKB/TrEMBL;Acc:G4VRK3]	656.526	1.17152	0.0718616	16.3025	9.47654e-60	5.10043e-58
Smp_349660		257.62	1.17088	0.139161	8.41391	3.96565e-17	2.86408e-16
Smp_072990	Putative seven transmembrane receptor [Source:UniProtKB/TrEMBL;Acc:A0A3Q0KHM5]	252.918	1.1687	0.121283	9.63613	5.62703e-22	5.68761e-21
Smp_341770	Innexin [Source:UniProtKB/TrEMBL;Acc:A0A5K4F9Z5]	13.288	1.16792	0.400492	2.91621	0.00354316	0.00639874
Smp_158430	Putative ribonuclease t2 [Source:UniProtKB/TrEMBL;Acc:G4V5B9]	223.967	1.16501	0.106308	10.9587	6.03382e-28	8.1708e-27
Smp_043580	Putative histone-lysine n-methyltransferase, setb1 [Source:UniProtKB/TrEMBL;Acc:G4VK98]	729.306	1.16399	0.0595941	19.532	5.87352e-85	6.61749e-83
Smp_145680	PH domain-containing protein [Source:UniProtKB/TrEMBL;Acc:A0A3Q0KP91]	793.221	1.16337	0.0793706	14.6574	1.20775e-48	4.30612e-47
Smp_337060	APOBEC1 complementation factor [Source:UniProtKB/TrEMBL;Acc:A0A5K4FC21]	34.8633	1.16221	0.238172	4.8797	1.06248e-06	3.04544e-06
Smp_342020	Phosphodiesterase [Source:UniProtKB/TrEMBL;Acc:A0A5K4FCB7]	494.016	1.15925	0.1074	10.7937	3.68456e-27	4.76792e-26
Smp_129250	Retinaldehyde binding protein-related [Source:UniProtKB/TrEMBL;Acc:A0A3Q0KLI0]	13.6331	1.15709	0.357649	3.23528	0.00121523	0.00235575
Smp_343200	PH domain-containing protein [Source:UniProtKB/TrEMBL;Acc:A0A5K4FDP1]	225.637	1.15297	0.114678	10.054	8.82153e-24	9.73133e-23
Smp_123120	G_PROTEIN_RECEP_F1_2 domain-containing protein [Source:UniProtKB/TrEMBL;Acc:A0A3Q0KKH4]	17.2743	1.14728	0.323095	3.55092	0.00038389	0.000800955
Smp_350270		565.687	1.14581	0.0947391	12.0944	1.13031e-33	2.03649e-32
Smp_244340	C2H2-type domain-containing protein [Source:UniProtKB/TrEMBL;Acc:A0A5K4F362]	78.2557	1.14195	0.17613	6.48355	8.95909e-11	3.93678e-10
Smp_156520	Putative centrosomal protein of 63 kDa (Cep63 protein) [Source:UniProtKB/TrEMBL;Acc:A0A3Q0KQJ4]	148.743	1.14076	0.129569	8.80428	1.31691e-18	1.06589e-17
Smp_119110	Cadherin domain-containing protein [Source:UniProtKB/TrEMBL;Acc:A0A3Q0KKA1]	636.314	1.13914	0.124149	9.17562	4.48994e-20	4.01906e-19
Smp_093800	Mitochondrial import inner membrane translocase subunit Tim21 [Source:UniProtKB/TrEMBL;Acc:G4M0Q7]	310.387	1.13875	0.089011	12.7933	1.78656e-37	3.98323e-36
Smp_074140	Annexin [Source:UniProtKB/TrEMBL;Acc:A0A3Q0KHN3]	7126.67	1.13539	0.085981	13.2051	8.19992e-40	2.01422e-38
Smp_315140	Annexin [Source:UniProtKB/TrEMBL;Acc:A0A5K4F3P7]	386.579	1.13455	0.115713	9.80481	1.07348e-22	1.13386e-21
Smp_157200	Putative progesterone-induced-blocking factor [Source:UniProtKB/TrEMBL;Acc:A0A3Q0KQM3]	18.2969	1.1333	0.325316	3.48369	0.000494552	0.00101752
Smp_245970	Centrosomal protein of 135 kDa [Source:UniProtKB/TrEMBL;Acc:A0A5K4F2C2]	289.441	1.12969	0.130729	8.64145	5.55063e-18	4.27945e-17
Smp_340200	POU domain protein [Source:UniProtKB/TrEMBL;Acc:A0A5K4F9G4]	47.2232	1.12897	0.235717	4.78952	1.67177e-06	4.70254e-06
Smp_319320	acylphosphatase [Source:UniProtKB/TrEMBL;Acc:A0A5K4F8I2]	346.678	1.12723	0.080899	13.9338	3.94872e-44	1.15857e-42
Smp_349420		205.318	1.12716	0.130156	8.66013	4.71238e-18	3.64315e-17
Smp_072460	phosphomevalonate kinase [Source:UniProtKB/TrEMBL;Acc:A0A3Q0KHK0]	194.869	1.12639	0.111032	10.1447	3.49798e-24	3.92015e-23
Smp_181040	KIF-binding protein [Source:UniProtKB/TrEMBL;Acc:A0A3Q0KU13]	131.189	1.12231	0.139012	8.07347	6.83254e-16	4.4652e-15
Smp_032950	Putative calmodulin (CaM) [Source:UniProtKB/TrEMBL;Acc:G4VR84]	2324.42	1.12143	0.0933313	12.0156	2.94342e-33	5.18165e-32
Smp_062080	Serpin, putative [Source:UniProtKB/TrEMBL;Acc:G4LZN6]	341.237	1.12122	0.107046	10.4742	1.13449e-25	1.37342e-24
Smp_150030	ETS domain-containing protein [Source:UniProtKB/TrEMBL;Acc:A0A5K4ET06]	25.2363	1.12023	0.312695	3.5825	0.000340327	0.000715542
Smp_159140	Solute carrier organic anion transporter family member [Source:UniProtKB/TrEMBL;Acc:A0A3Q0KR35]	1010	1.11763	0.0903027	12.3765	3.50178e-35	6.81799e-34
Smp_328120	Secreted protein [Source:UniProtKB/TrEMBL;Acc:A0A5K4F715]	32.5175	1.11758	0.255422	4.37544	1.21186e-05	3.06134e-05
Smp_342340		61.2483	1.11574	0.193944	5.75289	8.77325e-09	3.15998e-08
Smp_242440	GATA-type domain-containing protein [Source:UniProtKB/TrEMBL;Acc:A0A5K4F1C7]	10.3225	1.11271	0.489809	2.27172	0.0231037	0.0360196
Smp_080370	BZIP domain-containing protein [Source:UniProtKB/TrEMBL;Acc:G4VTP3]	4553.33	1.11111	0.0525916	21.1271	4.48143e-99	8.05703e-97
Smp_144750	Shugoshin_C domain-containing protein [Source:UniProtKB/TrEMBL;Acc:G4LWV7]	221.264	1.11101	0.110471	10.057	8.55641e-24	9.45119e-23
Smp_122340	Kelch-like protein [Source:UniProtKB/TrEMBL;Acc:G4LYI6]	506.244	1.10958	0.0815962	13.5985	4.08906e-42	1.11101e-40
Smp_060760	Histone H2A [Source:UniProtKB/TrEMBL;Acc:G4V9N3]	9.16367	1.10667	0.477903	2.31568	0.0205755	0.0323466
Smp_345140	Fmp27_GFWDK domain-containing protein [Source:UniProtKB/TrEMBL;Acc:A0A5K4FEL3]	1214.7	1.10626	0.0989746	11.1772	5.27157e-29	7.46144e-28
Smp_342850	Rap-GAP domain-containing protein [Source:UniProtKB/TrEMBL;Acc:A0A5K4FCM0]	87.0062	1.10435	0.162481	6.79677	1.0699e-11	5.10484e-11
Smp_344070		15.5703	1.09909	0.401505	2.73744	0.00619201	0.010689
Smp_244980	DUF3719 domain-containing protein [Source:UniProtKB/TrEMBL;Acc:A0A5K4F0L7]	106.455	1.09824	0.160371	6.84811	7.4834e-12	3.60106e-11
Smp_331700	Fork-head domain-containing protein [Source:UniProtKB/TrEMBL;Acc:A0A5K4FA89]	38.0278	1.09763	0.271656	4.04051	5.33348e-05	0.000124807
Smp_310170	Basement membrane-specific heparan sulfate proteoglycan core protein [Source:UniProtKB/TrEMBL;Acc:A0A5K4F322]	7984.89	1.09404	0.184164	5.94061	2.83971e-09	1.07991e-08
Smp_342070	ARID domain-containing protein [Source:UniProtKB/TrEMBL;Acc:A0A5K4FEJ5]	1840.64	1.09398	0.0785638	13.9248	4.47813e-44	1.30935e-42
Smp_345020		112.059	1.09152	0.131713	8.28714	1.16001e-16	8.07419e-16
Smp_332240	Arginine/serine-rich splicing factor, putative [Source:UniProtKB/TrEMBL;Acc:A0A5K4F676]	25.5292	1.08992	0.269042	4.05112	5.09722e-05	0.000119643
Smp_160170	Cilia-and flagella-associated protein [Source:UniProtKB/TrEMBL;Acc:A0A3Q0KRI8]	94.324	1.08802	0.172683	6.3007	2.96304e-10	1.23826e-09
Smp_147890	Putative rootletin (Ciliary rootlet coiled-coil protein) [Source:UniProtKB/TrEMBL;Acc:A0A5K4ER06]	299.98	1.08251	0.132022	8.19948	2.41423e-16	1.63989e-15
Smp_159630	Rho-GAP domain-containing protein [Source:UniProtKB/TrEMBL;Acc:A0A3Q0KRG3]	60.7614	1.08196	0.199352	5.42738	5.71869e-08	1.89279e-07
Smp_024860	Basic helix-loop-helix transcription factor,hes-related [Source:UniProtKB/TrEMBL;Acc:A0A3Q0KDG3]	48.6665	1.08128	0.216051	5.00475	5.59338e-07	1.65259e-06
Smp_193150	Protein UL128 [Source:UniProtKB/TrEMBL;Acc:A0A3Q0KU79]	405.918	1.08013	0.076854	14.0543	7.24921e-45	2.19555e-43
Smp_172210	Leucine-rich repeat-containing protein 49 [Source:UniProtKB/TrEMBL;Acc:A0A5K4EVV6]	126.154	1.08012	0.122837	8.79316	1.45416e-18	1.16914e-17
Smp_064250	PHD-type domain-containing protein [Source:UniProtKB/TrEMBL;Acc:A0A3Q0KGX1]	842.929	1.08003	0.0755994	14.2863	2.66455e-46	8.79511e-45
Smp_127690	LysM domain-containing protein [Source:UniProtKB/TrEMBL;Acc:A0A3Q0KLA0]	863.79	1.07828	0.0750121	14.3747	7.45415e-47	2.49951e-45
Smp_015840	Putative zinc finger protein [Source:UniProtKB/TrEMBL;Acc:G4VSN3]	1881.97	1.07762	0.0550678	19.569	2.8426e-85	3.29041e-83
Smp_105370	Cathepsin B-like peptidase (C01 family) [Source:UniProtKB/TrEMBL;Acc:G4V5E2]	146.079	1.07661	0.184614	5.83171	5.48637e-09	2.02092e-08
Smp_152380	Autophagy-related protein 13 [Source:UniProtKB/TrEMBL;Acc:G4VSQ8]	25.4027	1.07639	0.274574	3.92023	8.84657e-05	0.000200358
Smp_302140	BEN domain-containing protein [Source:UniProtKB/TrEMBL;Acc:A0A5K4F236]	34.3494	1.074	0.241013	4.4562	8.3427e-06	2.1598e-05
Smp_156060	Pre-mRNA-splicing factor ATP-dependent RNA helicase PRP16 [Source:UniProtKB/TrEMBL;Acc:A0A3Q0KQL6]	1141.15	1.07222	0.0594256	18.0431	8.93325e-73	7.40059e-71
Smp_244090	Zinc finger protein [Source:UniProtKB/TrEMBL;Acc:A0A5K4F043]	13.6747	1.06958	0.397337	2.69188	0.00710507	0.0121313
Smp_332290	Protein kinase domain-containing protein [Source:UniProtKB/TrEMBL;Acc:A0A5K4FAE9]	84.31	1.06701	0.166832	6.39571	1.59801e-10	6.87533e-10
Smp_313540	Conjugal transfer protein [Source:UniProtKB/TrEMBL;Acc:A0A5K4F737]	18.1032	1.06523	0.304416	3.49925	0.000466564	0.000963221
Smp_300570	MFS domain-containing protein [Source:UniProtKB/TrEMBL;Acc:A0A5K4F3D6]	190.79	1.06348	0.139187	7.64063	2.16164e-14	1.2632e-13
Smp_244570	FERM domain-containing protein [Source:UniProtKB/TrEMBL;Acc:A0A5K4F1S0]	954.042	1.06322	0.0628263	16.9232	3.03352e-64	1.89876e-62
Smp_164080	Bromo domain-containing protein [Source:UniProtKB/TrEMBL;Acc:A0A3Q0KRV0]	942.438	1.06038	0.0690646	15.3534	3.35866e-53	1.42616e-51
Smp_028860	Nucleic-acid-binding protein from transposon X-element [Source:UniProtKB/TrEMBL;Acc:A0A3Q0KDT0]	56.7902	1.0543	0.235637	4.47428	7.66686e-06	1.99584e-05
Smp_165060	PH domain-containing protein [Source:UniProtKB/TrEMBL;Acc:A0A3Q0KRY3]	210.1	1.05178	0.1115	9.43307	3.98269e-21	3.80268e-20
Smp_181230	Phospholipid-transporting atpase [Source:UniProtKB/TrEMBL;Acc:A0A3Q0KTZ9]	128.581	1.05092	0.192272	5.4658	4.60811e-08	1.53846e-07
Smp_024490	Metal dependent hydrolase-related [Source:UniProtKB/TrEMBL;Acc:A0A3Q0KDD0]	2284.82	1.04988	0.0748133	14.0334	9.73991e-45	2.9289e-43
Smp_070360	Putative cytoplasmic polyadenylation element binding protein (Cpeb) [Source:UniProtKB/TrEMBL;Acc:A0A3Q0KHE9]	69.4457	1.0496	0.188978	5.55407	2.79088e-08	9.54329e-08
Smp_138110	Homeobox protein distal-less dlx,putative [Source:UniProtKB/TrEMBL;Acc:A0A3Q0KMY3]	18.5841	1.04935	0.38652	2.71486	0.00663042	0.011383
Smp_173250	Centrosomal protein of 70 kDa [Source:UniProtKB/TrEMBL;Acc:A0A3Q0KT50]	419.955	1.045	0.0818209	12.7717	2.35817e-37	5.1892e-36
Smp_334460	Lebercilin domain-containing protein [Source:UniProtKB/TrEMBL;Acc:A0A5K4F8C5]	94.34	1.04421	0.190294	5.48734	4.08031e-08	1.3682e-07
Smp_132200	Putative shoc2 [Source:UniProtKB/TrEMBL;Acc:A0A3Q0KLZ9]	665.182	1.04345	0.0876997	11.8979	1.21294e-32	2.0832e-31
Smp_314020	Aamy domain-containing protein [Source:UniProtKB/TrEMBL;Acc:A0A5K4F401]	19.0859	1.04339	0.303202	3.44124	0.000579048	0.00117988
Smp_069220	Putative es2 protein [Source:UniProtKB/TrEMBL;Acc:G4VIP4]	897.576	1.04181	0.0685455	15.1988	3.59916e-52	1.45516e-50
Smp_065240	GDP-fucose protein O-fucosyltransferase 1 [Source:UniProtKB/TrEMBL;Acc:A0A3Q0KH04]	685.614	1.04089	0.0775567	13.421	4.55457e-41	1.18419e-39
Smp_123050	Putative regulator of G protein signaling 17, 19, 20 (Rgs17, 19, 20) [Source:UniProtKB/TrEMBL;Acc:A0A3Q0KKH0]	261.697	1.04062	0.134817	7.71878	1.17445e-14	6.99375e-14
Smp_187360	Putative glycosyltransferase 14 family member [Source:UniProtKB/TrEMBL;Acc:A0A3Q0KU07]	404.904	1.04042	0.132098	7.87614	3.37661e-15	2.11194e-14
Smp_125420	Putative g-protein coupled receptor [Source:UniProtKB/TrEMBL;Acc:A0A3Q0KKW6]	27.3903	1.03683	0.296038	3.50235	0.000461178	0.000952801
Smp_341520	RFXA_RFXANK_bdg domain-containing protein [Source:UniProtKB/TrEMBL;Acc:A0A5K4FAM6]	278.95	1.03574	0.12011	8.62329	6.50571e-18	4.99303e-17
Smp_123390	Requim, req/dpf2, putative [Source:UniProtKB/TrEMBL;Acc:A0A5K4EL04]	824.45	1.03428	0.0809594	12.7753	2.2527e-37	4.97005e-36
Smp_055100	EGF-like domain-containing protein [Source:UniProtKB/TrEMBL;Acc:G4VH76]	309.741	1.03365	0.146301	7.06526	1.60314e-12	8.08266e-12
Smp_342860	Voltage-gated hydrogen channel 1 [Source:UniProtKB/TrEMBL;Acc:A0A5K4FDJ5]	23.9002	1.03235	0.273718	3.77159	0.000162213	0.000356117
Smp_211160	ATP-dependent RNA helicase, putative [Source:UniProtKB/TrEMBL;Acc:A0A3Q0KVE5]	340.772	1.03106	0.0921079	11.1941	4.35834e-29	6.22094e-28
Smp_141540	Putative thymidine kinase [Source:UniProtKB/TrEMBL;Acc:A0A3Q0KNL2]	180.184	1.03012	0.135429	7.6063	2.82046e-14	1.63239e-13
Smp_148110	HMG box domain-containing protein [Source:UniProtKB/TrEMBL;Acc:A0A3Q0KPM3]	90.9659	1.02795	0.151221	6.79766	1.06336e-11	5.07648e-11
Smp_151570	TPR_REGION domain-containing protein [Source:UniProtKB/TrEMBL;Acc:A0A3Q0KQ53]	23.3805	1.02725	0.306661	3.34979	0.00080874	0.0016129
Smp_121140	MSS51_C domain-containing protein [Source:UniProtKB/TrEMBL;Acc:G4LZ16]	439.636	1.02724	0.0712403	14.4193	3.91213e-47	1.31703e-45
Smp_127080		337.636	1.02637	0.109064	9.41069	4.92875e-21	4.67429e-20
Smp_245550	Cut-like 1 (Ctl1) [Source:UniProtKB/TrEMBL;Acc:A0A5K4F1U0]	714.623	1.02525	0.0726228	14.1175	2.96163e-45	9.13348e-44
Smp_061570	Mediator of RNA polymerase II transcription subunit 19 [Source:UniProtKB/TrEMBL;Acc:G4VKK2]	417.754	1.02303	0.0870363	11.7541	6.72925e-32	1.12154e-30
Smp_311350	AMP-binding domain-containing protein [Source:UniProtKB/TrEMBL;Acc:A0A5K4F5D4]	221.741	1.0224	0.100813	10.1416	3.61305e-24	4.04374e-23
Smp_333580	Protein regulator of cytokinesis 1 [Source:UniProtKB/TrEMBL;Acc:A0A5K4F817]	470.286	1.02194	0.0902075	11.3288	9.44746e-30	1.39585e-28
Smp_302740	WW domain-containing protein [Source:UniProtKB/TrEMBL;Acc:A0A5K4F3Q2]	2418.05	1.02137	0.0723409	14.1189	2.9055e-45	8.99321e-44
Smp_350060		30.1553	1.02078	0.246671	4.13821	3.50023e-05	8.39776e-05
Smp_342630	CID domain-containing protein [Source:UniProtKB/TrEMBL;Acc:A0A5K4FCJ4]	638.423	1.01989	0.0802512	12.7088	5.28551e-37	1.14227e-35
Smp_345490	Afadin [Source:UniProtKB/TrEMBL;Acc:A0A5K4FG26]	501.998	1.01907	0.156518	6.51084	7.47305e-11	3.30441e-10
Smp_130020	Cilia- and flagella-associated protein 157 [Source:UniProtKB/TrEMBL;Acc:A0A3Q0KLN8]	133.099	1.0173	0.166066	6.1259	9.01706e-10	3.61452e-09
Smp_074410	UPF0769 protein C21orf59 homolog [Source:UniProtKB/TrEMBL;Acc:A0A3Q0KHT4]	476.492	1.0157	0.0760146	13.3618	1.01026e-40	2.57907e-39
Smp_245240	PUA domain-containing protein [Source:UniProtKB/TrEMBL;Acc:A0A5K4F0Q6]	64.4072	1.01528	0.183046	5.5466	2.91284e-08	9.92881e-08
Smp_072440	DUF1604 domain-containing protein [Source:UniProtKB/TrEMBL;Acc:A0A3Q0KHK4]	727.181	1.01483	0.0661519	15.3409	4.07769e-53	1.72283e-51
Smp_210170	RNA polymerase II subunit B1 CTD phosphatase RPAP2 homolog [Source:UniProtKB/TrEMBL;Acc:A0A3Q0KV57]	644.548	1.01473	0.0693639	14.6291	1.83167e-48	6.449e-47
Smp_349510		67.2534	1.01461	0.164844	6.15494	7.51083e-10	3.03232e-09
Smp_146360	SF4 helicase domain-containing protein [Source:UniProtKB/TrEMBL;Acc:A0A3Q0KP56]	256.544	1.01428	0.103209	9.8275	8.5722e-23	9.07708e-22
Smp_076930	Morn protein, putative [Source:UniProtKB/TrEMBL;Acc:G4LXF4]	66.0063	1.01421	0.173092	5.85941	4.64519e-09	1.7246e-08
Smp_310080	LsmAD domain-containing protein [Source:UniProtKB/TrEMBL;Acc:A0A5K4F317]	3059.01	1.01206	0.085807	11.7946	4.16319e-32	7.00776e-31
Smp_022870	CRC domain-containing protein [Source:UniProtKB/TrEMBL;Acc:A0A3Q0KDB2]	41.8506	1.01143	0.226416	4.46711	7.92826e-06	2.05818e-05
Smp_090890	Serine/threonine protein kinase [Source:UniProtKB/TrEMBL;Acc:G4V8L0]	1225.28	1.01128	0.053209	19.0058	1.52632e-80	1.4997e-78
Smp_167920	Putative ubinuclein/yemanuclein [Source:UniProtKB/TrEMBL;Acc:A0A5K4EW09]	1470.46	1.00998	0.0635024	15.9047	5.8822e-57	2.80817e-55
Smp_051000	Vps54_N domain-containing protein [Source:UniProtKB/TrEMBL;Acc:A0A5K4EDW5]	724.197	1.00912	0.111235	9.07192	1.16939e-19	1.0187e-18
Smp_008360	Adenosine kinase [Source:UniProtKB/TrEMBL;Acc:A0A3Q0KC34]	1825.97	1.00729	0.0595479	16.9156	3.45109e-64	2.12859e-62
Smp_019190	Pre-mRNA-splicing factor SLU7 [Source:UniProtKB/TrEMBL;Acc:G4LUD6]	1846.61	1.00673	0.0719625	13.9897	1.80265e-44	5.40156e-43
Smp_168600	Putative aryl hydrocarbon receptor [Source:UniProtKB/TrEMBL;Acc:A0A3Q0KSF7]	23.6381	1.00589	0.371983	2.70413	0.00684838	0.011731
Smp_145470	Putative zinc finger protein [Source:UniProtKB/TrEMBL;Acc:A0A3Q0KP04]	15.9895	1.00539	0.466412	2.15559	0.0311159	0.04723
Smp_103140	Tubulin alpha chain [Source:UniProtKB/TrEMBL;Acc:Q26444]	552.263	1.00482	0.0810716	12.3942	2.81059e-35	5.53601e-34
Smp_151320	Putative tpx2 protein [Source:UniProtKB/TrEMBL;Acc:A0A3Q0KPX4]	154.134	1.00463	0.140557	7.14748	8.83851e-13	4.55399e-12
Smp_246920	Bromodomain and PHD finger-containing protein 3 [Source:UniProtKB/TrEMBL;Acc:A0A5K4F181]	834.928	1.00439	0.0714058	14.066	6.14577e-45	1.87479e-43
Smp_143440	GFO_IDH_MocA domain-containing protein [Source:UniProtKB/TrEMBL;Acc:G4M0J1]	669.594	1.00229	0.0624823	16.0411	6.59372e-58	3.37679e-56
Smp_046890	Protein phosphatase [Source:UniProtKB/TrEMBL;Acc:A0A3Q0KFG0]	718.765	0.999669	0.0766819	13.0366	7.57928e-39	1.80918e-37
Smp_134720	Major facilitator superfamily domain-containing protein 12 [Source:UniProtKB/TrEMBL;Acc:A0A3Q0KMG4]	765.573	0.997794	0.0950276	10.5001	8.63331e-26	1.05574e-24
Smp_141440	Protein kinase [Source:UniProtKB/TrEMBL;Acc:A0A3Q0KND8]	284.933	0.997123	0.12195	8.17652	2.92152e-16	1.96551e-15
Smp_300500	Coiled-coil domain-containing protein 110 [Source:UniProtKB/TrEMBL;Acc:A0A5K4F1I7]	120.161	0.993272	0.169114	5.87338	4.27009e-09	1.59233e-08
Smp_156450	MIF4G domain-containing protein [Source:UniProtKB/TrEMBL;Acc:A0A3Q0KQJ0]	3157.76	0.992876	0.0536738	18.4983	2.13008e-76	1.91481e-74
Smp_160590	PH domain-containing protein [Source:UniProtKB/TrEMBL;Acc:A0A3Q0KRA9]	139.989	0.991372	0.127424	7.78007	7.24823e-15	4.39366e-14
Smp_304210	Ig-like domain-containing protein [Source:UniProtKB/TrEMBL;Acc:A0A5K4F2G6]	25.6798	0.989457	0.304702	3.24729	0.0011651	0.0022648
Smp_319120	PHD and RING finger domain-containing protein 1 [Source:UniProtKB/TrEMBL;Acc:A0A5K4F6L2]	917.813	0.988777	0.0765391	12.9186	3.53575e-38	8.14089e-37
Smp_002820	Zinc finger CCCH domain-containing protein 6 [Source:UniProtKB/TrEMBL;Acc:A0A3Q0KBK3]	1703.61	0.987731	0.0724315	13.6367	2.42122e-42	6.64265e-41
Smp_333500	Actin-binding LIM protein 1 [Source:UniProtKB/TrEMBL;Acc:A0A5K4FA43]	1071.16	0.986846	0.0523912	18.8361	3.82141e-79	3.6282e-77
Smp_347230	Transposase [Source:UniProtKB/TrEMBL;Acc:A0A5K4FEB6]	55.186	0.986308	0.20952	4.70745	2.5083e-06	6.91748e-06
Smp_040350	Putative rfx5 [Source:UniProtKB/TrEMBL;Acc:A0A3Q0KES6]	530.702	0.98614	0.121325	8.12809	4.36092e-16	2.89472e-15
Smp_134260	Mitogen-activated protein kinase [Source:UniProtKB/TrEMBL;Acc:A0A3Q0KMB2]	57.1489	0.984723	0.190957	5.15677	2.5125e-07	7.75406e-07
Smp_137930	Translocation protein SEC62 [Source:UniProtKB/TrEMBL;Acc:A0A3Q0KMV9]	87.4344	0.984644	0.210833	4.67025	3.00834e-06	8.22402e-06
Smp_136950	CCHC-type domain-containing protein [Source:UniProtKB/TrEMBL;Acc:G4VHB7]	530.411	0.984517	0.0690505	14.2579	4.00076e-46	1.30527e-44
Smp_315650		16.2209	0.984472	0.428038	2.29996	0.0214502	0.0336092
Smp_138350	C2H2-type domain-containing protein [Source:UniProtKB/TrEMBL;Acc:A0A3Q0KN29]	12.3438	0.983896	0.378347	2.60051	0.00930851	0.0155972
Smp_162760	Prospero-like protein [Source:UniProtKB/TrEMBL;Acc:A0A3Q0KRG2]	27.6425	0.982981	0.319745	3.07426	0.00211023	0.00394763
Smp_144240	SH2 domain-containing protein [Source:UniProtKB/TrEMBL;Acc:A0A3Q0KNP8]	132.549	0.982353	0.121361	8.09447	5.7515e-16	3.78801e-15
Smp_085380	Kelch-like ech-associated protein [Source:UniProtKB/TrEMBL;Acc:G4VRQ7]	750.288	0.982166	0.0807472	12.1635	4.86499e-34	8.97579e-33
Smp_245800	Calponin-homology (CH) domain-containing protein [Source:UniProtKB/TrEMBL;Acc:A0A5K4F1X1]	313.733	0.981784	0.155746	6.30374	2.90544e-10	1.21599e-09
Smp_141570	Twik family of potassium channels-related [Source:UniProtKB/TrEMBL;Acc:A0A3Q0KNE9]	28.817	0.977707	0.294058	3.32488	0.000884562	0.00175335
Smp_313530	EF-hand domain-containing protein [Source:UniProtKB/TrEMBL;Acc:A0A5K4F5T4]	9.44629	0.9775	0.463214	2.11025	0.0348365	0.0523694
Smp_150150	Protein kinase domain-containing protein [Source:UniProtKB/TrEMBL;Acc:A0A3Q0KPQ4]	82.99	0.976331	0.186598	5.23227	1.67444e-07	5.25594e-07
Smp_324700	Helicase ATP-binding domain-containing protein [Source:UniProtKB/TrEMBL;Acc:A0A5K4F8G4]	1513.96	0.97617	0.11426	8.54345	1.30276e-17	9.75914e-17
Smp_168270	Nucleoside diphosphate kinase [Source:UniProtKB/TrEMBL;Acc:A0A3Q0KSG5]	319.429	0.975407	0.102627	9.50435	2.01301e-21	1.9642e-20
Smp_122940	ubiquitinyl hydrolase 1 [Source:UniProtKB/TrEMBL;Acc:A0A5K4EKR7]	448.754	0.974845	0.0796197	12.2438	1.81399e-34	3.41386e-33
Smp_179620	BLUF domain-containing protein [Source:UniProtKB/TrEMBL;Acc:A0A3Q0KTU5]	208.933	0.974667	0.104886	9.29263	1.50526e-20	1.38858e-19
Smp_128990	Biorientation of chromosomes in cell division protein 1 [Source:UniProtKB/TrEMBL;Acc:A0A3Q0KLF6]	1170.79	0.972335	0.0779323	12.4767	1.0011e-35	2.0286e-34
Smp_152550	Phosphatidylinositol-binding clathrin assembly protein, putative [Source:UniProtKB/TrEMBL;Acc:A0A3Q0KQ36]	527.341	0.972263	0.0785451	12.3784	3.42085e-35	6.6758e-34
Smp_158720	Protein kinase [Source:UniProtKB/TrEMBL;Acc:A0A5K4ETA1]	130.13	0.971986	0.147087	6.60822	3.88957e-11	1.76799e-10
Smp_316640		269.543	0.971723	0.157391	6.17393	6.66145e-10	2.71143e-09
Smp_204120	DH domain-containing protein [Source:UniProtKB/TrEMBL;Acc:G4VT03]	120.434	0.968452	0.146781	6.59795	4.16886e-11	1.88884e-10
Smp_007330	Zds_C domain-containing protein [Source:UniProtKB/TrEMBL;Acc:A0A3Q0KC04]	667.048	0.967004	0.110892	8.72021	2.77689e-18	2.19297e-17
Smp_160610	Rho-GAP domain-containing protein [Source:UniProtKB/TrEMBL;Acc:A0A3Q0KRA3]	80.9477	0.966478	0.151897	6.36274	1.98185e-10	8.43234e-10
Smp_335675		139.396	0.966259	0.140244	6.88983	5.5861e-12	2.71904e-11
Smp_122370	Zinc finger protein, putative [Source:UniProtKB/TrEMBL;Acc:A0A3Q0KKF8]	2288.49	0.965079	0.0719994	13.404	5.73091e-41	1.48092e-39
Smp_043200	non-specific serine/threonine protein kinase [Source:UniProtKB/TrEMBL;Acc:A0A3Q0KF34]	1007.36	0.96473	0.0658802	14.6437	1.47794e-48	5.22534e-47
Smp_202350	Smp_202350 [Source:UniProtKB/TrEMBL;Acc:G4LW69]	31.4749	0.95911	0.249678	3.84139	0.000122341	0.000272478
Smp_139540	DUF4509 domain-containing protein [Source:UniProtKB/TrEMBL;Acc:A0A3Q0KN40]	667.586	0.958911	0.0723229	13.2587	4.0156e-40	9.95069e-39
Smp_147590	Putative rac guanyl-nucleotide exchange factor [Source:UniProtKB/TrEMBL;Acc:G4VBI1]	1554.95	0.958272	0.0800495	11.971	5.04183e-33	8.76615e-32
Smp_248110	Myb-like DNA-binding domain protein [Source:UniProtKB/TrEMBL;Acc:A0A5K4F4K7]	949.49	0.957927	0.0599022	15.9915	1.46397e-57	7.36343e-56
Smp_348400	Cadherin domain-containing protein [Source:UniProtKB/TrEMBL;Acc:A0A913KWK8]	69.9728	0.955724	0.184192	5.18873	2.11728e-07	6.57757e-07
Smp_174870	Otopetrin-2 [Source:UniProtKB/TrEMBL;Acc:A0A3Q0KTS3]	541.804	0.954738	0.123191	7.75007	9.18431e-15	5.50798e-14
Smp_165750	Cysteine dioxygenase [Source:UniProtKB/TrEMBL;Acc:A0A3Q0KS12]	80.2281	0.953611	0.200595	4.75391	1.99521e-06	5.56052e-06
Smp_133380	Serine/threonine-protein phosphatase PGAM5, mitochondrial [Source:UniProtKB/TrEMBL;Acc:A0A3Q0KM28]	413.325	0.951133	0.0879036	10.8202	2.76237e-27	3.60217e-26
Smp_067480	Programmed cell death protein, putative [Source:UniProtKB/TrEMBL;Acc:G4LZ74]	2310.95	0.950773	0.0756177	12.5734	2.95681e-36	6.18441e-35
Smp_310770	Serine/threonine kinase [Source:UniProtKB/TrEMBL;Acc:A0A5K4F5B3]	45.0874	0.949853	0.204168	4.65232	3.28218e-06	8.94082e-06
Smp_345000	Homeobox domain-containing protein [Source:UniProtKB/TrEMBL;Acc:A0A5K4FC07]	1584.35	0.949535	0.0548998	17.2958	5.06073e-67	3.44238e-65
Smp_344320	Tubulin-specific chaperone E [Source:UniProtKB/TrEMBL;Acc:A0A5K4FD61]	776.26	0.949228	0.0680225	13.9546	2.94874e-44	8.71218e-43
Smp_341140	Protein kinase domain-containing protein [Source:UniProtKB/TrEMBL;Acc:A0A5K4FEA7]	19.038	0.944852	0.407072	2.3211	0.0202816	0.0319322
Smp_313980	Tubulin beta chain [Source:UniProtKB/TrEMBL;Acc:G4VHK8]	228.245	0.944121	0.106051	8.9025	5.46051e-19	4.57297e-18
Smp_125370	Serine/threonine kinase [Source:UniProtKB/TrEMBL;Acc:A0A3Q0KKX4]	578.537	0.938281	0.108994	8.60858	7.39722e-18	5.65158e-17
Smp_340770	Putative zinc finger protein [Source:UniProtKB/TrEMBL;Acc:G4VBK7]	698.711	0.936997	0.0701191	13.3629	9.95636e-41	2.54943e-39
Smp_305350	Ras-GEF domain-containing protein [Source:UniProtKB/TrEMBL;Acc:A0A5K4F297]	365.101	0.936471	0.110597	8.46743	2.50856e-17	1.83686e-16
Smp_018170	Putative zinc finger protein [Source:UniProtKB/TrEMBL;Acc:A0A3Q0KCU9]	262.986	0.936444	0.120377	7.77928	7.29387e-15	4.41815e-14
Smp_145650	Forkhead box protein K1 [Source:UniProtKB/TrEMBL;Acc:A0A3Q0KP21]	360.269	0.935272	0.0775086	12.0667	1.58373e-33	2.82929e-32
Smp_316630	TruB_N domain-containing protein [Source:UniProtKB/TrEMBL;Acc:A0A5K4F4I7]	515.849	0.933608	0.0739365	12.6272	1.49587e-36	3.16794e-35
Smp_245590	GAR domain-containing protein [Source:UniProtKB/TrEMBL;Acc:A0A5K4F1U5]	780.096	0.932405	0.12922	7.21563	5.3684e-13	2.82108e-12
Smp_021130	YTH domain-containing protein [Source:UniProtKB/TrEMBL;Acc:A0A3Q0KD48]	1342.15	0.932018	0.0746573	12.484	9.13384e-36	1.85978e-34
Smp_159380	Nuclear receptor coactivator 2 (NCoA-2) (Transcriptional intermediary factor 2) (XTIF2), putative [Source:UniProtKB/TrEMBL;Acc:A0A3Q0KR07]	742.192	0.931777	0.0854286	10.9071	1.0662e-27	1.42104e-26
Smp_079380	Serine palmitoyltransferase 2 [Source:UniProtKB/TrEMBL;Acc:A0A3Q0KI92]	330.323	0.929618	0.109203	8.51271	1.69908e-17	1.2572e-16
Smp_349080		51.1807	0.929408	0.35965	2.5842	0.0097604	0.0162898
Smp_088550	Putative rrm/rnp domain [Source:UniProtKB/TrEMBL;Acc:G4V882]	2442.53	0.928663	0.0681289	13.631	2.62069e-42	7.16661e-41
Smp_146150	GTP-binding protein Di-Ras2 [Source:UniProtKB/TrEMBL;Acc:A0A3Q0KPB4]	114.685	0.928085	0.148778	6.23805	4.43055e-10	1.8343e-09
Smp_163600	Lim homeobox protein, putative [Source:UniProtKB/TrEMBL;Acc:A0A5K4EW73]	435.65	0.927725	0.0854184	10.8609	1.76915e-27	2.33583e-26
Smp_267190	Armadillo segment polarity protein [Source:UniProtKB/TrEMBL;Acc:A0A5K4F1F5]	124.322	0.927235	0.185263	5.00497	5.58708e-07	1.65131e-06
Smp_134290	Putative serine-rich repeat protein [Source:UniProtKB/TrEMBL;Acc:A0A3Q0KMA5]	610.072	0.9271	0.0654813	14.1582	1.6608e-45	5.21701e-44
Smp_149220	Putative g/t mismatch-specific thymine DNA glycosylase [Source:UniProtKB/TrEMBL;Acc:A0A3Q0KPH0]	782.016	0.926872	0.0803951	11.529	9.42742e-31	1.46437e-29
Smp_013150	riboflavin kinase [Source:UniProtKB/TrEMBL;Acc:G4M0L1]	404.935	0.926774	0.0868386	10.6724	1.3708e-26	1.72114e-25
Smp_342540	ETS domain-containing protein [Source:UniProtKB/TrEMBL;Acc:A0A5K4FA96]	63.8924	0.925143	0.233102	3.96884	7.22235e-05	0.000165524
Smp_172200	Tyrosine-protein kinase [Source:UniProtKB/TrEMBL;Acc:A0A3Q0KT01]	386.584	0.920536	0.0882322	10.4331	1.75062e-25	2.09827e-24
Smp_196220	RING-type E3 ubiquitin transferase [Source:UniProtKB/TrEMBL;Acc:G4V5M8]	654.533	0.919988	0.0724847	12.6922	6.53601e-37	1.40532e-35
Smp_340360	poly(A)-specific ribonuclease [Source:UniProtKB/TrEMBL;Acc:A0A5K4FDZ0]	3094.16	0.919431	0.0545856	16.8439	1.16395e-63	7.02526e-62
Smp_140110	Cilia- and flagella-associated protein 221 [Source:UniProtKB/TrEMBL;Acc:A0A3Q0KN48]	116.171	0.91779	0.150966	6.07943	1.20608e-09	4.7847e-09
Smp_340450	Transcriptional repressor protein YY1 [Source:UniProtKB/TrEMBL;Acc:A0A5K4FE05]	952.925	0.91753	0.0790694	11.6041	3.92781e-31	6.25047e-30
Smp_175780	Sex-determining protein fem-1, putative [Source:UniProtKB/TrEMBL;Acc:A0A5K4EWL6]	1065.13	0.917149	0.0634654	14.4511	2.46539e-47	8.36648e-46
Smp_035650	Homeobox protein aristaless-related [Source:UniProtKB/TrEMBL;Acc:A0A3Q0KEG9]	37.893	0.916442	0.321957	2.84647	0.00442066	0.00783114
Smp_335770	Fork-head domain-containing protein [Source:UniProtKB/TrEMBL;Acc:A0A5K4F9F7]	92.7019	0.915877	0.187798	4.87692	1.07754e-06	3.08651e-06
Smp_344600	Zinc finger protein [Source:UniProtKB/TrEMBL;Acc:A0A5K4FFN0]	329.469	0.915762	0.0995656	9.19757	3.66138e-20	3.30188e-19
Smp_125050	Hepatoma derived growth factor, putative [Source:UniProtKB/TrEMBL;Acc:A0A3Q0KKU6]	1387.43	0.913677	0.0701649	13.0219	9.19039e-39	2.18143e-37
Smp_340380	Helicase ATP-binding domain-containing protein [Source:UniProtKB/TrEMBL;Acc:A0A5K4FBR2]	2791.94	0.913582	0.0583175	15.6657	2.59692e-55	1.18616e-53
Smp_033260	Family C48 unassigned peptidase (C48 family) [Source:UniProtKB/TrEMBL;Acc:G4M0W7]	1974.79	0.91146	0.0694048	13.1325	2.14401e-39	5.20601e-38
Smp_340180	MoCF_biosynth domain-containing protein [Source:UniProtKB/TrEMBL;Acc:A0A5K4FDX0]	10.7521	0.90983	0.402259	2.2618	0.0237097	0.0368895
Smp_347290	Zinc transporter ZIP10 [Source:UniProtKB/TrEMBL;Acc:A0A5K4FC38]	471.632	0.909253	0.0859277	10.5816	3.62711e-26	4.48742e-25
Smp_348260		354.403	0.908851	0.103333	8.79535	1.42606e-18	1.14983e-17
Smp_162980	Putative rhodopsin-like orphan GPCR [Source:UniProtKB/TrEMBL;Acc:A0A3Q0KRN1]	47.6472	0.906353	0.197495	4.58924	4.44868e-06	1.18847e-05
Smp_141250	Delta-like protein [Source:UniProtKB/TrEMBL;Acc:A0A3Q0KNF1]	47.711	0.905952	0.245787	3.68592	0.000227877	0.00048984
Smp_213050		733.032	0.905818	0.0708992	12.7761	2.22884e-37	4.93029e-36
Smp_144560	Putative nucleobindin [Source:UniProtKB/TrEMBL;Acc:A0A3Q0KNY1]	784.525	0.904251	0.0717227	12.6076	1.91754e-36	4.04069e-35
Smp_346790	Ig-like domain-containing protein [Source:UniProtKB/TrEMBL;Acc:A0A5K4FBX1]	245.977	0.904031	0.144507	6.25599	3.95012e-10	1.64103e-09
Smp_170760	Putative bromodomain containing protein [Source:UniProtKB/TrEMBL;Acc:A0A3Q0KSP2]	516.64	0.903311	0.14334	6.30189	2.94035e-10	1.22974e-09
Smp_077000	DUF2655 domain-containing protein [Source:UniProtKB/TrEMBL;Acc:A0A3Q0KI12]	606.374	0.902563	0.0733317	12.308	8.20749e-35	1.56554e-33
Smp_153560	Putative ring finger protein B (Protein rngB) [Source:UniProtKB/TrEMBL;Acc:A0A3Q0KQ97]	920.201	0.900589	0.0679481	13.2541	4.27334e-40	1.05584e-38
Smp_132660	Guanine-nucleotide-exchange-factor, putative [Source:UniProtKB/TrEMBL;Acc:A0A3Q0KLY8]	139.336	0.899582	0.145796	6.17014	6.8231e-10	2.77189e-09
Smp_248190	tRNA pseudouridine synthase [Source:UniProtKB/TrEMBL;Acc:A0A5K4F1M1]	1642.98	0.897708	0.050765	17.6836	5.60867e-70	4.1573e-68
Smp_337070	EGF-like domain-containing protein [Source:UniProtKB/TrEMBL;Acc:A0A5K4F9R2]	39.7899	0.896761	0.207952	4.31235	1.61525e-05	4.02029e-05
Smp_315820	Centrosomal protein of 78 kDa [Source:UniProtKB/TrEMBL;Acc:A0A5K4F7J3]	60.2745	0.895901	0.240685	3.72229	0.000197423	0.000428519
Smp_204010		33.8619	0.895679	0.234345	3.82206	0.000132341	0.000293666
Smp_346660	polynucleotide adenylyltransferase [Source:UniProtKB/TrEMBL;Acc:A0A5K4FCN1]	1519.51	0.893774	0.0609239	14.6703	9.98595e-49	3.60604e-47
Smp_147570	Protein MCM10 homolog [Source:UniProtKB/TrEMBL;Acc:A0A3Q0KPC0]	243.962	0.893629	0.0935698	9.55039	1.29203e-21	1.27245e-20
Smp_170930	Putative intermediate filament proteins [Source:UniProtKB/TrEMBL;Acc:A0A3Q0KSQ3]	88.8342	0.893197	0.199485	4.47751	7.55176e-06	1.9683e-05
Smp_213730	Integrase catalytic domain-containing protein [Source:UniProtKB/TrEMBL;Acc:A0A5K4EZL9]	787.255	0.891713	0.0707947	12.5958	2.22809e-36	4.67179e-35
Smp_267110	Ribosomal RNA-processing protein 40 [Source:UniProtKB/TrEMBL;Acc:A0A5K4F1R8]	671.714	0.89001	0.0739688	12.0322	2.40556e-33	4.2525e-32
Smp_085790	Mediator of RNA polymerase II transcription subunit 13 [Source:UniProtKB/TrEMBL;Acc:A0A3Q0KIQ2]	532.76	0.88749	0.0926962	9.57418	1.02666e-21	1.01704e-20
Smp_152350	Putative voltage-gated potassium channel [Source:UniProtKB/TrEMBL;Acc:A0A3Q0KQ27]	274.5	0.887486	0.104962	8.45529	2.78395e-17	2.02622e-16
Smp_159370	Family M13 unassigned peptidase (M13 family) [Source:UniProtKB/TrEMBL;Acc:A0A3Q0KR44]	264.409	0.886625	0.10863	8.16189	3.29817e-16	2.21362e-15
Smp_074610	Histone H3 [Source:UniProtKB/TrEMBL;Acc:C4QHD7]	24.361	0.886576	0.31981	2.77219	0.00556797	0.00969291
Smp_157860	BED-type domain-containing protein [Source:UniProtKB/TrEMBL;Acc:A0A3Q0KQX1]	116.004	0.885216	0.197053	4.49227	7.04666e-06	1.84291e-05
Smp_141320	Putative jnk/sapk-associated protein [Source:UniProtKB/TrEMBL;Acc:A0A3Q0KNJ7]	331.521	0.884625	0.0928039	9.5322	1.53985e-21	1.51123e-20
Smp_133310		778.345	0.884573	0.0794155	11.1385	8.14403e-29	1.14124e-27
Smp_313990	Tubulin beta chain [Source:UniProtKB/TrEMBL;Acc:A0A5K4F3J5]	170.737	0.88414	0.121414	7.28205	3.28792e-13	1.75953e-12
Smp_171200	WD repeat-containing protein 44 [Source:UniProtKB/TrEMBL;Acc:A0A3Q0KSS4]	769.965	0.882744	0.0660103	13.3728	8.71714e-41	2.24573e-39
Smp_163220	Solute carrier family 35 member F6 [Source:UniProtKB/TrEMBL;Acc:A0A3Q0KRI9]	919.898	0.882217	0.0768271	11.4831	1.60359e-30	2.45033e-29
Smp_074510	Putative gtp-binding protein alpha subunit, gna [Source:UniProtKB/TrEMBL;Acc:G4VRC1]	574.867	0.882197	0.0691517	12.7574	2.83468e-37	6.20546e-36
Smp_214240	Connector enhancer of kinase suppressor of ras 3-like [Source:UniProtKB/TrEMBL;Acc:A0A5K4F122]	802.683	0.882146	0.0594233	14.8451	7.48351e-50	2.85859e-48
Smp_137120		1391.8	0.882088	0.0868996	10.1507	3.29136e-24	3.69841e-23
Smp_342940	UPF0506 domain-containing protein [Source:UniProtKB/TrEMBL;Acc:A0A5K4FEX6]	76.3287	0.880151	0.149473	5.88838	3.90003e-09	1.45949e-08
Smp_346400	F-box domain-containing protein [Source:UniProtKB/TrEMBL;Acc:A0A5K4FDZ6]	46.7435	0.879895	0.214556	4.10101	4.11352e-05	9.77206e-05
Smp_344780	Protein kinase domain-containing protein [Source:UniProtKB/TrEMBL;Acc:A0A5K4FEC6]	95.3431	0.879858	0.150281	5.85476	4.77706e-09	1.77122e-08
Smp_133990	Putative topbp1 [Source:UniProtKB/TrEMBL;Acc:G4VDW1]	288.062	0.879044	0.134153	6.55255	5.65643e-11	2.53161e-10
Smp_189960	Calpain-D [Source:UniProtKB/TrEMBL;Acc:A0A3Q0KUK2]	2279.1	0.878774	0.0652621	13.4653	2.50325e-41	6.63087e-40
Smp_060490	Putative serine-rich protein [Source:UniProtKB/TrEMBL;Acc:A0A3Q0KGL5]	512.97	0.878744	0.0797179	11.0232	2.95455e-28	4.04635e-27
Smp_333720	ELKS/RAB6-interacting/CAST family member 2 [Source:UniProtKB/TrEMBL;Acc:A0A5K4FCC9]	227.965	0.876493	0.208852	4.19672	2.70804e-05	6.57555e-05
Smp_203830		39.4817	0.875572	0.231451	3.78298	0.000154963	0.000341356
Smp_247410	EGF-like domain-containing protein [Source:UniProtKB/TrEMBL;Acc:A0A5K4F1D8]	314.665	0.874602	0.174213	5.02029	5.1593e-07	1.52754e-06
Smp_158690	Enkurin domain-containing protein [Source:UniProtKB/TrEMBL;Acc:A0A3Q0KR09]	179.287	0.874514	0.105512	8.2883	1.14875e-16	8.00239e-16
Smp_340080	Zf-C2H2_12 domain-containing protein [Source:UniProtKB/TrEMBL;Acc:A0A5K4FCJ1]	9.13175	0.874229	0.446003	1.96014	0.049979	0.0729652
Smp_344820	Nesprin-1 [Source:UniProtKB/TrEMBL;Acc:A0A5K4FED1]	3568.94	0.87339	0.0985455	8.86281	7.80237e-19	6.47007e-18
Smp_144990	Amyloid beta A4 protein related [Source:UniProtKB/TrEMBL;Acc:A0A3Q0KNT8]	1615.61	0.873102	0.0599597	14.5615	4.93847e-48	1.71025e-46
Smp_333490	Bardet-Biedl syndrome 7-like protein [Source:UniProtKB/TrEMBL;Acc:A0A5K4F8K6]	22.7144	0.868879	0.279643	3.1071	0.00188931	0.00355798
Smp_179940	Putative spindle assembly checkpoint component MAD1 (Mitotic arrest deficient protein 1) [Source:UniProtKB/TrEMBL;Acc:A0A3Q0KTT4]	51.1626	0.868146	0.215926	4.02057	5.80584e-05	0.00013515
Smp_044810	Zinc finger CCCH domain-containing protein 14 [Source:UniProtKB/TrEMBL;Acc:A0A3Q0KF86]	1772.16	0.868016	0.0746826	11.6227	3.15871e-31	5.07436e-30
Smp_201730	Smp_201730 [Source:UniProtKB/TrEMBL;Acc:A0A3Q0KUS2]	184.182	0.867634	0.132218	6.56214	5.30413e-11	2.3815e-10
Smp_153820	DNA helicase [Source:UniProtKB/TrEMBL;Acc:A0A3Q0KQB0]	1586.67	0.866586	0.0625363	13.8573	1.14852e-43	3.31229e-42
Smp_188430	Glutathione synthetase [Source:UniProtKB/TrEMBL;Acc:A0A3Q0KUJ8]	276.024	0.86658	0.0895628	9.67567	3.8256e-22	3.90887e-21
Smp_095290	Zinc finger protein, putative [Source:UniProtKB/TrEMBL;Acc:A0A3Q0KJD4]	18.726	0.866084	0.324925	2.66549	0.00768768	0.0130429
Smp_007570	IRS-type PTB domain-containing protein [Source:UniProtKB/TrEMBL;Acc:A0A3Q0KC15]	31.5683	0.864481	0.274375	3.15072	0.00162867	0.00309682
Smp_049160	Putative zinc finger protein [Source:UniProtKB/TrEMBL;Acc:A0A3Q0KFL5]	202.632	0.864156	0.116933	7.39015	1.46659e-13	8.00046e-13
Smp_093710	Transmembrane protein [Source:UniProtKB/TrEMBL;Acc:A0A3Q0KJ81]	136.51	0.863972	0.129557	6.66867	2.58129e-11	1.19061e-10
Smp_135710	Putative forkhead protein/ forkhead protein domain [Source:UniProtKB/TrEMBL;Acc:A0A3Q0KMG9]	898.777	0.863891	0.0627757	13.7615	4.34224e-43	1.21496e-41
Smp_084540	Angiogenic factor with G patch and FHA domains 1 [Source:UniProtKB/TrEMBL;Acc:G4VFE3]	1712.79	0.863439	0.0541468	15.9462	3.02579e-57	1.48651e-55
Smp_212760	Kinesin motor domain-containing protein [Source:UniProtKB/TrEMBL;Acc:A0A3Q0KVH4]	158.976	0.862793	0.162859	5.29781	1.17202e-07	3.74567e-07
Smp_242450	AB hydrolase-1 domain-containing protein [Source:UniProtKB/TrEMBL;Acc:A0A5K4F049]	392.149	0.862583	0.0937011	9.20569	3.39492e-20	3.06486e-19
Smp_346580	Kinesin-like protein [Source:UniProtKB/TrEMBL;Acc:A0A5K4FE20]	25.6823	0.862435	0.263574	3.27208	0.00106758	0.00208773
Smp_247470	Crossover junction endonuclease MUS81 [Source:UniProtKB/TrEMBL;Acc:A0A5K4F1E7]	218.916	0.858347	0.132919	6.45769	1.06313e-10	4.63544e-10
Smp_334300	Pre-mRNA 3'-end-processing factor FIP1 [Source:UniProtKB/TrEMBL;Acc:A0A5K4FCL6]	1231.61	0.857757	0.0936599	9.1582	5.27696e-20	4.69866e-19
Smp_346180	protein-tyrosine-phosphatase [Source:UniProtKB/TrEMBL;Acc:A0A5K4FBN9]	161.485	0.857211	0.110263	7.77421	7.59204e-15	4.59218e-14
Smp_041460	Tetraspanin, putative [Source:UniProtKB/TrEMBL;Acc:G4LWW2]	741.359	0.855211	0.144506	5.91815	3.2559e-09	1.23153e-08
Smp_054450	Archease domain-containing protein [Source:UniProtKB/TrEMBL;Acc:A0A3Q0KG38]	348.112	0.85487	0.0958281	8.92087	4.62638e-19	3.88984e-18
Smp_321860		20.0775	0.854085	0.316013	2.70269	0.00687817	0.0117772
Smp_154940		152.894	0.853166	0.112541	7.58095	3.43021e-14	1.9651e-13
Smp_342750	B-block_TFIIIC domain-containing protein [Source:UniProtKB/TrEMBL;Acc:A0A5K4FCK9]	908.179	0.852352	0.0647422	13.1653	1.38952e-39	3.39348e-38
Smp_166440	Putative cadherin [Source:UniProtKB/TrEMBL;Acc:A0A3Q0KS18]	15.4807	0.851985	0.345827	2.46362	0.0137543	0.0223465
Smp_345680	DUF3504 domain-containing protein [Source:UniProtKB/TrEMBL;Acc:A0A5K4FDP8]	1706.45	0.85182	0.0673941	12.6394	1.28046e-36	2.71856e-35
Smp_153500	Guanylate cyclase [Source:UniProtKB/TrEMBL;Acc:A0A3Q0KQ92]	1540.98	0.851376	0.0558503	15.2439	1.80761e-52	7.48739e-51
Smp_336280	Sorting nexin-14 [Source:UniProtKB/TrEMBL;Acc:A0A5K4FBV1]	1783.97	0.850993	0.111031	7.66443	1.79623e-14	1.0555e-13
Smp_153720	VIR_N domain-containing protein [Source:UniProtKB/TrEMBL;Acc:A0A3Q0KQH0]	1848.78	0.850613	0.0632688	13.4444	3.31984e-41	8.71201e-40
Smp_172130	Putative sumo ligase [Source:UniProtKB/TrEMBL;Acc:A0A3Q0KTB8]	595.878	0.850287	0.0761433	11.1669	5.91883e-29	8.34959e-28
Smp_332900	DUF676 domain-containing protein [Source:UniProtKB/TrEMBL;Acc:A0A5K4FC20]	503.518	0.850084	0.102833	8.26664	1.3779e-16	9.53584e-16
Smp_213710	C3H1-type domain-containing protein [Source:UniProtKB/TrEMBL;Acc:A0A5K4EZU0]	659.311	0.849368	0.0748386	11.3493	7.47297e-30	1.11174e-28
Smp_307730		404.713	0.847929	0.0962108	8.81324	1.21577e-18	9.86865e-18
Smp_247830	SH2 domain-containing protein [Source:UniProtKB/TrEMBL;Acc:A0A5K4F2Y9]	1526.39	0.846282	0.0809232	10.4578	1.34906e-25	1.62851e-24
Smp_346060	Sperm-tail PG-rich repeat-containing protein 2 [Source:UniProtKB/TrEMBL;Acc:A0A5K4FCE7]	50.6728	0.844695	0.208383	4.05358	5.04404e-05	0.000118494
Smp_174890	TPR_REGION domain-containing protein [Source:UniProtKB/TrEMBL;Acc:G4VR59]	1545.99	0.844587	0.0526489	16.0419	6.51484e-58	3.35673e-56
Smp_167020	DUF667 domain-containing protein [Source:UniProtKB/TrEMBL;Acc:A0A3Q0KS93]	261.045	0.844228	0.135293	6.24001	4.37537e-10	1.81323e-09
Smp_153010	Putative sumo ligase [Source:UniProtKB/TrEMBL;Acc:A0A3Q0KQ59]	1142.29	0.844163	0.0537021	15.7194	1.11439e-55	5.17396e-54
Smp_127500	EGF-like domain-containing protein [Source:UniProtKB/TrEMBL;Acc:A0A5K4ELZ4]	325.775	0.843782	0.113008	7.46655	8.23249e-14	4.57661e-13
Smp_034860	Putative nuclear receptor [Source:UniProtKB/TrEMBL;Acc:A0A3Q0KEB8]	15.7664	0.843689	0.327896	2.57304	0.010081	0.0167818
Smp_152530	Expressed conserved protein [Source:UniProtKB/TrEMBL;Acc:A0A3Q0KQ37]	240.627	0.843549	0.102356	8.2413	1.70343e-16	1.16929e-15
Smp_163460	Replication termination factor 2 [Source:UniProtKB/TrEMBL;Acc:A0A3Q0KRY9]	1189.36	0.841998	0.0583769	14.4235	3.68342e-47	1.245e-45
Smp_139650	AN1-type domain-containing protein [Source:UniProtKB/TrEMBL;Acc:A0A3Q0KN45]	1217.38	0.841996	0.0719415	11.7039	1.21727e-31	1.99726e-30
Smp_145370	Ovule protein [Source:UniProtKB/TrEMBL;Acc:G4VIU5]	2869.72	0.840976	0.0824919	10.1946	2.09502e-24	2.38262e-23
Smp_315600	Cadherin [Source:UniProtKB/TrEMBL;Acc:A0A5K4F5L3]	22.1582	0.840521	0.294127	2.85768	0.00426752	0.0075853
Smp_163760	Menin [Source:UniProtKB/TrEMBL;Acc:A0A3Q0KRS1]	970.902	0.840508	0.0745002	11.282	1.6113e-29	2.35155e-28
Smp_167450	Acid sensing ion channel 4, pituitary, putative [Source:UniProtKB/TrEMBL;Acc:A0A3Q0KSB5]	38.9131	0.84027	0.220302	3.81418	0.000136637	0.000302643
Smp_171070	Putative cell cycle control protein cwf22 [Source:UniProtKB/TrEMBL;Acc:A0A3Q0KSR2]	1568.47	0.840247	0.0524713	16.0135	1.02897e-57	5.20645e-56
Smp_143700	PMP-22/EMP/MP20/Claudin tight junction [Source:UniProtKB/TrEMBL;Acc:A0A3Q0KNK9]	235.367	0.84022	0.0978185	8.58958	8.72897e-18	6.62116e-17
Smp_139060	C2H2-type domain-containing protein [Source:UniProtKB/TrEMBL;Acc:A0A5K4ENM8]	512.731	0.839601	0.0656622	12.7867	1.94595e-37	4.31581e-36
Smp_315560	TPR_REGION domain-containing protein [Source:UniProtKB/TrEMBL;Acc:A0A5K4F3Q6]	75.8019	0.838942	0.170944	4.9077	9.21527e-07	2.66128e-06
Smp_000690	POU domain protein [Source:UniProtKB/TrEMBL;Acc:G4LYG2]	35.9629	0.83852	0.248276	3.37737	0.000731813	0.00146954
Smp_155040	Cyclic-nucleotide-gated cation channel,putative [Source:UniProtKB/TrEMBL;Acc:A0A3Q0KQC4]	16.95	0.83812	0.327267	2.56097	0.0104381	0.0173318
Smp_346640	C2H2-type domain-containing protein [Source:UniProtKB/TrEMBL;Acc:A0A5K4FGL3]	719.927	0.837333	0.0694891	12.0499	1.94284e-33	3.44172e-32
Smp_136690	Family S9 non-peptidase homologue (S09 family) [Source:UniProtKB/TrEMBL;Acc:A0A3Q0KMM5]	227.208	0.836144	0.143897	5.8107	6.22114e-09	2.27866e-08
Smp_322130	Chromatin modification-related protein eaf-1-like [Source:UniProtKB/TrEMBL;Acc:A0A5K4F960]	28.8702	0.836086	0.23744	3.52125	0.000429517	0.000890655
Smp_244780	GCFC domain-containing protein [Source:UniProtKB/TrEMBL;Acc:A0A5K4F1I6]	477.014	0.834192	0.0694771	12.0067	3.27552e-33	5.74236e-32
Smp_317540	Myb domain-containing protein [Source:UniProtKB/TrEMBL;Acc:A0A5K4F4A9]	682.034	0.83374	0.0685736	12.1583	5.18138e-34	9.53871e-33
Smp_348230		1534.34	0.832169	0.0547035	15.2124	2.92803e-52	1.19526e-50
Smp_058620	Serine/threonine kinase [Source:UniProtKB/TrEMBL;Acc:A0A3Q0KGE9]	1312.89	0.831984	0.0724033	11.491	1.46451e-30	2.24186e-29
Smp_151040	Putative cyclin-dependent kinase 5 activator [Source:UniProtKB/TrEMBL;Acc:A0A3Q0KQ28]	57.9317	0.831679	0.227358	3.65802	0.00025417	0.00054181
Smp_050470	Utp13 domain-containing protein [Source:UniProtKB/TrEMBL;Acc:A0A3Q0KFQ5]	824.576	0.83151	0.0611724	13.5929	4.4133e-42	1.19527e-40
Smp_200090	Smp_200090 [Source:UniProtKB/TrEMBL;Acc:G4VAG4]	114.861	0.830527	0.147262	5.63978	1.70268e-08	5.94285e-08
Smp_136870	ER6-like protein [Source:UniProtKB/TrEMBL;Acc:A0A3Q0KMR5]	44.445	0.830259	0.216229	3.83972	0.000123174	0.000274189
Smp_130810	DHC_N2 domain-containing protein [Source:UniProtKB/TrEMBL;Acc:A0A3Q0KLT8]	98.3223	0.829583	0.244724	3.38988	0.000699239	0.00140747
Smp_166800	Autophagy-related protein 28 [Source:UniProtKB/TrEMBL;Acc:A0A3Q0KS83]	157.769	0.828701	0.124245	6.66988	2.56012e-11	1.18148e-10
Smp_160730	Putative zinc finger protein [Source:UniProtKB/TrEMBL;Acc:A0A3Q0KRB6]	368.066	0.827002	0.105929	7.80717	5.84867e-15	3.59689e-14
Smp_340340	CBM21 domain-containing protein [Source:UniProtKB/TrEMBL;Acc:A0A5K4FBQ7]	86.1515	0.825515	0.145327	5.68038	1.34399e-08	4.75377e-08
Smp_247870	PSP1 C-terminal domain-containing protein [Source:UniProtKB/TrEMBL;Acc:A0A5K4F175]	662.59	0.825395	0.0788743	10.4647	1.25489e-25	1.51699e-24
Smp_134480	Proline-rich protein PRCC [Source:UniProtKB/TrEMBL;Acc:A0A3Q0KMF0]	783.452	0.824784	0.0768884	10.727	7.60068e-27	9.658e-26
Smp_340490	16 kDa calcium-binding protein [Source:UniProtKB/TrEMBL;Acc:A0A5K4FCQ4]	777.655	0.823567	0.107344	7.6722	1.69066e-14	9.94853e-14
Smp_150750	Centriolin [Source:UniProtKB/TrEMBL;Acc:A0A3Q0KPU8]	797.643	0.823206	0.107065	7.68882	1.48501e-14	8.78122e-14
Smp_332700	Zinc finger protein, putative [Source:UniProtKB/TrEMBL;Acc:A0A5K4F9U3]	1072.46	0.822114	0.0944597	8.70333	3.22272e-18	2.53085e-17
Smp_140180	Putative cop-coated vesicle membrane protein P24 (Emp24/gp25l family) [Source:UniProtKB/TrEMBL;Acc:G4VMT8]	914.372	0.820996	0.0560403	14.6501	1.34515e-48	4.77585e-47
Smp_060860	CortBP2 domain-containing protein [Source:UniProtKB/TrEMBL;Acc:A0A3Q0KGK4]	1248.51	0.819122	0.072192	11.3464	7.72393e-30	1.14705e-28
Smp_335340	CMP/dCMP-type deaminase domain-containing protein [Source:UniProtKB/TrEMBL;Acc:A0A5K4FCX0]	509.924	0.817804	0.0710328	11.513	1.13405e-30	1.75187e-29
Smp_166690		219.962	0.817756	0.30001	2.72576	0.00641531	0.0110451
Smp_158700	DDB1-and CUL4-associated factor 12 [Source:UniProtKB/TrEMBL;Acc:G4LZ77]	604.986	0.813801	0.0757511	10.7431	6.38732e-27	8.16533e-26
Smp_052350	TRABID protein (C64 family) [Source:UniProtKB/TrEMBL;Acc:G4VF10]	1743.54	0.812822	0.0483442	16.8132	1.95275e-63	1.16203e-61
Smp_333120	SPATA1_C domain-containing protein [Source:UniProtKB/TrEMBL;Acc:A0A5K4F7V5]	34.5314	0.812516	0.24191	3.35876	0.000782944	0.001567
Smp_173880	Cell cycle checkpoint control protein [Source:UniProtKB/TrEMBL;Acc:A0A3Q0KT43]	181.16	0.812091	0.120682	6.72921	1.70586e-11	7.98588e-11
Smp_103540	Activator protein 4 (Ap4), putative [Source:UniProtKB/TrEMBL;Acc:G4LWQ5]	1906.52	0.811588	0.0749993	10.8213	2.72957e-27	3.57041e-26
Smp_135350	Putative kinectin (Kinesin receptor) (CG-1 antigen) [Source:UniProtKB/TrEMBL;Acc:A0A3Q0KMG6]	73.791	0.810562	0.161199	5.02833	4.94777e-07	1.468e-06
Smp_144600	Putative guanine-nucleotide-exchange-factor [Source:UniProtKB/TrEMBL;Acc:A0A3Q0KP30]	888.714	0.810491	0.0971138	8.34578	7.0745e-17	5.00666e-16
Smp_153920	Putative cyclin G2 [Source:UniProtKB/TrEMBL;Acc:G4VJ37]	1407.92	0.809832	0.0894823	9.05019	1.42716e-19	1.23687e-18
Smp_087010	DNA polymerase [Source:UniProtKB/TrEMBL;Acc:A0A3Q0KIQ0]	410.132	0.808003	0.0899728	8.98053	2.69469e-19	2.29538e-18
Smp_123720	Putative sodium/solute symporter [Source:UniProtKB/TrEMBL;Acc:A0A3Q0KKN4]	325.787	0.807653	0.105611	7.64742	2.05049e-14	1.20074e-13
Smp_127990	MEG-13 [Source:UniProtKB/TrEMBL;Acc:A0A5K4EL02]	904.512	0.807134	0.166643	4.84348	1.27582e-06	3.62254e-06
Smp_333160	GA-binding protein alpha chain [Source:UniProtKB/TrEMBL;Acc:A0A5K4F9Z1]	1375.1	0.806384	0.0930387	8.66719	4.42918e-18	3.43363e-17
Smp_334900	UPAR/Ly6 domain-containing protein [Source:UniProtKB/TrEMBL;Acc:A0A5K4FBH8]	50.4118	0.805722	0.217636	3.70216	0.000213773	0.000461636
Smp_063520	Irx-related [Source:UniProtKB/TrEMBL;Acc:A0A3Q0KGS8]	246.509	0.803869	0.120972	6.64511	3.02997e-11	1.38771e-10
Smp_174800	Putative zinc finger protein [Source:UniProtKB/TrEMBL;Acc:G4VGY9]	778.029	0.803748	0.0734746	10.9391	7.491e-28	1.00634e-26
Smp_244970	Coiled-coil domain-containing protein 81 [Source:UniProtKB/TrEMBL;Acc:A0A5K4F3E3]	62.4935	0.802843	0.217352	3.69375	0.00022097	0.00047584
Smp_052290	Fibroblast growth factor receptor-like 1 [Source:UniProtKB/TrEMBL;Acc:A0A3Q0KFW7]	22.8387	0.802165	0.280198	2.86285	0.00419845	0.00747669
Smp_138860	AP-3 complex subunit delta [Source:UniProtKB/TrEMBL;Acc:A0A3Q0KN49]	652.516	0.801688	0.070362	11.3938	4.49114e-30	6.75269e-29
Smp_010800	Trimethylguanosine synthase [Source:UniProtKB/TrEMBL;Acc:G4VMQ5]	261.251	0.801441	0.0928041	8.63583	5.83035e-18	4.48693e-17
Smp_129320	Cell division control protein, putative [Source:UniProtKB/TrEMBL;Acc:A0A3Q0KLK0]	2617.84	0.7995	0.0516814	15.4698	5.55065e-54	2.44286e-52
Smp_025670	C2H2-type domain-containing protein [Source:UniProtKB/TrEMBL;Acc:G4VAX3]	688.687	0.798018	0.063615	12.5445	4.26212e-36	8.80561e-35
Smp_078700	DBF4-type domain-containing protein [Source:UniProtKB/TrEMBL;Acc:A0A3Q0KI59]	590.41	0.796473	0.0673362	11.8283	2.78678e-32	4.7191e-31
Smp_007510	Protein kinase [Source:UniProtKB/TrEMBL;Acc:A0A3Q0KC07]	1970.07	0.796379	0.0691151	11.5225	1.01621e-30	1.5748e-29
Smp_098980	Protein SDA1 [Source:UniProtKB/TrEMBL;Acc:A0A3Q0KJP0]	611.908	0.796376	0.0709733	11.2208	3.22427e-29	4.64141e-28
Smp_243930	C2H2-type domain-containing protein [Source:UniProtKB/TrEMBL;Acc:A0A5K4F196]	85.4578	0.79607	0.145438	5.47361	4.4096e-08	1.47569e-07
Smp_169670	Protein kinase domain-containing protein [Source:UniProtKB/TrEMBL;Acc:A0A3Q0KSK9]	667.143	0.796054	0.0638105	12.4753	1.01835e-35	2.05864e-34
Smp_332710	Cyclic nucleotide-binding domain-containing protein [Source:UniProtKB/TrEMBL;Acc:A0A5K4FAL2]	12.0309	0.795655	0.430537	1.84805	0.0645949	0.091921
Smp_131320	histone acetyltransferase [Source:UniProtKB/TrEMBL;Acc:A0A3Q0KLX0]	1624.41	0.795617	0.0831165	9.57231	1.04541e-21	1.03439e-20
Smp_323430	TAP-C domain-containing protein [Source:UniProtKB/TrEMBL;Acc:A0A5K4F7K1]	959.524	0.795276	0.0826689	9.62002	6.5817e-22	6.62088e-21
Smp_349460		124.736	0.794104	0.138036	5.75287	8.77408e-09	3.15998e-08
Smp_152390	DUF4457 domain-containing protein [Source:UniProtKB/TrEMBL;Acc:A0A3Q0KQ96]	18.4098	0.793603	0.340419	2.33125	0.0197401	0.0311203
Smp_196790	Peptide-methionine (R)-S-oxide reductase [Source:UniProtKB/TrEMBL;Acc:A0A3Q0KUW1]	488.42	0.793235	0.0798502	9.93404	2.96014e-23	3.20271e-22
Smp_331890	Protein kinase domain-containing protein [Source:UniProtKB/TrEMBL;Acc:A0A5K4F7H3]	34.3174	0.792404	0.287938	2.752	0.00592326	0.0102712
Smp_300940	Nostrin [Source:UniProtKB/TrEMBL;Acc:A0A5K4F1X8]	183.58	0.792148	0.178733	4.43201	9.3357e-06	2.39704e-05
Smp_177080	Alpha-1,3/1,6-mannosyltransferase ALG2 [Source:UniProtKB/TrEMBL;Acc:G4VG79]	1418.84	0.791143	0.0606095	13.0531	6.09981e-39	1.46015e-37
Smp_167540	Ris2 protein, putative [Source:UniProtKB/TrEMBL;Acc:A0A3Q0KS76]	243.058	0.791126	0.111142	7.11813	1.09398e-12	5.59909e-12
Smp_138050	Polypyrimidine tract binding protein, putative [Source:UniProtKB/TrEMBL;Acc:A0A3Q0KMW9]	4343.93	0.790948	0.0457316	17.2954	5.09228e-67	3.44238e-65
Smp_151060	Family S60 non-peptidase homologue (S60 family) [Source:UniProtKB/TrEMBL;Acc:A0A3Q0KPX0]	559.895	0.790456	0.0888413	8.8974	5.71704e-19	4.78306e-18
Smp_341530	RanBD1 domain-containing protein [Source:UniProtKB/TrEMBL;Acc:A0A5K4F9W5]	1344.3	0.789776	0.0818955	9.64371	5.22652e-22	5.30181e-21
Smp_128420	Protein CASC3 [Source:UniProtKB/TrEMBL;Acc:A0A5K4EM79]	1343.22	0.789712	0.058681	13.4577	2.77417e-41	7.32554e-40
Smp_169340	Protein MIX23 [Source:UniProtKB/TrEMBL;Acc:G4VKL7]	651.587	0.788456	0.111282	7.0852	1.38845e-12	7.03382e-12
Smp_213180	Putative 12-lipoxygenase [Source:UniProtKB/TrEMBL;Acc:A0A5K4F252]	521.637	0.788365	0.070811	11.1334	8.63086e-29	1.20746e-27
Smp_179660	Prominin (Prom) protein [Source:UniProtKB/TrEMBL;Acc:G4VDS9]	556.266	0.787946	0.266069	2.96144	0.00306207	0.00559328
Smp_041760	DNA helicase [Source:UniProtKB/TrEMBL;Acc:G4VJQ0]	3229.08	0.787832	0.0461588	17.0678	2.57546e-65	1.67405e-63
Smp_304720	Protein kinase domain-containing protein [Source:UniProtKB/TrEMBL;Acc:A0A5K4F257]	250.3	0.787525	0.103112	7.63756	2.21374e-14	1.29275e-13
Smp_009030	Ribonucleoside-diphosphate reductase [Source:UniProtKB/TrEMBL;Acc:G4VIG3]	2929.66	0.787516	0.0864418	9.11037	8.2103e-20	7.20426e-19
Smp_210660	Ran binding protein 9-related [Source:UniProtKB/TrEMBL;Acc:G4VEU6]	1198.36	0.787172	0.0614443	12.8111	1.42017e-37	3.18314e-36
Smp_342820	Ubiquitin-like domain-containing protein [Source:UniProtKB/TrEMBL;Acc:A0A5K4FEV7]	93.2102	0.787021	0.172909	4.55164	5.32288e-06	1.40689e-05
Smp_129310	Kinase [Source:UniProtKB/TrEMBL;Acc:A0A3Q0KLE9]	720.423	0.786739	0.0817095	9.62849	6.06114e-22	6.11177e-21
Smp_341950	Aryl hydrocarbon receptor nuclear translocator-like protein [Source:UniProtKB/TrEMBL;Acc:A0A5K4FD89]	1694.86	0.78491	0.0688513	11.4001	4.17718e-30	6.30307e-29
Smp_031020	Nuclear receptor domain-containing protein [Source:UniProtKB/TrEMBL;Acc:A0A3Q0KE04]	30.9337	0.784899	0.246422	3.18518	0.00144664	0.0027719
Smp_087330	Fungal_trans domain-containing protein [Source:UniProtKB/TrEMBL;Acc:G4VJF7]	705.588	0.78418	0.0628647	12.4741	1.03389e-35	2.08506e-34
Smp_334750	WD_REPEATS_REGION domain-containing protein [Source:UniProtKB/TrEMBL;Acc:A0A5K4FAL9]	1061.72	0.783659	0.066234	11.8317	2.67727e-32	4.5519e-31
Smp_341690	SEC7 domain-containing protein [Source:UniProtKB/TrEMBL;Acc:A0A5K4FAP8]	1348.21	0.783563	0.0697778	11.2294	2.92442e-29	4.21695e-28
Smp_345930		24.4465	0.783368	0.260361	3.00878	0.00262301	0.00483941
Smp_340060	Peptidase S1 domain-containing protein [Source:UniProtKB/TrEMBL;Acc:A0A5K4F9D6]	5797.21	0.781872	0.199075	3.92753	8.58226e-05	0.000194737
Smp_334180	Voltage-gated hydrogen channel 1 [Source:UniProtKB/TrEMBL;Acc:A0A5K4FB73]	51.1081	0.781396	0.199337	3.91997	8.85613e-05	0.000200521
Smp_213740	SH2 domain-containing protein [Source:UniProtKB/TrEMBL;Acc:A0A5K4F0X2]	90.1553	0.77826	0.147463	5.27766	1.30845e-07	4.16279e-07
Smp_246870	RRM domain-containing protein [Source:UniProtKB/TrEMBL;Acc:A0A5K4F0Y5]	1091.95	0.774515	0.081973	9.44842	3.43983e-21	3.30302e-20
Smp_164150	Protein kinase [Source:UniProtKB/TrEMBL;Acc:A0A3Q0KRP7]	234.791	0.773148	0.133404	5.79553	6.81056e-09	2.48164e-08
Smp_320230	TBCC_N domain-containing protein [Source:UniProtKB/TrEMBL;Acc:A0A5K4F4W6]	31.9977	0.772911	0.234909	3.29026	0.00100095	0.00196653
Smp_002230	ESF1-like protein [Source:UniProtKB/TrEMBL;Acc:G4VLL8]	1403.05	0.77252	0.0597392	12.9315	2.9878e-38	6.91696e-37
Smp_080870	Cell adhesion molecule [Source:UniProtKB/TrEMBL;Acc:A0A3Q0KID2]	661.582	0.772108	0.0732219	10.5448	5.37054e-26	6.62497e-25
Smp_247260	IPT/TIG domain-containing protein [Source:UniProtKB/TrEMBL;Acc:A0A5K4F121]	29.2312	0.772061	0.239415	3.22478	0.00126069	0.00243939
Smp_140830	Telomerase Cajal body protein 1 [Source:UniProtKB/TrEMBL;Acc:A0A3Q0KNA4]	539.43	0.771202	0.0664873	11.5992	4.15828e-31	6.5924e-30
Smp_199050	DUF4708 domain-containing protein [Source:UniProtKB/TrEMBL;Acc:A0A3Q0KUT0]	900.094	0.771066	0.0706547	10.9132	9.97361e-28	1.33139e-26
Smp_136490	CRIM domain-containing protein [Source:UniProtKB/TrEMBL;Acc:A0A3Q0KMI7]	400.083	0.770066	0.0732672	10.5104	7.73747e-26	9.4756e-25
Smp_043610	Cytospin-A [Source:UniProtKB/TrEMBL;Acc:A0A5K4ED42]	1410.44	0.769955	0.0800577	9.6175	6.74495e-22	6.77703e-21
Smp_132620	Transmembrane gtpase mfn (Mitofusin 1) (Fzo homolog), putative [Source:UniProtKB/TrEMBL;Acc:G4LUE8]	1177.78	0.769739	0.0486075	15.8358	1.76215e-56	8.22659e-55
Smp_345210	Dyp-type peroxidase [Source:UniProtKB/TrEMBL;Acc:A0A5K4FFY7]	459.514	0.769634	0.0842479	9.13535	6.51947e-20	5.75648e-19
Smp_344020	ANK_REP_REGION domain-containing protein [Source:UniProtKB/TrEMBL;Acc:A0A5K4FFE2]	62.8143	0.769537	0.185568	4.14693	3.3696e-05	8.09357e-05
Smp_138750	Alpha 1,6 fucosyltransferase K [Source:UniProtKB/TrEMBL;Acc:A0A3Q0KMV6]	338.821	0.769298	0.131467	5.85166	4.86683e-09	1.80134e-08
Smp_347080	LSDAT_euk domain-containing protein [Source:UniProtKB/TrEMBL;Acc:A0A5K4FE95]	17.0331	0.769286	0.327969	2.34561	0.0189962	0.0300538
Smp_166780	Calcineurin-binding protein cabin-1 [Source:UniProtKB/TrEMBL;Acc:A0A3Q0KS86]	1351.24	0.76896	0.0935273	8.22177	2.00519e-16	1.37197e-15
Smp_052800	Putative poly(P)/ATP NAD kinase [Source:UniProtKB/TrEMBL;Acc:A0A3Q0KFW9]	1002.22	0.768386	0.0613916	12.5162	6.09182e-36	1.24942e-34
Smp_336710	Zinc finger CCCH domain-containing protein 10 [Source:UniProtKB/TrEMBL;Acc:A0A5K4FB38]	1309.56	0.767885	0.0714129	10.7527	5.75272e-27	7.36523e-26
Smp_194580	Edp1-related [Source:UniProtKB/TrEMBL;Acc:A0A3Q0KUA7]	1097.61	0.766754	0.0566415	13.537	9.4603e-42	2.53776e-40
Smp_315420	Major vault protein [Source:UniProtKB/TrEMBL;Acc:G4V9U9]	649.789	0.766035	0.0699061	10.9581	6.07906e-28	8.21889e-27
Smp_150520	Putative high-affinity choline transporter [Source:UniProtKB/TrEMBL;Acc:A0A3Q0KPT1]	47.7689	0.764923	0.219633	3.48274	0.000496312	0.00102089
Smp_094760	Serine/threonine kinase [Source:UniProtKB/TrEMBL;Acc:G4VTU1]	1370.91	0.764308	0.0519746	14.7054	5.95171e-49	2.18661e-47
Smp_127450	Smp_127450 [Source:UniProtKB/TrEMBL;Acc:A0A3Q0KL86]	1409.49	0.763943	0.143188	5.33523	9.54209e-08	3.07751e-07
Smp_248070	Putative dock [Source:UniProtKB/TrEMBL;Acc:A0A5K4F4K1]	468.215	0.763756	0.0995349	7.67325	1.67697e-14	9.87482e-14
Smp_343880	Rac guanyl-nucleotide exchange factor [Source:UniProtKB/TrEMBL;Acc:A0A5K4FBI8]	239.658	0.759711	0.142301	5.33875	9.3587e-08	3.01951e-07
Smp_170540	BAH domain-containing protein [Source:UniProtKB/TrEMBL;Acc:A0A3Q0KSS5]	1560.08	0.75927	0.0695015	10.9245	8.80243e-28	1.17691e-26
Smp_247210	DC_STAMP domain-containing protein [Source:UniProtKB/TrEMBL;Acc:A0A5K4F2Q8]	11.9664	0.758393	0.407902	1.85925	0.0629911	0.0898961
Smp_176430	Putative pleckstrin homology domain containing family G [Source:UniProtKB/TrEMBL;Acc:A0A3Q0KTG5]	165.867	0.758261	0.14194	5.34213	9.1861e-08	2.96609e-07
Smp_035550	DUF3421 domain-containing protein [Source:UniProtKB/TrEMBL;Acc:G4V7P1]	97.598	0.757774	0.143681	5.274	1.33481e-07	4.24027e-07
Smp_340650	Detected protein of confused Function [Source:UniProtKB/TrEMBL;Acc:A0A5K4FCT3]	267.99	0.757672	0.11276	6.71932	1.8258e-11	8.50965e-11
Smp_150850	Putative histone-lysine n-methyltransferase, setb1 [Source:UniProtKB/TrEMBL;Acc:A0A3Q0KPQ6]	1233.76	0.757503	0.0470563	16.0978	2.64351e-58	1.37041e-56
Smp_162080	BHLH domain-containing protein [Source:UniProtKB/TrEMBL;Acc:A0A3Q0KRH3]	1765.14	0.757413	0.0692055	10.9444	7.06772e-28	9.54029e-27
Smp_340030	Nucleoporin NUP35 [Source:UniProtKB/TrEMBL;Acc:A0A5K4FCI6]	1463.17	0.756922	0.0550123	13.7591	4.48809e-43	1.25163e-41
Smp_246570	C2H2-type domain-containing protein [Source:UniProtKB/TrEMBL;Acc:A0A5K4F158]	1378.91	0.756235	0.080088	9.44255	3.63798e-21	3.48537e-20
Smp_142420	Tetraspanin [Source:UniProtKB/TrEMBL;Acc:A0A3Q0KNF3]	29.3334	0.755052	0.25715	2.93623	0.0033223	0.00602304
Smp_332790	SRCR domain-containing protein [Source:UniProtKB/TrEMBL;Acc:A0A5K4F8B6]	137.939	0.754838	0.134809	5.59932	2.152e-08	7.46181e-08
Smp_266810	Protein kinase domain-containing protein [Source:UniProtKB/TrEMBL;Acc:A0A5K4F2S5]	153.641	0.754649	0.112043	6.73538	1.63499e-11	7.68392e-11
Smp_131160	Pecanex-like protein [Source:UniProtKB/TrEMBL;Acc:A0A3Q0KLR1]	221.609	0.753987	0.125481	6.00876	1.86949e-09	7.24308e-09
Smp_198980	Ccr4-not transcription complex, putative [Source:UniProtKB/TrEMBL;Acc:A0A3Q0KUK7]	1961.7	0.751605	0.0684305	10.9835	4.58864e-28	6.25387e-27
Smp_169300	Transcription initiation factor tfiid 55 kD subunit-related [Source:UniProtKB/TrEMBL;Acc:A0A3Q0KSV8]	558.876	0.750358	0.070148	10.6968	1.05378e-26	1.33101e-25
Smp_266830	SAM domain-containing protein [Source:UniProtKB/TrEMBL;Acc:A0A5K4F1B8]	1758.19	0.750315	0.0725617	10.3404	4.62717e-25	5.41546e-24
Smp_103790	Tubulin alpha chain [Source:UniProtKB/TrEMBL;Acc:G4V865]	524.087	0.750106	0.0846682	8.85936	8.04757e-19	6.65381e-18
Smp_145180	Putative rab GDP/GTP exchange factor [Source:UniProtKB/TrEMBL;Acc:A0A3Q0KNZ0]	505.637	0.748602	0.0918033	8.15441	3.50889e-16	2.35319e-15
Smp_202170		91.0325	0.748303	0.164857	4.53911	5.64925e-06	1.48757e-05
Smp_152440	RRM domain-containing protein [Source:UniProtKB/TrEMBL;Acc:A0A5K4ES79]	891.164	0.748021	0.0614659	12.1697	4.50843e-34	8.3728e-33
Smp_141330	U2 small nuclear ribonucleoprotein A' [Source:UniProtKB/TrEMBL;Acc:G4V7P9]	1806.14	0.748003	0.0609804	12.2663	1.37418e-34	2.61528e-33
Smp_167370	Copine, putative [Source:UniProtKB/TrEMBL;Acc:A0A3Q0KS66]	31.0937	0.747162	0.297515	2.51134	0.0120273	0.0197303
Smp_181180	MYCBP-associated protein [Source:UniProtKB/TrEMBL;Acc:A0A5K4EYE3]	113.771	0.74661	0.138305	5.39828	6.72822e-08	2.20966e-07
Smp_164940	Rna-binding protein related [Source:UniProtKB/TrEMBL;Acc:A0A3Q0KS80]	1314.01	0.746022	0.057898	12.8851	5.45993e-38	1.24357e-36
Smp_015220	Transcription initiation factor, putative [Source:UniProtKB/TrEMBL;Acc:A0A5K4EA28]	1140.54	0.745974	0.0767665	9.71744	2.54085e-22	2.63438e-21
Smp_127180	PHD-type domain-containing protein [Source:UniProtKB/TrEMBL;Acc:A0A3Q0KL70]	1663.66	0.745512	0.0789865	9.43848	3.78214e-21	3.61937e-20
Smp_140390	Histone-lysine N-methyltransferase [Source:UniProtKB/TrEMBL;Acc:A0A3Q0KNC6]	1895.38	0.745337	0.0598659	12.4501	1.39656e-35	2.79643e-34
Smp_213210	ENT domain-containing protein [Source:UniProtKB/TrEMBL;Acc:A0A5K4EZJ5]	443.582	0.745136	0.0851794	8.74784	2.17471e-18	1.73198e-17
Smp_302930	Pericentrin, putative [Source:UniProtKB/TrEMBL;Acc:A0A5K4F3S4]	2009.69	0.744262	0.099255	7.49849	6.45584e-14	3.62953e-13
Smp_004730	Voltage-dependent calcium channel [Source:UniProtKB/TrEMBL;Acc:A0A3Q0KBR4]	154.898	0.744012	0.158005	4.70878	2.49201e-06	6.87478e-06
Smp_035090	Putative hepatoma up-regulated protein [Source:UniProtKB/TrEMBL;Acc:A0A3Q0KED5]	1411.6	0.74374	0.068987	10.7809	4.23798e-27	5.45067e-26
Smp_347990	Endonuclease [Source:UniProtKB/TrEMBL;Acc:A0A5K4FD63]	1714.35	0.742995	0.0731545	10.1565	3.09917e-24	3.48709e-23
Smp_344160	YKR005C-like protein [Source:UniProtKB/TrEMBL;Acc:A0A5K4FD41]	12.9334	0.742167	0.413751	1.79375	0.0728526	0.102515
Smp_197890		604.079	0.742094	0.08904	8.33439	7.78987e-17	5.49453e-16
Smp_345720	Protein kinase domain-containing protein [Source:UniProtKB/TrEMBL;Acc:A0A5K4FCA1]	348.966	0.741507	0.0911677	8.13344	4.17282e-16	2.77422e-15
Smp_341450	5-formyltetrahydrofolate cyclo-ligase [Source:UniProtKB/TrEMBL;Acc:A0A5K4FC53]	192.588	0.739591	0.113779	6.50025	8.01848e-11	3.53818e-10
Smp_130270	U11/U12 small nuclear ribonucleoprotein 48 kDa protein [Source:UniProtKB/TrEMBL;Acc:A0A3Q0KLN4]	379.4	0.739213	0.0818928	9.0266	1.77093e-19	1.52635e-18
Smp_169870	Putative cystinosin [Source:UniProtKB/TrEMBL;Acc:G4VMC2]	791.795	0.738772	0.150334	4.91419	8.9148e-07	2.58068e-06
Smp_096160	ADP-ribosylation factor-like 13, arl13 [Source:UniProtKB/TrEMBL;Acc:A0A3Q0KJF4]	490.547	0.738308	0.0788356	9.36516	7.59384e-21	7.11396e-20
Smp_145810	Poly [ADP-ribose] polymerase [Source:UniProtKB/TrEMBL;Acc:A0A3Q0KNY3]	544.835	0.737989	0.0867545	8.50663	1.79056e-17	1.32141e-16
Smp_172370	F-BAR domain-containing protein [Source:UniProtKB/TrEMBL;Acc:A0A3Q0KT18]	36.2217	0.737301	0.273373	2.69705	0.0069956	0.0119613
Smp_043360	Two-component sensor histidine kinase [Source:UniProtKB/TrEMBL;Acc:A0A3Q0KF48]	64.1317	0.736994	0.169927	4.33711	1.44367e-05	3.61881e-05
Smp_063030	Myb-like domain-containing protein [Source:UniProtKB/TrEMBL;Acc:A0A3Q0KGT6]	573.959	0.73691	0.10243	7.1943	6.27827e-13	3.27276e-12
Smp_147620	Nonsense-mediated mRNA decay factor SMG8 [Source:UniProtKB/TrEMBL;Acc:A0A3Q0KPC8]	870.515	0.736282	0.0586377	12.5565	3.6632e-36	7.60542e-35
Smp_345400	Cell cycle checkpoint protein RAD17 [Source:UniProtKB/TrEMBL;Acc:A0A5K4FC55]	670.429	0.736029	0.0626601	11.7464	7.37095e-32	1.22366e-30
Smp_342830	CD109 antigen [Source:UniProtKB/TrEMBL;Acc:A0A5K4FB41]	272.06	0.735871	0.172309	4.27064	1.94914e-05	4.80463e-05
Smp_162680	Putative amiloride-sensitive sodium channel [Source:UniProtKB/TrEMBL;Acc:A0A3Q0KRL7]	21.3984	0.735584	0.27456	2.67914	0.00738121	0.0125698
Smp_163290	Nuclear receptor co-repressor related (Ncor) [Source:UniProtKB/TrEMBL;Acc:A0A3Q0KRJ4]	3365.13	0.735416	0.0823674	8.92849	4.31874e-19	3.64205e-18
Smp_327920	Peptidase_M13_N domain-containing protein [Source:UniProtKB/TrEMBL;Acc:A0A5K4F936]	16.3174	0.733441	0.415728	1.76423	0.0776926	0.108605
Smp_081900	Membrane attack complex inhibition factor [Source:UniProtKB/TrEMBL;Acc:G4VAS6]	1720.35	0.732981	0.0969073	7.56374	3.91657e-14	2.23163e-13
Smp_345565	Coiled-coil domain-containing protein 130 homolog [Source:UniProtKB/TrEMBL;Acc:A0A5K4FC76]	794.514	0.732844	0.0569558	12.8669	6.91271e-38	1.56602e-36
Smp_132010		18.5853	0.731704	0.345634	2.11699	0.0342606	0.0515863
Smp_342490	Palmitoyltransferase [Source:UniProtKB/TrEMBL;Acc:A0A5K4FA91]	226.54	0.731091	0.101861	7.17734	7.10832e-13	3.69633e-12
Smp_144470	Non-specific serine/threonine protein kinase [Source:UniProtKB/TrEMBL;Acc:G4V7J4]	1181.24	0.730679	0.0531674	13.743	5.61217e-43	1.55485e-41
Smp_179740	EGF-like domain-containing protein [Source:UniProtKB/TrEMBL;Acc:A0A3Q0KTS7]	190.273	0.730518	0.117471	6.21872	5.01213e-10	2.06597e-09
Smp_197070	Kinesin-like protein [Source:UniProtKB/TrEMBL;Acc:A0A3Q0KUD9]	128.906	0.729965	0.261446	2.79203	0.0052379	0.00916362
Smp_156350	WD_REPEATS_REGION domain-containing protein [Source:UniProtKB/TrEMBL;Acc:A0A3Q0KQI7]	2260.93	0.729818	0.0868868	8.39964	4.47867e-17	3.21536e-16
Smp_329570	Uridine kinase [Source:UniProtKB/TrEMBL;Acc:A0A5K4F8Z2]	20.3585	0.729607	0.277212	2.63195	0.0084897	0.0142961
Smp_035190	Putative ras GTP exchange factor, son of sevenless [Source:UniProtKB/TrEMBL;Acc:A0A3Q0KEF3]	2256.9	0.728848	0.0645482	11.2915	1.44498e-29	2.11247e-28
Smp_343030	SSD domain-containing protein [Source:UniProtKB/TrEMBL;Acc:A0A5K4FCP4]	179.008	0.728357	0.104842	6.94718	3.72648e-12	1.83181e-11
Smp_181150	Putative abc transporter [Source:UniProtKB/TrEMBL;Acc:A0A3Q0KTW0]	251.978	0.727859	0.101002	7.20635	5.74701e-13	3.00323e-12
Smp_063070	Putative rabb and C [Source:UniProtKB/TrEMBL;Acc:A0A3Q0KGU5]	627.25	0.727512	0.0903993	8.04776	8.43251e-16	5.48535e-15
Smp_179720	Oxysterol-binding protein [Source:UniProtKB/TrEMBL;Acc:A0A3Q0KTU9]	1198.45	0.727459	0.0559312	13.0063	1.12668e-38	2.62995e-37
Smp_168890	Bromodomain containing, putative [Source:UniProtKB/TrEMBL;Acc:A0A3Q0KSG7]	386.668	0.726661	0.0795315	9.13677	6.43467e-20	5.68755e-19
Smp_335650	BZIP domain-containing protein [Source:UniProtKB/TrEMBL;Acc:A0A5K4FBN7]	236.902	0.72594	0.103961	6.98281	2.89333e-12	1.43394e-11
Smp_340260	Homeobox domain-containing protein [Source:UniProtKB/TrEMBL;Acc:A0A5K4FCM1]	1929.46	0.724846	0.0755216	9.59787	8.16142e-22	8.16142e-21
Smp_214070	LEM domain-containing protein [Source:UniProtKB/TrEMBL;Acc:A0A5K4EZP8]	1600.28	0.724683	0.0674842	10.7386	6.70799e-27	8.56231e-26
Smp_032150	Neuroendocrine differentiation factor, putative [Source:UniProtKB/TrEMBL;Acc:G4LYN1]	1174.16	0.724595	0.0753657	9.6144	6.95158e-22	6.97635e-21
Smp_132170	Putative jumonji domain containing protein [Source:UniProtKB/TrEMBL;Acc:A0A5K4EME7]	925.961	0.722975	0.0570212	12.679	7.72673e-37	1.65713e-35
Smp_076630	60S ribosomal export protein NMD3 [Source:UniProtKB/TrEMBL;Acc:A0A3Q0KI03]	1441.71	0.722359	0.0517637	13.9549	2.93538e-44	8.70315e-43
Smp_011220	Putative glucosamine-fructose-6-phosphate aminotransferase [Source:UniProtKB/TrEMBL;Acc:A0A3Q0KCB0]	221.124	0.721726	0.173498	4.15985	3.18451e-05	7.67296e-05
Smp_308145	Putative uridine phosphorylase [Source:UniProtKB/TrEMBL;Acc:A0A5K4F6A1]	520.229	0.721339	0.0774975	9.3079	1.30381e-20	1.2067e-19
Smp_165630	PEHE domain-containing protein [Source:UniProtKB/TrEMBL;Acc:A0A3Q0KRW6]	1071.58	0.719727	0.0573109	12.5583	3.57928e-36	7.44949e-35
Smp_350450	Transmembrane protein [Source:UniProtKB/TrEMBL;Acc:A0A5K4EDI9]	176.182	0.718549	0.125639	5.71916	1.07051e-08	3.82647e-08
Smp_317790		21.0771	0.718307	0.321641	2.23326	0.0255318	0.0394413
Smp_316270	Major vault protein [Source:UniProtKB/TrEMBL;Acc:A0A5K4F4G0]	200.412	0.717845	0.0982675	7.30501	2.77247e-13	1.49029e-12
Smp_155620	DUF5736 domain-containing protein [Source:UniProtKB/TrEMBL;Acc:A0A3Q0KQF3]	899.968	0.71679	0.089532	8.00597	1.18532e-15	7.63412e-15
Smp_024900	Putative retinoblastoma-like protein [Source:UniProtKB/TrEMBL;Acc:A0A3Q0KDG1]	1792.41	0.71552	0.0487389	14.6807	8.57235e-49	3.13577e-47
Smp_052780	SAYSvFN domain-containing protein [Source:UniProtKB/TrEMBL;Acc:G4VAN1]	312.978	0.715494	0.0831621	8.60361	7.72497e-18	5.89666e-17
Smp_174090	Coiled-coil domain-containing protein 40 [Source:UniProtKB/TrEMBL;Acc:A0A3Q0KTM0]	84.652	0.714511	0.217825	3.2802	0.00103733	0.00203092
Smp_175920	Non-specific serine/threonine protein kinase [Source:UniProtKB/TrEMBL;Acc:A0A3Q0KTI3]	1509.15	0.714362	0.0810214	8.81696	1.17613e-18	9.57449e-18
Smp_018010	Cytospin-A [Source:UniProtKB/TrEMBL;Acc:G4VNZ4]	987.626	0.713891	0.0882558	8.08889	6.02134e-16	3.96264e-15
Smp_211130	HTH psq-type domain-containing protein [Source:UniProtKB/TrEMBL;Acc:A0A3Q0KV91]	464.672	0.712974	0.0706725	10.0884	6.21593e-24	6.90205e-23
Smp_072360	A-kinase anchor protein 17A [Source:UniProtKB/TrEMBL;Acc:G4V9B3]	880.898	0.712931	0.0683418	10.4318	1.77406e-25	2.12034e-24
Smp_156860	Meckelin [Source:UniProtKB/TrEMBL;Acc:A0A3Q0KQZ3]	180.336	0.712459	0.155138	4.59242	4.38136e-06	1.17234e-05
Smp_214050	guanylate kinase [Source:UniProtKB/TrEMBL;Acc:A0A5K4F2K4]	502.131	0.711991	0.0698006	10.2004	1.97554e-24	2.25585e-23
Smp_157290	Condensin complex subunit 2 [Source:UniProtKB/TrEMBL;Acc:A0A3Q0KR22]	902.165	0.711517	0.0676635	10.5155	7.32712e-26	8.98609e-25
Smp_196920	Ig-like domain-containing protein [Source:UniProtKB/TrEMBL;Acc:A0A3Q0KUM7]	526.085	0.710066	0.0741638	9.5743	1.02551e-21	1.01704e-20
Smp_164480	Tubulin beta chain [Source:UniProtKB/TrEMBL;Acc:A0A3Q0KRW5]	12.0381	0.708123	0.385473	1.83702	0.0662066	0.093914
Smp_328260	Microviridin/marinostatin family tricyclic proteinase inhibitor [Source:UniProtKB/TrEMBL;Acc:A0A5K4FAN8]	154.554	0.707579	0.125135	5.65452	1.56285e-08	5.47516e-08
Smp_326650	GRANULINS domain-containing protein [Source:UniProtKB/TrEMBL;Acc:A0A5K4F898]	14.7968	0.707569	0.35684	1.98287	0.0473815	0.0694973
Smp_140270	carbonyl reductase (NADPH) [Source:UniProtKB/TrEMBL;Acc:A0A3Q0KN58]	456.553	0.707567	0.0755403	9.36676	7.47956e-21	7.01468e-20
Smp_144080	P/Homo B domain-containing protein [Source:UniProtKB/TrEMBL;Acc:A0A5K4EPN6]	824.477	0.70596	0.0693841	10.1747	2.57301e-24	2.91838e-23
Smp_142770	Putative importin-beta 2 [Source:UniProtKB/TrEMBL;Acc:A0A3Q0KNN3]	3880.26	0.7053	0.0384443	18.346	3.55227e-75	3.09451e-73
Smp_213930	PPM-type phosphatase domain-containing protein [Source:UniProtKB/TrEMBL;Acc:A0A5K4F0L3]	1382.14	0.705154	0.0635423	11.0974	1.2916e-28	1.79212e-27
Smp_197150	Phosphodiesterase [Source:UniProtKB/TrEMBL;Acc:A0A3Q0KUX2]	11.3901	0.704516	0.432041	1.63067	0.10296	0.140235
Smp_024970	Ccr4 not-related [Source:UniProtKB/TrEMBL;Acc:A0A3Q0KDG7]	1588.84	0.704512	0.0693086	10.1648	2.84561e-24	3.21462e-23
Smp_137840		404.963	0.703674	0.0899826	7.82012	5.27749e-15	3.25747e-14
Smp_156480	GATA-type domain-containing protein [Source:UniProtKB/TrEMBL;Acc:A0A3Q0KQP1]	397.832	0.7032	0.11412	6.16193	7.18631e-10	2.90965e-09
Smp_267010	Ig-like domain-containing protein [Source:UniProtKB/TrEMBL;Acc:A0A5K4F4R1]	253.793	0.702863	0.12694	5.53697	3.07757e-08	1.04608e-07
Smp_096240	Putative zinc finger protein [Source:UniProtKB/TrEMBL;Acc:G4VS44]	2439.63	0.702557	0.0846909	8.29554	1.08096e-16	7.54262e-16
Smp_343450	Chorein_N domain-containing protein [Source:UniProtKB/TrEMBL;Acc:A0A5K4FCT9]	572.188	0.702486	0.0862749	8.14241	3.87473e-16	2.58621e-15
Smp_245830	UDENN domain-containing protein [Source:UniProtKB/TrEMBL;Acc:A0A5K4F0W5]	788.066	0.702217	0.0727738	9.64931	4.94865e-22	5.02597e-21
Smp_343840		148.231	0.702084	0.120328	5.83473	5.38771e-09	1.98631e-08
Smp_080420	BZIP domain-containing protein [Source:UniProtKB/TrEMBL;Acc:G4VTP8]	1968.42	0.701907	0.0526147	13.3405	1.34537e-40	3.4037e-39
Smp_243300	Peter pan-related [Source:UniProtKB/TrEMBL;Acc:A0A5K4F1G4]	1158.53	0.70187	0.0727939	9.64187	5.32096e-22	5.38468e-21
Smp_146690	Annexin [Source:UniProtKB/TrEMBL;Acc:A0A3Q0KP72]	31.0304	0.701683	0.244326	2.87191	0.00407993	0.00728097
Smp_317630	DUF996 domain-containing protein [Source:UniProtKB/TrEMBL;Acc:A0A5K4F6Q9]	27.1228	0.700894	0.383852	1.82595	0.067858	0.096063
Smp_343130	Proto-oncogene tyrosine-protein kinase receptor Ret [Source:UniProtKB/TrEMBL;Acc:A0A5K4FCQ2]	228.365	0.700849	0.158078	4.43357	9.26864e-06	2.38127e-05
Smp_342840	Homeobox domain-containing protein [Source:UniProtKB/TrEMBL;Acc:A0A5K4FAC9]	179.942	0.700488	0.136642	5.12645	2.95259e-07	9.01349e-07
Smp_144450	Apobec-1 complementation factor-related [Source:UniProtKB/TrEMBL;Acc:A0A3Q0KNQ8]	960.546	0.700151	0.081247	8.61756	6.8393e-18	5.23954e-17
Smp_032480	Putative stromal antigen [Source:UniProtKB/TrEMBL;Acc:A0A3Q0KE48]	2289.59	0.697928	0.0946328	7.37512	1.64199e-13	8.92271e-13
Smp_026790	HTH_48 domain-containing protein [Source:UniProtKB/TrEMBL;Acc:G4LUS5]	52.9232	0.697123	0.320336	2.17623	0.0295384	0.0450947
Smp_152230	GATOR complex protein WDR24 [Source:UniProtKB/TrEMBL;Acc:A0A3Q0KPW6]	740.874	0.697071	0.0673083	10.3564	3.91455e-25	4.59416e-24
Smp_087340	mRNA export factor GLE1 [Source:UniProtKB/TrEMBL;Acc:G4VJF6]	465.501	0.696112	0.0726425	9.58271	9.45294e-22	9.4195e-21
Smp_213520	CCDC66 domain-containing protein [Source:UniProtKB/TrEMBL;Acc:A0A5K4EZN2]	821.296	0.695876	0.0565283	12.3102	7.98159e-35	1.52589e-33
Smp_318320	UPAR/Ly6 domain-containing protein [Source:UniProtKB/TrEMBL;Acc:A0A5K4F8A0]	94.7349	0.695444	0.141723	4.90707	9.24492e-07	2.66893e-06
Smp_174300	C2H2-type domain-containing protein [Source:UniProtKB/TrEMBL;Acc:A0A3Q0KTA6]	96.2095	0.695275	0.175207	3.96832	7.23826e-05	0.000165844
Smp_158460	SH3 domain-containing protein [Source:UniProtKB/TrEMBL;Acc:A0A5K4ETL7]	54.055	0.695143	0.229044	3.03497	0.00240556	0.00446354
Smp_023940	GRIP domain-containing protein [Source:UniProtKB/TrEMBL;Acc:A0A3Q0KDD5]	494.938	0.694978	0.119984	5.79228	6.94388e-09	2.52804e-08
Smp_172040	Putative unc-13 (Munc13) [Source:UniProtKB/TrEMBL;Acc:A0A3Q0KSY8]	561.561	0.694091	0.119055	5.83002	5.54199e-09	2.04052e-08
Smp_135880	Transmembrane protein [Source:UniProtKB/TrEMBL;Acc:A0A5K4EMW2]	721.116	0.694028	0.0618534	11.2205	3.2335e-29	4.64678e-28
Smp_345770	Phosphatase and actin regulator, putative [Source:UniProtKB/TrEMBL;Acc:A0A5K4FBI0]	409.14	0.693461	0.0824436	8.41134	4.05365e-17	2.92264e-16
Smp_246010	Putative na+/myo-inositol cotransporter [Source:UniProtKB/TrEMBL;Acc:A0A5K4F3V9]	341.465	0.693312	0.0823497	8.41911	3.79351e-17	2.74445e-16
Smp_247540	Protein kinase domain-containing protein [Source:UniProtKB/TrEMBL;Acc:A0A5K4F4E3]	1163.28	0.693309	0.0550073	12.6039	2.00833e-36	4.22149e-35
Smp_133330	ASMase_C domain-containing protein [Source:UniProtKB/TrEMBL;Acc:A0A3Q0KM85]	495.708	0.69296	0.0792795	8.74072	2.31631e-18	1.83955e-17
Smp_076450	Ras-GAP domain-containing protein [Source:UniProtKB/TrEMBL;Acc:A0A3Q0KHZ4]	518.501	0.692774	0.0752511	9.20618	3.37952e-20	3.05422e-19
Smp_348770		10.9677	0.691903	0.426413	1.62261	0.104672	0.142336
Smp_301780	Protein kinase domain-containing protein [Source:UniProtKB/TrEMBL;Acc:A0A5K4F217]	1440.07	0.691353	0.0789192	8.76027	1.94784e-18	1.55717e-17
Smp_092170	CID domain-containing protein [Source:UniProtKB/TrEMBL;Acc:A0A5K4EI63]	561.339	0.690861	0.0714116	9.67435	3.87553e-22	3.95033e-21
Smp_061590	Nonsense-mediated mRNA decay protein 1 (Rent1),putative [Source:UniProtKB/TrEMBL;Acc:A0A3Q0KGM5]	6139.32	0.689809	0.0709527	9.72209	2.42756e-22	2.52001e-21
Smp_053420	PH domain-containing protein [Source:UniProtKB/TrEMBL;Acc:G4VRK9]	2280.83	0.689808	0.0559627	12.3262	6.54639e-35	1.26007e-33
Smp_302450	Decaprenyl-diphosphate synthase subunit 1 [Source:UniProtKB/TrEMBL;Acc:A0A5K4F256]	14.0712	0.689012	0.364929	1.88807	0.0590161	0.0847961
Smp_020200	RNA helicase [Source:UniProtKB/TrEMBL;Acc:A0A3Q0KD46]	1072.02	0.688905	0.0559449	12.314	7.61524e-35	1.46247e-33
Smp_245120	Ig-like domain-containing protein [Source:UniProtKB/TrEMBL;Acc:A0A5K4F1Z3]	29.0759	0.688891	0.323919	2.12674	0.0334416	0.050452
Smp_244020	Pellino [Source:UniProtKB/TrEMBL;Acc:A0A5K4F1L3]	818.879	0.688759	0.0933987	7.37439	1.65098e-13	8.96003e-13
Smp_213680	Replication factor C subunit 1 [Source:UniProtKB/TrEMBL;Acc:A0A5K4F0I6]	1084.02	0.687715	0.0528194	13.0201	9.40083e-39	2.21891e-37
Smp_334410	Leishmanolysin-like peptidase [Source:UniProtKB/TrEMBL;Acc:A0A5K4FAH1]	33.9281	0.686594	0.255448	2.68781	0.0071923	0.0122728
Smp_141580	Protein kinase [Source:UniProtKB/TrEMBL;Acc:A0A3Q0KNB4]	1729.97	0.686575	0.0696373	9.8593	6.24857e-23	6.64993e-22
Smp_145890	Putative adamts (A disintegrin and metalloprotease) [Source:UniProtKB/TrEMBL;Acc:A0A3Q0KP96]	1919.88	0.685404	0.0783426	8.74881	2.15611e-18	1.71878e-17
Smp_090450	Host cell factor (DHcf) [Source:UniProtKB/TrEMBL;Acc:A0A3Q0KJ30]	3356.82	0.685372	0.0727034	9.42696	4.22144e-21	4.02155e-20
Smp_342090	CUB domain-containing protein [Source:UniProtKB/TrEMBL;Acc:A0A5K4FEK0]	216.743	0.68525	0.109277	6.27075	3.59316e-10	1.49641e-09
Smp_130690	Putative zinc finger protein [Source:UniProtKB/TrEMBL;Acc:A0A3Q0KLQ9]	2673.48	0.684096	0.058176	11.7591	6.34358e-32	1.05935e-30
Smp_154640	SWI/SNF-related [Source:UniProtKB/TrEMBL;Acc:A0A3Q0KQM6]	1778.52	0.682971	0.0756822	9.0242	1.81008e-19	1.55755e-18
Smp_347690	Neuron navigator 2 [Source:UniProtKB/TrEMBL;Acc:A0A5K4FD12]	483.364	0.681901	0.167013	4.08292	4.44742e-05	0.000105121
Smp_127190	LMBR1 domain-containing protein 2 [Source:UniProtKB/TrEMBL;Acc:A0A3Q0KL62]	252.29	0.681006	0.120725	5.64098	1.69084e-08	5.90887e-08
Smp_208090	HTH La-type RNA-binding domain-containing protein [Source:UniProtKB/TrEMBL;Acc:G4V8R1]	1609.81	0.679437	0.0743453	9.13894	6.30677e-20	5.58513e-19
Smp_030250	Nuclear transcription factor Y subunit [Source:UniProtKB/TrEMBL;Acc:Q26561]	1453.04	0.67838	0.0508498	13.3409	1.33918e-40	3.39822e-39
Smp_124120	DNA polymerase II subunit 2 [Source:UniProtKB/TrEMBL;Acc:A0A5K4EKF4]	441.786	0.677526	0.0968139	6.99823	2.59219e-12	1.28999e-11
Smp_246100	Guanine nucleotide-binding protein G(I) subunit alpha [Source:UniProtKB/TrEMBL;Acc:A0A5K4F0S8]	9.58508	0.676966	0.428113	1.58128	0.113815	0.153434
Smp_022020	Putative cpg binding protein [Source:UniProtKB/TrEMBL;Acc:A0A3Q0KD89]	1693.07	0.676833	0.0740188	9.14407	6.01469e-20	5.33306e-19
Smp_131490	Chitin synthase export chaperone [Source:UniProtKB/TrEMBL;Acc:A0A3Q0KLW7]	102.873	0.676289	0.244475	2.76629	0.00566985	0.00986213
Smp_164190	Putative transcriptional repressor protein yy (Yin and yang) (Delta transcription factor) [Source:UniProtKB/TrEMBL;Acc:A0A3Q0KRV6]	241.043	0.676083	0.128947	5.24312	1.57883e-07	4.97061e-07
Smp_344180	GDNF family receptor alpha-like [Source:UniProtKB/TrEMBL;Acc:A0A5K4FFG0]	63.3878	0.675969	0.199144	3.39437	0.000687873	0.00138658
Smp_148130	Putative spindle assembly checkpoint component MAD1 (Mitotic arrest deficient protein 1) [Source:UniProtKB/TrEMBL;Acc:A0A3Q0KPG7]	163.115	0.675407	0.178832	3.77678	0.000158872	0.000349237
Smp_316100	DUF4604 domain-containing protein [Source:UniProtKB/TrEMBL;Acc:A0A5K4F5U6]	817.928	0.675283	0.0889618	7.5907	3.1817e-14	1.83018e-13
Smp_336365		39.7735	0.675051	0.203782	3.31261	0.000924291	0.00182696
Smp_132350	Nucleolar complex protein 3 homolog [Source:UniProtKB/TrEMBL;Acc:A0A3Q0KM33]	854.316	0.673758	0.0702584	9.58971	8.83334e-22	8.81248e-21
Smp_315880	G_PROTEIN_RECEP_F1_2 domain-containing protein [Source:UniProtKB/TrEMBL;Acc:A0A5K4F6A0]	27.2247	0.673605	0.256428	2.62688	0.00861724	0.0144936
Smp_005500	Polypeptide N-acetylgalactosaminyltransferase [Source:UniProtKB/TrEMBL;Acc:A0A3Q0KBU6]	1437.05	0.673374	0.0762237	8.83418	1.00838e-18	8.24059e-18
Smp_064600	Sjogrens syndrome scleroderma autoantigen 1 [Source:UniProtKB/TrEMBL;Acc:A0A3Q0KGZ4]	998.24	0.673372	0.0722499	9.32005	1.16286e-20	1.0798e-19
Smp_148230	Putative pre-mRNA-splicing factor CLF1 [Source:UniProtKB/TrEMBL;Acc:A0A3Q0KPC3]	1348.48	0.672961	0.0684514	9.83121	8.26161e-23	8.75918e-22
Smp_139410	CaMBD domain-containing protein [Source:UniProtKB/TrEMBL;Acc:A0A3Q0KMY5]	9.09332	0.67248	0.447051	1.50426	0.132514	0.175729
Smp_334390	Hydin_ADK domain-containing protein [Source:UniProtKB/TrEMBL;Acc:A0A5K4FCM7]	183.032	0.671752	0.135204	4.96842	6.75003e-07	1.9791e-06
Smp_324200		8.94573	0.671385	0.472143	1.422	0.155028	0.202064
Smp_302650	C2H2-type domain-containing protein [Source:UniProtKB/TrEMBL;Acc:A0A5K4F262]	859.099	0.670526	0.0669103	10.0213	1.22914e-23	1.34537e-22
Smp_123570	BHLH domain-containing protein [Source:UniProtKB/TrEMBL;Acc:A0A3Q0KKM5]	1265.5	0.669778	0.0625454	10.7087	9.26931e-27	1.1743e-25
Smp_125350	BC026374 protein (S09 family) [Source:UniProtKB/TrEMBL;Acc:A0A3Q0KKW0]	47.8839	0.669485	0.219336	3.05232	0.00227081	0.00422837
Smp_147920	ubiquitinyl hydrolase 1 [Source:UniProtKB/TrEMBL;Acc:A0A3Q0KPF2]	1084.76	0.669207	0.0519116	12.8913	5.03976e-38	1.15097e-36
Smp_004590	ARID domain-containing protein [Source:UniProtKB/TrEMBL;Acc:A0A3Q0KBR6]	464.689	0.668842	0.0778289	8.59374	8.41842e-18	6.39135e-17
Smp_082280	Putative single-stranded DNA-binding protein mssp-1 [Source:UniProtKB/TrEMBL;Acc:A0A3Q0KIB7]	3070.51	0.668549	0.0639641	10.4519	1.43566e-25	1.73057e-24
Smp_075470	Cysteine desulfurase, mitochondrial [Source:UniProtKB/TrEMBL;Acc:G4LZ70]	3287.36	0.66847	0.0801931	8.33576	7.70004e-17	5.44025e-16
Smp_106970	Family S9 non-peptidase homologue (S09 family) [Source:UniProtKB/TrEMBL;Acc:A0A3Q0KK68]	24.2708	0.668307	0.286389	2.33356	0.0196188	0.0309809
Smp_342990	NYD-SP28_assoc domain-containing protein [Source:UniProtKB/TrEMBL;Acc:A0A5K4FDL6]	72.4499	0.668075	0.168395	3.96731	7.26897e-05	0.000166503
Smp_247220	Homeobox domain-containing protein [Source:UniProtKB/TrEMBL;Acc:A0A5K4F4A0]	116.807	0.66748	0.165558	4.03171	5.53726e-05	0.000129218
Smp_101310	Mizf protein, putative [Source:UniProtKB/TrEMBL;Acc:C1M0Z0]	553.534	0.666931	0.0832217	8.01391	1.11122e-15	7.17877e-15
Smp_173700	Structural maintenance of chromosomes protein [Source:UniProtKB/TrEMBL;Acc:A0A3Q0KT79]	1106.61	0.666464	0.0632497	10.537	5.8313e-26	7.18287e-25
Smp_162100	ADA3-like [Source:UniProtKB/TrEMBL;Acc:A0A3Q0KRC8]	685.307	0.665774	0.0766775	8.68278	3.86216e-18	3.01341e-17
Smp_154870	Signal transduction protein lnk-related [Source:UniProtKB/TrEMBL;Acc:A0A3Q0KQG6]	998.271	0.665716	0.0660817	10.0741	7.1888e-24	7.95096e-23
Smp_210860	Putative dystrobrevin [Source:UniProtKB/TrEMBL;Acc:A0A3Q0KVK6]	401.535	0.664216	0.0885935	7.49734	6.51238e-14	3.65888e-13
Smp_027970	ATP-dependent RNA helicase, putative [Source:UniProtKB/TrEMBL;Acc:A0A5K4EBV3]	818.214	0.664164	0.0603757	11.0005	3.79911e-28	5.19457e-27
Smp_097700	Retinoic acid receptor RXR [Source:UniProtKB/TrEMBL;Acc:G4LXB9]	1231.4	0.664142	0.0566569	11.7222	9.81264e-32	1.61947e-30
[truncated: 7,565 more rows]
