# Supplementary material for: Transcriptional phenotype of the anti-parasitic benzodiazepine meclonazepam on the blood fluke Schistosoma mansoni
Source: PLoS Negl Trop Dis. 2025 Apr 8;19(4):e0012969. doi: 10.1371/journal.pntd.0012969 (PMC12058154; doi:10.1371/journal.pntd.0012969)
Supplement: S3 File — BLAST results searching the predicted proteome of the S. mansoni genome v10 against a database of free-living flatworms. (Sheet 1) tBLASTn results querying the S. mansoni proteome against a database of free-living flatworm transcriptomes (see methods for species information). (Sheet 2) BLASTp results querying the S. mansoni proteome against the Schmidtea mediterranea and Macrostomum lignano predicted proteomes. (Sheet 3) List of Smp IDs which either do not return a hit in either of these queries, or return hits with an e-value > 0.01. (XLSX) [file pntd.0012969.s006.xlsx]

## Sheet: tBLASTn_plan_transcriptomes
Smp_000030.1	bg_Bsem_v1_137380_0_1	65.152	990	312	9	12	991	3507	607	0	1184
Smp_000040.1	bg_Bsem_v1_136343_0_3	62.028	503	178	6	17	516	2022	544	0	548
Smp_000100.1	bg_Bsem_v1_138165_0_4	69.064	2531	725	14	1	2482	8148	583	0	3529
Smp_000300.1	dd_Dlac_v9_157434_0_1	44.795	1489	650	17	1	1483	231	4199	0	1231
Smp_000480.1	bg_Gapp_v1_65453_0_1	44.713	870	423	12	7	838	2919	370	0	622
Smp_000480.2	bg_Gapp_v1_65453_0_1	44.713	870	423	12	7	838	2919	370	0	622
Smp_000510.1	bg_Bsem_v1_132478_0_1	69.21	367	108	1	1	362	20	1120	0	528
Smp_000660.1	bg_Pvit_v1_265062_0_1	68.706	425	123	1	15	439	1501	257	0	623
Smp_000720.1	bg_Bsem_v1_137351_0_4	74.873	394	96	2	145	535	1088	2269	0	615
Smp_001040.1	bg_Sell_v1_155168_0_1	63.97	1063	306	11	1	1035	69	3110	0	1204
Smp_001390.1	bg_Bsem_v1_133067_0_1	49.135	1272	555	15	7	1257	3818	216	0	1197
Smp_002080.1	bg_Bsem_v1_134944_0_1	76.19	378	90	0	13	390	300	1433	0	586
Smp_002280.1	bg_Sell_v1_158205_0_1	60	580	181	6	356	932	724	2319	0	703
Smp_002510.1	bg_Bsem_v1_111410_0_1	73.13	361	96	1	1	360	1413	331	0	536
Smp_002880.1	bg_Bsem_v1_131028_1_1	85.714	546	76	1	1	544	57	1694	0	949
Smp_003630.1	bg_Sell_v1_151315_0_1	63.419	503	164	3	20	518	122	1582	0	605
Smp_003660.1	bg_Bsem_v1_58734_0_1	88.537	410	47	0	17	426	133	1362	0	763
Smp_003930.1	bg_Sell_v1_147599_0_1	70.217	554	161	2	1	550	121	1782	0	812
Smp_003980.1	bg_Bsem_v1_135903_0_1	55.524	715	289	10	6	704	42	2147	0	782
Smp_004190.1	bg_Gapp_v1_140745_0_1	56.623	604	244	4	6	609	112	1869	0	634
Smp_004600.1	bg_Bsem_v1_111098_0_1	75.191	524	129	1	15	537	138	1709	0	838
Smp_004730.1	dd_Pnig_v3_36433_1_3	70.093	1605	431	13	1	1572	642	5408	0	1954
Smp_004810.1	bg_Rros_v1_29373_0_1	88.788	330	34	1	1	327	1479	490	0	615
Smp_004990.1	bg_Bsem_v1_130595_0_1	73.599	553	139	2	1	547	81	1736	0	843
Smp_005080.1	bg_Sell_v1_153768_0_1	63.636	374	136	0	106	479	1381	260	0	525
Smp_005180.1	bg_Bsem_v1_137187_0_1	56.443	551	200	4	1	512	92	1741	0	617
Smp_005210.1	bg_Bsem_v1_126685_0_1	76.156	411	86	1	1	411	1606	410	0	649
Smp_005390.1	dd_Ptor_v3_54416_1_1	53.956	632	252	7	24	651	110	1900	0	575
Smp_005500.1	bg_Bsem_v1_136205_1_2	55.666	503	218	3	186	686	2571	1072	0	583
Smp_005790.1	dd_Djap_v4_11356_1_1	86.119	353	49	0	1	353	113	1171	0	648
Smp_005880.1	bg_Bsem_v1_120822_0_1	68.829	632	188	1	1	623	2148	253	0	922
Smp_006920.1	bg_Sell_v1_153305_0_1	65.427	457	148	5	115	564	3282	1921	0	595
Smp_007260.1	bg_Pvit_v1_272201_0_2	69.824	1024	303	3	2	1022	289	3351	0	1457
Smp_007550.1	bg_Bsem_v1_134884_0_2	48.293	615	305	6	5	610	102	1934	0	599
Smp_007650.1	dd_Dlac_v9_191808_1_1	45.142	1657	777	27	1	1647	32	4636	0	1382
Smp_007760.1	bg_Rros_v1_125943_0_1	60.377	477	188	1	5	481	1665	238	0	610
Smp_008260.1	bg_Bsem_v1_136866_1_5	79.31	348	72	0	4	351	2162	1119	0	588
Smp_008545.1	dd_Djap_v4_102345_1_1	81.767	532	97	0	23	554	1730	135	0	905
Smp_008830.1	bg_Bsem_v1_136051_0_1	74.778	1015	227	11	3	1003	92	3091	0	1417
Smp_009030.1	bg_Rros_v1_127387_2_1	68.78	836	234	5	17	837	3164	693	0	1215
Smp_009600.1	bg_Pvit_v1_251763_0_1	61.217	575	209	6	1	565	31	1743	0	684
Smp_009650.1	bg_Bsem_v1_104234_0_1	72.926	458	119	3	17	473	1506	145	0	704
Smp_009990.1	dd_Pnig_v3_34666_1_1	33.078	1566	811	37	32	1554	119	4234	0	747
Smp_010230.1	dd_Djap_v4_62508_1_1	93.235	340	22	1	1	339	88	1107	0	664
Smp_010710.1	bg_Palp_v1_110786_0_1	83.886	422	68	0	38	459	1508	243	0	775
Smp_011120.1	bg_Bsem_v1_136846_0_2	79.189	370	77	0	94	463	316	1425	0	640
Smp_011660.1	bg_Bsem_v1_137203_1_1	78.125	480	94	4	7	486	34	1440	0	791
Smp_011660.2	bg_Bsem_v1_137203_1_1	76.122	490	96	3	7	496	34	1440	0	785
Smp_011660.3	bg_Bsem_v1_137203_1_1	73.867	375	84	5	1	375	358	1440	0	578
Smp_012440.1	dd_Dlac_v9_181905_0_1	60.297	539	191	6	3	520	67	1677	0	532
Smp_012470.1	bg_Pvit_v1_104533_0_1	91.686	433	36	0	1	433	50	1348	0	801
Smp_012720.1	bg_Gapp_v1_33468_0_2	61.364	528	170	5	1	518	34	1545	0	665
Smp_012930.1	bg_Bsem_v1_129156_0_2	67.4	500	163	0	10	509	132	1631	0	712
Smp_013060.1	dd_Djap_v4_9162_1_2	74.841	473	83	4	1	455	34	1398	0	645
Smp_013080.1	bg_Bsem_v1_137589_1_1	62.849	716	258	3	1	709	2587	443	0	846
Smp_013790.1	bg_Bsem_v1_133723_0_1	65.695	446	152	1	26	470	2717	1380	0	635
Smp_013840.1	bg_Gapp_v1_83273_0_2	82.428	313	55	0	52	364	3071	2133	0	587
Smp_013840.2	bg_Gapp_v1_83273_0_2	82.428	313	55	0	39	351	3071	2133	0	587
Smp_013860.1	dd_Pnig_v3_27965_1_1	53.323	662	277	5	1	660	57	1952	0	695
Smp_014670.1	bg_Bsem_v1_138100_1_1	51.545	712	264	16	30	715	142	2112	0	631
Smp_014780.1	dd_Ptor_v3_38830_1_2	51.606	903	433	4	2	903	94	2793	0	895
Smp_015020.1	bg_Bsem_v1_128479_0_1	82.096	983	175	1	35	1016	3550	602	0	1659
Smp_015090.1	bg_Bsem_v1_136148_0_1	66.628	863	269	5	1	858	3124	578	0	1212
Smp_015710.1	bg_Bsem_v1_133032_0_2	67.329	453	147	1	4	456	1680	325	0	647
Smp_015720.1	dd_Djap_v4_74145_1_1	72.98	396	107	0	1	396	1365	178	0	593
Smp_015840.1	bg_Bsem_v1_135052_0_2	77.963	481	80	9	5	475	46	1440	0	766
Smp_016200.1	bg_Bsem_v1_132390_0_1	74.178	426	110	0	1	426	80	1357	0	572
Smp_016600.1	bg_Sell_v1_156038_0_2	59.397	564	201	7	29	590	1947	334	0	570
Smp_016630.1	bg_Bsem_v1_127426_0_1	94.93	355	17	1	1	355	247	1308	0	704
Smp_016780.1	dd_Djap_v4_57345_1_2	97.222	432	12	0	1	432	226	1521	0	859
Smp_017070.1	bg_Bsem_v1_129373_0_1	89.822	393	40	0	3	395	1277	99	0	736
Smp_017230.1	bg_Gapp_v1_78938_0_2	60.613	457	175	2	10	462	1591	224	0	591
Smp_017360.1	bg_Bsem_v1_129113_0_1	74.908	546	134	1	2	544	101	1738	0	825
Smp_017890.1	bg_Bsem_v1_58405_0_1	70.575	452	126	1	54	505	1335	1	0	707
Smp_018240.1	bg_Bsem_v1_133133_0_1	86.561	759	101	1	17	774	115	2391	0	1322
Smp_018240.2	bg_Bsem_v1_133133_0_1	86.561	759	101	1	17	774	115	2391	0	1322
Smp_018260.1	bg_Bsem_v1_136628_0_2	77.709	646	141	2	26	669	2	1936	0	1083
Smp_018710.1	bg_Bsem_v1_130184_0_1	81.897	348	63	0	18	365	1276	233	0	619
Smp_018760.1	dd_Djap_v4_26238_1_1	47.384	994	438	18	2	981	3032	264	0	929
Smp_019010.1	dd_Ptor_v3_35975_1_1	50.352	711	342	5	10	720	190	2289	0	720
Smp_019100.1	dd_Pten_v3_41792_1_1	65.121	453	150	3	13	458	122	1477	0	605
Smp_019170.1	dd_Ptor_v3_28791_1_1	41.942	1030	469	22	1	992	58	2874	0	784
Smp_019190.1	bg_Bsem_v1_130217_1_1	66.194	494	135	3	1	463	2225	747	0	653
Smp_019690.1	bg_Pvit_v1_104262_0_1	74.495	396	90	1	126	521	501	1655	0	563
Smp_019690.2	bg_Pvit_v1_104262_0_1	74.495	396	90	1	126	521	501	1655	0	563
Smp_019760.1	bg_Pvit_v1_264627_0_1	42.678	799	371	14	1	799	2388	253	0	591
Smp_019840.1	bg_Bsem_v1_137075_0_4	59.161	715	254	5	129	843	2787	757	0	900
Smp_019840.2	bg_Bsem_v1_137075_0_4	58.741	715	254	6	129	840	2787	757	0	890
Smp_020050.1	bg_Bsem_v1_136980_2_1	80.227	440	86	1	2	441	54	1370	0	736
Smp_020080.1	bg_Pvit_v1_104593_0_1	69.209	354	108	1	1	353	1723	662	0	522
Smp_020200.1	bg_Sell_v1_149925_0_1	48.107	713	318	16	9	697	25	2079	0	559
Smp_020270.1	dd_Pnig_v3_36125_1_2	57.338	1826	665	28	4	1757	85	5436	0	1824
Smp_020270.2	dd_Pnig_v3_36125_1_10	61.978	1628	561	22	4	1596	85	4899	0	1823
Smp_020340.1	bg_Bsem_v1_131371_0_1	46.039	871	443	9	24	886	104	2659	0	808
Smp_021160.1	bg_Pvit_v1_246866_0_1	56.863	510	191	5	1	500	29	1501	0	538
Smp_021170.1	bg_Bsem_v1_136981_0_14	37.188	2447	1306	42	1	2382	10430	3588	0	1515
Smp_021170.1	bg_Bsem_v1_136981_0_14	60.603	929	350	6	2791	3714	3029	276	0	1031
Smp_021170.2	dd_Pnig_v3_34247_1_1	40.773	3598	1806	58	1	3578	53	9931	0	2390
Smp_021170.3	bg_Bsem_v1_136981_0_14	37.188	2447	1306	42	1	2382	10430	3588	0	1515
Smp_021170.3	bg_Bsem_v1_136981_0_14	60.278	934	350	7	2791	3719	3029	276	0	1025
Smp_021330.1	bg_Gnos_v1_131360_0_1	49.219	640	280	11	1	598	23	1933	0	604
Smp_021920.1	bg_Bsem_v1_132342_3_2	71.842	863	240	2	7	866	267	2855	0	1028
Smp_022090.1	bg_Bsem_v1_135008_1_4	87.736	318	39	0	1	318	794	1747	0	588
Smp_022400.1	bg_Bsem_v1_132197_0_1	72.161	546	151	1	1	545	2185	548	0	842
Smp_022960.1	bg_Rros_v1_125961_2_1	67.315	514	168	0	6	519	1675	134	0	715
Smp_023360.1	bg_Sell_v1_108536_0_1	58.13	492	159	2	40	531	183	1517	0	573
Smp_023550.1	bg_Bsem_v1_136698_1_1	58.611	691	247	10	40	710	183	2198	0	751
Smp_024110.1	bg_Gapp_v1_86056_0_1	76.728	434	99	2	1	432	86	1387	0	694
Smp_024140.1	bg_Bsem_v1_129618_0_1	48.652	705	330	8	13	690	162	2261	0	579
Smp_024520.1	bg_Bsem_v1_111515_0_1	61.364	440	166	2	1	439	119	1429	0	530
Smp_024580.1	bg_Bsem_v1_135839_0_2	45.888	839	409	15	49	866	2873	429	0	665
Smp_025510.1	bg_Rros_v1_125367_2_1	68.623	443	128	3	1	432	1490	162	0	622
Smp_026510.1	bg_Bsem_v1_136201_0_2	67.413	402	101	4	136	533	230	1357	0	548
Smp_027400.1	dd_Djap_v4_21636_1_1	68.454	802	205	5	37	828	206	2497	0	1088
Smp_027920.1	dd_Dlac_v9_194734_0_3	87.5	440	55	0	1	440	318	1637	0	808
Smp_027970.1	bg_Pvit_v1_255029_0_1	63.355	906	283	9	48	909	307	3009	0	1060
Smp_028120.1	bg_Pvit_v1_230114_0_1	50.647	928	397	10	20	914	2916	217	0	894
Smp_028360.1	bg_Pvit_v1_192231_0_1	57.66	470	190	6	1	464	34	1434	0	530
Smp_028440.1	dd_Pten_v3_43704_1_1	80.787	432	83	0	1	432	75	1370	0	758
Smp_028690.1	bg_Kamp_v1_15724_0_2	52.395	689	279	6	4	681	2251	299	0	668
Smp_028730.1	bg_Rros_v1_124473_0_1	67.308	364	118	1	1	364	1299	211	0	515
Smp_028990.1	bg_Gapp_v1_74922_0_1	89.571	326	34	0	1	326	1350	373	0	615
Smp_029240.1	bg_Bsem_v1_119322_0_1	76.292	329	78	0	31	359	122	1108	0	535
Smp_029390.1	bg_Bsem_v1_121709_0_1	90.329	486	47	0	1	486	1963	506	0	917
Smp_029470.1	bg_Bsem_v1_132241_0_1	52.663	676	297	6	7	680	126	2090	0	696
Smp_029500.1	bg_Bsem_v1_132241_0_1	55.423	673	276	7	7	676	126	2081	0	757
Smp_029890.1	bg_Bsem_v1_133142_0_1	79.126	412	86	0	1	412	60	1295	0	621
Smp_030000.1	bg_Bsem_v1_99937_0_1	60.474	506	198	2	17	520	64	1581	0	613
Smp_030400.1	bg_Rros_v1_125161_0_5	59.96	497	165	7	1	477	1604	156	0	558
Smp_030710.1	bg_Bsem_v1_137062_1_4	83.713	307	50	0	1	307	37	957	0	553
Smp_030730.1	bg_Sell_v1_138032_0_1	99.061	426	4	0	1	426	131	1408	0	849
Smp_031000.1	bg_Bsem_v1_132804_0_2	67.202	747	225	4	1	736	2214	1	0	992
Smp_031000.2	bg_Bsem_v1_132804_0_2	67.202	747	225	4	1	736	2214	1	0	992
Smp_031040.1	bg_Bsem_v1_135055_0_1	39.681	814	441	9	11	813	2526	202	0	573
Smp_032480.1	dd_Djap_v4_23082_1_1	59.249	1038	387	7	281	1313	3759	739	0	1192
Smp_032500.1	bg_Pvit_v1_106128_0_1	64.921	764	233	10	7	770	2541	355	0	934
Smp_032510.1	bg_Bsem_v1_131319_0_1	58.547	1129	435	6	1	1125	80	3379	0	1297
Smp_032800.1	bg_Bsem_v1_134986_0_1	73.541	514	136	0	1	514	1675	134	0	802
Smp_032820.1	bg_Bsem_v1_134986_0_1	71.401	514	147	0	1	514	1675	134	0	794
Smp_033050.1	bg_Bsem_v1_137342_2_1	76.562	576	135	0	114	689	2354	627	0	908
Smp_033710.1	bg_Bsem_v1_136160_1_1	58.122	671	202	14	1	593	57	2066	0	715
Smp_033970.1	bg_Rros_v1_122677_0_1	71.461	438	104	2	1	433	1770	505	0	617
Smp_034000.1	bg_Pvit_v1_190483_0_1	60.075	536	189	6	878	1393	402	1994	0	639
Smp_034190.1	bg_Sell_v1_149207_0_1	84.901	404	58	1	1	401	30	1241	0	726
Smp_034550.1	bg_Bsem_v1_133809_0_1	62.88	889	329	1	11	899	3447	784	0	1188
Smp_034670.1	bg_Sell_v1_111145_0_1	85.847	431	61	0	1	431	91	1383	0	768
Smp_034870.1	bg_Prot_v1_60194_0_1	72.902	989	241	8	1	980	3119	207	0	1403
Smp_034920.1	dd_Djap_v4_60995_1_1	69.022	4061	1121	18	19	4019	12123	172	0	5771
Smp_035030.1	bg_Pvit_v1_258958_0_1	52.926	1196	500	16	7	1158	50	3580	0	1226
Smp_035180.1	bg_Pvit_v1_264170_0_1	60	500	196	3	2	498	174	1670	0	584
Smp_035220.1	dd_Dlac_v9_189267_0_1	58.311	746	292	4	9	743	40	2253	0	831
Smp_035390.1	dd_Pnig_v3_8576_1_2	51.756	655	211	8	7	660	64	1716	0	637
Smp_035430.1	bg_Sell_v1_146980_0_1	78.043	419	92	0	2	420	3181	1925	0	595
Smp_035460.1	bg_Pvit_v1_272871_0_1	56.655	556	223	2	4	559	4236	2623	0	681
Smp_035470.1	bg_Bsem_v1_133890_0_1	61.594	414	156	2	22	432	135	1376	0	526
Smp_035580.1	bg_Sell_v1_145297_0_1	87.662	308	38	0	3	310	44	967	0	581
Smp_036180.1	dd_Dlac_v9_190208_0_2	59.175	921	370	6	56	975	322	3069	0	1136
Smp_037230.1	bg_Bsem_v1_129295_0_1	48.065	620	303	11	9	621	2004	181	0	566
Smp_037590.1	bg_Sell_v1_161465_1_1	58.323	823	318	8	1	820	46	2448	0	875
Smp_037960.1	dd_Ptor_v3_25570_1_1	55.746	583	224	10	32	604	333	2009	0	568
Smp_038030.1	bg_Bsem_v1_127895_0_1	60	480	187	2	1	480	1662	238	0	601
Smp_038080.1	bg_Bsem_v1_132417_0_1	64.341	903	306	5	1	898	116	2791	0	1146
Smp_038100.1	bg_Bsem_v1_58801_0_1	89.625	453	47	0	63	515	1594	236	0	801
Smp_038240.1	bg_Bsem_v1_134338_0_1	58.333	984	398	7	1	977	3062	126	0	1164
Smp_038870.1	bg_Gnos_v1_133049_0_1	64.873	706	226	6	65	764	114	2183	0	974
Smp_039130.1	bg_Pvit_v1_229877_0_1	42.216	1092	501	14	325	1414	971	3862	0	738
Smp_039180.1	dd_Ptor_v3_26132_1_1	44.147	709	331	14	1	690	112	2100	0	560
Smp_039750.1	dd_Ptor_v3_33416_1_1	56.813	822	351	3	1	819	61	2523	0	990
Smp_039750.2	dd_Pnig_v3_28368_1_1	50.242	828	343	6	1	762	59	2533	0	867
Smp_039750.3	bg_Rros_v1_125527_0_1	58.076	811	336	3	3	810	3033	604	0	986
Smp_040770.1	bg_Bsem_v1_135045_0_1	58.703	586	233	5	33	617	844	2577	0	762
Smp_040800.1	bg_Bsem_v1_130568_0_1	63.663	677	245	1	2	677	255	2285	0	923
Smp_040970.1	bg_Bsem_v1_132379_0_5	62.93	901	289	8	1	861	26	2713	0	1158
Smp_041060.1	bg_Bsem_v1_133265_0_1	71.327	422	113	4	1	418	51	1304	0	617
Smp_041450.1	bg_Bsem_v1_124713_0_1	58.791	546	222	3	1	543	1855	218	0	649
Smp_041600.1	bg_Bsem_v1_137444_1_1	59.509	1141	405	6	16	1155	4143	889	0	1431
Smp_041740.1	bg_Bsem_v1_127774_0_1	73.469	539	139	2	3	541	1932	328	0	830
Smp_041760.1	bg_Bsem_v1_136807_0_3	52.292	1440	589	24	131	1533	4137	1	0	1342
Smp_042160.1	bg_Rros_v1_125979_1_1	78.512	363	78	0	1	363	1466	378	0	541
Smp_042270.1	bg_Bsem_v1_128322_0_1	88.498	426	49	0	3	428	1405	128	0	773
Smp_042530.1	bg_Sell_v1_162925_0_3	41.24	919	504	11	77	991	320	2980	0	726
Smp_042670.1	bg_Sell_v1_161079_0_2	46.133	1086	483	18	109	1182	232	3219	0	963
Smp_042740.1	bg_Rros_v1_120738_0_1	72.871	505	137	0	1	505	1697	183	0	735
Smp_043030.1	bg_Bsem_v1_137175_0_2	61.731	439	158	2	10	439	58	1371	0	567
Smp_043150.1	bg_Gapp_v1_81577_0_1	53.923	599	237	8	22	582	3772	1979	0	620
Smp_043670.1	bg_Bsem_v1_135767_0_5	70.013	787	232	3	5	788	112	2469	0	1157
Smp_043670.2	bg_Bsem_v1_135767_0_11	69.659	791	235	4	5	791	123	2492	0	1154
Smp_043910.1	bg_Pvit_v1_241285_0_2	73.127	387	103	1	1	387	1639	482	0	617
Smp_044440.1	bg_Gnos_v1_126970_0_2	72.9	369	100	0	10	378	42	1148	0	531
Smp_044920.1	bg_Bsem_v1_136842_0_2	78.466	743	159	1	1	742	2231	3	0	1236
Smp_044920.2	bg_Bsem_v1_136842_0_2	78.15	746	159	2	1	745	2231	3	0	1230
Smp_044920.3	bg_Bsem_v1_136842_0_2	78.466	743	159	1	1	742	2231	3	0	1236
Smp_044920.4	bg_Bsem_v1_136842_0_2	78.466	743	159	1	1	742	2231	3	0	1236
Smp_044970.1	bg_Bsem_v1_134368_0_2	70.974	975	272	2	31	1000	255	3161	0	1484
Smp_045250.1	bg_Pvit_v1_190898_0_1	78.802	434	87	1	1	429	33	1334	0	738
Smp_045260.1	bg_Bsem_v1_133277_0_3	54.152	578	249	6	1	570	1920	211	0	587
Smp_045860.1	bg_Bsem_v1_129233_1_2	71.311	847	218	7	75	912	2534	42	0	1214
Smp_046060.1	bg_Bsem_v1_136953_0_5	59.038	1975	797	6	3	1970	125	6034	0	2204
Smp_046060.2	bg_Bsem_v1_136953_0_5	58.835	1975	795	7	3	1964	125	6034	0	2189
Smp_046090.1	bg_Bsem_v1_111209_0_1	66.055	545	185	0	1	545	84	1718	0	746
Smp_046120.1	dd_Dlac_v9_192782_0_2	58.601	529	182	6	5	528	123	1613	0	600
Smp_046690.1	bg_Pvit_v1_248948_0_2	55.099	608	257	9	1	601	2890	1094	0	601
Smp_046690.1	bg_Pvit_v1_248948_0_2	53.809	617	267	12	1	604	1993	158	0	576
Smp_046690.1	bg_Pvit_v1_248948_0_2	53.729	590	256	11	1	578	1762	8	0	556
Smp_046690.1	bg_Pvit_v1_248948_0_2	51.935	620	277	12	2	609	2206	374	0	553
Smp_046690.3	bg_Pvit_v1_248948_0_2	57.303	534	215	6	1	528	2890	1310	0	563
Smp_046740.1	bg_Gapp_v1_42094_0_1	74.473	474	119	1	24	495	179	1600	0	746
Smp_046750.1	bg_Bsem_v1_131066_0_1	86.139	303	42	0	4	306	60	968	0	551
Smp_046930.1	dd_Dlac_v9_185601_0_1	72.5	1040	275	4	19	1053	59	3160	0	1604
Smp_047190.1	dd_Djap_v4_79884_1_1	41.427	799	429	11	1	790	4153	1847	0	607
Smp_047200.1	bg_Bsem_v1_58726_0_1	74.209	411	96	1	1	411	87	1289	0	587
Smp_047610.1	bg_Bsem_v1_122496_0_1	48.354	577	281	5	3	566	1	1719	0	575
Smp_047900.1	bg_Bsem_v1_130280_0_1	76.522	345	81	0	6	350	99	1133	0	562
Smp_048240.1	bg_Sell_v1_154667_0_2	64.302	451	151	6	15	461	103	1437	0	606
Smp_048430.1	dd_Dlac_v9_195142_0_1	62.729	601	216	4	32	630	42	1826	0	731
Smp_048560.2	bg_Bsem_v1_129588_0_2	62.903	558	193	6	1	556	2345	708	0	738
Smp_049150.1	bg_Bsem_v1_124528_0_1	60.05	403	160	1	2	403	56	1264	0	538
Smp_049500.1	bg_Sell_v1_159474_0_1	54.67	728	302	8	9	729	2423	303	0	714
Smp_049510.1	bg_Sell_v1_153194_0_1	62.725	499	164	5	26	524	291	1721	0	656
Smp_049550.1	bg_Gapp_v1_85754_0_1	77.814	622	135	2	19	639	191	2050	0	926
Smp_050080.1	bg_Bsem_v1_137706_0_3	63.221	416	145	1	27	442	174	1397	0	533
Smp_050890.1	bg_Gapp_v1_84484_0_1	65.428	619	187	3	1	603	2176	353	0	852
Smp_051210.1	bg_Bsem_v1_130856_0_1	73.092	498	124	3	5	502	105	1568	0	721
Smp_052790.1	dd_Djap_v4_49406_1_2	46.983	696	315	10	1	695	55	1983	0	604
Smp_052870.1	bg_Bsem_v1_111030_0_1	72.774	393	101	2	1	391	49	1215	0	527
Smp_053140.1	bg_Sell_v1_152771_0_3	52.772	523	183	5	3	463	24	1586	0	547
Smp_053420.1	bg_Bsem_v1_130788_0_1	44.82	859	347	15	14	854	174	2423	0	715
Smp_053510.1	bg_Sell_v1_149406_0_1	64.529	499	175	2	28	526	129	1619	0	686
Smp_053610.1	bg_Bsem_v1_132889_0_1	66.183	482	156	4	3	479	260	1699	0	676
Smp_053820.1	dd_Pnig_v3_35033_1_1	83.721	473	77	0	1	473	53	1471	0	795
Smp_054340.1	bg_Gapp_v1_86641_0_1	77.897	466	101	2	1	465	225	1619	0	734
Smp_054730.1	dd_Djap_v4_57853_1_2	45.054	839	431	10	16	842	4353	1891	0	669
Smp_054790.1	dd_Djap_v4_10683_2_2	35.57	2086	1198	44	1	2046	6312	373	0	1134
Smp_054840.1	bg_Sell_v1_146851_0_2	69.541	893	255	8	16	894	86	2755	0	1194
Smp_055340.1	bg_Sell_v1_147434_0_2	59.747	554	176	6	67	615	301	1836	0	659
Smp_055720.1	dd_Ptor_v3_38159_1_2	68.571	595	184	2	1	595	27	1802	0	889
Smp_055760.1	bg_Bsem_v1_135618_0_1	61.345	476	169	6	31	500	509	1909	0	550
Smp_055780.1	bg_Bsem_v1_135114_0_2	46.5	1157	597	8	110	1255	3785	348	0	1004
Smp_055890.1	bg_Bsem_v1_133300_0_1	73.056	360	97	0	6	365	1855	776	0	562
Smp_055990.1	dd_Ptor_v3_33152_1_1	62.118	425	161	0	9	433	115	1389	0	556
Smp_056360.1	bg_Bsem_v1_110161_0_1	42.71	775	411	12	82	828	261	2570	0	586
Smp_056860.1	bg_Bsem_v1_134403_0_2	65.188	451	144	5	1	439	60	1409	0	555
Smp_056970.1	bg_Rros_v1_120550_0_1	77.811	338	75	0	1	338	1556	543	0	530
Smp_057060.1	dd_Dlac_v9_180654_0_1	61.348	445	168	2	41	483	234	1562	0	574
Smp_057320.1	bg_Mlin_v1_102753_1_3	57.359	727	294	6	22	743	2623	476	0	828
Smp_057530.1	bg_Bsem_v1_135844_0_4	42.383	663	370	4	216	876	2211	253	0	589
Smp_057620.1	dd_Dlac_v9_194977_0_1	60.707	509	186	7	5	508	282	1781	0	603
Smp_058050.1	dd_Ptor_v3_35164_1_1	36.867	849	424	9	11	856	49	2268	0	551
Smp_058360.1	dd_Pten_v3_47628_1_1	57.219	748	313	2	40	787	149	2371	0	803
Smp_058460.1	bg_Bsem_v1_58828_0_1	51.048	668	306	11	14	668	2335	356	0	657
Smp_058650.1	bg_Bsem_v1_63386_0_1	64.494	445	156	2	1	445	143	1471	0	591
Smp_058980.1	bg_Bsem_v1_135341_0_1	77.65	349	78	0	510	858	1531	485	0	595
Smp_059340.1	bg_Bsem_v1_133699_0_1	76.781	379	87	1	1	378	165	1301	0	582
Smp_059540.1	bg_Bsem_v1_138063_0_2	71.511	523	112	2	1	521	3763	2300	0	762
Smp_059790.1	bg_Gnos_v1_133387_0_1	65.238	630	202	8	2	623	53	1915	0	825
Smp_060420.1	bg_Bsem_v1_137407_0_1	46.687	649	279	11	1	645	2141	384	0	574
Smp_060480.1	bg_Sell_v1_159564_0_1	60.496	524	203	2	9	529	147	1715	0	660
Smp_060900.1	bg_Pvit_v1_291823_0_1	58.652	549	191	8	13	550	1738	167	0	615
Smp_061230.1	dd_Dlac_v9_185777_0_1	80.844	616	116	1	35	650	183	2024	0	1029
Smp_061510.1	dd_Djap_v4_35202_1_1	36.459	1045	581	15	8	1043	3057	145	0	640
Smp_061590.1	dd_Djap_v4_47957_1_1	67.618	911	281	9	3	906	4179	1468	0	1271
Smp_061650.1	bg_Bsem_v1_128669_0_1	70.707	396	115	1	20	414	88	1275	0	545
Smp_062520.1	dd_Ptor_v3_26300_1_1	42.671	921	491	12	9	925	81	2744	0	703
Smp_062970.1	bg_Gnos_v1_125906_0_4	51.952	1255	532	10	3	1248	3747	169	0	1261
Smp_063040.1	bg_Bsem_v1_127856_0_2	68.382	408	127	2	3	408	90	1313	0	580
Smp_063090.1	bg_Bsem_v1_132450_0_1	75.55	773	186	2	1	772	109	2421	0	1206
Smp_063420.1	bg_Bsem_v1_129496_0_1	82.528	538	94	0	8	545	130	1743	0	855
Smp_063640.1	dd_Djap_v4_62508_1_1	88.235	340	40	0	1	340	88	1107	0	625
Smp_063830.1	dd_Pten_v3_47108_1_1	50.943	742	295	5	1	739	68	2095	0	759
Smp_064050.1	bg_Bsem_v1_128563_0_1	82.018	456	82	0	1	456	80	1447	0	777
Smp_064240.1	bg_Bsem_v1_136367_0_2	77.962	422	92	1	1	422	23	1285	0	708
Smp_064380.1	bg_Bsem_v1_133249_0_1	64.677	402	141	1	16	417	175	1377	0	579
Smp_064750.1	dd_Dlac_v9_190852_0_1	47.073	854	383	16	3	835	66	2483	0	704
Smp_064870.1	bg_Bsem_v1_135644_0_2	52.878	556	232	5	91	641	313	1905	0	585
Smp_065060.1	bg_Bsem_v1_135543_0_1	58.984	512	203	1	21	525	93	1628	0	647
Smp_065180.1	bg_Bsem_v1_133627_0_3	68.774	522	160	2	12	532	40	1599	0	740
Smp_065610.1	bg_Bsem_v1_131506_0_1	72.778	540	145	2	24	561	151	1770	0	793
Smp_065840.1	bg_Rros_v1_128099_0_4	69.647	1163	346	2	10	1171	4496	1026	0	1698
Smp_066630.1	bg_Sell_v1_100568_0_1	81.132	424	78	1	1	424	2372	1107	0	705
Smp_067280.1	bg_Sell_v1_152319_0_1	73.888	697	170	5	1	689	77	2155	0	1040
Smp_067810.1	bg_Bsem_v1_137321_0_2	80	305	61	0	1	305	13	927	0	532
Smp_068070.1	bg_Kamp_v1_88257_0_1	56.04	596	238	6	6	600	1860	142	0	670
Smp_068440.1	bg_Bsem_v1_136160_1_5	67.8	441	131	3	117	546	797	2119	0	610
Smp_068920.1	bg_Bsem_v1_133349_0_1	73.385	387	103	0	2	388	72	1232	0	567
Smp_068920.2	bg_Bsem_v1_133349_0_1	73.385	387	103	0	2	388	72	1232	0	567
Smp_068950.1	bg_Sell_v1_110836_0_1	76.978	417	94	2	6	421	1439	192	0	672
Smp_068960.1	bg_Pvit_v1_274937_1_5	70.171	409	116	3	222	625	2731	3954	0	597
Smp_069130.1	bg_Bsem_v1_133747_0_1	41.657	905	449	8	1	847	3185	534	0	655
Smp_069240.1	bg_Sell_v1_154441_0_9	78.571	406	80	3	30	435	810	2006	0	590
Smp_069960.1	bg_Rros_v1_127373_0_2	43.169	915	403	22	14	913	2556	118	0	664
Smp_070170.1	dd_Dlac_v9_193971_0_2	51.805	554	237	7	877	1430	132	1703	0	573
Smp_071140.1	bg_Bsem_v1_137882_0_2	46.154	780	368	12	13	768	4010	1755	0	621
Smp_071610.1	bg_Bsem_v1_134901_1_2	60.486	453	175	4	20	470	1809	457	0	582
Smp_072330.1	bg_Palp_v1_119133_0_1	66.619	701	228	3	23	718	2286	187	0	898
Smp_072340.1	bg_Bsem_v1_132864_0_1	90.499	421	34	2	1	415	80	1342	0	750
Smp_072350.1	bg_Bsem_v1_135990_0_2	68.052	698	200	7	1	675	5806	3713	0	917
Smp_072370.1	dd_Pten_v3_49349_1_1	64.158	837	291	4	18	852	53	2542	0	1075
Smp_072870.1	bg_Bsem_v1_133734_0_1	84.309	376	58	1	1	375	1661	534	0	672
Smp_073500.1	bg_Bsem_v1_97573_0_1	70.737	434	123	1	9	438	115	1416	0	622
Smp_073830.1	bg_Bsem_v1_131871_0_1	71.429	539	152	2	1	538	55	1668	0	846
Smp_074020.1	dd_Dlac_v9_194925_0_2	68.144	970	277	10	1	949	122	2998	0	1330
Smp_074370.1	bg_Gapp_v1_93148_0_1	59.817	545	209	4	24	561	160	1785	0	720
Smp_074830.1	bg_Bsem_v1_125170_1_1	64.783	460	160	1	121	578	1429	50	0	664
Smp_074870.1	bg_Pvit_v1_190812_0_1	86.931	505	66	0	1	505	39	1553	0	912
Smp_075130.1	bg_Bsem_v1_131818_0_1	77.143	350	80	0	2	351	17	1066	0	582
Smp_075470.1	bg_Bsem_v1_128909_0_1	74.029	412	107	0	33	444	1505	270	0	653
Smp_077560.1	bg_Gnos_v1_130947_0_1	57.581	554	184	7	4	518	64	1689	0	580
Smp_077980.1	dd_Djap_v4_56037_1_1	66.924	647	195	6	16	655	76	1980	0	859
Smp_078040.1	bg_Sell_v1_138032_0_1	99.767	430	1	0	1	430	131	1420	0	862
Smp_078230.1	bg_Pvit_v1_239135_0_2	54.806	697	262	5	22	715	3478	1538	0	739
Smp_078690.1	dd_Pten_v3_43537_2_2	69.061	362	111	1	1	361	48	1133	0	511
Smp_078930.1	bg_Gnos_v1_116126_1_1	52.89	571	233	6	1	539	1976	276	0	600
Smp_079380.1	bg_Bsem_v1_130761_0_1	67.758	397	128	0	2	398	418	1608	0	530
Smp_079380.2	bg_Bsem_v1_126953_0_1	64.766	491	173	0	11	501	1802	330	0	645
Smp_079560.1	bg_Pvit_v1_270837_3_1	66.667	477	152	4	21	493	97	1518	0	607
Smp_079650.1	bg_Kamp_v1_61092_0_1	59.554	1659	577	20	311	1953	4919	177	0	1910
Smp_079740.1	bg_Bsem_v1_131121_0_1	44.7	651	321	9	2	617	102	2042	0	582
Smp_079760.1	bg_Bsem_v1_135249_0_1	62.781	489	162	4	1	489	1754	348	0	608
Smp_079920.1	bg_Rros_v1_123476_1_1	66.667	360	120	0	26	385	1230	151	0	520
Smp_079950.1	bg_Bsem_v1_129195_0_1	77.119	354	81	0	1	354	52	1113	0	557
Smp_079960.1	dd_Dlac_v9_190221_0_2	96.744	430	14	0	1	430	253	1542	0	850
Smp_079970.1	bg_Sell_v1_138032_0_1	92.61	433	32	0	1	433	131	1429	0	823
Smp_080320.1	bg_Gapp_v1_127025_0_1	61.659	446	141	2	1	446	1275	28	0	566
Smp_080550.1	bg_Gnos_v1_133970_0_3	80.22	364	71	1	1	363	1147	56	0	565
Smp_081250.1	bg_Pvit_v1_263612_0_1	74.462	372	95	0	443	814	2311	1196	0	608
Smp_082250.1	bg_Pvit_v1_273231_1_4	67.542	419	135	1	43	461	156	1409	0	627
Smp_082370.1	bg_Gapp_v1_40239_0_1	64.723	1046	339	10	42	1087	3880	833	0	1251
Smp_082800.1	bg_Pvit_v1_188959_0_1	41.361	735	296	13	1	730	134	1948	0	548
Smp_082850.1	dd_Djap_v4_42608_1_3	45.074	741	380	9	31	750	2229	25	0	608
Smp_082860.1	bg_Bsem_v1_132771_0_1	63.342	401	133	1	20	406	92	1294	0	560
Smp_083540.1	bg_Bsem_v1_110973_0_1	61.067	506	174	4	97	597	5	1468	0	643
Smp_083710.1	bg_Pvit_v1_259175_0_1	41.536	768	389	12	85	842	282	2435	0	616
Smp_083770.1	bg_Mlin_v1_100662_0_1	62.469	802	294	4	29	827	2652	259	0	992
Smp_084380.1	dd_Ptor_v3_35268_1_2	67.061	677	221	2	8	683	47	2074	0	966
Smp_084830.1	dd_Dlac_v9_187202_0_1	53.066	473	202	2	2	474	90	1448	0	525
Smp_085110.1	bg_Bsem_v1_135595_0_2	57.93	599	234	4	2	587	1998	217	0	687
Smp_085150.1	bg_Sell_v1_147393_0_1	55.907	601	262	2	1	600	1982	186	0	684
Smp_085380.1	bg_Bsem_v1_129017_0_2	63.252	615	220	2	1	614	2692	863	0	830
Smp_085500.1	bg_Bsem_v1_129939_0_1	83.156	564	91	2	1	563	7	1689	0	981
Smp_085540.1	bg_Bsem_v1_132927_0_1	77.732	1931	426	3	1	1927	221	6013	0	2706
Smp_085540.2	bg_Bsem_v1_132927_0_1	78.198	1931	417	3	1	1927	221	6013	0	2725
Smp_086460.1	bg_Pvit_v1_256372_0_1	49.721	897	394	13	414	1307	3776	1248	0	794
Smp_086750.1	bg_Bsem_v1_136649_0_2	46.477	1547	589	31	221	1739	4414	407	0	1304
Smp_087010.1	bg_Sell_v1_158138_0_1	66.051	1137	330	9	125	1255	63	3323	0	1518
Smp_087270.1	bg_Bsem_v1_129809_0_1	82.819	745	112	2	1	729	2575	341	0	1277
Smp_087810.1	bg_Bsem_v1_134841_0_1	55.25	619	235	7	1	616	74	1813	0	656
Smp_087870.1	bg_Prot_v1_62294_3_2	55.072	621	254	5	23	629	2123	294	0	740
Smp_087930.1	dd_Dlac_v9_189659_0_1	55.312	640	260	7	72	709	119	1966	0	687
Smp_089180.1	bg_Bsem_v1_138114_0_2	54.704	744	308	9	79	802	5358	3154	0	799
Smp_089200.1	bg_Bsem_v1_135114_0_2	46.096	1191	602	9	64	1235	3863	354	0	1046
Smp_089200.2	bg_Bsem_v1_135114_0_2	47.016	1106	571	8	1	1101	3641	354	0	991
Smp_089460.1	bg_Bsem_v1_133380_0_2	58.355	766	284	7	30	779	2919	679	0	913
Smp_089670.1	bg_Bsem_v1_138202_0_1	27.585	2099	1100	73	47	2055	181	5487	0	655
Smp_089700.1	dd_Dlac_v9_191620_0_1	50.728	824	364	8	6	820	192	2564	0	733
Smp_089930.1	dd_Djap_v4_50635_1_2	58.77	439	156	6	459	886	391	1665	0	546
Smp_090120.1	dd_Djap_v4_57345_1_2	100	432	0	0	1	432	226	1521	0	879
Smp_090450.1	bg_Bsem_v1_135413_0_1	61.071	691	219	10	6	651	21	2078	0	793
Smp_090800.1	dd_Djap_v4_55921_1_1	58.943	492	188	2	5	494	1688	249	0	611
Smp_090860.1	bg_Bsem_v1_134254_0_2	69.665	478	145	0	9	486	1719	286	0	728
Smp_091460.1	bg_Bsem_v1_133287_0_4	72.802	364	98	1	1	364	2212	1124	0	572
Smp_091470.1	bg_Mlin_v1_101696_2_4	38.839	896	506	16	1	886	2738	147	0	598
Smp_091650.1	dd_Dlac_v9_184220_0_2	64.862	1053	347	6	22	1069	127	3231	0	1419
Smp_092530.1	bg_Sell_v1_151684_0_2	57.37	882	320	15	1	857	41	2593	0	939
Smp_092770.1	bg_Bsem_v1_137059_0_2	60.954	922	310	11	22	908	2882	162	0	1105
Smp_093220.1	bg_Bsem_v1_128434_1_2	54.623	703	251	13	1	685	2014	56	0	717
Smp_093280.1	dd_Ptor_v3_22498_1_3	72.68	388	106	0	6	393	40	1203	0	600
Smp_093580.1	dd_Djap_v4_2877_3_1	44.095	796	352	19	4	765	2292	82	0	562
Smp_093690.1	bg_Gapp_v1_74812_0_1	72.48	625	165	3	174	792	710	2581	0	957
Smp_093820.1	bg_Bsem_v1_136617_0_1	69.283	446	134	1	29	471	88	1425	0	679
Smp_093930.1	dd_Pnig_v3_30572_1_2	32.364	1375	678	43	25	1352	129	3638	0	615
Smp_094020.1	bg_Sell_v1_149575_0_1	57.434	491	194	7	28	510	389	1840	0	548
Smp_094060.1	bg_Sell_v1_152021_0_1	54.56	614	253	5	1	612	1985	216	0	699
Smp_094140.1	bg_Pvit_v1_233756_0_1	63.735	830	272	9	1	805	2692	215	0	1065
Smp_094420.1	dd_Dlac_v9_188128_0_1	63.677	446	157	3	1	444	132	1460	0	572
Smp_094480.1	bg_Bsem_v1_127217_0_1	68.839	353	110	0	24	376	1698	640	0	527
Smp_094760.1	bg_Bsem_v1_124506_0_1	71.311	366	103	1	7	370	1527	430	0	564
Smp_094880.1	bg_Bsem_v1_131336_0_1	77.013	683	156	1	1	683	145	2190	0	1125
Smp_094950.1	dd_Pten_v3_41578_1_1	48.439	865	375	10	6	869	67	2451	0	744
Smp_095150.1	bg_Mlin_v1_96171_0_1	78.901	455	94	2	7	460	1514	153	0	739
Smp_095910.1	bg_Bsem_v1_136734_1_1	53.333	645	258	9	1	629	39	1892	0	604
Smp_096010.1	bg_Bsem_v1_134498_0_1	61.995	421	150	5	1	412	18	1277	0	523
Smp_096020.1	bg_Bsem_v1_134251_0_1	78.049	451	99	0	76	526	2026	674	0	783
Smp_096270.1	bg_Gapp_v1_73812_0_1	35.2	1125	587	30	22	1104	3283	209	0	616
Smp_096310.1	bg_Pvit_v1_266621_1_3	59.021	654	228	5	1	654	4189	2348	0	759
Smp_096320.1	bg_Pvit_v1_237863_0_1	74.773	551	139	0	120	670	197	1849	0	819
Smp_096450.1	bg_Bsem_v1_136524_2_10	77.778	936	195	4	58	982	2	2803	0	1514
Smp_097590.1	bg_Bsem_v1_135044_0_1	53.258	1151	439	17	59	1193	3633	430	0	1204
Smp_098760.1	bg_Bsem_v1_132914_0_1	77.121	389	69	5	301	672	1410	253	0	615
Smp_098840.1	bg_Bsem_v1_132025_0_1	66.319	383	127	2	1	382	196	1341	0	531
Smp_099030.1	dd_Ptor_v3_39063_4_2	80.952	357	68	0	1	357	194	1264	0	560
Smp_099030.2	dd_Ptor_v3_39063_4_2	80.952	357	68	0	1	357	194	1264	0	560
Smp_099310.1	bg_Bsem_v1_130391_0_1	68.401	807	235	4	1	796	47	2440	0	1181
Smp_099310.2	bg_Bsem_v1_130391_0_1	68.657	804	234	4	1	792	47	2440	0	1182
Smp_099850.1	bg_Rros_v1_125454_0_1	59.643	560	193	8	5	547	1740	109	0	632
Smp_100120.1	bg_Pvit_v1_269428_0_1	53.743	521	230	4	46	555	1844	282	0	541
Smp_101290.1	bg_Bsem_v1_137804_0_1	84.103	390	61	1	3	392	56	1222	0	673
Smp_102340.1	bg_Kamp_v1_77550_0_1	46.53	634	277	7	12	644	2573	855	0	564
Smp_103140.1	dd_Djap_v4_57345_1_3	87.5	440	55	0	1	440	289	1608	0	802
Smp_103160.1	dd_Ptor_v3_17888_1_1	48.67	752	319	11	15	762	176	2242	0	710
Smp_103570.1	bg_Bsem_v1_132842_0_1	78.842	449	91	2	55	500	1560	217	0	751
Smp_103790.1	bg_Pvit_v1_277056_0_1	99.091	440	4	0	1	440	439	1758	0	863
Smp_103920.1	bg_Prot_v1_19533_0_1	69.039	562	165	4	1	555	2346	667	0	860
Smp_103950.1	bg_Bsem_v1_103048_0_3	81.459	329	60	1	18	345	90	1076	0	565
Smp_104470.1	bg_Rros_v1_125420_1_1	64.179	536	187	4	27	559	1674	73	0	721
Smp_104500.1	bg_Bsem_v1_132713_0_1	63.947	1140	374	4	12	1149	3660	346	0	1435
Smp_104500.2	bg_Bsem_v1_132713_0_1	64.154	1141	371	4	12	1150	3660	346	0	1434
Smp_104500.3	bg_Bsem_v1_132713_0_1	60.324	1235	394	8	10	1233	3795	346	0	1435
Smp_104500.4	bg_Bsem_v1_132713_0_1	61.383	1186	375	5	12	1195	3660	346	0	1414
Smp_104520.1	bg_Bsem_v1_119713_0_1	52.604	576	242	6	1	575	1912	275	0	597
Smp_104870.1	bg_Bsem_v1_128106_0_2	72.991	448	114	3	1	442	119	1459	0	674
Smp_105020.1	bg_Gnos_v1_128855_0_1	43.872	718	394	6	43	754	2429	285	0	615
Smp_105410.1	dd_Ptor_v3_32427_1_1	56.8	500	206	2	5	494	58	1557	0	531
Smp_105700.1	bg_Pvit_v1_252056_0_1	63.17	2240	721	25	1	2196	6737	198	0	2798
Smp_105860.1	bg_Pvit_v1_287171_0_1	59.287	533	199	9	1	525	1874	306	0	535
Smp_105910.1	dd_Pnig_v3_33291_1_2	56.773	812	334	5	666	1475	1443	3833	0	915
Smp_105950.1	dd_Ptor_v3_38334_1_1	39.326	890	476	9	4	854	49	2643	0	600
Smp_106060.1	bg_Bsem_v1_132357_0_1	60.714	476	173	6	1	473	151	1545	0	592
Smp_106130.1	bg_Bsem_v1_124124_0_1	84.046	608	97	0	29	636	2061	238	0	1014
Smp_119310.1	bg_Bsem_v1_124337_0_1	90.278	432	40	2	1	430	10	1305	0	763
Smp_120350.1	bg_Bsem_v1_127316_0_3	50.092	543	232	9	1	535	16	1551	0	535
Smp_120360.1	bg_Bsem_v1_131239_0_1	63.731	1056	346	8	2	1038	3267	154	0	1313
Smp_120920.1	bg_Gapp_v1_43557_0_1	43.106	689	292	9	4	678	29	1837	0	539
Smp_121420.1	bg_Gapp_v1_64713_0_1	64.156	385	136	1	76	458	622	1776	0	538
Smp_121800.1	bg_Bsem_v1_135027_0_1	54.682	598	242	5	11	590	1919	159	0	639
Smp_121800.2	bg_Bsem_v1_135027_0_1	53.403	573	238	5	1	555	1844	159	0	598
Smp_121920.1	bg_Pvit_v1_266983_0_1	57.143	525	196	7	5	524	145	1647	0	542
Smp_121920.2	bg_Pvit_v1_266983_0_1	57.874	508	185	7	5	507	145	1596	0	533
Smp_121990.1	bg_Sell_v1_163081_0_3	59.036	747	273	8	1	735	2942	765	0	889
Smp_121990.2	bg_Sell_v1_163081_0_3	58.914	718	262	8	1	706	2942	852	0	855
Smp_122780.1	bg_Sell_v1_159515_0_1	42.509	861	388	16	30	884	153	2432	0	656
Smp_122900.1	dd_Ptor_v3_34139_3_1	61.224	490	152	5	10	498	64	1422	0	576
Smp_122910.1	dd_Ptor_v3_39215_1_1	65.584	616	211	1	2575	3190	6157	8001	0	875
Smp_123180.1	bg_Bsem_v1_134687_1_1	64.957	585	198	4	250	829	2092	344	0	808
Smp_123280.1	bg_Rros_v1_112009_1_1	55.532	479	179	4	14	492	1553	219	0	530
Smp_123290.1	bg_Bsem_v1_136865_1_1	57.357	666	235	8	372	1034	1042	2901	0	781
Smp_123500.1	dd_Djap_v4_18965_1_1	40.683	1084	513	18	187	1252	2933	18	0	723
Smp_123640.1	bg_Sell_v1_151807_0_1	64.561	570	197	2	1	568	87	1787	0	715
Smp_123710.1	dd_Djap_v4_56353_2_2	46.27	1193	434	12	1376	2564	3878	6847	0	1041
Smp_123710.1	dd_Djap_v4_56353_2_2	56.029	821	325	6	6	804	125	2545	0	868
Smp_124230.1	bg_Rros_v1_106194_0_1	88.131	337	38	1	2	338	1095	91	0	595
Smp_124350.1	bg_Pvit_v1_264501_0_1	47.687	1254	564	19	1	1248	87	3590	0	1134
Smp_124350.2	bg_Pvit_v1_264501_0_1	47.764	1252	565	17	1	1247	87	3590	0	1146
Smp_124350.3	bg_Pvit_v1_264501_0_1	46.76	1142	519	17	1	1137	87	3260	0	1018
Smp_124430.1	bg_Bsem_v1_137335_0_1	63.681	1027	330	7	2	1009	31	3039	0	1308
Smp_124460.1	bg_Sell_v1_157246_0_1	79.47	604	124	0	1	604	35	1846	0	1005
Smp_124820.1	bg_Pvit_v1_105639_0_1	67.535	1075	333	5	1	1067	19	3219	0	1462
Smp_124850.1	bg_Kamp_v1_75831_0_6	57.773	907	236	15	1	904	2416	128	0	997
Smp_125350.1	dd_Pnig_v3_2950_1_2	44.706	680	317	8	26	702	213	2084	0	588
Smp_125450.1	dd_Djap_v4_2470_4_1	71.373	510	145	1	708	1216	3	1532	0	745
Smp_125780.1	bg_Bsem_v1_136561_0_1	63.103	477	169	2	1	474	1568	150	0	627
Smp_125900.1	bg_Sell_v1_140585_0_1	57.192	584	231	6	1	578	3422	1710	0	696
Smp_126020.1	bg_Bsem_v1_136787_0_1	79.785	559	106	1	19	570	39	1715	0	944
Smp_126110.1	bg_Gapp_v1_58067_0_1	58.647	532	190	5	1	523	1731	199	0	551
Smp_126240.1	bg_Bsem_v1_138164_0_2	47.142	3201	1586	37	3053	6210	2111	11524	0	2936
Smp_126240.1	bg_Bsem_v1_138164_0_2	53.6	2278	985	21	420	2662	242	6964	0	2325
Smp_126240.1	bg_Bsem_v1_138164_0_2	42.9	1993	1020	35	2034	3985	2117	7864	0	1442
Smp_126240.2	bg_Bsem_v1_138164_0_2	47.114	3205	1585	38	3053	6214	2111	11524	0	2935
Smp_126240.2	bg_Bsem_v1_138164_0_2	53.6	2278	985	21	420	2662	242	6964	0	2326
Smp_126240.2	bg_Bsem_v1_138164_0_2	42.914	1997	1014	36	2034	3985	2117	7864	0	1443
Smp_126260.1	bg_Mlin_v1_102425_1_5	77.318	507	111	2	14	519	1805	294	0	855
Smp_126300.1	bg_Bsem_v1_134073_0_5	56.398	1016	330	9	8	993	3740	942	0	983
Smp_126480.1	bg_Bsem_v1_128382_0_1	71.745	361	102	0	1	361	124	1206	0	559
Smp_126490.1	dd_Pten_v3_45633_1_1	58.446	965	287	11	113	1071	326	2896	0	1051
Smp_126740.1	bg_Gnos_v1_130062_0_1	42.802	778	409	11	1	763	2487	217	0	621
Smp_126850.1	dd_Djap_v4_56041_1_3	38.612	922	415	25	4	898	2500	107	0	554
Smp_126910.1	bg_Bsem_v1_126052_0_1	45.161	961	417	11	1	921	139	2811	0	814
Smp_126970.1	bg_Sell_v1_159886_1_34	33.524	1396	841	23	396	1763	4203	193	0	676
Smp_127010.1	dd_Djap_v4_79744_2_1	43.875	1151	541	19	37	1175	11822	8649	0	936
Smp_127010.3	dd_Djap_v4_79744_2_1	43.875	1151	541	19	37	1175	11822	8649	0	935
Smp_127050.1	bg_Pvit_v1_266379_0_1	39.826	1381	745	15	1	1369	4024	104	0	884
Smp_127480.1	bg_Pvit_v1_260984_0_7	38.035	1099	578	18	22	1103	227	3265	0	675
Smp_127490.1	bg_Pvit_v1_190003_0_1	53.245	755	329	11	327	1068	1450	3681	0	830
Smp_127580.1	bg_Bsem_v1_134791_0_1	42.166	868	404	15	73	921	2718	352	0	638
Smp_127770.1	dd_Pnig_v3_35560_2_2	67.235	586	145	3	1	583	247	1872	0	780
Smp_127940.1	dd_Ptor_v3_38007_1_3	52.936	1226	471	19	7	1217	156	3560	0	1214
Smp_128050.1	bg_Sell_v1_155217_0_1	42.074	1003	495	15	9	1010	58	2811	0	744
Smp_128120.1	bg_Sell_v1_160052_1_3	35.046	1304	604	25	459	1679	98	3529	0	685
Smp_128130.1	dd_Pten_v3_47829_1_2	40.757	925	487	18	1	910	32	2668	0	668
Smp_128360.1	bg_Bsem_v1_136883_0_1	61.684	582	219	2	20	598	94	1836	0	719
Smp_128370.1	dd_Ptor_v3_37608_1_1	56.178	2177	792	32	1	2153	56	6172	0	2367
Smp_128480.1	dd_Pnig_v3_3873_1_1	67.464	627	198	2	18	643	99	1964	0	919
Smp_128690.1	dd_Djap_v4_71453_1_1	58.569	992	377	10	64	1040	249	3167	0	1122
Smp_128790.1	dd_Ptor_v3_37524_1_1	55.299	519	189	5	38	555	193	1623	0	592
Smp_128890.1	dd_Pten_v3_50093_1_2	48.402	845	315	17	203	1025	476	2713	0	719
Smp_128920.1	bg_Rros_v1_128240_0_3	33.859	2348	1347	40	18	2325	8243	1698	0	1216
Smp_128950.1	dd_Pten_v3_48806_1_1	47.095	1463	534	22	48	1496	193	3903	0	1228
Smp_128960.1	bg_Pvit_v1_234068_0_1	44.685	1063	494	18	18	1065	3334	383	0	821
Smp_129020.1	dd_Dlac_v9_177082_0_1	55.385	455	195	2	2	452	9	1361	0	534
Smp_129050.1	bg_Kamp_v1_65950_0_1	63.991	847	273	10	1	819	2796	268	0	1092
Smp_129060.1	bg_Bsem_v1_134597_0_3	57.508	626	210	10	2	613	1821	70	0	683
Smp_129120.1	bg_Bsem_v1_126652_0_1	72.777	551	149	1	14	563	46	1698	0	775
Smp_129210.1	bg_Bsem_v1_137458_0_3	40.868	783	375	14	4	779	157	2262	0	564
Smp_129260.1	bg_Sell_v1_161410_1_1	42.002	1019	503	25	7	976	95	3034	0	771
Smp_129320.1	bg_Bsem_v1_130697_0_1	58.673	859	291	13	1	855	2563	167	0	848
Smp_129340.1	bg_Gapp_v1_43398_0_1	63.717	452	145	3	1	450	54	1358	0	595
Smp_129380.1	bg_Sell_v1_154441_0_9	74.745	392	96	2	29	419	867	2036	0	546
Smp_129500.1	bg_Gnos_v1_134622_0_5	40.621	1418	710	24	8	1398	42	3980	0	974
Smp_129650.1	bg_Sell_v1_160243_0_1	38.123	1023	530	21	17	1021	2852	39	0	627
Smp_129820.1	bg_Gnos_v1_134772_1_1	34.768	1789	991	37	11	1748	29	5020	0	961
Smp_129900.1	bg_Pvit_v1_200357_0_3	55.07	503	219	4	39	538	39	1535	0	543
Smp_130070.1	dd_Djap_v4_8024_1_5	35.562	1316	720	20	31	1332	76	3681	0	832
Smp_130070.2	dd_Djap_v4_8024_1_5	35.562	1316	718	20	31	1330	76	3681	0	831
Smp_130070.3	dd_Djap_v4_8024_1_5	35.486	1316	720	20	31	1331	76	3681	0	827
Smp_130070.4	dd_Djap_v4_8024_1_3	35.874	1299	704	21	31	1314	76	3630	0	832
Smp_130070.5	dd_Djap_v4_8024_1_5	35.557	1319	722	20	28	1332	67	3681	0	830
Smp_130280.1	dd_Djap_v4_57867_1_1	35.941	2493	1352	53	213	2609	7617	586	0	1456
Smp_130280.3	dd_Djap_v4_57867_1_1	36.056	2485	1360	53	270	2666	7617	586	0	1457
Smp_130300.1	bg_Bsem_v1_128479_0_1	85.599	993	143	0	27	1019	3580	602	0	1744
Smp_130460.1	bg_Bsem_v1_135393_0_3	43.317	808	386	9	1	779	81	2375	0	643
Smp_130470.1	bg_Pvit_v1_273406_1_1	72.489	687	164	8	1282	1948	7841	5796	0	1070
Smp_130470.2	bg_Pvit_v1_273406_1_1	72.489	687	164	8	1282	1948	7841	5796	0	1070
Smp_130540.1	bg_Bsem_v1_131029_0_1	61.684	475	182	0	1	475	110	1534	0	649
Smp_130600.1	bg_Bsem_v1_133766_0_3	64.171	374	133	1	126	499	187	1305	0	534
Smp_130680.1	bg_Sell_v1_162543_0_2	82.368	1191	202	4	11	1195	53	3619	0	2069
Smp_130790.1	bg_Bsem_v1_137020_0_2	56.237	473	195	3	399	871	11	1393	0	570
Smp_130790.2	bg_Bsem_v1_137020_0_2	56.237	473	195	3	199	671	11	1393	0	568
Smp_130790.3	bg_Bsem_v1_137020_0_2	55.094	481	196	4	399	879	11	1393	0	560
Smp_130810.1	dd_Ptor_v3_39173_1_1	64.588	4089	1360	16	65	4136	579	12632	0	5426
Smp_131000.1	bg_Gapp_v1_77347_0_1	50.166	602	276	9	87	683	20	1768	0	565
Smp_131070.1	bg_Pvit_v1_253378_0_1	43.108	798	416	13	631	1419	1754	4060	0	596
Smp_131070.2	bg_Pvit_v1_253378_0_1	43.108	798	416	13	641	1429	1754	4060	0	597
Smp_131070.3	bg_Pvit_v1_253378_0_1	43.108	798	416	13	637	1425	1754	4060	0	595
Smp_131580.1	bg_Bsem_v1_134605_2_1	40.607	1054	481	24	40	1083	180	2936	0	726
Smp_131650.1	dd_Dlac_v9_195059_0_1	34.116	1278	616	32	115	1361	575	3823	0	640
Smp_131660.1	bg_Bsem_v1_133581_0_1	77.778	324	72	0	24	347	1159	188	0	550
Smp_131690.1	bg_Sell_v1_159625_1_5	71.728	764	206	6	1	758	2810	531	0	1113
Smp_131700.1	dd_Dlac_v9_171414_0_2	63.246	838	229	10	1	833	84	2375	0	995
Smp_131770.1	bg_Bsem_v1_132534_0_3	60	715	235	9	1	693	50	2107	0	772
Smp_131770.2	bg_Bsem_v1_132534_0_3	59.753	728	229	9	1	706	50	2107	0	771
Smp_131800.1	bg_Bsem_v1_133992_0_1	75	372	77	5	1	358	2144	1035	0	552
Smp_131870.1	bg_Bsem_v1_137245_0_2	74.252	602	150	4	1	600	73	1869	0	931
Smp_131890.1	bg_Kamp_v1_15724_0_2	51.44	729	276	7	24	745	2140	167	0	656
Smp_131950.1	bg_Bsem_v1_135661_3_1	34.886	1009	528	19	1	977	20	2755	0	590
Smp_132300.1	dd_Pten_v3_45073_1_1	67.071	659	203	5	4	654	35	1993	0	816
Smp_132540.1	dd_Pnig_v3_37112_1_2	33.869	1680	863	33	156	1822	181	4515	0	834
Smp_132620.1	bg_Pvit_v1_266241_0_1	46.835	790	365	8	1	766	48	2324	0	726
Smp_132690.1	bg_Mlin_v1_92160_0_2	85.588	451	63	1	7	457	1667	321	0	750
Smp_132940.1	bg_Bsem_v1_89183_0_1	77.031	357	82	0	1	357	1221	151	0	600
Smp_133210.1	bg_Bsem_v1_131371_0_1	45.465	893	459	11	20	906	80	2692	0	801
Smp_133280.1	bg_Pvit_v1_103827_0_1	66.094	466	150	4	2	462	648	2036	0	650
Smp_133300.1	bg_Bsem_v1_135804_0_2	58.199	866	297	11	1	861	34	2451	0	997
Smp_133350.1	bg_Pvit_v1_255858_0_1	51.181	635	279	11	1	625	560	2401	0	610
Smp_133590.1	dd_Ptor_v3_32522_1_2	48.137	644	270	13	1	629	32	1816	0	602
Smp_133590.2	dd_Ptor_v3_32522_1_2	48.292	644	269	13	1	629	32	1816	0	602
Smp_133590.3	dd_Ptor_v3_32522_1_2	47.981	644	270	14	1	628	32	1816	0	593
Smp_133600.1	bg_Bsem_v1_130778_0_1	66.461	486	154	4	29	514	260	1690	0	602
Smp_133700.1	dd_Ptor_v3_7186_1_1	41.783	1716	799	39	2	1697	84	4691	0	1181
Smp_133710.1	bg_Bsem_v1_128659_0_1	43.073	1061	574	14	1	1042	139	3288	0	786
Smp_133790.1	bg_Pvit_v1_261790_0_2	49.629	808	303	12	60	860	230	2362	0	708
Smp_133820.1	bg_Bsem_v1_133005_0_1	62.012	666	231	7	29	679	33	2009	0	795
Smp_134050.1	dd_Pnig_v3_36366_1_12	36.108	1033	571	23	40	1013	204	3212	0	617
Smp_134060.1	bg_Bsem_v1_124850_0_1	54.279	444	196	4	1	440	1407	85	0	523
Smp_134080.1	bg_Gnos_v1_130042_0_5	63.351	573	190	1	2	574	69	1727	0	696
Smp_134140.1	bg_Gapp_v1_73869_0_2	50.085	585	220	6	88	664	1309	2871	0	565
Smp_134140.2	bg_Gapp_v1_73869_0_2	50	586	221	6	28	605	1309	2874	0	564
Smp_134440.1	bg_Bsem_v1_138080_1_1	57.04	554	234	2	14	564	3636	1978	0	639
Smp_134500.1	dd_Dlac_v9_188318_0_2	55.888	501	208	3	105	605	220	1683	0	575
Smp_134600.1	dd_Djap_v4_67348_1_4	55.972	1281	487	15	95	1371	3082	6705	0	1459
Smp_134860.1	bg_Sell_v1_162406_0_1	55.109	920	393	6	1650	2568	4544	1842	0	934
Smp_134910.1	dd_Djap_v4_70433_1_1	81.882	425	73	1	9	429	83	1357	0	717
Smp_135170.1	bg_Sell_v1_148454_0_1	45.263	665	321	7	1	656	47	1939	0	565
Smp_135210.1	bg_Pvit_v1_271547_0_2	42.715	1613	768	21	122	1691	6820	2321	0	1170
Smp_135230.1	bg_Pvit_v1_271919_1_3	55.464	485	208	3	1	482	3208	1769	0	582
Smp_135280.1	dd_Ptor_v3_38723_1_1	47.793	1722	642	32	462	2131	840	5390	0	1426
Smp_135480.1	bg_Bsem_v1_136421_2_2	61.111	864	286	11	3	846	79	2580	0	1063
Smp_135500.1	dd_Djap_v4_24187_1_3	50.054	925	401	13	10	928	149	2758	0	883
Smp_135870.1	dd_Djap_v4_52127_1_1	54.682	865	269	14	2983	3827	8302	10587	0	939
Smp_135910.1	bg_Bsem_v1_122415_0_1	48.405	878	366	13	23	853	89	2602	0	777
Smp_136030.1	bg_Pvit_v1_264502_2_2	51.451	896	334	8	167	1060	2578	188	0	838
Smp_136210.1	bg_Bsem_v1_136810_1_3	48.38	864	422	3	77	926	113	2674	0	850
Smp_136260.1	bg_Bsem_v1_137447_0_1	63.791	707	226	8	1	701	2221	173	0	924
Smp_136280.1	bg_Gapp_v1_35237_0_1	42.482	838	409	16	1	812	30	2402	0	658
Smp_136280.2	bg_Gapp_v1_35237_0_1	42.482	838	409	16	1	812	30	2402	0	657
Smp_136280.3	bg_Gapp_v1_35237_0_1	42.098	696	339	14	5	678	441	2402	0	560
Smp_136300.1	dd_Dlac_v9_145189_0_1	67.692	455	144	1	115	569	592	1947	0	647
Smp_136570.1	dd_Dlac_v9_195527_0_6	45.192	1591	664	27	7	1548	61	4356	0	1169
Smp_136570.1	dd_Dlac_v9_195527_0_6	48.574	1017	379	12	2209	3220	5134	7767	0	865
Smp_136710.1	dd_Dlac_v9_188870_0_1	80.02	1011	189	2	1	1011	125	3118	0	1666
Smp_136710.2	dd_Pnig_v3_13477_1_1	79.525	1011	194	2	1	1011	253	3246	0	1657
Smp_136970.1	dd_Dlac_v9_195360_0_1	68.259	1235	389	1	2	1233	83	3787	0	1628
Smp_137040.1	dd_Pten_v3_48045_1_1	44.557	1185	571	16	1	1175	93	3419	0	974
Smp_137080.1	bg_Bsem_v1_135114_0_2	40.753	1195	665	11	100	1278	3857	354	0	867
Smp_137160.1	dd_Pten_v3_45098_1_2	62.215	659	246	3	6	663	25	1995	0	827
Smp_137890.1	bg_Pvit_v1_269324_1_6	49.939	823	354	11	131	904	1021	3462	0	762
Smp_137890.2	bg_Pvit_v1_269324_1_6	57.975	652	250	5	126	758	1522	3462	0	758
Smp_137890.3	bg_Pvit_v1_269324_1_6	49.939	823	354	11	193	966	1021	3462	0	759
Smp_138030.1	bg_Bsem_v1_57890_0_1	60.585	581	209	5	1191	1769	2	1690	0	744
Smp_138430.1	bg_Bsem_v1_110826_0_1	56.786	560	211	4	88	646	1591	2	0	642
Smp_138770.1	dd_Dlac_v9_185977_0_1	40.156	1153	606	20	20	1163	128	3361	0	816
Smp_138860.1	dd_Pten_v3_47982_1_2	64.174	642	188	5	1	641	64	1866	0	790
Smp_138930.1	bg_Bsem_v1_131976_0_1	52.395	1336	575	15	22	1346	3986	129	0	1391
Smp_140150.1	bg_Pvit_v1_272754_1_7	61.913	596	183	13	1	577	26	1738	0	694
Smp_140530.1	bg_Bsem_v1_56958_0_1	75.478	314	77	0	2	315	109	1050	0	518
Smp_140690.1	bg_Pvit_v1_185821_0_1	48.376	1170	536	20	1	1150	4044	679	0	1053
Smp_140770.1	bg_Sell_v1_160653_0_1	47.176	655	324	9	1	642	2201	264	0	610
Smp_140860.1	bg_Bsem_v1_134191_0_4	75.689	399	97	0	1	399	1614	418	0	666
Smp_140920.1	dd_Djap_v4_58400_1_1	45.839	709	346	12	235	930	687	2738	0	593
Smp_141010.1	bg_Pvit_v1_267762_1_32	54.949	2071	877	15	1	2060	6856	779	0	2241
Smp_141010.2	bg_Pvit_v1_267762_1_32	54.812	2078	878	15	1	2069	6856	779	0	2245
Smp_141010.3	bg_Pvit_v1_267762_1_32	55.318	2059	871	14	1	2043	6856	779	0	2253
Smp_141010.4	bg_Pvit_v1_267762_1_32	54.346	2094	877	15	1	2083	6856	779	0	2234
Smp_141010.5	bg_Pvit_v1_267762_1_32	54.87	2074	877	15	1	2063	6856	779	0	2240
Smp_141230.1	bg_Sell_v1_161083_4_2	74.346	382	96	2	184	564	2918	1776	0	636
Smp_141360.1	bg_Bsem_v1_137463_0_3	72.616	1143	313	0	45	1187	5135	1707	0	1692
Smp_141580.1	bg_Pvit_v1_259230_0_1	70.342	526	144	4	549	1072	1715	3262	0	762
Smp_141630.1	bg_Sell_v1_158077_0_4	77.093	1314	207	21	6	1290	384	4130	0	1954
Smp_141660.1	dd_Djap_v4_26157_1_1	71.795	390	90	5	50	421	1832	669	0	556
Smp_141860.1	bg_Sell_v1_163211_0_9	48.675	830	357	10	2	822	57	2366	0	783
Smp_141890.1	bg_Pvit_v1_237944_0_1	54.114	632	235	3	349	979	105	1838	0	696
Smp_142050.1	dd_Djap_v4_4088_1_1	68.895	344	105	1	6	347	55	1086	0	512
Smp_142510.1	dd_Djap_v4_9101_1_1	57.293	761	275	3	450	1208	2938	800	0	929
Smp_142620.1	bg_Bsem_v1_132574_1_1	73.996	523	131	3	855	1377	3	1556	0	799
Smp_142700.1	dd_Ptor_v3_25570_1_1	54.75	579	234	10	38	608	333	2009	0	537
Smp_142770.1	bg_Bsem_v1_133195_0_2	71.023	880	254	1	1	879	2989	350	0	1283
Smp_142780.1	dd_Djap_v4_78641_1_1	62.157	510	171	4	1	510	35	1498	0	611
Smp_142890.1	dd_Pnig_v3_12709_1_1	37.257	1181	607	18	1	1175	3	3161	0	749
Smp_143430.1	bg_Sell_v1_162664_0_1	33.765	1158	653	27	1	1110	4356	1081	0	623
Smp_143470.1	dd_Djap_v4_56398_1_1	61.506	2351	873	5	1	2340	7169	180	0	2851
Smp_143490.1	bg_Bsem_v1_134457_1_2	71.355	775	194	6	1	750	61	2376	0	1066
Smp_143830.1	dd_Djap_v4_10913_1_1	46.615	650	332	8	12	658	2051	138	0	586
Smp_143840.1	bg_Bsem_v1_138090_1_1	75.63	833	200	2	3	833	4533	2038	0	1317
Smp_143910.1	bg_Pvit_v1_269159_0_1	29.969	1625	842	33	241	1841	940	4998	0	724
Smp_144030.1	bg_Bsem_v1_137224_1_1	69.509	387	118	0	54	440	298	1458	0	557
Smp_144080.1	dd_Ptor_v3_35563_1_1	40.038	1064	509	27	36	1052	152	3097	0	649
Smp_144310.1	bg_Sell_v1_153673_0_12	54.375	640	211	12	140	771	1803	103	0	573
Smp_144430.1	dd_Dlac_v9_191257_0_3	43.454	1054	488	16	8	1047	170	3049	0	743
Smp_144450.1	bg_Bsem_v1_137247_0_2	55.25	581	208	7	1	572	46	1659	0	594
Smp_144450.2	bg_Bsem_v1_137247_0_3	55.965	570	199	7	1	561	46	1626	0	595
Smp_144490.1	bg_Gapp_v1_43536_0_1	39.248	1037	492	23	6	1010	3113	321	0	636
Smp_144570.1	bg_Gapp_v1_92871_0_1	58.212	481	184	4	29	503	1611	202	0	537
Smp_144970.1	bg_Pvit_v1_265320_0_2	45.17	735	296	10	508	1235	3479	1575	0	608
Smp_144990.1	dd_Djap_v4_60394_3_2	49.361	626	215	10	370	990	1061	2647	0	577
Smp_145020.1	bg_Pvit_v1_260127_0_3	47.99	771	343	10	29	780	50	2245	0	679
Smp_145700.1	dd_Ptor_v3_36073_1_3	55.133	1734	586	20	19	1750	99	4730	0	1807
Smp_145990.1	dd_Dlac_v9_186505_0_1	57.256	503	207	3	98	598	308	1798	0	575
Smp_146010.1	bg_Sell_v1_155765_0_2	40.061	976	556	4	17	990	158	3004	0	771
Smp_146140.1	bg_Bsem_v1_133042_0_1	49.396	994	477	7	4	992	37	2955	0	943
Smp_146250.1	bg_Rros_v1_127400_0_6	58.894	416	144	3	35	450	1307	141	0	520
Smp_146300.1	dd_Ptor_v3_22751_1_1	63.26	411	81	4	231	625	627	1697	0	551
Smp_146340.1	bg_Bsem_v1_134827_0_1	51.53	621	252	6	1	595	1896	103	0	595
Smp_146680.1	dd_Djap_v4_34105_1_2	50.134	744	332	10	19	742	2700	526	0	631
Smp_146690.1	dd_Dlac_v9_193432_0_1	43.188	778	376	13	1	760	70	2259	0	614
Smp_146800.1	bg_Bsem_v1_135572_0_1	52.756	508	239	1	6	513	1888	368	0	533
Smp_146840.1	bg_Bsem_v1_131756_0_1	46.41	752	270	15	71	794	329	2269	0	652
Smp_146910.1	dd_Ptor_v3_32943_1_1	62.671	659	228	3	1	658	17	1942	0	840
Smp_147040.1	bg_Bsem_v1_137508_1_4	53.937	508	227	3	73	579	46	1551	0	590
Smp_147050.1	bg_Bsem_v1_135773_0_1	82.609	621	103	3	1	619	29	1882	0	1043
Smp_147140.1	dd_Pten_v3_45997_1_2	49.759	830	319	13	43	865	121	2337	0	797
Smp_147250.1	bg_Pvit_v1_247598_0_1	35.542	1494	786	29	103	1549	4190	99	0	740
Smp_147330.1	bg_Pvit_v1_267005_1_6	40.304	1186	528	20	6	1171	3560	483	0	837
Smp_147360.1	bg_Sell_v1_155549_0_1	71.531	699	160	4	7	704	2984	1002	0	1026
Smp_147390.1	dd_Dlac_v9_194442_0_1	47.549	1081	483	18	218	1273	295	3360	0	1003
Smp_147430.1	bg_Pvit_v1_262489_1_2	47.357	889	452	9	1	880	211	2856	0	858
Smp_147460.1	dd_Dlac_v9_185578_0_1	53.207	686	304	9	29	711	96	2111	0	731
Smp_147460.2	dd_Dlac_v9_185578_0_1	55.226	574	244	7	29	599	96	1787	0	642
Smp_147520.1	bg_Gnos_v1_134557_0_1	64.176	455	146	1	15	469	90	1403	0	639
Smp_147840.1	bg_Bsem_v1_130130_0_2	68.924	502	151	1	6	502	1816	311	0	724
Smp_147890.1	bg_Bsem_v1_137642_0_4	44.746	2065	1026	22	1	2013	6860	855	0	1363
Smp_147890.2	bg_Bsem_v1_137642_0_4	44.849	2058	1027	21	1	2006	6860	855	0	1370
Smp_148020.1	dd_Dlac_v9_195353_0_1	41.489	1263	659	13	19	1269	133	3717	0	994
Smp_148230.1	bg_Mlin_v1_98019_0_4	66.203	719	220	5	12	707	2386	230	0	966
Smp_148410.1	dd_Djap_v4_1488_1_2	40.729	1235	513	21	518	1741	1323	4403	0	823
Smp_148460.1	dd_Djap_v4_100809_1_3	74.48	721	177	4	2406	3123	5745	7895	0	1100
Smp_148460.1	dd_Djap_v4_100809_1_3	58.386	632	255	4	1	631	75	1949	0	704
Smp_148480.1	dd_Djap_v4_38220_1_1	34.296	1697	786	37	9	1644	4702	416	0	898
Smp_148670.1	dd_Pnig_v3_34178_1_1	55.509	717	302	7	1	703	99	2240	0	778
Smp_148720.1	bg_Sell_v1_162102_0_1	41.991	924	465	15	354	1262	356	2959	0	725
Smp_148790.1	bg_Bsem_v1_135812_0_3	45.535	1355	691	15	6	1332	17	4024	0	1190
Smp_148930.1	bg_Pvit_v1_106095_0_1	53.984	502	224	5	1	496	28	1530	0	561
Smp_149040.1	bg_Kamp_v1_40802_0_1	43.534	1415	642	23	1	1380	3996	118	0	1080
Smp_149130.1	bg_Pvit_v1_212608_0_1	46.311	637	317	7	7	641	64	1905	0	551
Smp_149200.1	bg_Bsem_v1_137920_0_5	40.527	1177	570	17	312	1475	3479	300	0	692
Smp_149900.1	bg_Bsem_v1_102900_0_1	76.449	535	126	0	5	539	1782	178	0	815
Smp_149980.1	bg_Sell_v1_159157_0_1	53.594	640	279	6	1	630	28	1923	0	634
Smp_150270.1	bg_Sell_v1_152580_0_1	51.195	879	359	9	7	863	103	2595	0	831
Smp_150360.1	dd_Dlac_v9_194980_0_2	36.483	1979	928	57	1	1824	68	5482	0	952
Smp_150520.1	bg_Sell_v1_161355_1_2	66.471	510	165	3	1	510	33	1544	0	656
Smp_150660.1	dd_Pten_v3_50376_1_4	55.951	731	263	6	2254	2982	4647	6668	0	832
Smp_150660.1	dd_Pten_v3_50376_1_4	45.178	788	362	10	826	1587	1554	3785	0	658
Smp_150660.2	dd_Pten_v3_50376_1_4	55.951	731	263	6	2258	2986	4647	6668	0	832
Smp_150660.2	dd_Pten_v3_50376_1_4	44.949	792	362	11	826	1591	1554	3785	0	652
Smp_150960.1	dd_Pnig_v3_36828_1_1	54.093	623	263	6	85	690	312	2162	0	660
Smp_150980.1	bg_Kamp_v1_81921_0_11	50.037	1349	598	18	14	1344	3987	115	0	1320
Smp_150990.1	bg_Bsem_v1_135829_0_1	62.128	470	177	1	30	499	1990	584	0	599
Smp_150990.2	bg_Bsem_v1_135829_0_1	62.128	470	177	1	10	479	1990	584	0	599
Smp_151060.1	bg_Bsem_v1_136257_0_1	50.599	751	367	4	1	749	121	2367	0	814
Smp_151070.1	bg_Mlin_v1_103727_1_1	46.939	735	317	18	103	795	2901	790	0	555
Smp_151100.1	bg_Bsem_v1_134629_0_1	51.411	815	327	13	92	886	2748	451	0	805
Smp_151310.1	bg_Bsem_v1_131756_0_1	49.199	687	282	14	46	715	314	2224	0	644
Smp_152330.1	bg_Bsem_v1_136194_0_1	90.571	350	33	0	1	350	1850	801	0	610
Smp_152350.1	dd_Ptor_v3_31373_1_1	44.316	862	370	13	1	828	56	2413	0	656
Smp_152500.1	dd_Pnig_v3_35233_1_1	63.656	465	153	4	334	796	660	2012	0	564
Smp_152750.1	dd_Dlac_v9_193547_0_1	35.583	1141	631	29	102	1201	350	3583	0	593
Smp_152830.1	bg_Pvit_v1_262327_0_6	61.255	924	308	7	6	916	488	3148	0	1083
Smp_152830.2	bg_Pvit_v1_262327_0_2	61.178	917	339	5	6	909	488	3226	0	1085
Smp_152830.3	bg_Pvit_v1_262327_0_2	61.238	921	336	6	6	913	488	3226	0	1086
Smp_153100.1	dd_Djap_v4_20119_1_1	65.557	601	192	6	198	794	2363	594	0	735
Smp_153140.1	bg_Pvit_v1_266096_0_1	68.734	4596	1395	12	5	4568	372	14129	0	6581
Smp_153170.1	bg_Bsem_v1_137099_0_3	33.111	1800	971	42	615	2404	253	4983	0	939
Smp_153480.1	bg_Pvit_v1_264218_0_1	43.304	1023	463	21	17	998	263	3103	0	678
Smp_153490.1	bg_Bsem_v1_121534_0_2	71.388	353	98	2	12	363	101	1153	0	520
Smp_153590.1	dd_Djap_v4_56095_1_1	42.596	1094	591	11	1	1074	3371	141	0	860
Smp_153760.1	bg_Pvit_v1_106472_0_1	56.239	1138	478	7	1	1128	339	3722	0	1291
Smp_153770.1	bg_Gapp_v1_106417_0_1	37.071	990	460	23	13	917	118	2853	0	585
Smp_153780.1	bg_Pvit_v1_262489_1_2	43.357	858	466	8	52	895	292	2847	0	728
Smp_153790.1	bg_Bsem_v1_119843_0_1	70.248	363	104	1	1	363	60	1136	0	528
Smp_153840.1	bg_Pvit_v1_234589_0_1	46.786	1229	529	14	1671	2891	4541	7876	0	1128
Smp_154270.1	bg_Bsem_v1_136958_0_1	60.65	615	223	11	2	610	2477	672	0	773
Smp_154270.2	bg_Bsem_v1_136958_0_1	60.65	615	223	11	2	610	2477	672	0	773
Smp_154420.1	bg_Bsem_v1_123726_0_1	82.454	1687	277	5	1	1684	43	5055	0	2843
Smp_154600.1	dd_Pten_v3_42123_1_4	49.76	625	275	12	70	684	104	1891	0	617
Smp_154850.1	bg_Pvit_v1_267127_0_3	55.051	683	292	6	428	1104	211	2232	0	776
Smp_155050.1	dd_Ptor_v3_38490_1_1	29.764	1401	718	39	484	1871	1323	4766	0	601
Smp_155740.1	bg_Pvit_v1_106449_0_1	56.442	652	269	7	52	702	2028	115	0	739
Smp_155750.1	bg_Bsem_v1_130366_0_1	44.745	961	408	18	18	977	2985	469	0	766
Smp_156000.1	bg_Pvit_v1_268721_0_3	41.413	821	365	16	1	784	2739	514	0	598
Smp_156060.1	bg_Pvit_v1_236009_0_1	59.307	1241	380	19	4	1199	26	3508	0	1332
Smp_156100.1	dd_Ptor_v3_37234_1_1	48.657	633	297	11	1	627	100	1932	0	601
Smp_156370.1	bg_Pvit_v1_251887_0_1	52.365	888	407	5	10	885	2838	187	0	754
Smp_156450.1	bg_Pvit_v1_189957_0_1	44.972	885	448	10	6	852	4040	1389	0	728
Smp_156670.1	bg_Bsem_v1_135631_0_3	72.926	1603	397	7	7	1599	5398	671	0	2459
Smp_156720.1	dd_Pten_v3_50472_1_2	33.711	1237	681	23	1	1192	16	3444	0	615
Smp_156860.1	bg_Pvit_v1_258075_0_1	37.637	1092	540	27	11	1075	3686	753	0	699
Smp_156880.1	bg_Bsem_v1_137378_0_1	51.432	838	346	10	169	979	643	3054	0	882
Smp_156990.1	dd_Dlac_v9_182932_0_1	73.158	380	92	2	1	371	80	1216	0	583
Smp_157410.1	bg_Sell_v1_160964_0_65	71.713	4769	1227	23	14	4769	123	14102	0	7056
Smp_157510.1	bg_Mlin_v1_102226_1_3	76.214	1009	218	8	309	1313	3096	124	0	1523
Smp_157690.1	dd_Pnig_v3_36288_1_1	26.878	5510	3636	114	122	5603	1147	16581	0	1786
Smp_157740.1	bg_Sell_v1_161698_0_3	49.221	1412	658	19	1	1379	101	4258	0	1333
Smp_157800.1	dd_Dlac_v9_185783_0_1	49.288	562	248	3	6	562	146	1735	0	551
Smp_158050.1	bg_Bsem_v1_136262_0_6	76.527	1048	221	5	147	1194	154	3222	0	1492
Smp_158140.1	bg_Pvit_v1_200788_0_2	43.836	1168	450	22	26	1183	31	2946	0	902
Smp_158310.3	bg_Pvit_v1_273247_0_1	58.478	578	202	5	15	558	9168	7447	0	615
Smp_158450.1	bg_Gnos_v1_129291_0_1	70.107	562	167	1	23	583	180	1865	0	800
Smp_158560.2	bg_Bsem_v1_110257_0_1	53.753	493	209	3	2	494	31	1452	0	560
Smp_158600.1	bg_Gapp_v1_79978_0_2	67.19	765	240	2	13	766	55	2349	0	1051
Smp_158610.1	bg_Sell_v1_162439_0_10	49.621	659	263	8	1676	2325	3677	5473	0	632
Smp_159160.1	bg_Bsem_v1_129047_0_1	63.467	646	231	1	1	646	92	2014	0	889
Smp_159180.1	bg_Pvit_v1_237925_0_2	47.368	703	323	4	206	908	787	2754	0	662
Smp_159490.1	bg_Pvit_v1_103852_0_1	54.319	521	230	3	2	522	298	1836	0	597
Smp_159570.1	bg_Bsem_v1_137844_0_1	59.567	1338	521	9	44	1370	1	3987	0	1639
Smp_159600.1	dd_Ptor_v3_34958_1_1	42.001	1819	886	23	29	1759	246	5459	0	657
Smp_159780.1	dd_Pnig_v3_36215_1_2	33.15	1089	505	17	1028	2115	2106	4706	0	639
Smp_159790.1	dd_Dlac_v9_192494_0_7	44.726	1896	861	42	1	1836	63	5369	0	1412
Smp_159840.1	dd_Djap_v4_71849_1_1	66.23	3974	1240	11	27	3923	11923	77	0	5387
Smp_159990.1	bg_Pvit_v1_271771_0_29	76.562	576	134	1	990	1564	2259	3986	0	870
Smp_160000.1	bg_Gapp_v1_77118_1_2	64.951	408	132	4	1648	2053	2037	3233	0	599
Smp_160360.1	bg_Pvit_v1_231299_0_1	52.855	613	266	6	21	625	45	1838	0	661
Smp_160600.1	bg_Bsem_v1_137636_3_1	51.646	577	248	5	1	553	48	1757	0	605
Smp_160600.2	bg_Bsem_v1_137636_3_1	51.646	577	248	5	1	553	48	1757	0	605
Smp_160760.1	dd_Dlac_v9_190517_0_1	39.299	1112	506	23	1	1102	19	2877	0	704
Smp_160760.2	bg_Mlin_v1_102583_0_1	34.534	1222	551	25	1	1161	4201	1100	0	620
Smp_161140.1	dd_Pnig_v3_24633_1_2	54.25	800	282	13	90	825	1	2340	0	751
Smp_161380.1	bg_Pvit_v1_234612_0_1	44.984	1216	536	26	35	1216	128	3478	0	972
Smp_161680.1	dd_Pnig_v3_34027_1_1	53.811	866	365	10	15	871	73	2592	0	880
Smp_161730.1	dd_Djap_v4_922_1_1	45.782	806	334	18	38	820	2840	663	0	634
Smp_161980.1	bg_Gapp_v1_78176_0_1	41.242	1256	587	28	6	1197	63	3569	0	863
Smp_162040.1	bg_Pvit_v1_104405_0_1	56.037	646	268	6	11	651	2211	307	0	721
Smp_162340.1	dd_Djap_v4_102617_1_1	30.808	1584	856	35	1345	2904	4155	52	0	746
Smp_162630.1	bg_Bsem_v1_135662_0_1	58.56	1028	414	8	34	1051	340	3417	0	1231
Smp_162660.1	bg_Bsem_v1_134474_0_1	50	742	312	13	16	757	2621	573	0	667
Smp_162970.1	dd_Ptor_v3_38665_1_1	62.566	1130	366	5	189	1305	585	3842	0	1389
Smp_163030.1	bg_Bsem_v1_57203_0_1	64.348	460	156	2	67	526	194	1549	0	551
Smp_163050.1	bg_Bsem_v1_123904_0_1	74.533	428	104	2	4	430	115	1386	0	689
Smp_163080.1	dd_Djap_v4_73511_1_1	64.713	802	254	4	325	1122	2867	537	0	1053
Smp_163090.1	bg_Pvit_v1_185810_1_1	59.339	514	140	4	2	515	169	1503	0	587
Smp_163110.1	bg_Pvit_v1_253825_0_1	67.255	736	239	2	1	735	2378	174	0	1066
Smp_163160.1	dd_Ptor_v3_33450_2_2	57.478	809	327	5	57	861	54	2441	0	850
Smp_163210.1	bg_Bsem_v1_136425_0_10	54.633	723	263	7	342	1048	676	2697	0	844
Smp_163210.2	bg_Bsem_v1_136425_0_10	54.633	723	263	7	326	1032	676	2697	0	843
Smp_163210.3	bg_Bsem_v1_136425_0_10	47.974	913	351	13	1	838	106	2697	0	866
Smp_163230.1	bg_Bsem_v1_123385_0_1	77.749	391	87	0	1	391	1469	297	0	656
Smp_163230.2	bg_Pvit_v1_104054_0_1	73.282	524	136	2	13	534	69	1634	0	828
Smp_163250.1	bg_Gapp_v1_83903_0_1	35.932	1244	599	27	596	1783	1557	4862	0	733
Smp_163570.1	bg_Bsem_v1_138213_0_1	54.43	4345	1521	55	1	4286	16218	4384	0	4341
Smp_163570.1	bg_Bsem_v1_138213_0_1	65.928	722	212	3	4393	5112	4266	2197	0	884
Smp_163570.1	bg_Bsem_v1_138213_0_1	71.984	489	113	4	5197	5667	1740	292	0	699
Smp_163570.2	bg_Bsem_v1_138213_0_1	54.46	4339	1523	54	1	4280	16218	4384	0	4343
Smp_163570.2	bg_Bsem_v1_138213_0_1	65.928	722	212	3	4387	5106	4266	2197	0	884
Smp_163570.2	bg_Bsem_v1_138213_0_1	71.984	489	113	4	5191	5661	1740	292	0	699
Smp_163660.1	bg_Bsem_v1_134951_0_1	42.225	791	365	4	8	798	2301	205	0	564
Smp_163750.1	dd_Ptor_v3_18214_1_1	36.035	1493	835	29	1	1466	9	4208	0	902
Smp_163810.1	bg_Bsem_v1_136902_0_1	54.688	512	225	3	1	510	109	1629	0	624
Smp_163820.1	bg_Pvit_v1_249618_0_2	42.711	1269	572	24	4	1231	4739	1275	0	902
Smp_164270.1	bg_Bsem_v1_136235_0_4	43.385	1542	730	29	790	2282	6913	2570	0	1198
Smp_164270.2	bg_Bsem_v1_136235_0_4	43.32	1542	727	30	790	2278	6913	2570	0	1192
Smp_164410.1	bg_Bsem_v1_105774_1_1	42.616	948	426	23	2	918	2715	133	0	645
Smp_164540.1	bg_Bsem_v1_136380_0_3	55.193	1194	502	11	1	1169	84	3641	0	1289
Smp_164880.1	dd_Djap_v4_75960_1_1	41.818	1155	527	21	11	1085	129	3398	0	883
Smp_165060.1	bg_Pvit_v1_261304_0_3	28.789	1643	885	34	181	1756	4385	111	0	615
Smp_165070.1	bg_Bsem_v1_131961_0_1	74.78	341	84	1	15	353	64	1086	0	538
Smp_165170.1	bg_Pvit_v1_267736_0_1	40.33	1153	574	24	16	1112	227	3511	0	761
Smp_165230.1	dd_Pnig_v3_34966_1_6	30.952	3583	2225	75	52	3498	162	10571	0	1479
Smp_165260.1	dd_Djap_v4_4028_1_1	43.931	758	374	9	10	766	86	2209	0	622
Smp_165350.1	bg_Pvit_v1_268174_1_25	42.289	1258	619	25	5	1242	5150	1638	0	848
Smp_165350.2	bg_Pvit_v1_268174_1_21	41.985	1229	594	23	37	1238	5048	1638	0	822
Smp_165350.3	bg_Pvit_v1_268174_1_25	42.639	1243	603	25	37	1260	5093	1638	0	841
Smp_165350.4	bg_Pvit_v1_268174_1_25	42.881	1222	605	22	37	1235	5093	1638	0	844
Smp_165350.5	bg_Pvit_v1_268174_1_25	42.776	1239	603	24	37	1256	5093	1638	0	847
Smp_165400.1	bg_Bsem_v1_128543_0_1	66.061	716	204	9	32	735	172	2238	0	951
Smp_165490.1	bg_Sell_v1_96730_0_1	91.558	308	26	0	4	311	67	990	0	607
Smp_165550.1	bg_Bsem_v1_135711_0_1	68.652	705	203	4	42	732	204	2306	0	949
Smp_165580.1	bg_Kamp_v1_83751_1_1	53.416	805	287	11	136	931	2248	71	0	858
Smp_165820.1	dd_Dlac_v9_194299_0_1	60.845	4569	1645	18	30	4475	388	14031	0	5634
Smp_165930.1	bg_Bsem_v1_137345_0_1	50.603	1409	585	15	2	1388	4178	219	0	1358
Smp_166040.1	bg_Pvit_v1_104861_0_1	72.145	578	156	3	421	994	1325	3055	0	756
Smp_166400.1	bg_Bsem_v1_58666_0_1	71.465	389	110	1	1	388	37	1203	0	552
Smp_166420.1	bg_Pvit_v1_291751_0_1	68.373	664	180	2	1	664	37	1938	0	909
Smp_166940.1	bg_Pvit_v1_185204_0_1	47.145	753	311	16	147	893	4529	2514	0	629
Smp_167010.1	bg_Bsem_v1_138031_1_6	45.55	1146	521	15	19	1155	73	3228	0	954
Smp_167190.1	bg_Rros_v1_128268_2_1	42.148	745	408	10	410	1144	2372	177	0	585
Smp_167200.1	bg_Sell_v1_149173_0_1	64.138	580	205	2	1	580	2151	421	0	704
Smp_167330.1	bg_Kamp_v1_56769_0_1	65.402	448	140	3	1	444	1433	123	0	593
Smp_167370.1	dd_Pten_v3_26851_1_1	53.427	569	252	6	1	564	27	1709	0	591
Smp_167680.1	bg_Bsem_v1_135133_2_1	56.38	768	254	8	4133	4894	2233	155	0	824
Smp_168050.1	dd_Djap_v4_9438_1_1	38.533	968	466	15	19	978	2647	107	0	622
Smp_168160.1	bg_Bsem_v1_136646_0_1	58.039	622	235	7	455	1060	54	1889	0	709
Smp_168270.1	bg_Bsem_v1_131647_0_1	48.8	625	299	5	1	625	44	1855	0	589
Smp_168520.1	bg_Pvit_v1_256510_0_1	56.897	696	278	5	5	700	2853	832	0	807
Smp_168660.1	bg_Pvit_v1_234562_0_1	47.25	709	346	8	1	705	69	2123	0	613
Smp_168670.1	dd_Pten_v3_35799_1_1	62.987	616	224	2	568	1183	586	2421	0	854
Smp_169150.1	dd_Djap_v4_22636_1_1	62.154	1049	375	6	74	1118	118	3210	0	1280
Smp_169150.2	dd_Djap_v4_22636_1_1	60.642	1090	393	8	12	1085	1	3210	0	1286
Smp_169280.1	bg_Bsem_v1_93481_1_1	71.49	463	129	2	194	654	352	1737	0	606
Smp_169950.1	bg_Mlin_v1_101050_1_1	85.859	297	42	0	1	297	1741	851	0	556
Smp_170170.1	bg_Pvit_v1_257486_0_4	38.193	1118	464	31	11	1116	3388	680	0	584
Smp_170450.1	bg_Bsem_v1_132435_0_1	53.846	546	220	7	57	595	211	1773	0	531
Smp_170690.1	bg_Bsem_v1_133664_0_1	60.381	578	223	2	32	605	191	1918	0	706
Smp_170700.1	bg_Sell_v1_162216_0_2	44.728	1252	616	12	99	1335	582	4154	0	1010
Smp_170800.1	bg_Sell_v1_160073_0_2	43.416	843	390	16	53	878	187	2505	0	657
Smp_171010.1	bg_Bsem_v1_131570_0_1	54.402	761	332	6	1	760	99	2339	0	855
Smp_171070.1	bg_Mlin_v1_100122_0_2	52.174	598	216	3	38	632	2173	581	0	572
Smp_171150.1	bg_Sell_v1_153773_0_1	46.396	666	312	9	12	665	50	1948	0	594
Smp_171170.1	bg_Sell_v1_159696_0_1	56.507	607	185	10	575	1161	2216	573	0	671
Smp_171200.1	dd_Ptor_v3_29146_1_3	48.295	733	243	11	394	1125	993	2786	0	592
Smp_171580.1	dd_Ptor_v3_28732_1_2	58.182	495	197	4	9	502	142	1599	0	618
Smp_171710.1	bg_Pvit_v1_249936_0_1	49.662	1184	584	5	1	1183	3699	181	0	1106
Smp_171740.1	dd_Pten_v3_49420_1_1	48.958	1295	620	14	575	1844	1079	4915	0	1103
Smp_171790.1	dd_Dlac_v9_195010_0_1	32.494	1351	731	29	13	1351	47	3592	0	733
Smp_171820.1	dd_Dlac_v9_190980_0_1	45.278	1239	565	21	94	1305	277	3735	0	992
Smp_172030.1	bg_Gapp_v1_72845_0_1	70.141	566	157	3	68	622	198	1892	0	739
Smp_172040.1	dd_Djap_v4_67348_1_4	68.45	1271	328	8	1637	2858	2953	6693	0	1802
Smp_172200.1	bg_Gnos_v1_132815_0_2	66.741	451	146	3	340	787	558	1907	0	600
Smp_172240.1	dd_Djap_v4_23646_1_1	77.654	358	80	0	15	372	1477	404	0	593
Smp_172270.1	bg_Kamp_v1_55600_0_2	53.393	560	230	6	4	560	1665	70	0	627
Smp_172280.1	bg_Bsem_v1_137977_0_1	66.214	589	196	2	3	591	4511	2754	0	749
Smp_172530.1	bg_Sell_v1_155406_0_1	64.169	854	241	8	59	898	200	2608	0	1070
Smp_173180.1	bg_Pvit_v1_251103_0_1	85.286	367	54	0	16	382	29	1129	0	610
Smp_173190.1	dd_Dlac_v9_195577_0_1	60.783	1354	449	16	206	1550	723	4565	0	1636
Smp_173320.1	bg_Bsem_v1_136007_0_1	49.916	595	253	10	12	599	234	1904	0	596
Smp_173320.2	bg_Bsem_v1_136007_0_1	48.554	657	288	11	1	650	63	1904	0	638
Smp_173700.1	bg_Gapp_v1_119144_0_1	45.393	1324	642	14	23	1324	4007	213	0	1021
Smp_173810.1	bg_Bsem_v1_130951_0_1	58.025	486	160	6	2	483	172	1509	0	572
Smp_173840.1	dd_Djap_v4_74100_1_1	90.596	436	39	2	1	436	139	1440	0	812
Smp_173940.1	dd_Dlac_v9_183678_0_1	60.714	560	190	5	22	581	86	1675	0	687
Smp_174090.1	bg_Prot_v1_60251_2_3	40.543	920	534	2	2	916	2895	160	0	642
Smp_174230.1	dd_Djap_v4_102553_2_5	47.487	1373	588	15	2278	3639	6606	10358	0	1263
Smp_175430.1	bg_Bsem_v1_137412_0_2	53.033	1088	444	12	1	1067	111	3236	0	1159
Smp_175950.1	bg_Sell_v1_155561_0_1	44.046	781	309	22	1	717	2353	203	0	594
Smp_176300.1	dd_Djap_v4_48548_1_3	67.741	4467	1389	9	62	4494	13438	92	0	6153
Smp_176350.1	bg_Gapp_v1_81270_0_1	41.288	1320	727	18	1	1302	48	3917	0	946
Smp_176410.1	dd_Ptor_v3_34129_1_1	66.736	484	161	0	10	493	85	1536	0	619
Smp_176410.2	dd_Ptor_v3_34129_1_1	65.878	507	169	2	14	516	16	1536	0	628
Smp_176600.1	bg_Pvit_v1_233328_0_3	63.402	582	186	5	44	623	210	1880	0	749
Smp_176620.1	bg_Palp_v1_119177_1_1	76.807	332	76	1	696	1027	1131	139	0	563
Smp_176850.1	bg_Pvit_v1_104263_0_1	74.878	613	153	1	33	645	2137	302	0	961
Smp_178850.1	bg_Bsem_v1_123507_0_1	66.495	388	130	0	6	393	1164	1	0	565
Smp_179070.1	bg_Bsem_v1_136574_1_2	67.969	384	116	4	49	430	280	1416	0	547
Smp_179590.1	dd_Dlac_v9_181459_0_1	43.067	952	414	14	27	972	306	2795	0	751
Smp_179710.1	bg_Bsem_v1_101420_0_1	63.656	465	162	2	1	465	74	1447	0	617
Smp_180910.1	bg_Bsem_v1_127220_0_1	75.457	383	87	2	948	1327	1550	414	0	584
Smp_181150.1	dd_Pnig_v3_35289_1_6	56.364	660	236	6	30	685	241	2076	0	738
Smp_183710.1	bg_Bsem_v1_132051_0_1	97.074	376	11	0	1	376	64	1191	0	772
Smp_186670.1	bg_Pvit_v1_271744_0_1	54.326	2404	894	33	246	2628	6744	82	0	2424
Smp_194160.1	bg_Bsem_v1_137888_0_2	54.68	1218	510	18	1	1205	4559	993	0	1289
Smp_194590.1	dd_Dlac_v9_180816_0_2	42.466	803	368	14	6	801	152	2299	0	583
Smp_194700.1	bg_Sell_v1_139293_0_2	57.742	620	239	5	3	613	178	1995	0	686
Smp_194770.1	dd_Dlac_v9_190017_1_1	60.894	716	280	0	1	716	155	2302	0	941
Smp_194800.1	bg_Bsem_v1_138143_1_2	47.327	898	368	16	29	923	2392	5	0	798
Smp_194820.1	dd_Djap_v4_47707_1_1	68.48	717	209	4	39	749	159	2276	0	1033
Smp_194820.2	dd_Djap_v4_47707_1_1	63.18	717	205	5	39	707	159	2276	0	930
Smp_194900.1	bg_Pvit_v1_103896_0_1	49.876	1207	565	11	1	1191	3675	127	0	1238
Smp_196150.1	dd_Djap_v4_22587_1_1	47.97	665	301	12	47	703	22	1905	0	560
Smp_196160.1	bg_Sell_v1_155888_0_1	76.488	336	79	0	19	354	81	1088	0	550
Smp_197070.1	bg_Kamp_v1_79147_0_3	43.75	848	372	18	1	838	2288	30	0	630
Smp_197150.1	bg_Sell_v1_158404_1_2	56.299	508	216	2	1	507	2055	547	0	597
Smp_197390.1	dd_Ptor_v3_37266_1_1	46.912	842	338	14	29	863	106	2325	0	709
Smp_197640.1	dd_Djap_v4_61101_1_1	63.636	1760	546	19	1	1753	5676	658	0	2075
Smp_198380.1	bg_Pvit_v1_232861_0_1	85.478	847	112	2	174	1009	3014	474	0	1545
Smp_198530.1	bg_Bsem_v1_133506_0_1	61.962	581	208	5	29	602	273	1997	0	738
Smp_198590.1	dd_Djap_v4_80266_1_1	46.032	945	429	17	8	898	184	2937	0	791
Smp_199100.1	bg_Pvit_v1_234768_0_1	63.673	746	269	2	3	747	2326	92	0	1019
Smp_202970.1	dd_Dlac_v9_192152_0_5	92.493	373	28	0	6	378	57	1175	0	735
Smp_203130.1	bg_Palp_v1_119401_1_11	92.819	376	27	0	1	376	1186	59	0	746
Smp_204770.1	bg_Bsem_v1_133031_0_1	73.602	447	116	1	14	460	92	1426	0	705
Smp_207020.1	dd_Djap_v4_22390_1_1	57.273	770	243	12	301	1064	2450	381	0	830
Smp_207070.1	bg_Bsem_v1_132897_0_2	60.561	535	178	3	25	559	1911	406	0	649
Smp_210090.1	dd_Dlac_v9_192752_0_1	53.398	721	276	8	11	723	75	2081	0	676
Smp_210200.1	bg_Sell_v1_155614_0_6	69.921	379	109	2	5	383	110	1231	0	540
Smp_210440.1	bg_Kamp_v1_41223_0_2	55.18	473	203	4	46	511	1454	42	0	535
Smp_210740.1	bg_Bsem_v1_132954_0_1	80.998	421	79	1	1	421	1470	211	0	707
Smp_210820.1	dd_Djap_v4_31563_2_1	70.426	727	191	3	1	727	119	2227	0	1087
Smp_210940.1	bg_Pvit_v1_264580_0_1	48.815	2278	894	47	51	2273	76	6258	0	2071
Smp_211070.1	bg_Bsem_v1_126441_0_2	63.741	433	155	2	2	433	1431	136	0	570
Smp_211130.1	dd_Ptor_v3_36576_2_1	64.302	451	145	6	19	462	27	1352	0	560
Smp_211270.1	bg_Bsem_v1_132973_0_1	84.302	344	53	1	1	343	1708	677	0	576
Smp_211280.1	bg_Bsem_v1_132902_0_1	62.176	386	139	3	1	382	45	1193	0	523
Smp_211330.1	dd_Ptor_v3_33164_1_1	68.222	450	136	3	6	448	97	1446	0	629
Smp_212080.1	dd_Pten_v3_49455_1_2	33.751	1674	869	26	1	1668	61	4380	0	858
Smp_212260.1	bg_Bsem_v1_132498_0_2	90.821	414	37	1	1	413	1620	379	0	795
Smp_212410.1	dd_Dlac_v9_191314_0_1	74.838	616	136	4	596	1193	257	2101	0	864
Smp_212410.2	dd_Djap_v4_20119_1_1	74.028	566	82	5	584	1095	2348	684	0	773
Smp_212540.1	bg_Bsem_v1_129108_0_5	83.507	479	79	0	1	479	1829	393	0	823
Smp_212710.1	dd_Pnig_v3_70371_1_1	38.918	776	440	12	1	758	33	2312	0	561
Smp_212970.1	bg_Pvit_v1_296500_0_1	58.898	472	192	2	19	490	46	1455	0	609
Smp_213180.1	dd_Djap_v4_23086_1_1	46.757	740	366	5	1	722	2493	304	0	709
Smp_213240.1	bg_Bsem_v1_128851_0_1	56.901	710	305	1	4	712	2253	124	0	865
Smp_213300.1	bg_Bsem_v1_136732_0_4	61.301	584	199	7	728	1308	762	2441	0	574
Smp_213300.2	bg_Bsem_v1_136732_0_4	61.301	584	199	7	717	1297	762	2441	0	574
Smp_213390.1	bg_Kamp_v1_56388_0_1	59.339	514	187	6	1	508	2240	747	0	546
Smp_213550.1	bg_Bsem_v1_128367_0_1	91.781	292	24	0	22	313	213	1088	0	533
Smp_213720.1	bg_Bsem_v1_131697_0_3	57.569	436	164	2	5	437	1395	142	0	526
Smp_214000.1	bg_Mlin_v1_102425_1_5	75.636	472	112	2	4	472	1829	414	0	774
Smp_214060.1	bg_Bsem_v1_120466_0_1	75.845	414	100	0	1	414	1451	210	0	608
Smp_214100.1	bg_Bsem_v1_137236_0_1	67.812	640	121	9	16	651	34	1710	0	824
Smp_214190.1	bg_Bsem_v1_136383_0_2	45.729	761	385	14	4	758	99	2315	0	645
Smp_241400.1	bg_Bsem_v1_135704_0_1	49.009	555	276	3	1	550	2031	373	0	564
Smp_241420.1	dd_Djap_v4_21007_1_1	69.632	652	196	2	12	662	112	2064	0	912
Smp_241470.1	bg_Sell_v1_155911_0_1	55.656	663	260	5	673	1334	2587	698	0	796
Smp_241570.1	dd_Ptor_v3_26549_1_1	49.908	545	259	5	5	541	91	1707	0	567
Smp_242060.1	bg_Pvit_v1_268140_0_1	45.087	1608	613	32	46	1649	104	4129	0	1226
Smp_242680.1	bg_Bsem_v1_134420_0_1	71.429	406	115	1	517	921	1555	338	0	565
Smp_243000.1	bg_Bsem_v1_135776_1_2	54.204	773	323	8	168	932	2411	162	0	845
Smp_243150.1	dd_Djap_v4_100566_2_1	31.572	1552	800	34	744	2289	6609	2722	0	695
Smp_243150.2	dd_Djap_v4_100566_2_1	31.572	1552	800	34	744	2289	6609	2722	0	695
Smp_243200.1	bg_Sell_v1_159464_0_2	56.212	829	334	8	1	813	2752	305	0	961
Smp_243630.1	dd_Dlac_v9_183712_0_1	71.486	498	138	3	89	584	280	1767	0	741
Smp_243670.1	dd_Djap_v4_50139_1_1	57.767	824	332	5	1	817	2599	155	0	1011
Smp_243910.1	bg_Pvit_v1_251685_0_1	59.432	599	237	3	1	597	40	1824	0	671
Smp_243950.1	bg_Pvit_v1_266098_0_1	50.14	716	317	4	1	712	21	2060	0	693
Smp_244080.1	dd_Djap_v4_56245_1_3	37.479	2348	1136	45	9	2335	164	6274	0	1377
Smp_244130.1	bg_Pvit_v1_264193_0_1	62.219	712	265	3	19	727	127	2259	0	916
Smp_244150.1	bg_Sell_v1_158735_0_2	56.56	564	237	2	34	596	1875	205	0	664
Smp_244250.1	dd_Djap_v4_35389_1_6	54.403	1147	452	18	54	1168	281	3604	0	1201
Smp_244380.1	dd_Djap_v4_49417_1_1	36.516	1372	704	22	10	1337	12152	8406	0	786
Smp_244460.1	bg_Bsem_v1_59286_0_1	70.62	371	106	2	6	375	1254	148	0	550
Smp_244580.1	dd_Djap_v4_52284_7_1	44.316	862	390	13	13	844	139	2544	0	697
Smp_244630.2	bg_Pvit_v1_271743_0_1	76.154	390	93	0	1	390	3307	2138	0	571
Smp_244650.1	bg_Bsem_v1_136903_2_12	61.383	593	193	6	56	647	300	1973	0	750
Smp_244700.1	bg_Pvit_v1_271912_0_2	42.166	868	476	7	430	1285	1474	4035	0	714
Smp_244700.2	bg_Pvit_v1_271912_0_2	42.166	868	476	7	441	1296	1474	4035	0	716
Smp_244700.3	bg_Pvit_v1_271912_0_2	42.166	868	476	7	426	1281	1474	4035	0	715
Smp_244700.4	bg_Pvit_v1_271912_0_2	42.166	868	476	7	442	1297	1474	4035	0	715
Smp_244700.5	bg_Pvit_v1_271912_0_2	42.166	868	476	7	426	1281	1474	4035	0	714
Smp_244710.1	bg_Pvit_v1_271233_1_6	35.932	1770	958	30	99	1817	6382	1448	0	1067
Smp_244750.1	dd_Pten_v3_50065_1_1	46.037	1312	533	18	17	1294	105	3617	0	1050
Smp_244790.1	bg_Sell_v1_161098_2_1	53.261	1840	753	13	1	1834	26	5242	0	2033
Smp_245000.1	bg_Pvit_v1_258057_0_1	68.929	943	270	6	4	934	2995	200	0	1256
Smp_245100.1	bg_Pvit_v1_248442_0_1	32.533	1875	1120	28	4	1823	37	5391	0	790
Smp_245220.1	bg_Pvit_v1_255320_0_2	69.879	4535	1273	8	4	4521	144	13520	0	6472
Smp_245240.1	bg_Bsem_v1_133349_0_1	73.385	387	103	0	2	388	72	1232	0	567
Smp_245320.1	dd_Djap_v4_23146_1_1	53.608	970	394	6	21	988	3388	641	0	1066
Smp_245380.1	bg_Bsem_v1_135649_0_1	63.4	653	235	2	2	650	75	2033	0	908
Smp_245400.1	bg_Bsem_v1_135411_0_1	63.934	427	153	1	6	432	1473	196	0	553
Smp_245420.1	bg_Bsem_v1_133016_0_2	58.042	715	286	4	72	785	1	2106	0	860
Smp_245450.1	bg_Palp_v1_115257_0_1	58.743	1321	476	17	1	1305	4095	292	0	1533
Smp_245510.1	bg_Pvit_v1_263825_0_1	70	410	122	1	267	676	279	1505	0	546
Smp_245770.1	dd_Dlac_v9_190395_0_1	65.49	623	202	4	41	655	202	2055	0	846
Smp_245780.1	bg_Sell_v1_157779_0_7	41.001	939	410	22	323	1229	3425	945	0	609
Smp_245890.1	dd_Pten_v3_50065_1_1	54.405	647	260	6	50	676	441	2336	0	658
Smp_245900.1	bg_Bsem_v1_137694_0_7	70.65	1230	341	7	1	1210	4692	1003	0	1706
Smp_245990.1	dd_Pten_v3_38303_2_1	67.766	394	127	0	1	394	227	1408	0	605
Smp_246000.1	bg_Gapp_v1_82498_0_3	47.143	770	338	10	1	726	102	2336	0	640
Smp_246010.1	bg_Gnos_v1_130042_0_5	50.921	597	239	8	5	581	375	2063	0	553
Smp_246100.1	dd_Djap_v4_72177_1_1	74.576	354	90	0	1	354	1120	59	0	540
Smp_246140.1	bg_Bsem_v1_133789_0_1	66.525	469	150	3	1	463	1680	277	0	649
Smp_246270.1	bg_Sell_v1_162939_0_1	52.148	838	376	8	2	823	2758	272	0	804
Smp_246600.1	dd_Djap_v4_32716_1_1	59.216	510	135	5	519	1020	905	2239	0	610
Smp_246600.2	dd_Djap_v4_32716_1_1	58.755	514	131	5	784	1285	905	2239	0	612
Smp_246620.1	dd_Djap_v4_46713_1_2	71.805	493	119	5	147	637	546	1970	0	741
Smp_246790.1	bg_Pvit_v1_273891_1_27	47.807	1163	540	17	1150	2268	3588	169	0	1059
Smp_246790.3	bg_Pvit_v1_273891_1_34	47.807	1163	540	17	1161	2279	3588	169	0	1060
Smp_246800.1	bg_Bsem_v1_134723_0_2	54.733	486	201	4	983	1468	1867	467	0	582
Smp_246800.2	bg_Bsem_v1_134723_0_4	54.733	486	201	4	5	490	1867	467	0	577
Smp_246840.1	bg_Bsem_v1_137692_0_1	41.001	1039	506	25	14	1021	96	2984	0	748
Smp_246880.1	bg_Pvit_v1_264059_0_2	36.262	1252	642	30	57	1277	4079	699	0	744
Smp_246920.1	dd_Ptor_v3_36714_1_1	43.696	817	383	12	8	793	15	2327	0	644
Smp_246970.1	bg_Pvit_v1_269187_0_3	60.279	574	210	6	368	923	1293	3014	0	664
Smp_246970.2	bg_Pvit_v1_269187_0_2	54.44	687	244	9	1	669	142	2049	0	673
Smp_247080.1	dd_Dlac_v9_188148_0_2	40.64	812	463	9	96	896	511	2922	0	647
Smp_247260.1	dd_Djap_v4_93968_1_1	77.907	344	76	0	333	676	362	1393	0	624
Smp_247290.1	bg_Pvit_v1_263591_0_1	63.761	436	158	0	50	485	148	1455	0	574
Smp_247650.1	bg_Sell_v1_136200_0_1	49.829	584	237	9	8	588	60	1652	0	568
Smp_247710.1	dd_Pten_v3_50271_1_1	53.189	1803	798	17	296	2093	761	6046	0	1933
Smp_266850.1	bg_Pvit_v1_259292_0_1	59.424	764	303	5	1	760	135	2417	0	930
Smp_267090.1	bg_Bsem_v1_133726_0_1	40.989	849	352	23	72	914	200	2317	0	589
Smp_300560.1	dd_Djap_v4_34138_1_2	60.317	504	140	3	2	505	1741	410	0	550
Smp_300910.1	bg_Bsem_v1_132778_0_1	85.886	333	45	1	1484	1814	1697	699	0	629
Smp_300910.3	bg_Bsem_v1_132778_0_1	85.886	333	45	1	565	895	1697	699	0	623
Smp_302090.1	bg_Gnos_v1_133366_0_10	47.796	726	360	7	1	713	32	2191	0	633
Smp_302170.1	bg_Gapp_v1_79911_0_1	84.349	607	94	1	4	609	148	1968	0	983
Smp_302180.1	bg_Gapp_v1_79911_0_1	84.349	607	94	1	4	609	148	1968	0	983
Smp_302360.1	bg_Bsem_v1_133085_0_1	37.671	1022	494	22	475	1480	3246	562	0	600
Smp_302460.1	bg_Gnos_v1_133387_0_1	65.556	630	201	7	2	624	53	1915	0	832
Smp_302950.1	dd_Dlac_v9_193774_1_4	59.294	850	324	8	441	1287	1028	3520	0	1035
Smp_303390.1	bg_Gapp_v1_79911_0_1	84.349	607	94	1	4	609	148	1968	0	983
Smp_303400.1	bg_Gapp_v1_79911_0_1	84.349	607	94	1	4	609	148	1968	0	983
Smp_303410.1	bg_Gapp_v1_79911_0_1	84.349	607	94	1	4	609	148	1968	0	983
Smp_303420.1	bg_Gapp_v1_79911_0_1	81.395	645	109	2	4	637	148	2082	0	985
Smp_303550.1	bg_Gapp_v1_79911_0_1	84.349	607	94	1	4	609	148	1968	0	983
Smp_306120.1	bg_Gapp_v1_85480_0_9	34.992	3235	1793	77	1431	4615	8947	23	0	1768
Smp_303940.1	bg_Pvit_v1_257285_0_3	63.286	4102	1355	14	24	4064	154	12189	0	5272
Smp_303980.1	bg_Pvit_v1_270899_0_3	30.1	4578	2843	124	1	4442	170	13240	0	1718
Smp_304140.1	bg_Pvit_v1_274122_0_2	41.906	1081	465	28	20	1090	87	2870	0	755
Smp_304380.1	bg_Bsem_v1_133286_0_1	70.288	451	120	5	14	456	1335	1	0	610
Smp_304960.1	bg_Sell_v1_154446_0_1	55.26	979	377	13	55	993	3222	349	0	934
Smp_305430.1	dd_Djap_v4_57255_1_1	49.339	908	427	8	1	885	3303	610	0	872
Smp_306080.1	bg_Sell_v1_160606_0_5	37.262	1680	742	41	4	1633	4343	90	0	925
Smp_306290.1	bg_Bsem_v1_133257_0_1	53.492	587	194	5	1	587	52	1575	0	555
Smp_306600.1	bg_Bsem_v1_132051_0_1	96.809	376	12	0	1	376	64	1191	0	771
Smp_306980.1	dd_Dlac_v9_182423_0_1	81.592	402	74	0	1	402	513	1718	0	700
Smp_307010.1	bg_Kamp_v1_82469_0_1	98.404	376	6	0	1	376	1274	147	0	777
Smp_307020.1	bg_Kamp_v1_82469_0_1	98.404	376	6	0	1	376	1274	147	0	777
Smp_308370.1	bg_Gapp_v1_65083_0_1	81.798	445	81	0	1	445	85	1419	0	770
Smp_308820.1	bg_Pvit_v1_255600_0_1	38.407	1419	633	34	8	1408	3667	80	0	850
Smp_309240.1	bg_Bsem_v1_123942_0_1	73.194	623	157	3	29	644	187	2046	0	927
Smp_309430.1	dd_Dlac_v9_192043_0_1	74.959	1210	297	1	1	1210	22	3633	0	1749
Smp_310170.1	dd_Pnig_v3_26202_1_1	27.291	2466	1419	81	553	2905	1743	8357	0	801
Smp_310930.1	bg_Bsem_v1_137372_0_2	53.297	925	295	18	1	916	71	2461	0	897
Smp_310950.1	bg_Sell_v1_158797_0_1	52.435	616	242	10	4	570	89	1930	0	544
Smp_311050.1	bg_Rros_v1_127132_0_9	54.884	645	227	7	4	646	1873	125	0	621
Smp_311360.1	bg_Sell_v1_159006_0_1	76.404	445	105	0	267	711	4187	2853	0	706
Smp_311360.1	bg_Sell_v1_159006_0_1	63.489	556	178	6	961	1512	2258	654	0	649
Smp_311360.2	bg_Sell_v1_159006_0_2	76.404	445	105	0	160	604	4187	2853	0	704
Smp_311360.2	bg_Sell_v1_159006_0_2	63.489	556	178	6	854	1405	2258	654	0	646
Smp_311360.3	bg_Sell_v1_159006_0_1	63.489	556	178	6	444	995	2258	654	0	645
Smp_311480.1	bg_Bsem_v1_129721_0_1	61.013	454	166	4	8	457	79	1419	0	585
Smp_311490.1	bg_Bsem_v1_129721_0_1	73.046	371	98	1	7	375	88	1200	0	588
Smp_311520.1	dd_Pnig_v3_19601_1_2	49.737	760	348	6	18	756	115	2355	0	693
Smp_312440.1	bg_Bsem_v1_136680_0_1	65.496	484	167	0	8	491	286	1737	0	675
Smp_312460.1	bg_Bsem_v1_136680_0_1	65.496	484	167	0	8	491	286	1737	0	675
Smp_312760.1	bg_Rros_v1_125085_2_1	61.197	518	193	6	1	516	1771	236	0	657
Smp_313490.1	dd_Ptor_v3_38831_1_1	45.658	2096	1029	25	347	2378	726	6875	0	1756
Smp_313980.1	bg_Sell_v1_138032_0_1	99.535	430	2	0	1	430	131	1420	0	860
Smp_313990.1	bg_Sell_v1_138032_0_1	97.674	430	10	0	1	430	131	1420	0	842
Smp_314500.1	dd_Pnig_v3_36306_1_10	30.164	1830	859	47	307	2119	1190	5473	0	792
Smp_314620.1	bg_Pvit_v1_274122_0_2	41.536	1081	469	29	20	1090	87	2870	0	742
Smp_315010.2	bg_Sell_v1_154666_0_1	49.862	1089	485	11	1	1085	3370	275	0	1029
Smp_315420.1	bg_Sell_v1_149278_0_2	60.885	836	310	4	16	849	91	2553	0	964
Smp_315710.1	dd_Ptor_v3_36380_1_4	51.444	554	232	8	36	569	123	1733	0	538
Smp_315730.1	dd_Djap_v4_60538_1_4	56.291	771	303	12	799	1561	1381	3615	0	876
Smp_315730.2	dd_Djap_v4_60538_1_4	56.291	771	303	12	148	910	1381	3615	0	877
Smp_315810.1	bg_Pvit_v1_275413_5_72	27.443	2569	1480	64	42	2558	140	6850	0	740
Smp_315900.1	bg_Sell_v1_161669_0_2	61.069	1179	427	11	17	1179	6306	2818	0	1348
Smp_315900.2	bg_Gnos_v1_133705_0_4	63.042	1131	394	8	14	1140	105	3437	0	1334
Smp_315910.1	bg_Sell_v1_97720_0_1	64.841	566	199	0	13	578	126	1823	0	755
Smp_316270.1	bg_Sell_v1_149278_0_2	60.885	836	310	4	16	849	91	2553	0	962
Smp_316380.1	dd_Dlac_v9_195577_0_1	39.639	1385	650	14	273	1650	852	4469	0	1008
Smp_316460.1	dd_Pten_v3_49296_1_1	49.229	843	399	10	74	892	264	2777	0	811
Smp_316680.1	bg_Bsem_v1_136239_0_2	58.954	497	200	2	1	496	124	1605	0	617
Smp_316680.2	bg_Bsem_v1_136239_0_2	58.954	497	200	2	1	496	124	1605	0	617
Smp_316730.1	bg_Sell_v1_157158_0_1	46.328	708	332	15	4	707	2154	163	0	578
Smp_317420.1	bg_Bsem_v1_138165_0_1	50.66	2347	1022	27	4	2325	7287	580	0	2296
Smp_318690.1	bg_Bsem_v1_132804_0_2	66.533	750	227	6	1	738	2214	1	0	989
Smp_319810.1	bg_Sell_v1_162933_0_1	33.603	1854	1009	29	448	2279	6586	1625	0	901
Smp_320530.1	bg_Palp_v1_122503_1_2	55.382	511	211	9	68	572	1794	295	0	544
Smp_321620.1	bg_Bsem_v1_134456_0_1	71.328	708	198	2	18	725	2480	372	0	1088
Smp_322440.1	bg_Sell_v1_162852_0_2	88.677	2305	252	2	6	2303	304	7212	0	4201
Smp_323540.1	dd_Pten_v3_50147_1_1	32.56	1680	918	36	36	1613	164	4864	0	665
Smp_324630.1	bg_Bsem_v1_135544_0_1	49.804	767	384	1	1	767	29	2326	0	809
Smp_324700.1	dd_Ptor_v3_36188_1_1	49.098	721	290	12	485	1202	1406	3346	0	669
Smp_324700.2	dd_Ptor_v3_36188_1_1	49.098	721	290	12	451	1168	1406	3346	0	669
Smp_327030.1	dd_Djap_v4_75960_1_1	41.359	1163	520	21	11	1084	129	3398	0	882
Smp_327480.1	bg_Bsem_v1_132060_0_1	73.94	2406	624	3	8	2411	7581	367	0	3519
Smp_329760.1	bg_Bsem_v1_134333_0_1	72.107	337	93	1	2	337	25	1035	0	527
Smp_331880.1	dd_Pten_v3_41931_1_1	47.319	746	339	7	16	758	78	2162	0	691
Smp_332400.1	bg_Bsem_v1_124570_0_1	50.515	582	222	12	1	551	1758	118	0	552
Smp_332540.1	dd_Dlac_v9_188148_0_1	46.082	957	469	12	128	1077	496	3246	0	884
Smp_332620.1	bg_Gapp_v1_83710_0_1	53.607	1289	523	15	1	1243	4673	894	0	1330
Smp_332630.1	bg_Bsem_v1_129110_0_1	48.505	736	331	13	1	720	55	2166	0	591
Smp_332710.1	dd_Dlac_v9_191314_0_1	76.042	576	136	1	471	1046	263	1984	0	806
Smp_332790.1	dd_Dlac_v9_194459_0_1	34.355	3001	1576	64	42	3013	139	8046	0	1625
Smp_332860.1	bg_Bsem_v1_129469_0_2	53.996	463	187	3	84	545	225	1538	0	523
Smp_332870.1	bg_Gapp_v1_71991_0_1	45.423	863	430	10	11	862	46	2544	0	725
Smp_332890.1	dd_Djap_v4_2858_1_1	68.296	4214	1279	18	1	4179	12675	100	0	5951
Smp_332910.1	bg_Bsem_v1_137968_0_7	57.937	1638	610	16	7	1605	439	5232	0	1829
Smp_332910.2	bg_Bsem_v1_137968_0_2	58.053	1633	602	14	7	1591	439	5232	0	1822
Smp_333030.1	bg_Sell_v1_154039_0_1	47.389	1015	462	12	44	1051	2951	102	0	885
Smp_333260.1	bg_Rros_v1_128249_0_2	43.634	919	484	15	1	898	4538	1821	0	688
Smp_333310.1	bg_Gapp_v1_84226_0_3	32.705	1327	704	27	32	1314	456	4001	0	624
Smp_333390.1	dd_Djap_v4_20161_1_2	73.455	550	131	3	266	802	739	2382	0	828
Smp_333390.2	dd_Djap_v4_20161_1_2	73.455	550	131	3	244	780	739	2382	0	828
Smp_333570.1	dd_Djap_v4_49150_1_1	59.038	603	213	4	139	738	1902	187	0	713
Smp_333680.1	bg_Pvit_v1_271706_0_6	41.911	1298	597	25	1	1273	4217	720	0	940
Smp_333720.1	bg_Pvit_v1_272097_0_20	36.273	2506	1168	42	14	2397	575	7171	0	1181
Smp_333810.1	bg_Bsem_v1_133983_0_1	65.927	496	165	2	6	500	66	1544	0	658
Smp_333840.1	bg_Rros_v1_128061_1_1	60	640	234	5	84	723	2312	459	0	771
Smp_333890.1	dd_Djap_v4_21774_1_1	45.736	1067	508	22	1540	2592	3614	6643	0	844
Smp_333970.1	bg_Bsem_v1_138073_0_2	63.777	646	227	2	221	866	306	2222	0	837
Smp_334080.1	bg_Bsem_v1_119820_0_1	74.824	850	214	0	1	850	77	2626	0	1335
Smp_334160.1	bg_Pvit_v1_265602_0_1	39.742	1009	465	31	8	946	3173	366	0	575
Smp_334200.1	bg_Pvit_v1_275206_0_4	48.262	1007	438	17	22	1005	6471	3631	0	899
Smp_334390.1	bg_Gapp_v1_85322_0_5	35.766	2891	1400	52	2682	5484	7	7572	0	1703
Smp_334430.2	bg_Kamp_v1_68554_0_1	46.574	934	368	20	13	888	3220	638	0	771
Smp_334430.3	dd_Ptor_v3_38333_1_3	45.657	852	339	20	11	814	113	2440	0	667
Smp_334610.1	bg_Sell_v1_156562_0_1	48.844	735	363	6	57	785	378	2561	0	608
Smp_335620.1	bg_Bsem_v1_134512_0_1	65.621	733	242	4	1	725	33	2225	0	977
Smp_335960.1	bg_Sell_v1_155765_0_2	36.905	924	466	8	17	878	158	2764	0	620
Smp_336100.1	bg_Bsem_v1_135114_0_2	49.414	1194	559	9	79	1250	3866	354	0	1091
Smp_336170.1	bg_Pvit_v1_270240_0_6	53.661	915	367	12	123	1021	878	3499	0	905
Smp_336360.1	bg_Rros_v1_121333_0_3	64.391	542	169	4	1	533	1694	114	0	724
Smp_336630.1	bg_Gapp_v1_83737_0_1	29.36	1829	1080	38	424	2171	1269	6362	0	698
Smp_336640.1	dd_Dlac_v9_192586_0_2	40.323	744	436	7	8	749	72	2285	0	566
Smp_336670.1	bg_Sell_v1_159001_0_4	43.231	916	498	7	1	915	20	2704	0	731
Smp_336900.1	dd_Ptor_v3_39250_2_2	33.15	1451	798	27	15	1411	105	4103	0	628
Smp_337010.1	dd_Pnig_v3_37228_1_6	51.899	632	227	11	183	800	414	2120	0	594
Smp_337140.1	bg_Bsem_v1_133483_0_1	74.654	434	107	3	29	460	1412	114	0	697
Smp_337220.1	dd_Djap_v4_100374_1_1	58.438	4699	1854	24	1	4671	13970	87	0	5381
Smp_337280.1	bg_Pvit_v1_261687_0_4	60.237	591	205	8	810	1395	1454	3151	0	693
Smp_337340.1	dd_Djap_v4_16477_2_1	35.54	982	539	21	1	969	2827	125	0	556
Smp_337390.1	dd_Dlac_v9_183360_0_1	47.34	564	262	5	146	707	186	1778	0	535
Smp_337580.1	bg_Bsem_v1_135790_0_1	47.516	644	289	11	1	638	38	1840	0	567
Smp_340090.1	bg_Kamp_v1_21846_0_2	63.467	375	135	2	1	374	1215	94	0	530
Smp_340290.1	bg_Sell_v1_162515_0_1	52.756	1016	341	16	1443	2394	4127	1305	0	965
Smp_340300.1	dd_Ptor_v3_31666_1_1	55.5	800	294	10	1	793	125	2359	0	818
Smp_340300.2	dd_Djap_v4_22953_1_1	57.612	762	270	8	39	795	2515	374	0	818
Smp_340310.1	bg_Pvit_v1_269613_0_1	57.025	484	203	4	94	575	421	1863	0	579
Smp_340320.1	dd_Pnig_v3_36433_1_5	64.841	1607	503	15	36	1598	486	5252	0	1858
Smp_340380.1	dd_Ptor_v3_36188_1_1	43.977	855	355	17	370	1218	1136	3346	0	648
Smp_340630.1	bg_Kamp_v1_57267_0_2	53.004	749	327	4	20	743	2547	301	0	807
Smp_340630.2	bg_Kamp_v1_57267_0_2	53.004	749	327	4	20	743	2547	301	0	808
Smp_340730.1	bg_Sell_v1_151735_0_1	56.639	595	209	9	171	758	262	1920	0	578
Smp_340850.1	bg_Bsem_v1_137131_0_2	63.745	502	180	2	11	512	118	1617	0	673
Smp_341110.1	dd_Pnig_v3_23534_1_1	57.301	815	332	8	49	853	232	2658	0	875
Smp_341320.1	bg_Bsem_v1_128706_0_1	56.237	473	167	6	1	466	1661	342	0	525
Smp_341690.1	bg_Gapp_v1_84393_0_7	46.486	740	306	10	256	930	3208	1064	0	610
Smp_342080.1	dd_Pten_v3_44156_1_2	63.501	537	185	3	1598	2132	2091	3674	0	719
Smp_342080.2	dd_Pten_v3_44156_1_2	63.501	537	185	3	467	1001	2091	3674	0	711
Smp_342170.1	bg_Bsem_v1_123557_0_2	48.298	764	351	10	182	925	2235	16	0	625
Smp_342190.1	dd_Dlac_v9_195341_0_1	34.268	1141	663	21	227	1316	91	3405	0	598
Smp_342330.1	bg_Gapp_v1_83112_1_1	54.359	1216	429	12	1	1210	3666	379	0	1266
Smp_342570.1	dd_Pten_v3_47506_1_1	47.155	791	349	14	26	804	254	2455	0	696
Smp_342830.1	dd_Pnig_v3_45997_1_1	46.621	1598	809	12	5	1589	118	4818	0	1475
Smp_342880.1	bg_Pvit_v1_272442_0_30	66.88	625	178	5	1760	2382	4669	6462	0	895
Smp_342880.2	bg_Pvit_v1_272442_0_9	66.88	625	178	5	1002	1624	4645	6438	0	891
Smp_342970.1	dd_Djap_v4_76909_3_1	27.729	5359	2869	167	17	5239	14834	1362	0	1559
Smp_343120.1	dd_Djap_v4_6587_1_1	64.928	1112	321	14	1	1111	564	3695	0	1366
Smp_343150.1	bg_Pvit_v1_233082_0_1	72.683	1230	328	3	1	1226	3794	117	0	1915
Smp_343320.1	bg_Sell_v1_154548_0_1	39.095	862	439	17	1	858	2505	166	0	564
Smp_343430.1	dd_Pten_v3_48853_1_2	39.883	1028	515	17	2	993	73	2955	0	681
Smp_343530.1	bg_Bsem_v1_126702_0_1	45.098	969	493	9	2	965	57	2861	0	848
Smp_343540.1	bg_Bsem_v1_138178_0_56	46.271	2494	1120	39	195	2649	4	6942	0	1966
Smp_343580.1	bg_Sell_v1_148845_0_1	38.665	1019	461	22	4	993	68	2719	0	600
Smp_343640.1	bg_Pvit_v1_274821_0_1	43.089	2091	912	46	61	2117	13964	8424	0	1512
Smp_343650.1	dd_Ptor_v3_39269_1_1	30.965	2913	1591	76	7	2864	70	7713	0	1326
Smp_343820.1	bg_Pvit_v1_269833_0_2	41.353	931	417	13	3	925	7491	5062	0	654
Smp_344060.1	bg_Sell_v1_156518_0_1	67.806	556	175	3	7	560	1756	95	0	792
Smp_344190.1	bg_Pvit_v1_272724_0_2	37.057	2542	1389	31	57	2527	8059	854	0	1729
Smp_344200.1	bg_Gapp_v1_83487_0_2	46.462	650	317	8	4	642	96	1985	0	564
Smp_344400.1	dd_Dlac_v9_195024_0_1	60.746	563	194	8	329	876	151	1803	0	598
Smp_344480.1	dd_Pnig_v3_35233_1_1	62.81	484	165	4	77	559	660	2069	0	612
Smp_344480.2	dd_Pten_v3_45726_1_1	61.265	506	184	4	43	547	520	2004	0	620
Smp_344510.1	dd_Djap_v4_34006_1_1	48.576	632	249	9	2	626	1938	250	0	571
Smp_344620.1	bg_Bsem_v1_137968_0_3	51.251	1479	615	17	261	1723	463	4629	0	1474
Smp_344760.1	bg_Pvit_v1_266911_0_7	45	660	251	8	1033	1665	68	1792	0	584
Smp_344820.1	bg_Bsem_v1_138033_0_17	32.456	1482	770	33	2386	3695	4272	4	0	701
Smp_344820.2	bg_Bsem_v1_138033_0_17	32.456	1482	770	33	2417	3726	4272	4	0	702
Smp_344820.3	bg_Bsem_v1_138033_0_17	32.456	1482	770	33	2417	3726	4272	4	0	701
Smp_344930.1	bg_Gapp_v1_84745_0_3	43.427	677	358	10	184	853	3690	1714	0	583
Smp_344930.2	bg_Gapp_v1_84745_0_3	43.427	677	358	10	184	853	3690	1714	0	583
Smp_344980.1	dd_Ptor_v3_39101_1_9	43.505	970	444	15	1	965	29	2641	0	791
Smp_345160.1	dd_Dlac_v9_188178_0_1	64.029	556	189	4	71	624	244	1884	0	734
Smp_345440.1	dd_Pten_v3_50814_1_1	45.476	4310	2039	61	22	4240	152	12421	0	3741
Smp_345620.1	bg_Pvit_v1_269889_0_2	44.284	4715	2121	67	1	4626	20	12913	0	3861
Smp_345670.1	bg_Pvit_v1_269349_0_2	59.964	557	197	6	962	1505	2048	3679	0	676
Smp_345670.2	bg_Pvit_v1_269349_0_2	59.964	557	197	6	958	1501	2048	3679	0	676
Smp_345950.1	bg_Bsem_v1_137193_0_1	35.738	1483	706	24	10	1488	4114	395	0	759
Smp_346270.1	bg_Kamp_v1_61857_0_1	39.98	978	413	22	1	962	3372	913	0	634
Smp_346350.1	bg_Bsem_v1_136719_0_1	63.576	1046	290	13	7	1012	3574	590	0	1196
Smp_346390.1	dd_Ptor_v3_22943_1_1	40.756	1428	648	24	1312	2722	3360	7100	0	1040
Smp_346390.1	dd_Ptor_v3_22943_1_1	39.785	1302	555	18	4	1257	21	3383	0	823
Smp_346580.1	dd_Dlac_v9_194577_0_2	66.446	453	136	5	1	448	69	1394	0	592
Smp_346650.1	bg_Rros_v1_127480_1_8	41.52	1474	740	26	192	1557	4488	109	0	1046
Smp_346670.1	dd_Ptor_v3_10850_1_1	58.252	515	210	5	260	772	258	1793	0	589
Smp_346750.1	bg_Bsem_v1_131150_0_1	82.486	354	51	1	1	343	1475	414	0	623
Smp_346810.1	dd_Djap_v4_80952_2_1	52.713	516	205	7	31	543	139	1578	0	531
Smp_346980.1	bg_Bsem_v1_130236_0_1	41.644	730	307	10	1	730	124	1956	0	566
Smp_347080.1	bg_Sell_v1_162532_0_6	41.427	1079	523	20	1	1046	263	3271	0	743
Smp_347390.1	dd_Dlac_v9_192058_0_1	41.272	802	422	10	1	761	105	2486	0	570
Smp_347610.1	dd_Djap_v4_17250_1_1	51.37	730	338	6	6	721	2381	201	0	779
Smp_347640.1	bg_Bsem_v1_136426_1_1	49.208	758	312	7	3	753	2255	180	0	715
Smp_347650.1	dd_Dlac_v9_192589_0_1	39.501	1043	532	21	2	988	570	3569	0	622
Smp_347650.2	dd_Dlac_v9_192589_0_2	41.158	933	432	19	2	869	537	3179	0	590
Smp_347860.1	dd_Dlac_v9_195557_0_1	29.606	1422	840	27	3	1333	98	4153	0	603
Smp_347960.1	dd_Pnig_v3_36584_1_2	54.985	682	229	14	9	675	78	1934	0	569
Smp_348670.1	bg_Sell_v1_153305_0_1	65.427	457	148	5	115	564	3282	1921	0	598
Smp_348790.1	bg_Pvit_v1_104262_0_1	73.485	396	94	1	121	516	501	1655	0	559
Smp_348790.2	bg_Pvit_v1_104262_0_1	73.485	396	94	1	121	516	501	1655	0	559
Smp_158560.1	bg_Bsem_v1_110257_0_1	53.753	493	209	3	2	494	31	1452	1e-180	560
Smp_065290.1	bg_Pvit_v1_103931_0_1	71.512	344	96	2	5	346	149	1180	1.13e-180	516
Smp_096010.2	bg_Bsem_v1_134498_0_1	61.151	417	153	4	1	408	18	1268	1.3e-180	515
Smp_146100.1	dd_Pten_v3_47099_1_1	35.752	937	517	16	1	926	305	2893	1.52e-180	553
Smp_158310.1	bg_Pvit_v1_273247_0_1	58.478	578	202	5	15	558	9168	7447	2e-180	629
Smp_007510.1	bg_Rros_v1_127077_0_3	60.314	446	165	5	258	695	1403	78	2.27e-180	530
Smp_088950.1	bg_Bsem_v1_134284_0_2	35.348	976	522	16	16	937	155	2917	2.43e-180	555
Smp_132170.1	dd_Ptor_v3_38189_1_4	44.69	678	298	15	1	623	71	2038	3.34e-180	555
Smp_085310.1	bg_Bsem_v1_111226_0_1	69.192	396	122	0	1	396	360	1547	3.82e-180	516
Smp_343010.1	dd_Pnig_v3_73_1_1	47.496	619	296	5	1	594	118	1962	3.9e-180	530
Smp_341010.1	bg_Bsem_v1_134266_0_1	50.485	515	236	5	11	523	1663	170	4.34e-180	525
Smp_125890.1	dd_Pten_v3_44239_1_3	51.081	509	201	5	26	533	161	1546	4.64e-180	521
Smp_167640.1	bg_Pvit_v1_272690_0_9	48.777	613	247	11	36	641	445	2103	4.94e-180	560
Smp_060170.1	bg_Bsem_v1_135944_0_2	65.169	356	123	1	10	364	58	1125	5.18e-180	511
Smp_133270.1	dd_Djap_v4_56410_1_1	50.764	589	266	4	145	717	140	1882	5.82e-180	542
Smp_174920.1	bg_Sell_v1_156378_0_3	52.505	499	204	5	3	478	146	1612	6.44e-180	522
Smp_088950.2	bg_Bsem_v1_134284_0_2	35.963	976	542	15	16	963	155	2917	7.51e-180	555
Smp_333200.1	bg_Bsem_v1_133701_0_1	65.358	433	123	7	163	590	1455	223	1.03e-179	529
Smp_095920.1	bg_Bsem_v1_131816_0_3	53.411	513	210	6	77	580	1551	73	1.87e-179	520
Smp_016250.1	bg_Pvit_v1_104593_0_1	68.644	354	110	1	1	353	1723	662	2.74e-179	514
Smp_245600.2	dd_Djap_v4_345_1_2	35.325	954	536	19	71	1001	2910	223	2.83e-179	560
Smp_011990.1	dd_Dlac_v9_190555_0_2	47.119	590	285	9	1	571	230	1975	3.1e-179	527
Smp_018460.1	bg_Sell_v1_155040_0_5	63.452	394	133	3	32	425	1838	690	3.17e-179	524
Smp_140610.1	bg_Bsem_v1_110198_0_1	57.346	422	175	3	30	451	1380	130	4.67e-179	514
Smp_333950.1	bg_Bsem_v1_133784_0_7	84.899	298	45	0	830	1127	1492	599	4.72e-179	543
Smp_340960.1	bg_Bsem_v1_135451_0_2	62.911	426	149	4	157	576	404	1672	5.27e-179	551
Smp_180470.1	bg_Sell_v1_141077_0_2	48.414	599	257	12	46	634	2227	557	6.46e-179	531
Smp_312920.1	bg_Pvit_v1_262163_2_8	38.918	776	452	11	22	789	2730	445	8.83e-179	541
Smp_175900.1	dd_Djap_v4_20231_2_1	80.48	333	46	3	99	429	534	1481	1.08e-178	516
Smp_123010.1	bg_Pvit_v1_188823_0_1	48.974	682	277	9	1	676	17	1867	1.21e-178	536
Smp_083870.1	bg_Bsem_v1_130347_0_3	57.822	505	200	6	61	559	378	1871	1.27e-178	523
Smp_083990.1	bg_Bsem_v1_134595_0_1	62.322	422	156	2	49	468	2206	944	1.27e-178	525
Smp_098920.1	bg_Bsem_v1_113514_0_1	47.826	529	241	8	83	605	48	1547	1.53e-178	520
Smp_046410.1	bg_Bsem_v1_132090_0_1	63.728	397	143	1	1	397	53	1240	3.67e-178	521
Smp_194100.1	bg_Bsem_v1_138160_1_5	44.894	568	276	5	2	567	1823	225	3.76e-178	522
Smp_245030.1	bg_Bsem_v1_137834_0_1	56.93	469	195	2	2	464	75	1478	4.33e-178	514
Smp_211160.1	bg_Bsem_v1_134115_0_2	40.327	796	338	22	32	810	2146	119	4.35e-178	539
Smp_077030.1	bg_Kamp_v1_78046_0_1	59.343	396	160	1	30	425	1262	78	4.75e-178	507
Smp_176230.1	bg_Bsem_v1_129055_0_1	57.512	426	173	4	1	425	50	1306	4.83e-178	509
Smp_087920.1	bg_Bsem_v1_131117_0_1	47.039	608	243	6	6	605	44	1654	5.31e-178	521
Smp_158240.1	bg_Rros_v1_126398_0_1	53.913	460	202	2	26	484	1477	125	5.39e-178	512
Smp_331790.1	bg_Bsem_v1_135499_0_1	66.495	388	126	2	1	388	95	1246	7.55e-178	507
Smp_333150.1	bg_Bsem_v1_133290_0_2	58.824	476	165	5	1	459	164	1549	7.58e-178	539
Smp_152840.1	bg_Sell_v1_160266_0_1	35.749	1035	566	25	18	1032	149	3016	8.99e-178	551
Smp_246700.1	bg_Mlin_v1_103938_0_18	57.143	455	144	2	241	695	1472	261	1.57e-177	547
Smp_196880.2	dd_Djap_v4_56252_1_1	38.35	897	395	19	5	886	3586	1325	2.38e-177	565
Smp_128860.1	dd_Ptor_v3_32091_1_1	49.353	464	227	2	40	503	144	1511	2.6e-177	512
Smp_180400.1	dd_Djap_v4_9926_1_6	75.862	319	72	3	32	345	1205	249	4e-177	512
Smp_142010.1	bg_Bsem_v1_128979_0_1	58.333	408	136	3	1	402	119	1258	4.87e-177	510
Smp_154910.1	dd_Djap_v4_26114_1_1	44.387	775	338	14	571	1328	2892	796	5.69e-177	572
Smp_133120.1	dd_Ptor_v3_36495_1_1	59.861	431	168	2	27	452	149	1441	6.86e-177	530
Smp_153790.2	bg_Bsem_v1_119843_0_1	71.471	340	93	1	1	340	129	1136	1.02e-176	501
Smp_180470.2	dd_Dlac_v9_188527_0_2	48.034	585	258	10	46	626	235	1863	1.52e-176	529
Smp_267140.1	dd_Pten_v3_44599_1_1	55.579	475	206	2	58	532	185	1594	1.56e-176	512
Smp_245600.1	dd_Djap_v4_345_1_2	39.581	763	424	11	290	1031	2475	235	1.67e-176	553
Smp_196880.1	dd_Djap_v4_56252_1_1	38.258	907	395	20	5	899	3586	1325	1.78e-176	563
Smp_132200.1	bg_Bsem_v1_128725_1_1	58.476	525	210	4	90	610	232	1794	1.91e-176	521
Smp_267140.2	dd_Pten_v3_44599_1_1	53.766	478	211	3	58	530	185	1603	2.32e-176	512
Smp_130440.1	dd_Dlac_v9_192847_0_2	45.965	694	267	11	8	669	19	1872	5.25e-176	582
Smp_000600.1	bg_Gapp_v1_66803_0_1	48.187	579	230	12	18	586	50	1606	6.63e-176	513
Smp_305740.1	dd_Pnig_v3_25824_1_1	47.595	582	259	12	30	604	78	1706	7.63e-176	517
Smp_305740.2	dd_Pnig_v3_25824_1_1	47.119	590	266	12	9	591	54	1706	9.79e-176	516
Smp_161350.1	bg_Bsem_v1_134672_0_1	50.909	495	232	6	40	534	1602	151	1.4e-175	510
Smp_307960.1	dd_Pten_v3_48361_1_5	52.952	559	232	8	11	547	51	1700	1.63e-175	548
Smp_052280.1	dd_Djap_v4_27210_1_1	69.209	354	106	1	26	379	1134	82	1.69e-175	498
Smp_305400.1	dd_Pten_v3_43504_1_1	56.769	458	187	5	22	472	142	1503	1.75e-175	516
Smp_336660.1	dd_Djap_v4_47864_2_1	33.248	1176	567	26	1	1115	151	3207	1.84e-175	559
Smp_071470.1	bg_Pvit_v1_251498_0_1	48.322	596	248	14	1	567	111	1805	2.58e-175	524
Smp_127890.1	dd_Djap_v4_52031_1_1	59.85	401	160	1	7	407	93	1292	3.26e-175	506
Smp_126990.1	bg_Bsem_v1_132415_0_1	52.727	495	187	6	2	491	251	1609	4.28e-175	529
Smp_098980.1	bg_Bsem_v1_129829_1_1	45.347	677	308	10	85	757	6	1862	4.56e-175	521
Smp_145810.1	bg_Sell_v1_159658_0_1	52.083	528	234	6	14	534	136	1683	6.22e-175	511
Smp_023150.1	bg_Rros_v1_113476_0_1	74.172	302	78	0	1	302	1123	218	7.78e-175	492
Smp_073340.1	dd_Pten_v3_38287_1_1	78.231	294	63	1	1	294	59	937	9.04e-175	490
Smp_317020.1	bg_Sell_v1_160412_0_11	38.441	757	362	10	97	851	1986	22	9.55e-175	529
Smp_104330.1	bg_Bsem_v1_138129_0_12	64.128	407	112	5	45	424	60	1259	1.13e-174	498
Smp_079410.1	dd_Pnig_v3_11822_1_2	38.19	906	422	28	5	893	48	2402	1.35e-174	533
Smp_064590.1	bg_Bsem_v1_135055_0_2	68.205	390	104	5	90	463	1420	263	2.19e-174	501
Smp_347350.1	bg_Bsem_v1_122331_0_2	48.231	537	266	5	8	543	1618	41	2.41e-174	507
Smp_170810.1	dd_Pnig_v3_26863_1_1	47.491	558	262	5	19	575	294	1877	2.62e-174	517
Smp_302950.1	dd_Dlac_v9_193774_1_4	58.994	517	189	5	1363	1874	3623	5119	2.72e-174	582
Smp_048560.1	bg_Bsem_v1_129588_0_1	81.56	282	52	0	1	282	1553	708	3.34e-174	497
Smp_146640.1	dd_Dlac_v9_187924_0_1	43.182	660	324	10	148	784	46	1941	3.34e-174	520
Smp_308600.1	bg_Bsem_v1_134201_1_1	48.763	566	249	10	5	542	1659	1	4.42e-174	541
Smp_074510.1	bg_Bsem_v1_135469_0_2	63.683	391	129	2	49	439	2169	1036	5.44e-174	510
Smp_003000.1	bg_Bsem_v1_124506_0_1	68.571	350	109	1	20	368	1476	427	7.69e-174	500
Smp_151420.1	dd_Pten_v3_47213_1_1	31.506	1222	635	31	1	1169	152	3370	7.95e-174	547
Smp_079010.1	bg_Bsem_v1_124637_0_1	65.873	378	124	1	6	378	466	1599	8.99e-174	505
Smp_132450.1	dd_Dlac_v9_193041_1_1	30.678	1343	787	27	13	1250	95	4006	9.37e-174	554
Smp_309950.1	bg_Sell_v1_161016_0_3	36.139	1212	622	32	5	1174	21	3326	1.09e-173	564
Smp_028080.1	bg_Bsem_v1_137071_0_1	55.215	489	196	6	18	505	2600	1200	1.42e-173	516
Smp_313210.1	dd_Pnig_v3_37100_3_7	62.017	466	107	3	184	649	398	1585	1.58e-173	526
Smp_164380.1	bg_Bsem_v1_136194_0_2	74.854	342	86	0	64	405	1826	801	2.08e-173	503
Smp_332300.1	dd_Pten_v3_50584_1_3	57.325	471	183	6	7	459	59	1471	2.37e-173	508
Smp_149320.2	bg_Bsem_v1_121109_0_1	73.668	319	81	1	2	317	1	957	2.4e-173	490
Smp_104030.1	bg_Bsem_v1_136116_1_1	65.802	424	145	0	1	424	1880	609	2.68e-173	536
Smp_345390.1	dd_Dlac_v9_194745_0_1	26.51	1954	1136	51	12	1864	83	5347	2.73e-173	579
Smp_212740.1	dd_Dlac_v9_168099_0_1	61.558	398	124	2	12	380	73	1266	3.16e-173	494
Smp_334160.2	bg_Pvit_v1_265602_0_2	65.526	409	127	3	8	412	3132	1936	3.19e-173	543
Smp_341320.2	bg_Bsem_v1_128706_0_1	55.677	458	163	6	1	451	1661	387	4.61e-173	502
Smp_129920.1	bg_Pvit_v1_200357_0_3	51.566	479	231	1	10	487	102	1538	5.47e-173	511
Smp_155040.1	bg_Pvit_v1_257689_0_2	49.817	546	245	3	224	768	843	2396	6.06e-173	529
Smp_054010.1	bg_Sell_v1_153172_0_1	59.862	436	175	0	46	481	2091	784	6.35e-173	510
Smp_133490.1	bg_Gnos_v1_132292_0_2	66.667	354	109	2	1	352	1283	243	7.51e-173	520
Smp_243690.1	dd_Ptor_v3_34976_1_3	85.926	270	38	0	702	971	1351	2160	7.78e-173	527
Smp_130960.1	dd_Pnig_v3_36704_1_1	37.661	932	485	14	42	965	93	2624	8.08e-173	531
Smp_133370.1	bg_Bsem_v1_134483_0_1	47.163	564	261	4	42	605	1963	383	8.94e-173	518
Smp_165760.1	dd_Djap_v4_100707_1_1	32.088	1097	580	23	124	1154	3081	88	1.03e-172	544
Smp_149320.1	bg_Bsem_v1_121109_0_1	77.816	293	65	0	16	308	79	957	1.59e-172	488
Smp_084740.1	bg_Bsem_v1_135934_0_1	50.832	541	230	11	1	513	2321	723	3.06e-172	509
Smp_148510.2	dd_Ptor_v3_13492_1_1	66.276	341	112	2	1	341	27	1040	3.18e-172	490
Smp_247540.1	dd_Ptor_v3_33305_1_2	63.679	424	138	9	510	926	695	1939	3.29e-172	528
Smp_160780.1	dd_Ptor_v3_26190_1_1	60.381	525	192	5	6	518	63	1625	4.2e-172	527
Smp_123410.1	dd_Djap_v4_62825_1_1	53.636	440	189	4	3	439	1456	173	4.74e-172	495
Smp_341650.1	bg_Sell_v1_158049_0_6	47.283	552	224	6	55	606	1542	88	5.03e-172	505
Smp_148510.1	dd_Ptor_v3_13492_1_1	66.276	341	112	2	1	341	27	1040	5.1e-172	489
Smp_168370.1	bg_Bsem_v1_135145_0_1	48.631	621	280	12	127	740	2504	738	5.27e-172	528
Smp_126920.1	bg_Sell_v1_161681_1_1	66.762	349	116	0	1	349	40	1086	5.64e-172	505
Smp_314630.1	dd_Pten_v3_33815_1_1	78.616	318	63	2	198	512	400	1347	5.86e-172	498
Smp_168370.2	bg_Bsem_v1_135145_0_1	48.631	621	280	12	127	740	2504	738	6.95e-172	529
Smp_006350.1	bg_Pvit_v1_237685_0_1	32.612	1294	645	30	3	1259	5781	2470	7.78e-172	586
Smp_244570.1	bg_Bsem_v1_136149_0_1	65.445	382	124	4	283	659	2379	1243	8.36e-172	526
Smp_043350.1	bg_Bsem_v1_134949_0_3	51.287	505	211	7	13	504	84	1532	8.7e-172	501
Smp_073940.1	bg_Bsem_v1_128749_0_1	43.248	622	332	7	2	620	148	1959	9.74e-172	509
Smp_105680.1	bg_Bsem_v1_124351_0_1	44.93	572	304	7	12	575	168	1874	1.26e-171	506
Smp_050820.1	bg_Sell_v1_154995_0_1	63.866	357	127	1	1	357	25	1089	1.34e-171	486
Smp_160810.1	dd_Djap_v4_77622_1_1	43.949	628	302	6	28	649	105	1856	1.56e-171	517
Smp_345030.1	bg_Bsem_v1_133805_1_3	62.201	418	145	4	10	420	140	1375	1.84e-171	548
Smp_068990.1	bg_Sell_v1_160542_1_3	64.439	419	138	4	13	431	139	1362	2.24e-171	533
Smp_033700.1	dd_Dlac_v9_174168_0_1	49.016	508	208	6	28	533	182	1558	2.28e-171	499
Smp_060070.1	bg_Bsem_v1_129401_0_1	62.238	429	155	4	7	428	1602	316	2.41e-171	497
Smp_135790.1	dd_Pten_v3_50450_1_3	32.491	1425	803	29	119	1451	525	4598	2.6e-171	570
Smp_103100.1	bg_Pvit_v1_190061_0_1	35.908	958	477	21	2	934	33	2570	2.67e-171	525
Smp_082790.1	bg_Pvit_v1_311636_0_1	51.875	480	197	4	8	486	68	1408	3.16e-171	494
Smp_071950.1	bg_Bsem_v1_137025_0_3	39.342	821	442	10	2	808	232	2568	3.32e-171	525
Smp_082620.1	bg_Palp_v1_118043_0_3	55.532	470	180	4	17	470	1414	44	3.96e-171	493
Smp_347020.1	bg_Bsem_v1_127098_0_1	55.792	423	180	3	65	481	62	1327	4.03e-171	498
Smp_126310.1	dd_Pten_v3_32793_1_1	47.887	568	208	10	8	553	25	1530	4.06e-171	499
Smp_152790.1	bg_Bsem_v1_131588_0_1	77.705	305	68	0	1	305	51	965	4.38e-171	486
Smp_193800.1	dd_Dlac_v9_190324_0_2	47.923	626	279	7	90	690	338	2149	4.87e-171	513
Smp_304130.1	dd_Djap_v4_51095_1_1	42.09	689	342	10	5	682	173	2101	6.32e-171	532
Smp_005020.1	bg_Sell_v1_159232_0_3	58.629	394	160	2	2	395	1882	710	9.57e-171	508
Smp_124130.1	bg_Bsem_v1_125197_0_1	77.74	292	65	0	1	292	37	912	1.46e-170	488
Smp_316090.1	bg_Gapp_v1_82210_0_1	38.685	791	369	13	1	788	515	2548	1.5e-170	521
Smp_172190.1	bg_Prot_v1_61416_0_7	74.267	307	75	2	196	502	1141	233	1.8e-170	498
Smp_045960.1	bg_Bsem_v1_138217_0_2	57.175	446	171	4	74	510	1484	180	3.07e-170	498
Smp_013540.1	bg_Bsem_v1_129024_0_1	49.015	457	228	3	20	473	1463	99	3.55e-170	493
Smp_164960.1	bg_Mlin_v1_100217_1_6	48.98	588	242	10	753	1339	1778	186	4.05e-170	528
Smp_145670.1	dd_Djap_v4_41899_4_1	51.646	486	223	4	1	482	135	1568	5.95e-170	522
Smp_148070.1	dd_Ptor_v3_36971_2_1	39.545	703	409	9	21	718	96	2171	7.29e-170	509
Smp_040560.1	bg_Gnos_v1_125280_0_1	68.387	310	98	0	2	311	963	34	7.46e-170	477
Smp_049760.2	bg_Bsem_v1_126410_0_1	46.365	619	250	13	1	603	114	1772	9.59e-170	506
Smp_347830.1	bg_Bsem_v1_136603_0_1	45.902	610	312	6	1	593	2756	930	1.4e-169	511
Smp_196370.1	bg_Pvit_v1_262894_0_11	50.432	579	231	10	501	1074	2469	886	1.54e-169	545
Smp_083720.1	dd_Pten_v3_35319_1_1	81.046	306	58	0	6	311	124	1041	1.64e-169	481
Smp_083120.1	bg_Bsem_v1_125218_0_1	57.143	427	165	3	12	438	1301	75	1.67e-169	487
Smp_173580.1	bg_Gapp_v1_44336_0_1	37.404	778	358	17	2	762	81	2078	1.87e-169	511
Smp_179720.1	dd_Djap_v4_80500_1_1	65.195	385	126	3	445	821	1459	305	2.21e-169	516
Smp_097370.1	bg_Bsem_v1_124024_0_1	69.88	332	97	1	8	339	145	1131	2.31e-169	483
Smp_171370.1	bg_Sell_v1_147658_0_1	51.876	453	207	4	9	451	1969	614	2.7e-169	499
Smp_070190.1	dd_Dlac_v9_184947_0_1	39.806	721	348	18	12	693	70	2091	2.94e-169	518
Smp_334470.1	dd_Ptor_v3_37935_1_2	46.377	621	290	8	1368	1980	398	2155	3.03e-169	546
Smp_196370.2	bg_Pvit_v1_262894_0_11	50.432	579	231	10	517	1090	2469	886	3.11e-169	544
Smp_069600.1	dd_Dlac_v9_193519_0_1	36.254	913	488	24	237	1129	910	3426	4.27e-169	534
Smp_332470.1	dd_Djap_v4_45300_1_1	38.462	780	333	15	146	901	2314	344	5.76e-169	518
Smp_046690.3	bg_Pvit_v1_248948_0_2	53.704	540	233	11	1	528	1762	158	5.86e-169	508
Smp_304130.2	dd_Djap_v4_51095_1_1	42.02	683	339	10	26	697	191	2101	5.88e-169	527
Smp_158190.1	bg_Bsem_v1_127375_0_2	65.274	383	116	4	15	395	98	1201	7.54e-169	485
Smp_211020.2	bg_Sell_v1_141453_0_1	63.506	348	127	0	47	394	272	1315	8.64e-169	504
Smp_165950.1	bg_Bsem_v1_124465_0_1	58.955	402	165	0	1	402	1367	162	1.26e-168	484
Smp_086690.1	bg_Bsem_v1_131695_0_1	64.151	371	94	2	10	376	233	1240	1.4e-168	485
Smp_049730.1	bg_Bsem_v1_137211_0_8	60.46	435	142	5	1	406	191	1492	1.61e-168	516
Smp_068110.1	bg_Gapp_v1_81527_0_1	46.364	550	240	8	9	556	53	1543	2.43e-168	508
Smp_000710.1	dd_Pnig_v3_15339_1_1	66.667	363	114	2	11	370	83	1159	2.62e-168	483
Smp_056620.1	bg_Pvit_v1_230225_0_1	44.569	626	310	15	9	631	2051	276	2.67e-168	501
Smp_027010.1	bg_Mlin_v1_92236_0_2	56.459	418	179	3	1	416	1465	215	3.28e-168	484
Smp_151180.1	bg_Bsem_v1_126059_0_1	70.807	322	88	3	1	320	49	1002	3.35e-168	475
Smp_301430.1	bg_Rros_v1_127899_0_3	44.251	574	292	6	33	584	1785	82	3.44e-168	496
Smp_097660.1	bg_Gapp_v1_40855_0_1	60.969	392	152	1	1	392	40	1212	5.62e-168	484
Smp_158380.1	bg_Bsem_v1_135041_0_2	52.048	415	190	2	3	417	140	1357	7.86e-168	483
Smp_056640.1	dd_Djap_v4_28078_1_1	48.926	652	292	7	12	658	2354	507	7.89e-168	508
Smp_304370.1	bg_Bsem_v1_133737_0_2	68.28	372	97	3	187	558	2864	1812	9.01e-168	540
Smp_248170.1	bg_Bsem_v1_131287_0_1	58.182	440	175	3	1	431	1531	212	9.6e-168	489
Smp_347430.1	bg_Prot_v1_60878_2_1	49.551	557	210	11	1099	1621	1635	76	1.1e-167	522
Smp_310870.1	bg_Bsem_v1_133880_0_1	69.648	369	97	4	1071	1429	2007	916	1.19e-167	527
Smp_068170.1	bg_Sell_v1_153816_0_5	58.151	411	155	4	1	408	98	1288	1.41e-167	482
Smp_149430.1	bg_Bsem_v1_132231_0_1	50.307	489	183	6	11	499	79	1365	1.61e-167	486
Smp_030500.1	bg_Bsem_v1_133122_0_1	65.429	350	121	0	1	350	1537	488	1.66e-167	481
Smp_335710.1	bg_Bsem_v1_137321_0_8	74.324	296	76	0	10	305	56	943	1.98e-167	476
Smp_244800.1	bg_Sell_v1_168897_0_1	54.043	470	207	6	911	1378	747	2135	2.03e-167	523
Smp_194270.1	bg_Bsem_v1_137321_0_7	72.93	314	84	1	1	313	70	1011	2.06e-167	481
Smp_130590.1	bg_Bsem_v1_95077_0_1	47.764	492	214	7	27	498	19	1425	2.11e-167	496
Smp_344430.2	bg_Bsem_v1_135980_0_4	57.717	473	181	5	491	956	1703	321	2.29e-167	507
Smp_331650.1	bg_Bsem_v1_129469_0_2	54.312	429	170	3	1	428	327	1538	2.9e-167	484
Smp_139800.1	bg_Bsem_v1_137037_0_1	52.716	497	180	10	21	506	126	1484	3.17e-167	515
Smp_019030.1	bg_Bsem_v1_133368_0_1	53.744	454	193	9	8	455	168	1496	5.17e-167	485
Smp_171600.1	dd_Djap_v4_64877_1_2	68.376	351	110	1	1	350	2092	1040	5.48e-167	516
Smp_035200.1	dd_Pten_v3_34638_1_1	59.169	409	157	5	1	400	88	1311	5.57e-167	481
Smp_132750.1	bg_Mlin_v1_103610_0_3	69.277	332	101	1	23	353	1085	90	5.75e-167	475
Smp_163380.1	bg_Bsem_v1_130002_0_1	72.787	305	83	0	1	305	103	1017	6.62e-167	495
Smp_201220.1	bg_Rros_v1_116783_0_1	68.167	311	99	0	10	320	1006	74	7.96e-167	479
Smp_307260.1	bg_Palp_v1_115024_0_1	64	350	126	0	1	350	1234	185	9.47e-167	474
Smp_312880.1	dd_Djap_v4_14356_1_1	37.212	868	463	18	1	837	625	3075	1.27e-166	524
Smp_306370.1	bg_Bsem_v1_133737_0_2	72.973	333	86	1	42	374	2870	1884	1.41e-166	530
Smp_144220.1	bg_Gnos_v1_129801_1_1	60.822	365	141	2	44	406	1232	138	1.87e-166	479
Smp_156290.1	dd_Ptor_v3_39031_2_1	43.149	686	346	15	1	648	48	2087	2.17e-166	567
Smp_166610.1	dd_Pnig_v3_30869_1_1	32.294	994	589	19	248	1233	430	3183	2.43e-166	528
Smp_344430.1	bg_Bsem_v1_135980_0_4	57.717	473	181	5	593	1058	1703	321	2.76e-166	508
Smp_137580.1	bg_Kamp_v1_82175_0_11	46.942	556	244	6	135	646	1690	44	3.17e-166	513
Smp_163420.1	bg_Bsem_v1_135462_0_1	81.789	313	52	1	5	317	22	945	4.1e-166	523
Smp_210810.1	bg_Bsem_v1_127655_0_1	69.027	339	95	1	2	340	58	1044	4.55e-166	473
Smp_210810.2	bg_Bsem_v1_127655_0_1	69.027	339	95	1	2	340	58	1044	4.55e-166	473
Smp_347000.1	bg_Gnos_v1_132292_0_2	65.254	354	113	3	1	351	1283	243	4.64e-166	501
Smp_211020.1	bg_Sell_v1_141453_0_2	60.377	371	144	1	47	417	272	1375	4.68e-166	499
Smp_144770.1	dd_Djap_v4_26067_1_3	37.668	892	437	16	17	902	2486	150	1.19e-165	509
Smp_007170.1	bg_Bsem_v1_131916_0_1	71.031	359	104	0	1	359	70	1146	1.38e-165	475
Smp_157770.1	bg_Bsem_v1_133759_0_1	59.77	435	171	2	98	528	10	1314	1.39e-165	494
Smp_344110.1	bg_Pvit_v1_103855_0_1	55.5	400	178	0	1	400	62	1261	1.9e-165	476
Smp_342000.1	dd_Pnig_v3_47325_1_1	44.31	580	271	12	55	618	1	1632	3.11e-165	489
Smp_070340.1	bg_Gapp_v1_64694_0_2	56.303	476	167	7	80	552	2315	1002	3.15e-165	500
Smp_134670.1	bg_Sell_v1_162407_0_5	29.005	1679	838	52	82	1697	4491	328	3.92e-165	547
Smp_028690.2	bg_Gnos_v1_125877_0_3	57.384	474	157	4	15	443	2360	939	5.3e-165	491
Smp_348850.1	bg_Rros_v1_110163_0_1	81.908	304	55	0	1	304	1176	265	7.46e-165	468
Smp_163340.1	bg_Pvit_v1_295131_0_1	37.291	1019	531	22	9	1018	41	2800	8.5e-165	533
Smp_143740.1	bg_Prot_v1_58643_0_1	62.983	362	128	1	3	364	1146	79	8.69e-165	469
Smp_120320.1	bg_Mlin_v1_102979_1_13	51.123	579	199	9	14	535	1897	242	1.15e-164	492
Smp_213680.1	bg_Gapp_v1_47497_0_1	41.252	783	400	20	159	915	1031	3277	1.31e-164	520
Smp_170350.1	bg_Bsem_v1_127624_0_1	44.898	588	262	8	21	603	110	1702	1.33e-164	491
Smp_057360.1	dd_Pnig_v3_33002_2_1	63.889	360	129	1	402	761	510	1586	1.37e-164	525
Smp_315810.2	bg_Pvit_v1_275413_5_33	30.672	1340	762	24	2306	3638	15413	18952	1.4e-164	582
Smp_196300.1	dd_Pnig_v3_35587_1_1	46.678	602	248	9	1054	1625	1005	2681	1.43e-164	527
Smp_126030.1	bg_Kamp_v1_15643_0_1	83.813	278	44	1	46	322	1330	497	1.56e-164	475
Smp_134260.1	bg_Bsem_v1_131277_0_3	65.084	358	123	2	5	362	175	1242	2.06e-164	482
Smp_123320.1	dd_Ptor_v3_37848_1_1	36.066	976	435	27	28	987	4	2412	2.2e-164	513
Smp_140490.1	bg_Bsem_v1_135967_0_4	49.31	507	211	7	1	491	1735	305	2.54e-164	484
Smp_019890.1	dd_Dlac_v9_189226_0_3	83.162	291	49	0	1	291	73	945	2.79e-164	467
Smp_129610.1	bg_Rros_v1_127122_1_2	61.236	356	135	3	27	381	1319	258	2.81e-164	471
Smp_022130.1	bg_Sell_v1_156440_0_1	53.057	458	178	8	2	445	1380	76	3.02e-164	475
Smp_017750.1	bg_Bsem_v1_133954_0_1	38.462	819	399	22	3	789	77	2314	3.14e-164	503
Smp_079220.1	bg_Rros_v1_110163_0_1	81.579	304	56	0	1	304	1176	265	3.96e-164	466
Smp_083650.1	bg_Bsem_v1_128358_0_1	62.873	369	136	1	25	393	1489	386	4.83e-164	476
Smp_130030.1	bg_Sell_v1_158554_1_1	42.968	647	309	11	2	621	29	1870	4.84e-164	497
Smp_019890.2	dd_Dlac_v9_189226_0_3	77	300	59	1	1	300	73	942	5.4e-164	467
Smp_347360.1	bg_Bsem_v1_122472_0_1	67.879	330	106	0	29	358	1163	174	5.55e-164	488
Smp_135100.1	bg_Sell_v1_154668_0_2	67.077	325	105	1	44	366	1521	547	8.95e-164	474
Smp_130890.1	dd_Djap_v4_69706_1_1	31.981	1232	667	30	1176	2371	3365	75	9.05e-164	561
Smp_044400.1	bg_Bsem_v1_133921_0_1	66.043	374	107	5	1	374	31	1092	9.79e-164	467
Smp_246130.1	dd_Dlac_v9_190178_0_1	70.231	346	94	1	32	368	152	1189	1.03e-163	484
Smp_336830.1	bg_Bsem_v1_134303_0_1	52.564	468	190	6	19	458	81	1472	1.29e-163	477
Smp_191870.1	bg_Bsem_v1_133338_0_2	61.44	389	148	2	201	588	678	1841	1.47e-163	485
Smp_176440.1	bg_Bsem_v1_128507_1_1	48.929	560	245	11	61	619	18	1577	2.3e-163	491
Smp_094250.1	dd_Pnig_v3_21201_1_1	49.896	479	221	3	38	502	84	1505	2.38e-163	477
Smp_312990.1	dd_Djap_v4_23670_2_1	60.613	457	143	4	1	455	2782	1517	3.27e-163	532
Smp_334430.1	bg_Sell_v1_162197_0_12	48.031	635	212	16	455	1046	549	2228	3.63e-163	529
Smp_066820.1	dd_Djap_v4_39736_1_2	38.253	813	431	17	1	781	2503	182	4.45e-163	500
Smp_340370.1	dd_Pten_v3_48623_1_1	44.281	612	267	11	21	624	82	1719	4.74e-163	502
Smp_051530.1	bg_Pvit_v1_188503_0_1	47.646	531	237	7	10	517	1920	382	5.52e-163	481
Smp_051530.2	bg_Pvit_v1_188503_0_1	47.646	531	237	7	10	517	1920	382	5.52e-163	481
Smp_070780.1	bg_Bsem_v1_122258_0_1	62.388	335	126	0	8	342	38	1042	5.99e-163	465
Smp_026090.1	bg_Bsem_v1_137039_0_1	70.845	343	93	2	49	388	1772	756	6.74e-163	476
Smp_094560.1	bg_Mlin_v1_99534_2_7	54.839	434	190	2	1	434	1814	531	7.12e-163	479
Smp_171870.1	bg_Rros_v1_126626_1_4	52.015	521	227	4	17	537	1512	19	7.8e-163	478
Smp_163620.1	bg_Gapp_v1_79107_0_2	42.303	773	322	18	276	1002	1115	3199	1.16e-162	535
Smp_126080.1	dd_Dlac_v9_194141_2_12	59.375	384	138	3	11	394	44	1141	1.23e-162	480
Smp_336620.1	bg_Pvit_v1_270083_0_7	55.338	459	173	5	227	681	671	1963	1.33e-162	492
Smp_178710.1	dd_Djap_v4_28082_1_1	33.172	1034	508	29	1	1020	2841	247	1.92e-162	508
Smp_084090.1	dd_Djap_v4_84298_1_1	54.403	511	162	8	4	507	3022	1682	1.93e-162	518
Smp_168600.1	dd_Djap_v4_23286_2_1	61.848	422	127	4	1	421	267	1433	1.95e-162	507
Smp_172730.1	bg_Bsem_v1_135636_1_1	47.458	472	242	3	7	473	1710	298	2.19e-162	475
Smp_135040.2	dd_Pnig_v3_34969_1_8	82.686	283	47	1	635	915	547	1395	2.23e-162	499
Smp_128600.1	bg_Gapp_v1_83964_0_2	39.929	844	341	16	382	1185	2214	61	3.09e-162	541
Smp_135040.1	dd_Pten_v3_46863_1_5	83.039	283	46	1	635	915	568	1416	3.32e-162	499
Smp_007190.1	dd_Dlac_v9_183864_0_1	50.529	473	161	7	1	472	27	1229	3.84e-162	479
Smp_247190.1	bg_Bsem_v1_135679_0_2	57.527	372	158	0	11	382	110	1225	4.08e-162	468
Smp_120080.1	dd_Dlac_v9_179765_0_2	52.754	472	188	11	21	485	55	1386	4.14e-162	471
Smp_204750.1	dd_Djap_v4_100068_1_2	32.856	1047	569	24	1	1034	68	2845	4.43e-162	533
Smp_013040.1	bg_Sell_v1_149619_0_1	59.682	377	146	2	17	387	114	1244	5.02e-162	468
Smp_332880.1	dd_Djap_v4_35227_1_1	41.24	742	365	14	174	909	3165	1135	5.19e-162	524
Smp_086830.1	bg_Bsem_v1_123049_0_2	80.523	344	36	3	1	344	104	1042	5.43e-162	469
Smp_127680.1	dd_Djap_v4_38320_2_5	27.406	1839	781	52	754	2548	1642	5628	6.42e-162	571
Smp_145320.1	bg_Sell_v1_153983_1_2	42.735	702	336	7	82	765	463	2424	8.08e-162	494
Smp_127680.2	dd_Djap_v4_38320_2_5	27.436	1837	783	52	754	2548	1642	5628	8.94e-162	571
Smp_045780.1	dd_Dlac_v9_189765_0_2	60.621	419	128	10	20	436	98	1249	9.36e-162	466
Smp_187190.1	dd_Pten_v3_14207_1_1	54.208	404	178	4	1	403	285	1478	1.36e-161	474
Smp_077860.1	dd_Ptor_v3_34320_1_1	55.376	372	165	1	8	379	66	1178	1.42e-161	463
Smp_000050.1	bg_Pvit_v1_247213_0_2	29.109	1381	847	32	61	1412	317	4150	2.2e-161	535
Smp_045680.1	bg_Bsem_v1_134400_0_1	52.717	552	257	2	41	591	192	1838	2.31e-161	492
Smp_063000.1	dd_Ptor_v3_37067_1_1	49.585	603	286	6	91	688	285	2054	2.67e-161	485
Smp_020550.1	bg_Bsem_v1_133021_0_1	35.35	942	544	28	48	962	2863	152	2.93e-161	503
Smp_132740.1	bg_Pvit_v1_261970_0_1	51.537	423	200	2	5	427	71	1324	3.37e-161	468
Smp_087560.1	bg_Pvit_v1_233307_0_1	55.172	464	208	0	17	480	1636	245	3.69e-161	473
Smp_173380.1	bg_Rros_v1_128199_0_9	37.684	881	458	26	5	862	2841	403	4.68e-161	515
Smp_043390.1	bg_Sell_v1_143046_0_1	38.202	801	387	14	29	823	2292	196	5.57e-161	492
Smp_057020.1	bg_Pvit_v1_262199_0_1	44.497	636	287	10	83	713	497	2221	6.59e-161	488
Smp_065120.1	bg_Bsem_v1_138151_0_2	63.188	345	123	1	16	360	1031	9	6.9e-161	458
Smp_046690.3	bg_Pvit_v1_248948_0_2	52.477	545	242	11	1	533	1993	374	1.24e-160	487
Smp_145890.1	dd_Ptor_v3_35056_1_1	40.193	622	344	11	52	657	135	1964	1.56e-160	481
Smp_241980.1	bg_Bsem_v1_136043_0_6	50.794	504	228	4	2927	3429	1457	3	1.69e-160	512
Smp_301050.1	dd_Dlac_v9_169194_0_1	49.9	501	162	5	1	498	156	1400	2.37e-160	469
Smp_333940.1	bg_Bsem_v1_134236_0_3	53.704	432	195	4	29	456	718	2010	2.41e-160	474
Smp_025100.1	bg_Mlin_v1_101963_0_6	60	355	131	3	11	364	1141	107	2.56e-160	457
Smp_026910.1	bg_Gnos_v1_133294_0_5	44.038	629	334	9	5	618	1990	113	3.08e-160	479
Smp_064040.1	dd_Pten_v3_46112_2_1	52.146	466	190	8	5	466	47	1357	3.94e-160	466
Smp_031360.1	bg_Bsem_v1_131735_0_1	47.619	504	256	4	18	517	155	1654	5.27e-160	497
Smp_172150.1	bg_Gnos_v1_134424_0_17	36.455	897	475	18	530	1406	2903	438	1.14e-159	531
Smp_140790.1	bg_Sell_v1_157591_0_1	55.729	384	153	2	26	409	1221	121	1.18e-159	461
Smp_068280.1	bg_Bsem_v1_135947_0_1	45.347	591	250	10	10	577	251	1873	1.38e-159	478
Smp_134390.1	bg_Bsem_v1_130549_0_1	42.626	556	290	8	42	585	1732	116	1.52e-159	473
Smp_194370.1	dd_Pnig_v3_31258_1_2	33.754	951	517	16	1	947	64	2589	1.59e-159	508
Smp_342990.2	bg_Sell_v1_154485_0_1	40.263	760	376	10	22	736	108	2288	2.24e-159	485
Smp_087560.2	bg_Pvit_v1_233307_0_1	54.957	464	208	1	17	479	1636	245	2.55e-159	468
Smp_150080.3	bg_Mlin_v1_103168_1_4	66.957	345	97	1	852	1196	1214	231	2.56e-159	487
Smp_150080.1	bg_Mlin_v1_103168_1_4	66.957	345	97	1	872	1216	1214	231	2.58e-159	488
Smp_056760.1	bg_Bsem_v1_100925_0_1	51.193	461	221	4	18	474	2027	645	2.75e-159	472
Smp_334120.1	dd_Pten_v3_41197_1_1	52.998	417	188	4	11	421	146	1390	3.19e-159	462
Smp_007210.1	dd_Djap_v4_35311_1_1	36.682	856	465	14	20	851	3141	733	3.22e-159	507
Smp_335990.1	dd_Ptor_v3_13805_1_2	98.684	228	3	0	1	228	63	746	3.32e-159	446
Smp_150080.2	bg_Mlin_v1_103168_1_4	66.957	345	97	1	870	1214	1214	231	4.11e-159	487
Smp_138590.1	bg_Rros_v1_128158_0_12	55.804	448	179	4	440	874	1520	195	5.82e-159	489
Smp_001170.1	dd_Dlac_v9_181509_0_2	39.848	788	460	10	8	790	50	2386	8.25e-159	499
Smp_212190.1	dd_Dlac_v9_78251_0_1	52.539	453	192	5	53	496	240	1556	2.14e-158	464
Smp_333600.1	dd_Dlac_v9_173307_0_1	56.522	391	169	1	3	393	2	1171	2.27e-158	459
Smp_212190.2	dd_Dlac_v9_78251_0_1	52.539	453	192	5	54	497	240	1556	2.63e-158	464
Smp_303000.1	dd_Djap_v4_23157_2_1	39.17	771	357	9	6	776	753	2729	2.64e-158	500
Smp_148460.1	dd_Djap_v4_100809_1_3	49.469	659	303	12	3328	3976	8268	10184	3.28e-158	560
Smp_345190.1	bg_Gapp_v1_82240_0_1	44.19	611	277	10	26	636	134	1774	3.61e-158	504
Smp_137750.1	bg_Bsem_v1_131775_0_1	74.74	289	73	0	5	293	1117	251	5.32e-158	451
Smp_141980.3	bg_Gnos_v1_132062_0_1	66.159	328	107	3	434	759	1276	299	6.07e-158	474
Smp_126240.2	bg_Bsem_v1_138164_0_2	29.926	1888	1127	60	867	2667	3689	9025	8.08e-158	560
Smp_045620.1	bg_Bsem_v1_133846_0_3	66.458	319	105	1	1	319	31	981	8.51e-158	454
Smp_170910.2	bg_Bsem_v1_135672_0_3	69.444	360	91	4	426	779	762	1802	9.23e-158	506
Smp_334770.1	dd_Djap_v4_50678_1_1	40.11	728	357	16	460	1181	2247	283	9.69e-158	503
Smp_194370.2	dd_Pnig_v3_31258_1_2	34.056	922	499	15	5	922	139	2589	9.76e-158	502
Smp_063000.2	dd_Ptor_v3_37067_1_1	48.455	615	287	7	91	700	285	2054	9.78e-158	476
Smp_210680.1	bg_Bsem_v1_134148_0_1	80.451	266	52	0	16	281	151	948	1.19e-157	455
Smp_213800.1	bg_Pvit_v1_255433_0_1	43.831	543	268	7	5	547	54	1571	1.22e-157	471
Smp_145040.1	dd_Djap_v4_71112_1_1	44.778	632	265	9	29	658	197	1846	1.34e-157	481
Smp_170910.1	bg_Bsem_v1_135672_0_3	69.444	360	91	4	450	803	762	1802	1.4e-157	507
Smp_212940.1	bg_Bsem_v1_129405_0_1	66.667	324	106	2	7	329	30	998	1.52e-157	449
Smp_126240.1	bg_Bsem_v1_138164_0_2	29.926	1888	1127	60	867	2667	3689	9025	1.6e-157	559
Smp_158310.1	bg_Pvit_v1_273247_0_1	73.224	366	97	1	1278	1643	5919	4825	1.65e-157	555
Smp_125370.1	bg_Bsem_v1_95418_0_1	61.538	390	148	1	134	521	109	1278	1.81e-157	489
Smp_025130.1	bg_Bsem_v1_131322_0_1	72.165	291	77	1	1	291	115	975	1.83e-157	456
Smp_074080.1	bg_Bsem_v1_126936_0_1	63.78	381	119	3	1	381	1923	838	2.04e-157	471
Smp_146750.1	bg_Bsem_v1_134400_0_1	51.048	525	253	2	55	578	231	1796	2.36e-157	482
Smp_134010.1	bg_Bsem_v1_131651_0_1	50.893	448	205	4	1	437	1414	83	2.56e-157	458
Smp_171180.1	bg_Sell_v1_157075_0_2	50.866	462	198	8	20	479	2195	891	2.59e-157	477
Smp_160530.1	bg_Bsem_v1_133516_0_3	54.897	388	161	4	13	386	1680	517	2.71e-157	459
Smp_046500.2	bg_Bsem_v1_139538_0_1	79.615	260	53	0	1	260	42	821	3.01e-157	443
Smp_316180.1	bg_Pvit_v1_106021_0_1	61.261	333	129	0	5	337	1399	401	4.15e-157	455
Smp_334490.1	bg_Bsem_v1_130321_0_1	43.75	720	376	13	1	703	86	2209	4.41e-157	480
Smp_050270.1	bg_Bsem_v1_137093_0_6	53.671	395	183	0	14	408	148	1332	6.41e-157	456
Smp_141980.2	bg_Gnos_v1_132062_0_1	66.159	328	107	3	516	841	1276	299	8.26e-157	474
Smp_079420.1	dd_Pten_v3_44484_1_1	53.928	471	207	3	11	480	67	1452	1.15e-156	460
Smp_145930.1	dd_Pnig_v3_38089_1_1	44.112	569	258	10	42	603	183	1730	1.17e-156	467
Smp_046880.1	bg_Pvit_v1_308679_0_1	50.309	485	178	5	15	497	46	1317	3.24e-156	457
Smp_140030.1	bg_Pvit_v1_289834_0_1	44.407	599	303	5	1	587	17	1759	4.45e-156	466
Smp_158310.3	bg_Pvit_v1_273247_0_1	73.538	359	94	1	1276	1634	5925	4852	5.94e-156	534
Smp_150850.1	bg_Pvit_v1_265166_0_2	48.911	597	246	9	264	853	2920	1286	6.9e-156	510
Smp_141980.1	bg_Gnos_v1_132062_0_1	66.159	328	107	3	684	1009	1276	299	1.22e-155	476
Smp_076540.1	bg_Sell_v1_154882_0_2	44.359	523	291	0	1	523	24	1592	1.63e-155	469
Smp_245300.1	bg_Bsem_v1_123980_0_2	55.438	377	163	2	1	372	1313	183	1.63e-155	449
Smp_083980.1	dd_Djap_v4_7754_1_1	47.885	520	266	3	124	640	1698	145	2.22e-155	468
Smp_125070.1	bg_Bsem_v1_124199_0_1	51.639	488	223	5	5	489	1631	198	2.4e-155	458
Smp_126140.1	dd_Ptor_v3_38182_1_1	34.748	872	473	17	15	883	303	2639	2.78e-155	506
Smp_194520.1	dd_Pten_v3_49013_2_4	53.717	417	168	5	19	433	66	1247	2.96e-155	452
Smp_059600.1	bg_Bsem_v1_133540_0_1	50.577	520	241	4	1	510	99	1640	3.16e-155	460
Smp_133020.1	bg_Rros_v1_125587_0_3	63.478	345	125	1	16	359	1230	196	5.05e-155	446
Smp_080730.1	dd_Ptor_v3_20685_1_1	67.29	321	96	4	7	325	47	988	5.59e-155	446
Smp_340820.1	bg_Bsem_v1_128771_0_1	44.112	535	262	7	47	570	2170	644	6.49e-155	465
Smp_199340.1	dd_Dlac_v9_189701_0_1	42.007	588	301	13	3	573	92	1786	6.71e-155	461
Smp_130250.1	dd_Ptor_v3_32938_1_1	57.951	371	153	2	900	1267	560	1672	7.49e-155	485
Smp_157790.1	bg_Sell_v1_154208_0_2	72.086	326	91	0	41	366	121	1098	7.71e-155	469
Smp_142550.1	bg_Pvit_v1_251913_0_1	28.329	1712	854	50	46	1726	5890	1781	7.73e-155	537
Smp_350030.1	bg_Rros_v1_122149_0_1	57.143	413	154	8	889	1300	1259	87	9e-155	476
Smp_154250.1	bg_Bsem_v1_135761_0_5	76.699	309	67	2	1	309	152	1063	9.88e-155	511
Smp_159730.1	bg_Bsem_v1_133784_0_7	67.246	345	66	2	798	1139	1504	602	1.1e-154	479
Smp_048660.1	bg_Mlin_v1_89691_0_1	52.834	441	191	6	3	438	1534	248	1.12e-154	458
Smp_000740.1	bg_Bsem_v1_126951_0_1	57.279	419	145	5	1	402	1424	219	1.51e-154	450
Smp_180740.1	bg_Mlin_v1_100170_0_2	37.263	738	349	11	86	817	2203	314	1.8e-154	475
Smp_342880.1	bg_Pvit_v1_272442_0_30	28.725	1577	860	41	39	1577	571	4623	1.83e-154	540
Smp_096640.1	bg_Bsem_v1_134231_1_1	70.339	354	95	1	1	354	2366	1335	2.25e-154	468
Smp_096640.2	bg_Bsem_v1_134231_1_1	70.339	354	95	1	1	354	2366	1335	2.25e-154	468
Smp_053900.1	bg_Bsem_v1_127284_0_1	45.347	505	271	4	22	522	1754	243	2.63e-154	457
Smp_179320.1	dd_Ptor_v3_38970_2_1	35.871	867	501	21	60	890	965	3508	3.18e-154	491
Smp_210970.1	bg_Gnos_v1_130088_0_2	73.63	292	77	0	1	292	55	930	4.63e-154	471
Smp_347600.1	bg_Bsem_v1_112395_0_1	70.667	300	85	2	613	911	948	55	4.78e-154	459
Smp_054310.1	bg_Gapp_v1_78190_0_3	45.338	547	244	10	7	513	2210	615	5.22e-154	462
Smp_210780.1	bg_Bsem_v1_138189_0_5	36.94	804	445	18	23	793	70	2394	5.67e-154	474
Smp_066260.1	bg_Bsem_v1_132333_0_1	65.931	317	107	1	3	318	117	1067	6.56e-154	440
Smp_243680.1	dd_Djap_v4_103019_2_1	47.443	567	271	10	115	658	304	1992	7.24e-154	464
Smp_051260.1	bg_Pvit_v1_277353_0_1	84.942	259	39	0	1	259	28	804	7.41e-154	433
Smp_035210.1	dd_Ptor_v3_37100_1_1	36.574	864	529	3	17	879	161	2698	8.1e-154	482
Smp_097940.1	bg_Mlin_v1_95795_0_7	71.53	281	80	0	21	301	962	120	9.83e-154	437
Smp_021460.1	bg_Bsem_v1_136140_0_1	46.058	482	214	4	32	513	264	1571	1.07e-153	457
Smp_102040.1	bg_Gapp_v1_40607_0_1	72.662	278	76	0	24	301	1005	172	1.18e-153	439
Smp_172060.1	bg_Pvit_v1_267668_0_1	40.087	691	339	17	79	740	647	2581	1.22e-153	476
Smp_090980.1	bg_Pvit_v1_202087_0_1	65.205	342	95	3	1	320	18	1037	1.76e-153	442
Smp_150690.1	bg_Bsem_v1_130512_0_1	58.501	347	144	0	17	363	1549	509	1.82e-153	448
Smp_000650.1	bg_Gapp_v1_78853_0_2	79.051	253	52	1	114	365	867	109	3.11e-153	441
Smp_121160.1	bg_Sell_v1_154614_0_3	70.732	287	82	1	2	286	1063	203	4.94e-153	436
Smp_336700.3	bg_Bsem_v1_137211_0_6	75.646	271	66	0	3	273	81	893	5e-153	449
Smp_104720.1	dd_Ptor_v3_35063_1_1	67.442	301	97	1	18	317	89	991	5.13e-153	439
Smp_307060.1	dd_Djap_v4_16308_1_1	30.989	1052	538	32	130	1167	113	2746	5.71e-153	494
Smp_246950.1	bg_Bsem_v1_125342_0_2	50.408	490	194	6	865	1331	1811	420	7.24e-153	478
Smp_046690.3	bg_Pvit_v1_248948_0_2	52.335	514	229	10	1	502	1537	8	9.12e-153	466
Smp_345710.1	bg_Mlin_v1_102717_0_7	45.802	655	255	12	12	637	2388	637	9.15e-153	466
Smp_075210.1	bg_Bsem_v1_121491_0_1	75.94	266	63	1	24	288	162	959	9.41e-153	436
Smp_155000.1	bg_Bsem_v1_133859_0_1	62.323	353	115	2	1026	1378	1267	263	1.03e-152	474
Smp_341160.2	dd_Djap_v4_47829_3_1	28.977	1584	858	47	8	1501	134	4354	1.43e-152	507
Smp_037400.1	bg_Sell_v1_146155_0_1	39.144	654	347	8	7	660	75	1883	1.46e-152	464
Smp_037400.2	bg_Sell_v1_146155_0_1	39.144	654	347	8	7	660	75	1883	1.46e-152	464
Smp_015630.1	dd_Ptor_v3_69021_1_1	55.505	436	173	3	118	552	170	1417	1.56e-152	450
Smp_097940.2	bg_Bsem_v1_133241_0_1	57.311	424	141	7	4	401	257	1486	2.67e-152	454
Smp_020550.2	bg_Bsem_v1_133021_0_1	36.353	839	477	25	41	857	2563	152	2.86e-152	476
Smp_165660.1	bg_Bsem_v1_134601_0_2	39.914	699	398	6	58	746	475	2535	3.23e-152	470
Smp_063260.1	bg_Bsem_v1_134579_0_1	47.907	430	202	3	1	417	1700	438	3.29e-152	447
Smp_146740.1	bg_Bsem_v1_134400_0_1	52.224	517	241	3	3	517	273	1811	3.34e-152	467
Smp_248160.1	bg_Bsem_v1_129042_0_1	72.168	309	74	5	109	410	2044	1133	3.72e-152	463
Smp_173380.2	bg_Rros_v1_128199_0_9	35.875	931	463	27	7	915	2859	403	4.34e-152	493
Smp_170060.1	dd_Pten_v3_46489_1_1	42.835	635	303	10	1	626	67	1818	4.36e-152	456
Smp_172110.1	dd_Dlac_v9_165171_0_1	49.765	426	203	4	1	416	113	1387	4.88e-152	443
Smp_101230.1	bg_Bsem_v1_136239_0_2	53.695	406	184	2	1	405	124	1332	6.29e-152	446
Smp_344880.1	dd_Djap_v4_68475_1_1	38.275	823	400	15	1646	2464	4126	6282	6.66e-152	530
Smp_089640.1	bg_Bsem_v1_124560_0_1	80.658	243	47	0	1	243	167	895	7.62e-152	430
Smp_047370.1	bg_Gapp_v1_40412_0_1	72.59	332	90	1	11	341	1428	433	8.59e-152	440
Smp_170630.1	bg_Bsem_v1_133697_0_1	36.254	662	395	10	20	667	2102	156	9.62e-152	460
Smp_030760.1	bg_Bsem_v1_135098_0_1	38.806	670	394	10	1	664	264	2243	1.2e-151	463
Smp_040510.1	dd_Ptor_v3_35280_1_1	34.803	839	403	16	38	856	260	2404	1.3e-151	472
Smp_150560.1	bg_Sell_v1_161670_0_1	37.758	776	303	14	375	1141	646	2460	1.81e-151	482
Smp_145140.1	bg_Sell_v1_153203_0_3	55.469	384	168	1	17	400	48	1190	1.94e-151	438
Smp_334260.1	bg_Pvit_v1_255511_0_2	43.793	580	267	9	129	697	3317	1722	2.14e-151	481
Smp_097820.1	bg_Kamp_v1_43661_0_1	68.977	303	89	1	5	302	2063	1155	2.57e-151	473
Smp_064020.1	bg_Bsem_v1_137576_0_1	47.674	516	244	7	272	773	1837	326	3.4e-151	466
Smp_175090.1	bg_Rros_v1_126470_0_3	38.222	675	374	9	31	687	2046	97	3.61e-151	460
Smp_087440.1	bg_Gapp_v1_98884_0_1	63.975	322	115	1	26	346	1370	405	3.67e-151	440
Smp_097820.2	bg_Kamp_v1_43661_0_1	68.977	303	89	1	5	302	2063	1155	5e-151	474
Smp_030930.1	bg_Gapp_v1_110622_0_1	54.722	413	151	8	4	412	54	1196	5.46e-151	439
Smp_060820.1	bg_Palp_v1_121038_0_1	55.344	421	168	8	20	437	1315	104	5.69e-151	440
Smp_170570.1	bg_Bsem_v1_129693_0_1	48.052	462	198	5	6	459	39	1322	6.07e-151	465
Smp_067900.1	bg_Bsem_v1_137349_0_1	65.625	352	120	1	1	352	1987	935	6.09e-151	445
Smp_194610.1	dd_Dlac_v9_182404_0_3	60.991	323	124	1	28	350	134	1096	6.22e-151	435
Smp_073220.1	dd_Djap_v4_74345_1_2	36.536	895	440	25	82	930	177	2615	1.14e-150	472
Smp_054120.1	bg_Bsem_v1_102630_0_1	82.308	260	46	0	1	260	73	852	1.17e-150	426
Smp_160210.1	bg_Bsem_v1_130140_0_2	55.759	382	169	0	12	393	1234	89	1.93e-150	443
Smp_003140.2	bg_Bsem_v1_135985_0_2	55.819	421	173	5	1	419	2038	809	1.96e-150	447
Smp_177080.1	bg_Bsem_v1_119160_0_1	51.259	437	182	8	5	432	45	1289	2.65e-150	437
Smp_005190.2	bg_Bsem_v1_71894_0_1	78.626	262	56	0	1	262	165	950	3.19e-150	452
Smp_011000.1	bg_Bsem_v1_137912_0_2	54.124	388	171	3	27	408	78	1238	3.2e-150	441
Smp_308680.1	bg_Bsem_v1_130951_0_1	52.691	446	179	8	3	439	172	1440	3.26e-150	455
Smp_308680.2	bg_Bsem_v1_130951_0_1	52.691	446	179	8	3	439	172	1440	3.26e-150	455
Smp_104210.1	dd_Djap_v4_39444_1_1	57.143	371	154	1	11	381	1262	165	3.83e-150	435
Smp_124920.1	dd_Ptor_v3_37311_2_1	50.323	465	211	8	8	462	71	1435	4.05e-150	444
Smp_244680.1	bg_Pvit_v1_186801_0_2	33.687	849	453	12	1	848	20	2239	4.08e-150	470
Smp_244680.2	bg_Pvit_v1_186801_0_2	33.687	849	453	12	1	848	20	2239	4.08e-150	470
Smp_125080.1	bg_Sell_v1_158517_0_2	51.101	454	204	5	1375	1811	2073	715	6.37e-150	509
Smp_210530.1	bg_Pvit_v1_267698_0_15	46.911	518	230	11	17	512	444	1928	6.65e-150	449
Smp_341160.1	dd_Djap_v4_47829_3_1	28.951	1582	859	47	8	1499	134	4354	6.71e-150	499
Smp_060420.2	bg_Bsem_v1_137407_0_1	45.785	522	231	7	1	518	2141	720	7.53e-150	451
Smp_032580.1	bg_Bsem_v1_128400_0_1	80.4	250	41	1	1	250	894	169	1.29e-149	423
Smp_031010.1	bg_Bsem_v1_121944_0_1	56.328	403	165	2	8	410	11	1186	1.38e-149	435
Smp_121780.1	bg_Gnos_v1_123552_0_1	61.739	345	125	5	1	341	1173	148	1.6e-149	443
Smp_157240.1	bg_Bsem_v1_125197_0_1	68.707	294	91	1	65	358	31	909	1.63e-149	439
Smp_055800.1	bg_Rros_v1_126888_1_1	41.224	621	293	7	13	592	1868	99	1.8e-149	449
Smp_031680.1	dd_Dlac_v9_181898_0_1	59.078	347	136	2	28	370	157	1191	2.22e-149	449
Smp_011230.1	bg_Bsem_v1_135170_0_1	71.636	275	78	0	25	299	1357	533	2.78e-149	431
Smp_095010.1	dd_Djap_v4_78411_1_1	55.087	403	170	3	27	423	1293	100	2.87e-149	435
Smp_159370.1	dd_Pnig_v3_29979_1_2	36.61	702	423	10	106	800	370	2430	3.35e-149	462
Smp_156410.1	bg_Gnos_v1_129795_0_1	48.584	459	226	2	22	470	1553	177	3.47e-149	440
Smp_149960.1	bg_Pvit_v1_264669_1_2	41.385	592	288	7	38	626	2975	1368	3.58e-149	477
Smp_140520.1	bg_Gnos_v1_132880_0_6	46.595	558	231	6	803	1360	49	1521	3.82e-149	473
Smp_171460.1	dd_Djap_v4_15927_1_1	37.419	767	430	13	19	768	2514	313	3.88e-149	465
Smp_005190.3	bg_Bsem_v1_71894_0_1	78.626	262	56	0	1	262	165	950	4.43e-149	454
Smp_005190.1	bg_Bsem_v1_71894_0_1	78.626	262	56	0	1	262	165	950	4.48e-149	454
Smp_159140.1	bg_Kamp_v1_43971_0_1	41.908	692	338	14	44	713	2287	338	6.34e-149	458
Smp_157660.1	bg_Bsem_v1_136426_5_10	55.663	415	165	5	3	416	20	1210	7.24e-149	437
Smp_162280.1	dd_Pnig_v3_33005_1_1	55.946	370	161	2	22	391	120	1223	7.3e-149	433
Smp_008660.1	bg_Rros_v1_122288_0_1	58.424	368	148	4	1	364	1365	265	7.41e-149	432
Smp_200410.1	bg_Pvit_v1_104100_0_1	69.474	285	87	0	33	317	1036	182	9.18e-149	427
Smp_244940.1	bg_Mlin_v1_96861_0_4	50.095	527	198	5	634	1133	1690	224	1.24e-148	472
Smp_076880.1	bg_Bsem_v1_126524_0_1	82.7	237	40	1	1	237	1098	391	1.51e-148	427
Smp_045650.1	bg_Bsem_v1_131985_0_1	65.368	462	160	0	26	487	115	1500	1.93e-148	440
Smp_000990.1	dd_Djap_v4_37701_1_2	33.06	977	510	17	7	960	2624	57	2.11e-148	466
Smp_311650.1	bg_Bsem_v1_134874_1_2	33.974	989	532	25	604	1556	1418	4129	2.29e-148	495
Smp_093210.1	dd_Dlac_v9_190529_0_1	39.859	567	320	8	97	656	189	1847	2.54e-148	449
Smp_311870.2	bg_Bsem_v1_133315_0_1	36.662	731	386	16	39	754	2444	438	2.71e-148	459
Smp_311870.3	bg_Bsem_v1_133315_0_1	36.662	731	386	16	39	754	2444	438	2.71e-148	459
Smp_330650.1	bg_Gapp_v1_81534_0_1	56.701	485	198	3	1	485	2693	1275	3.01e-148	468
Smp_166080.1	bg_Bsem_v1_137315_0_1	36.912	978	464	33	25	931	3598	911	3.04e-148	475
Smp_311870.5	bg_Bsem_v1_133315_0_1	36.525	731	377	17	39	744	2444	438	3.4e-148	459
Smp_145600.1	bg_Bsem_v1_134988_0_1	62.463	341	125	2	26	364	487	1506	3.73e-148	459
Smp_153410.1	bg_Bsem_v1_134725_0_2	52.993	451	155	3	275	725	1716	535	4.18e-148	459
Smp_134300.1	bg_Bsem_v1_132723_1_1	47.966	467	203	4	260	687	1962	565	4.71e-148	452
Smp_135570.2	dd_Djap_v4_34770_3_1	48.558	416	194	5	2	416	1225	35	5.41e-148	430
Smp_034450.1	dd_Djap_v4_28706_1_2	51.163	430	168	8	41	462	448	1635	5.5e-148	446
Smp_244010.1	bg_Mlin_v1_102529_1_2	64.146	357	91	4	964	1320	1105	146	6.68e-148	474
Smp_048980.1	bg_Kamp_v1_50617_0_1	36.69	864	403	19	218	1055	2317	80	8.64e-148	469
Smp_165850.1	bg_Rros_v1_126470_0_3	36.589	686	380	12	27	694	2058	112	1.01e-147	451
Smp_208010.1	bg_Bsem_v1_134607_0_3	39.596	644	324	7	1	636	2130	370	1.02e-147	448
Smp_076230.1	bg_Bsem_v1_95917_0_1	80.913	241	46	0	1	241	922	200	1.06e-147	419
Smp_003710.1	bg_Bsem_v1_138065_2_2	61.972	355	135	0	1	355	2805	1741	1.09e-147	444
Smp_160850.1	bg_Gnos_v1_134932_0_4	29.922	1661	1027	29	89	1672	277	5079	1.17e-147	518
Smp_245570.1	bg_Gnos_v1_125921_1_1	39.152	613	366	4	21	628	2	1834	1.21e-147	466
Smp_212730.1	bg_Pvit_v1_268213_0_2	50.336	447	206	4	161	602	590	1897	1.42e-147	450
Smp_150200.1	bg_Bsem_v1_90560_0_1	55.867	392	170	3	41	431	90	1259	1.56e-147	431
Smp_127030.1	dd_Ptor_v3_38397_1_8	38.74	635	353	9	36	670	131	1927	1.6e-147	452
Smp_242860.1	bg_Pvit_v1_261245_0_5	37.38	832	413	17	1	814	31	2256	1.74e-147	501
Smp_336680.1	bg_Pvit_v1_254235_0_1	41.809	586	312	9	3	586	77	1753	1.87e-147	446
Smp_311870.4	bg_Bsem_v1_133315_0_1	36.525	731	387	16	39	754	2444	438	1.95e-147	457
Smp_210770.1	bg_Rros_v1_126366_1_4	65.552	299	103	0	1	299	1400	504	2.06e-147	431
Smp_036990.1	bg_Kamp_v1_65854_0_2	57.263	358	138	5	1	347	1296	235	2.11e-147	427
Smp_242860.2	dd_Djap_v4_24918_1_7	38.397	836	401	19	1	804	139	2400	2.11e-147	503
Smp_207030.1	dd_Djap_v4_23045_1_2	38.472	720	371	11	11	666	122	2257	2.38e-147	452
Smp_152510.1	bg_Pvit_v1_234434_0_1	41.409	582	295	9	6	558	138	1832	2.46e-147	442
Smp_150890.1	bg_Bsem_v1_100357_0_1	69.048	294	90	1	306	599	935	57	2.58e-147	431
Smp_044690.1	dd_Djap_v4_8378_1_1	68.59	312	90	2	3	314	977	66	2.62e-147	421
Smp_137410.1	bg_Sell_v1_154799_0_1	36.118	814	474	16	10	809	38	2383	2.83e-147	459
Smp_029940.1	bg_Bsem_v1_138082_0_4	58.629	394	142	6	1	374	115	1293	4.16e-147	442
Smp_155500.1	bg_Sell_v1_157489_0_3	49.27	548	192	11	8	551	32	1429	4.27e-147	478
Smp_346990.1	dd_Pnig_v3_22711_1_1	46.322	503	224	7	7	509	66	1436	4.34e-147	435
Smp_081260.1	bg_Sell_v1_161846_0_1	29.773	1058	590	25	1	1042	2860	98	5.02e-147	468
Smp_134250.1	bg_Pvit_v1_261137_0_2	34.332	868	463	19	155	1009	3182	861	8.49e-147	473
Smp_003140.1	bg_Bsem_v1_135985_0_2	59.128	367	149	1	1	367	1906	809	1.06e-146	435
Smp_245250.1	dd_Dlac_v9_189416_0_1	33.081	925	497	16	4	914	93	2543	1.1e-146	466
Smp_266920.1	bg_Bsem_v1_133334_0_2	53.205	468	141	7	7	472	1234	59	1.26e-146	451
Smp_243830.1	bg_Bsem_v1_126167_0_1	40.956	586	288	14	25	603	129	1733	1.88e-146	442
Smp_341240.1	bg_Bsem_v1_129167_0_1	80.741	270	52	0	3	272	1077	268	2.21e-146	419
Smp_128150.1	bg_Sell_v1_157181_0_2	41.749	606	301	12	331	920	725	2434	3.08e-146	461
Smp_333410.1	dd_Ptor_v3_19266_1_2	71.034	290	83	1	1	289	66	935	3.55e-146	436
Smp_026540.1	dd_Djap_v4_71442_6_1	36.861	822	435	19	4	815	3449	1206	3.71e-146	479
Smp_172590.1	bg_Pvit_v1_106611_0_1	46.23	504	228	11	1	496	1687	281	3.89e-146	434
Smp_161800.1	bg_Kamp_v1_66032_0_1	48.62	471	196	7	68	537	2041	764	4.32e-146	452
Smp_128770.1	dd_Dlac_v9_192118_0_1	33.333	891	517	14	7	851	86	2665	4.38e-146	461
Smp_127770.1	dd_Pnig_v3_35560_2_2	69.822	338	102	0	2103	2440	4546	5559	4.73e-146	509
Smp_210650.1	bg_Sell_v1_161620_2_6	54.847	392	154	1	156	547	272	1378	5.6e-146	452
Smp_245820.2	bg_Bsem_v1_136276_1_1	49.362	470	223	4	403	871	1651	284	5.62e-146	452
Smp_075220.1	dd_Pten_v3_48274_1_1	38.506	696	384	16	26	708	101	2095	5.66e-146	449
Smp_130280.2	dd_Djap_v4_57867_1_1	46.454	564	234	12	125	626	2259	586	7.56e-146	473
Smp_337060.1	bg_Mlin_v1_103186_2_2	71.661	307	85	2	27	332	2042	1125	7.71e-146	460
Smp_129130.1	bg_Pvit_v1_234488_0_1	42.289	603	297	12	1	577	164	1897	9.35e-146	476
Smp_085690.1	dd_Ptor_v3_28134_1_1	59.875	319	125	2	30	348	166	1113	9.36e-146	421
Smp_245820.1	bg_Bsem_v1_136276_1_1	49.362	470	223	4	403	871	1651	284	9.6e-146	452
Smp_072640.1	bg_Bsem_v1_131007_1_1	69.831	295	89	0	20	314	1204	320	1.33e-145	423
Smp_090070.1	bg_Pvit_v1_297771_0_1	48.81	504	225	10	1	498	2982	1552	1.45e-145	469
Smp_146060.1	dd_Djap_v4_47802_1_2	31.092	1145	631	30	1104	2221	670	3711	1.59e-145	496
Smp_012780.1	bg_Sell_v1_151102_0_3	40.991	666	287	7	551	1198	84	1817	1.71e-145	462
Smp_347810.1	bg_Pvit_v1_264433_0_1	50.572	437	204	5	103	530	1378	77	1.8e-145	433
Smp_074410.1	bg_Bsem_v1_137835_0_2	66.207	290	98	0	1	290	1009	140	1.82e-145	415
Smp_002600.1	bg_Bsem_v1_132463_0_1	48.284	437	215	5	29	460	1469	177	1.85e-145	431
Smp_079050.1	bg_Gnos_v1_128524_0_1	44.615	520	265	12	1	508	20	1546	1.86e-145	433
Smp_212600.1	dd_Pten_v3_48021_1_6	73.611	288	66	1	11	298	61	894	2.04e-145	469
Smp_002600.2	bg_Bsem_v1_132463_0_1	48.073	441	218	5	25	460	1481	177	2.05e-145	432
Smp_248030.1	dd_Djap_v4_60063_1_1	52.785	413	181	6	52	450	221	1459	2.67e-145	429
Smp_333650.1	dd_Dlac_v9_186924_0_1	34.637	895	455	12	258	1147	526	2835	2.67e-145	477
Smp_129630.1	bg_Bsem_v1_124970_0_2	42.105	589	275	9	34	613	3	1598	2.68e-145	437
Smp_058450.1	bg_Bsem_v1_133905_2_2	57.256	379	152	3	18	395	74	1183	3.31e-145	444
Smp_079430.1	bg_Bsem_v1_111592_0_1	90	210	21	0	7	216	780	151	3.85e-145	409
Smp_245680.1	dd_Pnig_v3_11359_1_1	36.377	701	402	13	8	706	78	2054	4.29e-145	456
Smp_029360.1	bg_Bsem_v1_137441_1_11	51.106	452	216	3	19	466	1689	337	4.74e-145	432
Smp_094050.1	dd_Dlac_v9_178648_0_1	48.517	472	228	5	34	497	162	1556	4.8e-145	431
Smp_153820.1	bg_Gnos_v1_133863_0_2	54.139	447	189	5	1056	1496	1499	189	5.35e-145	474
Smp_306300.1	bg_Bsem_v1_133257_0_1	49.409	508	178	5	1	508	52	1338	7.23e-145	431
Smp_342510.1	bg_Bsem_v1_135522_0_1	42.926	622	303	18	1	609	702	2450	7.75e-145	446
Smp_334340.1	bg_Gapp_v1_85292_3_1	56.391	399	134	5	12	403	1188	91	9.24e-145	429
Smp_210510.1	bg_Sell_v1_152778_0_7	31.754	992	595	12	19	1001	136	2892	9.53e-145	468
Smp_135270.1	bg_Bsem_v1_134388_0_5	72.794	272	74	0	1	272	75	890	9.86e-145	420
Smp_340170.1	dd_Pnig_v3_11419_1_1	45.963	483	248	8	28	507	65	1483	1.06e-144	429
Smp_157920.1	dd_Ptor_v3_36602_1_1	43.023	602	254	13	162	751	210	1784	1.18e-144	465
Smp_166500.2	bg_Bsem_v1_136459_0_7	51.491	369	175	1	27	391	1250	144	1.26e-144	422
Smp_343940.1	bg_Sell_v1_154692_1_1	70.82	305	88	1	728	1031	977	1891	1.29e-144	458
Smp_125360.1	bg_Bsem_v1_136305_0_2	43.972	564	215	12	10	567	276	1682	1.3e-144	442
Smp_099930.1	bg_Bsem_v1_137954_1_1	83.594	256	41	1	453	708	621	1385	1.51e-144	442
Smp_136690.1	bg_Bsem_v1_137983_0_12	40.794	630	307	11	35	658	24	1733	1.92e-144	439
Smp_176750.1	bg_Bsem_v1_117083_0_1	53.846	442	167	8	1	407	1344	25	1.99e-144	431
Smp_196110.1	dd_Dlac_v9_188367_0_1	52.048	415	192	4	2	411	218	1456	2.02e-144	427
Smp_022660.1	bg_Bsem_v1_132210_0_1	48.444	450	207	6	43	485	1351	56	2.33e-144	426
Smp_178810.1	bg_Bsem_v1_58911_0_1	52.083	384	183	1	5	388	124	1272	3.19e-144	422
Smp_125550.1	bg_Gnos_v1_132017_0_1	33.653	939	500	19	103	1028	210	2696	3.83e-144	479
Smp_163970.1	bg_Bsem_v1_134346_0_1	46.032	504	246	8	12	500	1866	388	4.91e-144	431
Smp_083410.1	bg_Bsem_v1_58860_0_1	48.584	459	194	6	1	417	89	1465	5.04e-144	424
Smp_000340.1	bg_Sell_v1_162669_1_2	50.461	434	159	2	274	707	1564	431	6.33e-144	447
Smp_347550.1	dd_Ptor_v3_39006_2_1	27.261	1603	823	38	65	1614	292	4230	6.55e-144	505
Smp_067420.1	bg_Sell_v1_151289_0_1	91.589	214	18	0	1	214	981	340	6.62e-144	413
Smp_127740.1	dd_Pnig_v3_29973_2_1	32.773	952	438	26	89	1020	190	2499	6.78e-144	481
Smp_137020.1	bg_Kamp_v1_88210_0_1	66.667	279	93	0	1	279	1222	386	7.66e-144	414
Smp_106080.1	bg_Bsem_v1_122543_0_1	57.064	361	150	2	23	382	1190	120	8.34e-144	419
Smp_247030.1	dd_Dlac_v9_193149_0_1	34.219	941	491	16	102	1037	620	3073	8.83e-144	473
Smp_124700.1	bg_Bsem_v1_130492_0_1	31.418	1114	570	24	1	1044	110	3079	9.52e-144	467
Smp_141150.1	bg_Pvit_v1_247895_0_2	42.462	650	243	17	6	652	3043	1478	1.18e-143	457
Smp_341230.1	dd_Pnig_v3_29532_1_1	37.063	715	420	8	1	715	41	2095	1.24e-143	476
Smp_079770.1	bg_Mlin_v1_99696_0_6	45.603	489	257	5	4	484	1917	454	1.45e-143	430
Smp_245990.2	dd_Pnig_v3_54324_1_1	68.182	264	84	0	1	264	226	1017	1.55e-143	411
Smp_053560.1	bg_Bsem_v1_137927_0_4	57.637	347	143	2	1	343	1209	169	1.59e-143	416
Smp_079600.1	dd_Djap_v4_44075_2_1	39.81	736	429	7	17	743	90	2282	1.63e-143	444
Smp_049000.1	bg_Bsem_v1_124834_0_1	52.106	451	169	6	6	427	1423	125	1.67e-143	422
Smp_319100.1	bg_Rros_v1_118137_0_2	57.5	360	106	3	1	360	994	56	1.95e-143	413
Smp_319100.2	bg_Rros_v1_118137_0_2	57.5	360	106	3	1	360	994	56	1.95e-143	413
Smp_196700.1	bg_Sell_v1_157647_0_1	34.918	736	423	15	1	723	30	2108	2.15e-143	442
Smp_151560.1	bg_Pvit_v1_255726_0_1	41.348	653	334	12	8	635	3193	1307	2.69e-143	457
Smp_096480.1	bg_Kamp_v1_82680_0_2	60.87	345	133	1	28	370	1134	100	2.89e-143	421
Smp_150300.3	bg_Sell_v1_161794_0_46	44.138	580	298	10	3	572	122	1813	3.18e-143	474
Smp_070930.1	bg_Bsem_v1_132121_0_1	74.9	251	59	2	1	247	933	181	3.73e-143	407
Smp_142180.1	dd_Djap_v4_57383_1_2	47.527	465	237	4	60	522	1443	64	3.85e-143	427
Smp_024900.1	bg_Bsem_v1_132624_0_2	44.909	550	224	8	1	500	399	1961	4.73e-143	446
Smp_045410.1	bg_Bsem_v1_136505_0_3	62.539	323	118	2	25	344	1374	406	4.75e-143	420
Smp_045410.2	bg_Bsem_v1_136505_0_3	62.539	323	118	2	25	344	1374	406	4.75e-143	420
Smp_123720.1	dd_Ptor_v3_37624_1_4	39.783	646	338	6	4	649	70	1854	5.04e-143	435
Smp_247950.1	bg_Bsem_v1_137029_1_1	54.717	477	209	1	2	478	93	1502	5.7e-143	428
Smp_056200.1	bg_Rros_v1_122884_0_3	64.035	342	123	0	58	399	1193	168	7.18e-143	417
Smp_171790.1	dd_Dlac_v9_195010_0_1	32.496	1154	591	30	3438	4569	7733	10696	7.25e-143	511
Smp_143240.1	dd_Ptor_v3_28245_1_1	57.65	366	152	3	8	372	67	1158	8e-143	453
Smp_038950.1	bg_Palp_v1_120478_1_1	63.988	336	117	2	1	332	1193	186	9.53e-143	413
Smp_102690.1	dd_Dlac_v9_187453_0_2	35.952	840	481	23	94	892	973	3444	1.19e-142	459
Smp_026630.2	bg_Bsem_v1_124462_0_2	77.174	276	60	2	36	308	197	1024	1.33e-142	417
Smp_044060.1	bg_Bsem_v1_135437_0_1	45.491	499	229	6	334	804	1874	423	1.5e-142	449
Smp_026630.1	bg_Bsem_v1_124462_0_2	77.174	276	60	2	36	308	197	1024	1.54e-142	417
Smp_343970.1	bg_Bsem_v1_122986_0_1	56.296	405	177	0	23	427	152	1366	1.77e-142	421
Smp_139180.1	dd_Djap_v4_22128_1_1	53.222	419	145	5	379	795	835	1944	1.81e-142	449
Smp_155330.1	dd_Dlac_v9_192629_0_2	59.74	385	115	3	625	1009	965	1999	1.98e-142	466
Smp_122910.1	dd_Ptor_v3_39215_1_1	43.891	663	341	9	1670	2316	3664	5607	2.01e-142	506
Smp_120380.1	bg_Bsem_v1_123462_0_1	57.183	355	145	3	1	355	1358	315	2.02e-142	418
Smp_343170.1	dd_Djap_v4_35643_1_1	53.885	399	184	0	33	431	226	1422	2.14e-142	420
Smp_343170.2	dd_Djap_v4_35643_1_1	53.885	399	184	0	33	431	226	1422	2.14e-142	420
Smp_163780.1	bg_Bsem_v1_135867_2_3	48.18	467	193	5	3	468	51	1307	2.38e-142	436
Smp_194720.1	bg_Bsem_v1_122387_0_2	59.877	324	127	2	9	329	1365	394	2.61e-142	415
Smp_180520.1	bg_Sell_v1_160962_0_2	49.887	443	214	5	40	475	220	1545	2.85e-142	439
Smp_150300.1	bg_Sell_v1_161794_0_8	44.138	580	298	10	3	572	122	1813	3.44e-142	474
Smp_150300.2	bg_Sell_v1_161794_0_54	44.138	580	298	10	3	572	122	1813	3.57e-142	473
Smp_301040.1	dd_Ptor_v3_36609_1_1	48.081	495	246	3	4	491	47	1519	3.68e-142	442
Smp_062070.1	bg_Bsem_v1_136271_0_1	44.346	451	221	3	39	486	174	1445	3.88e-142	424
Smp_019130.1	dd_Djap_v4_95067_1_1	50.721	416	202	3	23	438	161	1399	4.83e-142	418
Smp_021540.1	bg_Pvit_v1_191005_0_2	68.615	325	98	1	30	350	2229	1255	4.99e-142	432
Smp_244400.2	bg_Sell_v1_161824_0_12	58.807	352	141	1	11	358	2047	992	5.19e-142	468
Smp_068720.1	bg_Bsem_v1_122151_1_1	51.641	457	215	3	513	969	1724	372	6.68e-142	441
Smp_180260.1	dd_Djap_v4_28708_1_1	43.203	537	275	6	36	566	1838	300	7.75e-142	431
Smp_038960.1	dd_Pten_v3_43184_1_1	64.308	325	114	1	8	330	122	1096	9.58e-142	409
Smp_305720.1	bg_Bsem_v1_137192_0_1	36.51	682	373	7	3	646	2679	700	1.02e-141	439
Smp_130980.1	bg_Bsem_v1_130019_0_1	73.725	255	67	0	3	257	1626	862	1.28e-141	418
Smp_181230.1	bg_Pvit_v1_273957_0_6	50.092	545	222	9	34	575	2287	794	1.33e-141	466
Smp_314360.1	bg_Palp_v1_113210_0_1	73.333	255	65	1	1	255	895	140	1.38e-141	412
Smp_332750.1	bg_Palp_v1_113210_0_1	73.333	255	65	1	1	255	895	140	1.38e-141	412
Smp_033760.1	dd_Ptor_v3_32666_1_1	36.707	662	376	11	21	671	44	1933	1.73e-141	432
Smp_078730.1	bg_Bsem_v1_125368_0_1	55.882	374	155	3	2	375	45	1136	2.16e-141	414
Smp_340290.1	bg_Sell_v1_162515_0_1	49.47	661	249	13	684	1338	6182	4437	2.18e-141	501
Smp_157710.1	bg_Gapp_v1_95905_0_1	42.361	576	267	14	25	582	72	1658	2.28e-141	426
Smp_004080.1	bg_Bsem_v1_134125_0_1	63.816	304	109	1	11	314	137	1045	2.48e-141	410
Smp_342990.1	bg_Pvit_v1_103895_0_1	38.07	767	370	14	21	727	109	2274	2.81e-141	437
Smp_153810.1	bg_Gapp_v1_63209_0_1	39.728	662	334	9	72	733	744	2534	2.95e-141	442
Smp_038830.1	bg_Bsem_v1_122732_0_1	58.47	366	97	3	4	369	20	952	3e-141	415
Smp_144210.1	bg_Sell_v1_158640_0_5	36.351	718	384	9	34	713	2267	219	4.71e-141	453
Smp_246290.1	dd_Pnig_v3_36895_1_5	51.276	431	205	3	511	937	962	2251	4.87e-141	468
Smp_170340.1	bg_Rros_v1_127410_3_2	56.739	460	183	5	1326	1778	1516	164	4.9e-141	452
Smp_008620.1	bg_Sell_v1_160273_0_2	46.517	445	187	6	350	789	632	1828	5.07e-141	444
Smp_070600.1	bg_Mlin_v1_94697_0_1	63.158	323	116	3	3	324	1087	125	5.58e-141	407
Smp_046500.1	bg_Bsem_v1_139538_0_1	79.661	236	48	0	1	236	42	749	6.67e-141	401
Smp_141610.1	bg_Bsem_v1_134692_1_1	62.939	313	116	0	33	345	164	1102	7.87e-141	408
Smp_133770.1	bg_Bsem_v1_136140_0_1	45.436	482	216	4	25	506	264	1568	8.3e-141	424
Smp_147850.1	bg_Bsem_v1_135007_0_2	44.19	568	261	13	3	566	46	1593	8.59e-141	428
Smp_143130.1	dd_Pnig_v3_29985_1_2	64.029	278	100	0	8	285	111	944	1.11e-140	404
Smp_336700.4	bg_Bsem_v1_137211_0_6	71.587	271	64	1	3	260	81	893	1.13e-140	417
Smp_011570.1	bg_Bsem_v1_110323_0_1	75.097	257	64	0	3	259	113	883	1.25e-140	401
Smp_147400.1	bg_Bsem_v1_135331_0_1	42.628	624	299	14	4	620	2901	1186	1.25e-140	437
Smp_078900.1	bg_Bsem_v1_132679_1_1	81.781	247	28	2	759	1005	922	233	1.57e-140	436
Smp_020550.3	bg_Bsem_v1_133021_0_1	41.06	604	325	16	165	752	1918	152	1.74e-140	442
Smp_168760.1	bg_Pvit_v1_274193_0_1	42.379	597	247	12	10	606	25	1524	2.01e-140	428
Smp_137540.1	bg_Bsem_v1_134249_0_4	42.63	692	282	21	162	838	1939	164	2.18e-140	435
Smp_342530.1	bg_Gapp_v1_88210_0_1	43.295	522	244	9	1	508	69	1520	2.65e-140	422
Smp_209040.1	bg_Sell_v1_159602_0_1	36.662	671	399	8	15	667	198	2186	2.72e-140	431
Smp_012000.1	dd_Djap_v4_19625_1_1	68.543	302	94	1	105	406	1287	385	3.05e-140	427
Smp_147070.1	dd_Ptor_v3_31619_1_1	50.808	433	195	5	172	595	340	1611	3.17e-140	427
Smp_135870.1	dd_Djap_v4_52127_1_1	30.148	1350	715	34	8	1318	1357	4839	3.28e-140	501
Smp_067890.1	bg_Bsem_v1_130532_0_1	79.149	235	49	0	1	235	50	754	3.29e-140	399
Smp_176100.2	dd_Pnig_v3_36171_2_4	61.891	349	112	4	46	394	273	1256	3.34e-140	410
Smp_176630.1	dd_Djap_v4_49504_1_1	45.89	584	270	10	1	546	92	1819	4.16e-140	422
Smp_045060.1	bg_Sell_v1_145221_0_1	57.91	335	133	2	10	344	51	1031	5.31e-140	406
Smp_156720.2	bg_Pvit_v1_267206_0_3	33.703	902	504	17	13	830	68	2743	6.36e-140	455
Smp_309670.1	bg_Gapp_v1_82081_0_2	40.954	608	291	11	22	588	192	1934	7.55e-140	427
Smp_167650.1	dd_Dlac_v9_194340_0_1	45	500	247	3	516	990	2086	3576	7.83e-140	476
Smp_344090.1	bg_Kamp_v1_15812_0_1	52.023	519	208	13	1	505	2370	895	8e-140	436
Smp_141770.1	dd_Pnig_v3_2990_1_1	43.831	543	260	10	46	582	113	1624	8.91e-140	422
Smp_307600.1	dd_Ptor_v3_37506_1_4	68.079	354	113	0	3027	3380	796	1857	1.02e-139	472
Smp_310830.1	dd_Ptor_v3_37224_1_3	40.242	661	330	14	115	765	42	1859	1.13e-139	431
Smp_341900.2	bg_Bsem_v1_131438_0_1	55.297	387	171	1	2	386	244	1404	1.52e-139	412
Smp_020040.1	bg_Bsem_v1_124679_0_1	54.933	375	159	4	1	368	2445	1330	2.21e-139	421
Smp_104270.1	bg_Gnos_v1_132890_0_3	46.137	466	234	7	83	546	1591	239	2.21e-139	419
Smp_313810.1	bg_Bsem_v1_129166_0_1	42.036	609	277	17	1	584	27	1700	2.23e-139	432
Smp_341950.1	dd_Pten_v3_46963_1_1	46.898	548	174	13	9	553	61	1362	2.23e-139	437
Smp_076630.1	bg_Bsem_v1_130854_0_1	48.643	442	185	6	9	445	92	1306	2.42e-139	417
Smp_152860.1	dd_Ptor_v3_37956_2_1	36.262	717	418	13	15	710	34	2130	2.87e-139	434
Smp_051360.1	bg_Rros_v1_114067_0_1	49.015	457	182	4	26	482	1276	59	3.12e-139	412
Smp_166500.1	bg_Bsem_v1_136459_0_7	51.685	356	168	1	27	378	1250	183	3.13e-139	409
Smp_159060.1	dd_Ptor_v3_21992_1_1	45.551	472	244	5	82	550	154	1539	3.35e-139	417
Smp_317230.1	bg_Gnos_v1_131092_0_1	44.559	487	247	9	26	506	1509	100	4e-139	415
Smp_317250.1	bg_Gnos_v1_131092_0_1	44.559	487	247	9	26	506	1509	100	4.27e-139	415
Smp_078240.1	bg_Sell_v1_160043_0_2	31.052	1008	490	28	30	948	202	2877	4.9e-139	444
Smp_345690.1	bg_Pvit_v1_273425_0_1	49.074	432	219	1	23	453	699	1994	6.96e-139	465
Smp_161290.1	bg_Bsem_v1_121970_0_1	55.329	441	120	6	1	365	1333	14	8.73e-139	405
Smp_085910.1	bg_Bsem_v1_132512_0_1	80.738	244	43	3	409	649	926	198	1.01e-138	423
Smp_328600.4	bg_Bsem_v1_137211_0_6	76.543	243	57	0	1	243	165	893	1.08e-138	412
Smp_157930.1	bg_Bsem_v1_112848_0_1	46.154	481	207	6	1	477	65	1363	1.13e-138	417
Smp_160830.1	bg_Bsem_v1_134710_0_1	47.489	438	208	5	33	465	1411	149	1.13e-138	412
Smp_073560.1	bg_Bsem_v1_127745_0_1	60.063	318	122	3	1	315	37	984	1.29e-138	400
Smp_198670.1	bg_Bsem_v1_127103_0_1	54.416	351	141	3	122	469	1137	133	1.33e-138	409
Smp_194580.1	bg_Bsem_v1_137848_0_2	71.852	270	73	1	8	274	1531	722	1.83e-138	408
Smp_068060.1	dd_Djap_v4_69664_1_1	63.467	323	114	4	1	320	180	1145	2.47e-138	454
Smp_052060.1	bg_Pvit_v1_258707_0_1	75.758	297	72	0	43	339	128	1018	4.32e-138	401
Smp_040190.1	bg_Gapp_v1_73442_0_2	48.871	487	215	9	63	539	588	1976	4.72e-138	438
Smp_161110.1	bg_Pvit_v1_255683_0_10	46.179	602	253	10	766	1362	1929	3536	5.78e-138	460
Smp_161110.5	bg_Pvit_v1_255683_0_10	46.701	591	250	8	887	1467	1929	3536	6.79e-138	462
Smp_162680.1	bg_Pvit_v1_211730_0_1	45.493	477	250	5	46	517	2	1417	6.93e-138	433
Smp_213400.1	bg_Gapp_v1_67058_0_2	40.187	749	386	14	27	733	3834	1648	7.74e-138	453
Smp_340360.1	bg_Bsem_v1_120072_0_1	64.483	290	101	1	102	389	1155	286	8.06e-138	407
Smp_018580.1	bg_Pvit_v1_105035_0_1	44.979	478	224	9	1	478	25	1341	8.19e-138	416
Smp_165840.1	dd_Pnig_v3_55076_1_1	33.724	854	413	19	56	894	79	2226	9.18e-138	432
Smp_335590.1	bg_Rros_v1_120012_0_1	49.364	393	195	1	2	394	1281	115	1.22e-137	418
Smp_163220.1	dd_Ptor_v3_32456_1_1	51.546	388	175	3	1	388	21	1145	1.27e-137	407
Smp_245090.1	bg_Mlin_v1_103600_2_9	58.671	346	140	3	18	361	2101	1067	1.27e-137	441
Smp_343280.1	bg_Sell_v1_147043_0_1	43.381	491	217	5	306	793	1709	411	1.32e-137	426
Smp_045810.1	bg_Bsem_v1_128665_0_1	60	320	127	1	7	325	48	1007	1.36e-137	399
Smp_214350.1	dd_Pten_v3_35137_1_1	46.756	447	228	6	3	445	36	1358	1.36e-137	408
Smp_309660.1	bg_Gapp_v1_82081_0_2	41.03	602	287	11	26	586	192	1916	1.53e-137	422
Smp_153960.1	bg_Bsem_v1_135702_0_1	47.991	448	220	3	51	494	1561	245	1.58e-137	413
Smp_167630.2	dd_Ptor_v3_19370_1_1	52.277	505	181	11	49	521	257	1687	2.14e-137	414
Smp_130340.1	bg_Gapp_v1_79887_0_4	61.702	329	119	4	904	1228	150	1127	2.6e-137	427
Smp_131150.1	bg_Gnos_v1_131369_0_1	44.879	537	268	10	20	548	2364	814	2.74e-137	431
Smp_178780.1	bg_Pvit_v1_269989_0_2	59.292	339	133	3	251	587	3486	2479	3.13e-137	445
Smp_063650.1	bg_Pvit_v1_104312_0_1	69.903	309	85	3	2	307	1063	152	3.14e-137	396
Smp_001030.1	bg_Bsem_v1_124017_0_2	57.831	332	136	2	14	344	1163	177	3.31e-137	400
Smp_146400.1	bg_Bsem_v1_135598_0_2	39.539	607	323	10	1	576	1805	24	3.4e-137	421
Smp_162540.1	bg_Bsem_v1_130910_0_1	47.609	481	233	3	1	470	1649	231	4.01e-137	410
Smp_157160.1	bg_Pvit_v1_105205_0_1	38.88	625	318	14	14	631	92	1795	4.24e-137	423
Smp_176540.1	dd_Pten_v3_49201_1_1	34.141	949	452	23	48	990	390	2735	4.6e-137	458
Smp_161110.3	bg_Pvit_v1_255683_0_10	46.179	602	253	10	890	1486	1929	3536	5.68e-137	460
Smp_209050.1	bg_Kamp_v1_61641_0_1	57.396	338	139	2	1	333	1603	590	5.69e-137	407
Smp_157940.1	bg_Bsem_v1_129816_0_1	53.38	429	146	8	5	427	61	1203	5.78e-137	403
Smp_161110.4	bg_Pvit_v1_255683_0_10	46.179	602	253	10	886	1482	1929	3536	6.84e-137	460
Smp_161110.2	bg_Pvit_v1_255683_0_10	46.179	602	253	10	887	1483	1929	3536	6.95e-137	460
Smp_336340.1	dd_Dlac_v9_191614_0_2	41.608	423	235	1	74	484	462	1730	7e-137	411
Smp_162260.1	dd_Djap_v4_32263_1_1	57.937	378	147	4	4	377	59	1168	7.05e-137	427
Smp_242890.1	dd_Pten_v3_25866_1_1	58.824	340	140	0	2	341	52	1071	7.54e-137	399
Smp_214180.1	dd_Ptor_v3_36492_1_5	38.865	705	385	14	127	797	139	2217	1.09e-136	427
Smp_213080.1	bg_Bsem_v1_134013_0_1	70.111	271	81	0	102	372	1504	692	1.2e-136	409
Smp_212390.1	bg_Bsem_v1_134187_0_1	59.27	356	125	4	119	455	564	1628	1.29e-136	409
Smp_342980.1	bg_Kamp_v1_41812_0_2	66.781	292	94	2	1	291	963	94	1.41e-136	399
Smp_334420.1	bg_Sell_v1_154459_0_2	31.732	999	552	18	14	957	5590	2819	1.51e-136	457
Smp_104730.1	bg_Bsem_v1_101557_0_1	60.883	317	119	2	1	312	1156	206	1.67e-136	397
Smp_018680.1	bg_Sell_v1_159919_3_3	63.526	329	120	0	38	366	1397	411	2.17e-136	402
Smp_165220.1	bg_Bsem_v1_126107_0_1	49.26	473	133	10	75	544	1454	348	2.61e-136	412
Smp_212920.1	bg_Bsem_v1_136072_0_1	66.547	278	75	1	1	260	37	870	3.27e-136	395
Smp_008490.1	dd_Pnig_v3_70434_1_1	59.434	318	129	0	1	318	118	1071	3.71e-136	395
Smp_010100.1	bg_Pvit_v1_295022_0_1	59.259	351	124	3	60	410	157	1152	4.29e-136	401
Smp_167630.1	dd_Ptor_v3_19370_1_1	52.183	504	183	11	122	594	257	1687	5.19e-136	414
Smp_136580.1	bg_Bsem_v1_135712_0_3	34.179	749	399	14	4	721	2192	135	5.35e-136	422
Smp_149220.1	bg_Bsem_v1_57326_0_1	81.356	236	43	1	59	293	274	981	5.36e-136	415
Smp_000110.1	bg_Sell_v1_158598_0_10	35.661	802	379	16	17	803	64	2103	5.41e-136	447
Smp_342320.1	bg_Pvit_v1_274495_1_36	41.593	565	272	8	474	1006	3217	1601	5.87e-136	459
Smp_244360.1	bg_Bsem_v1_131750_1_1	43.813	493	269	3	102	590	228	1694	5.95e-136	416
Smp_035270.1	dd_Djap_v4_73450_1_1	66.049	324	107	2	1	323	61	1026	6.02e-136	394
Smp_153840.1	bg_Pvit_v1_234589_0_1	33.766	847	497	10	59	881	458	2878	6.06e-136	484
Smp_243720.1	dd_Dlac_v9_195309_0_1	33.608	970	494	20	13	903	825	3521	6.09e-136	478
Smp_153250.1	bg_Sell_v1_162562_0_1	30.956	1192	587	29	17	1157	4218	1198	6.28e-136	461
Smp_164480.1	dd_Djap_v4_48398_2_8	95.814	215	9	0	1	215	713	69	6.6e-136	387
Smp_244300.1	bg_Sell_v1_149988_0_1	38.088	638	357	7	69	700	1992	175	6.88e-136	420
Smp_126770.1	dd_Dlac_v9_123075_0_2	45.724	573	237	15	3	558	135	1682	6.97e-136	413
Smp_012580.1	bg_Bsem_v1_129320_0_1	38.494	704	382	14	168	861	575	2563	7.09e-136	431
Smp_012580.2	bg_Bsem_v1_129320_0_1	38.494	704	382	14	184	877	575	2563	1.25e-135	431
Smp_097460.1	dd_Dlac_v9_193464_0_1	43.969	514	254	4	109	611	2	1474	1.41e-135	422
Smp_244630.1	bg_Mlin_v1_88973_0_1	73.913	253	66	0	17	269	876	118	1.64e-135	396
Smp_267180.1	dd_Ptor_v3_37189_1_1	38.343	712	399	8	14	720	122	2152	1.78e-135	425
Smp_084600.1	dd_Pten_v3_46968_1_1	49.398	498	231	9	3	491	52	1509	1.88e-135	406
Smp_163450.1	dd_Ptor_v3_20742_1_1	50.6	417	156	3	709	1076	1584	2831	1.95e-135	452
Smp_130900.1	bg_Mlin_v1_103432_0_10	31.818	924	548	17	15	924	3517	950	2e-135	439
Smp_149460.1	dd_Pnig_v3_29487_1_2	65.176	313	106	2	843	1152	1467	2405	2.04e-135	443
Smp_130780.1	bg_Rros_v1_122727_0_4	56.448	411	150	2	7	411	1225	62	2.05e-135	402
Smp_156630.1	bg_Bsem_v1_119699_0_2	29.832	952	596	22	16	937	134	2863	2.07e-135	437
Smp_000320.1	bg_Bsem_v1_126157_0_1	53.529	340	153	2	1	335	1162	143	2.13e-135	397
Smp_064150.1	bg_Bsem_v1_128793_0_2	65.449	301	102	2	1	300	58	957	3.55e-135	392
Smp_024380.1	bg_Bsem_v1_134463_1_1	52.243	379	146	5	6	384	123	1154	3.62e-135	397
Smp_049600.1	bg_Bsem_v1_121916_0_1	41.87	492	274	5	6	486	145	1617	3.98e-135	408
Smp_158130.1	bg_Bsem_v1_133993_0_1	51.015	394	138	5	12	404	1277	258	4.25e-135	398
Smp_161110.6	bg_Pvit_v1_255683_0_10	46.026	604	253	11	887	1485	1929	3536	4.42e-135	455
Smp_333910.1	bg_Bsem_v1_136199_0_1	68.459	279	83	1	29	307	88	909	4.93e-135	412
Smp_071630.1	dd_Djap_v4_68358_1_1	85.915	213	28	1	1	213	882	250	6.54e-135	384
Smp_042770.1	dd_Dlac_v9_194194_2_6	51.358	405	165	3	42	446	349	1467	6.89e-135	429
Smp_317150.1	bg_Bsem_v1_132096_0_1	57.538	325	135	2	38	361	1219	251	6.99e-135	397
Smp_246470.1	bg_Bsem_v1_131675_0_1	30.303	957	563	20	8	950	3009	409	9.09e-135	434
Smp_091850.1	bg_Rros_v1_125088_0_1	68.627	255	80	0	1	255	923	159	1.04e-134	385
Smp_242690.1	dd_Djap_v4_78866_1_2	58.754	337	134	4	837	1171	1127	126	1.09e-134	439
Smp_333490.1	dd_Ptor_v3_35984_1_1	34.66	779	411	14	1	743	24	2174	1.33e-134	419
Smp_035190.1	dd_Pnig_v3_5501_1_1	43.554	574	295	7	901	1464	2175	3839	1.47e-134	457
Smp_009540.1	bg_Gapp_v1_40056_0_1	37.108	733	354	19	8	677	157	2223	1.54e-134	432
Smp_314200.1	bg_Bsem_v1_132096_0_1	57.231	325	136	2	41	364	1219	251	1.56e-134	397
Smp_150860.1	dd_Pnig_v3_31363_1_1	48.614	469	179	6	284	752	461	1681	1.83e-134	427
Smp_176310.1	dd_Ptor_v3_19644_1_1	55.684	431	164	5	3	409	180	1463	2.02e-134	422
Smp_197880.1	bg_Pvit_v1_266348_0_1	33.142	1044	533	28	410	1442	2860	191	2.04e-134	455
Smp_042790.1	bg_Bsem_v1_136457_0_1	77.637	237	53	0	1	237	75	785	2.1e-134	389
Smp_146080.1	bg_Sell_v1_158569_0_4	34.268	820	457	17	4	756	67	2481	2.13e-134	449
Smp_349410.1	bg_Bsem_v1_115306_0_1	72.481	258	70	1	689	946	8	778	2.46e-134	409
Smp_149700.1	bg_Pvit_v1_188503_0_1	42.5	520	264	10	11	504	1908	376	2.49e-134	407
Smp_149700.2	bg_Pvit_v1_188503_0_1	42.5	520	264	10	11	504	1908	376	2.49e-134	407
Smp_058050.2	bg_Pvit_v1_201204_0_1	38.253	664	305	10	107	765	2083	392	2.59e-134	424
Smp_247880.1	bg_Gapp_v1_74564_0_1	61.585	328	126	0	6	333	2069	1086	2.74e-134	401
[truncated: 11,055 more rows]

## Sheet: BLASTp_Smed_Mlig
Smp_000030.1	PAA92610.1	53.073	1025	367	12	18	991	22	983	0	1004
Smp_000040.1	h1SMcT0012966.2	59.959	482	182	6	17	496	10	482	0	538
Smp_000050.1	h1SMcT0015580.1	28.293	1746	1072	36	7	1705	49	1661	0	685
Smp_000100.1	h1SMcT0013445.1	56.03	2554	997	22	1	2482	6	2505	0	2885
Smp_000300.1	h1SMcT0009739.2	44.118	1496	673	16	1	1490	60	1398	0	1262
Smp_000480.1	PAA58436.1	43.545	852	433	16	36	858	60	892	0	669
Smp_000480.2	PAA58436.1	43.494	853	434	16	36	859	60	893	0	668
Smp_000660.1	h1SMcT0006890.1	64.569	429	138	3	4	430	7	423	0	585
Smp_000720.1	h1SMcT0013571.1	72.494	389	101	4	145	530	170	555	0	601
Smp_001040.1	h1SMcT0010422.3	61.804	1042	322	9	1	1039	1	969	0	1263
Smp_001170.1	PAA82211.1	40.848	896	476	17	3	862	5	882	0	619
Smp_001390.1	h1SMcT0007248.1	40.155	1290	686	18	7	1256	11	1254	0	895
Smp_002080.1	PAA52596.1	72.251	382	106	0	11	392	6	387	0	573
Smp_002280.1	h1SMcT0000174.2	61.085	627	226	5	311	934	158	769	0	756
Smp_002510.1	h1SMcT0013353.2	70.448	335	99	0	27	361	23	357	0	518
Smp_002880.1	h1SMcT0021989.1	85.328	518	76	0	27	544	27	544	0	910
Smp_003340.1	h1SMcT0021635.4	34.159	1171	624	27	1	1136	1	1059	0	596
Smp_003630.1	PAA69333.1	61.217	526	191	4	1	518	7	527	0	664
Smp_003660.1	PAA89830.1	80.186	429	79	3	1	426	3	428	0	722
Smp_003930.1	PAA71801.1	69.464	560	158	3	1	550	56	612	0	823
Smp_003980.1	h1SMcT0007392.5	52.891	709	314	8	4	704	32	728	0	773
Smp_004190.1	PAA77458.1	49.28	625	279	5	9	600	6	625	0	567
Smp_004600.1	PAA46649.1	70.51	529	152	3	11	537	8	534	0	767
Smp_004730.1	h1SMcT0000709.1	70.05	1616	420	11	1	1572	137	1732	0	2217
Smp_004810.1	PAA62519.1	89.297	327	35	0	1	327	1	327	0	616
Smp_004990.1	PAA80422.1	68.19	547	162	3	1	547	1	535	0	766
Smp_005180.1	PAA61450.1	59.276	442	178	2	72	512	132	572	0	583
Smp_005210.1	h1SMcT0004888.1	72.422	417	113	1	1	417	49	463	0	640
Smp_005390.1	h1SMcT0019159.1	50.541	647	284	7	9	651	12	626	0	645
Smp_005500.1	PAA89879.1	55.344	524	215	9	175	685	118	635	0	579
Smp_005790.1	h1SMcT0022047.2	86.686	353	47	0	1	353	1	353	0	650
Smp_005880.1	h1SMcT0021197.1	70.617	616	180	1	9	624	19	633	0	934
Smp_006920.1	h1SMcT0014112.1	61.83	448	170	1	117	563	69	516	0	607
Smp_007260.1	PAA69977.1	71.009	1021	284	6	2	1018	1	1013	0	1479
Smp_007510.1	h1SMcT0011030.4	57.173	474	180	5	255	709	295	764	0	551
Smp_007650.1	h1SMcT0006257.1	44.967	1659	778	25	1	1647	1	1536	0	1398
Smp_007760.1	PAA90603.1	59.205	478	194	1	3	480	37	513	0	597
Smp_008260.1	h1SMcT0012922.1	72.554	368	101	0	1	368	25	392	0	568
Smp_008545.1	h1SMcT0002117.2	81.664	529	97	0	23	551	23	551	0	898
Smp_008830.1	h1SMcT0013179.1	73.509	989	233	10	23	1009	16	977	0	1455
Smp_009030.1	PAA87351.1	69.361	829	242	6	9	837	6	822	0	1208
Smp_009600.1	h1SMcT0001649.1	51.478	575	262	7	11	575	3	570	0	621
Smp_009650.1	h1SMcT0012673.2	55.479	438	190	2	34	471	25	457	0	521
Smp_009990.1	h1SMcT0015806.1	33.839	1581	801	42	30	1556	35	1424	0	801
Smp_010230.1	h1SMcT0001188.2	92.941	340	23	1	1	339	1	340	0	663
Smp_010710.1	PAA60924.1	79.294	425	88	0	35	459	36	460	0	751
Smp_011120.1	h1SMcT0012157.1	76.087	368	88	0	96	463	60	427	0	617
Smp_011660.1	PAA70243.1	76.507	481	104	4	7	486	5	477	0	772
Smp_011660.2	PAA66834.1	74.542	491	101	5	7	496	5	472	0	764
Smp_011660.3	PAA70243.1	71.809	376	94	5	1	375	113	477	0	558
Smp_012440.1	h1SMcT0021932.1	58.757	531	189	5	5	508	10	537	0	621
Smp_012470.1	h1SMcT0003323.2	91.224	433	36	1	1	433	1	431	0	820
Smp_012720.1	h1SMcT0019144.1	56.96	546	213	3	1	532	4	541	0	644
Smp_012930.1	h1SMcT0021505.1	63.473	501	183	0	9	509	11	511	0	683
Smp_013060.1	h1SMcT0023128.1	75.319	470	86	4	1	455	1	455	0	703
Smp_013080.1	h1SMcT0012518.2	58.087	711	295	3	1	708	89	799	0	804
Smp_013790.1	h1SMcT0014297.2	54.545	484	206	3	14	496	13	483	0	546
Smp_013840.1	PAA74366.1	78.171	339	71	1	52	387	59	397	0	585
Smp_013840.2	PAA74366.1	78.171	339	71	1	39	374	59	397	0	585
Smp_013860.1	h1SMcT0011415.1	52.41	664	280	6	1	660	1	632	0	685
Smp_014780.1	h1SMcT0018728.1	50.998	902	433	5	2	902	3	896	0	909
Smp_015020.1	h1SMcT0015880.1	78.296	986	213	1	32	1016	37	1022	0	1637
Smp_015090.1	h1SMcT0020510.1	60.206	872	331	6	1	869	1	859	0	1124
Smp_015710.1	h1SMcT0021577.3	58.15	454	188	2	2	454	32	484	0	566
Smp_015720.1	h1SMcT0018436.1	73.165	395	106	0	1	395	1	395	0	618
Smp_015840.1	h1SMcT0001585.1	63.485	482	158	8	31	504	2	473	0	637
Smp_016200.1	PAA55768.1	69.176	425	129	1	1	423	1	425	0	621
Smp_016600.1	h1SMcT0022133.1	59.025	554	209	2	16	567	13	550	0	635
Smp_016630.1	h1SMcT0006897.2	92.113	355	27	1	1	355	1	354	0	691
Smp_016780.1	h1SMcT0004269.1	96.452	451	16	0	1	451	1	451	0	919
Smp_017070.1	h1SMcT0003192.1	86.598	388	52	0	8	395	9	396	0	710
Smp_017230.1	h1SMcT0001785.4	59.695	459	182	2	5	462	1	457	0	592
Smp_017360.1	h1SMcT0002864.1	72.007	543	150	1	2	544	9	549	0	811
Smp_017890.1	h1SMcT0012575.2	63.389	478	165	2	57	534	77	544	0	664
Smp_018240.1	h1SMcT0022515.2	81.908	807	120	4	17	803	17	817	0	1349
Smp_018240.2	h1SMcT0022515.2	81.908	807	120	4	17	803	17	817	0	1349
Smp_018260.1	h1SMcT0015714.2	68.768	714	209	4	4	709	1	708	0	1030
Smp_018710.1	h1SMcT0016113.1	76.453	344	81	0	22	365	13	356	0	573
Smp_018760.1	h1SMcT0009687.1	47.47	988	434	15	10	981	8	926	0	943
Smp_019010.1	PAA77344.1	50.138	724	344	10	3	721	54	765	0	688
Smp_019100.1	h1SMcT0019059.1	65.899	434	145	3	13	445	15	446	0	591
Smp_019170.1	h1SMcT0011597.1	44.083	921	406	14	1	891	1	842	0	771
Smp_019190.1	PAA58561.1	54.582	491	180	10	1	477	1	462	0	533
Smp_019690.1	h1SMcT0009520.1	65.962	426	132	5	97	521	50	463	0	561
Smp_019690.2	h1SMcT0009520.1	65.962	426	132	5	97	521	50	463	0	561
Smp_019790.1	h1SMcT0022377.1	34.173	1112	557	26	293	1389	292	1243	0	613
Smp_019840.1	PAA54919.1	51.892	740	303	9	117	843	300	999	0	774
Smp_019840.2	PAA54919.1	51.622	740	302	10	117	840	300	999	0	765
Smp_020050.1	h1SMcT0003423.1	70.998	431	124	1	11	441	11	440	0	637
Smp_020200.1	h1SMcT0016859.1	42.898	697	345	12	25	708	11	667	0	539
Smp_020270.1	h1SMcT0000194.1	60.803	1643	566	19	6	1592	13	1633	0	1972
Smp_020270.2	h1SMcT0000194.1	60.803	1643	566	19	6	1592	13	1633	0	1974
Smp_020300.1	h1SMcT0020485.2	51.626	738	263	20	2	711	13	684	0	630
Smp_020340.1	h1SMcT0022002.1	42.193	903	484	15	8	898	51	927	0	719
Smp_021170.1	h1SMcT0004811.4	34.362	2689	1428	51	1	2660	1	2381	0	1482
Smp_021170.1	h1SMcT0004811.4	55.305	933	392	10	2791	3714	2376	3292	0	978
Smp_021170.2	h1SMcT0004811.4	39.74	3616	1817	61	1	3578	1	3292	0	2447
Smp_021170.3	h1SMcT0004811.4	34.362	2689	1428	52	1	2660	1	2381	0	1482
Smp_021170.3	h1SMcT0004811.4	55.165	939	389	12	2791	3719	2376	3292	0	971
Smp_021330.1	h1SMcT0017713.1	55.652	460	201	2	142	598	149	608	0	554
Smp_021920.1	h1SMcT0013798.1	65.041	861	299	2	7	866	8	867	0	1059
Smp_022090.1	h1SMcT0008369.1	80.189	318	63	0	1	318	1	318	0	538
Smp_022400.1	h1SMcT0002924.2	70.75	547	156	3	1	545	1	545	0	788
Smp_022960.1	PAA50633.1	71.283	491	141	0	29	519	17	507	0	747
Smp_023550.1	h1SMcT0008400.1	43.285	834	364	21	40	794	20	823	0	582
Smp_024110.1	h1SMcT0015430.1	76.905	433	98	2	1	432	1	432	0	693
Smp_024140.1	h1SMcT0021952.1	48.286	700	298	13	13	694	15	668	0	599
Smp_024520.1	h1SMcT0001915.2	59.226	439	174	3	1	437	1	436	0	562
Smp_024580.1	h1SMcT0001348.1	42.055	837	433	17	48	874	20	814	0	631
Smp_024900.1	h1SMcT0007603.1	37.14	1007	447	24	1	957	1	871	0	600
Smp_025510.1	h1SMcT0014813.3	64.626	441	146	3	2	432	5	445	0	598
Smp_027400.1	h1SMcT0009679.2	69.335	812	201	6	37	838	33	806	0	1147
Smp_027920.1	h1SMcT0004271.1	86.818	440	58	0	1	440	1	440	0	805
Smp_027970.1	PAA85199.1	65.44	897	293	6	30	909	64	960	0	1212
Smp_028120.1	h1SMcT0001633.2	43.203	949	449	15	17	913	50	960	0	736
Smp_028360.1	h1SMcT0000544.2	57.053	475	183	5	1	466	1	463	0	530
Smp_028440.1	h1SMcT0006124.1	81.481	432	80	0	1	432	3	434	0	754
Smp_028690.1	h1SMcT0010466.6	51.449	690	291	7	39	712	46	707	0	692
Smp_028990.1	PAA66367.1	89.264	326	35	0	1	326	1	326	0	615
Smp_029240.1	h1SMcT0018143.1	75	336	84	0	24	359	12	347	0	556
Smp_029390.1	h1SMcT0022178.1	88.066	486	58	0	1	486	1	486	0	894
Smp_029470.1	PAA67283.1	46.356	686	336	9	5	680	38	701	0	603
Smp_029500.1	PAA67283.1	48.759	685	312	10	6	676	39	698	0	630
Smp_029890.1	h1SMcT0014511.1	69.734	413	123	2	1	412	1	412	0	622
Smp_030400.1	PAA59047.1	84.642	293	45	0	185	477	90	382	0	516
Smp_030710.1	PAA80710.1	82.295	305	53	1	4	307	16	320	0	535
Smp_030730.1	h1SMcT0004197.1	97.065	443	13	0	1	443	1	443	0	915
Smp_031000.1	h1SMcT0002989.1	60.149	803	290	9	15	813	17	793	0	945
Smp_031000.2	h1SMcT0002989.1	60.149	803	290	9	15	813	17	793	0	945
Smp_032480.1	h1SMcT0006437.1	56.124	1192	438	20	211	1379	79	1208	0	1301
Smp_032500.1	h1SMcT0017584.1	53.437	771	316	13	6	770	4	737	0	830
Smp_032510.1	h1SMcT0003475.1	44.602	1130	579	10	7	1124	32	1126	0	1010
Smp_032800.1	PAA52660.1	68.677	514	158	2	1	514	1	511	0	765
Smp_032820.1	PAA52660.1	66.342	514	170	2	1	514	1	511	0	742
Smp_033050.1	PAA83351.1	62.197	701	225	6	22	688	42	736	0	887
Smp_033710.1	h1SMcT0020664.1	56.623	604	223	9	1	568	1	601	0	652
Smp_033970.1	h1SMcT0007554.2	67.048	437	136	2	1	436	1	430	0	615
Smp_034000.1	h1SMcT0017959.3	51.782	533	200	5	871	1392	811	1297	0	582
Smp_034190.1	h1SMcT0012404.1	77.638	398	89	0	4	401	1	398	0	672
Smp_034550.1	h1SMcT0003060.1	59.589	876	353	1	24	899	29	903	0	1113
Smp_034670.1	PAA53420.1	80.505	436	84	1	1	435	19	454	0	758
Smp_034870.1	h1SMcT0004493.3	71.803	993	245	9	1	980	1	971	0	1409
Smp_034920.1	h1SMcT0006122.2	69.118	4080	1108	20	19	4019	23	4029	0	5845
Smp_035030.1	h1SMcT0011919.3	49.671	1214	560	16	5	1196	3	1187	0	1202
Smp_035180.1	PAA54959.1	55.793	561	195	6	2	560	4	513	0	639
Smp_035220.1	h1SMcT0004782.2	59.103	736	280	8	21	743	1	728	0	833
Smp_035390.1	h1SMcT0018386.1	49.793	725	240	14	7	728	5	608	0	657
Smp_035430.1	PAA63976.1	76.629	445	101	2	7	449	17	460	0	709
Smp_035460.1	PAA74276.1	53.526	553	236	2	7	559	9	540	0	644
Smp_035580.1	PAA46479.1	83.442	308	51	0	4	311	5	312	0	564
Smp_036180.1	h1SMcT0015164.1	58.662	912	372	5	80	990	85	992	0	1138
Smp_037590.1	h1SMcT0002313.1	53.949	823	327	12	2	820	6	780	0	860
Smp_037960.1	h1SMcT0002077.3	56.326	577	217	8	36	604	21	570	0	580
Smp_038030.1	h1SMcT0019709.1	53.138	478	213	3	1	469	1	476	0	525
Smp_038080.1	PAA74551.1	55.778	900	382	4	5	899	1	889	0	1006
Smp_038100.1	h1SMcT0013965.1	84.99	493	71	1	27	516	32	524	0	853
Smp_038240.1	PAA73021.1	55.567	988	413	10	3	977	2	976	0	1131
Smp_038870.1	PAA81334.1	65.014	706	228	6	66	765	43	735	0	953
Smp_039130.1	PAA75929.1	39.496	1428	711	28	13	1419	8	1303	0	917
Smp_039180.1	h1SMcT0018799.1	46.373	703	297	18	1	690	1	636	0	596
Smp_039750.1	h1SMcT0017161.2	56.865	823	351	2	4	823	9	830	0	971
Smp_039750.2	PAA77996.1	47.758	825	367	7	1	762	47	870	0	807
Smp_039750.3	h1SMcT0017161.2	57.46	811	341	2	4	811	21	830	0	968
Smp_040770.1	PAA56250.1	54.309	615	267	6	13	617	269	879	0	714
Smp_040800.1	PAA73571.1	61.401	614	237	0	61	674	9	622	0	832
Smp_040970.1	h1SMcT0014202.2	59.382	874	297	10	1	860	1	830	0	1034
Smp_041060.1	PAA90867.1	63.484	419	131	5	1	413	1	403	0	548
Smp_041450.1	PAA48555.1	55.963	545	233	3	2	543	8	548	0	660
Smp_041600.1	h1SMcT0004183.1	51.571	1241	521	15	20	1255	9	1174	0	1298
Smp_041740.1	h1SMcT0014776.1	68.959	538	163	2	1	538	2	535	0	763
Smp_041760.1	h1SMcT0006548.2	48.582	1340	575	26	48	1371	27	1268	0	1162
Smp_041770.1	h1SMcT0016098.1	52.27	727	251	12	69	762	76	739	0	688
Smp_042160.1	h1SMcT0014263.1	73.278	363	97	0	1	363	26	388	0	546
Smp_042270.1	h1SMcT0004870.1	87.317	410	52	0	19	428	9	418	0	749
Smp_042530.1	h1SMcT0003303.1	39.893	935	510	19	70	991	174	1069	0	679
Smp_042670.1	PAA80328.1	44.548	1073	499	16	135	1180	411	1414	0	885
Smp_042740.1	PAA51428.1	72.619	504	138	0	1	504	1	504	0	771
Smp_043030.1	h1SMcT0020300.1	60.407	442	172	2	6	445	3	443	0	528
Smp_043150.1	PAA69765.1	61.179	492	179	4	22	506	52	538	0	629
Smp_043670.1	h1SMcT0018232.3	66.078	793	264	4	1	790	22	812	0	1090
Smp_043670.2	h1SMcT0018232.3	65.955	796	263	6	1	793	22	812	0	1086
Smp_043910.1	PAA48951.1	66.912	408	134	1	1	408	4	410	0	610
Smp_044440.1	PAA81232.1	68.817	372	115	1	8	378	2	373	0	545
Smp_044920.1	h1SMcT0019374.2	71.981	828	217	4	1	828	1	813	0	1229
Smp_044920.2	h1SMcT0019374.3	71.156	839	218	5	1	830	1	824	0	1223
Smp_044920.3	h1SMcT0019374.2	71.981	828	217	4	1	828	1	813	0	1229
Smp_044920.4	h1SMcT0019374.2	71.981	828	217	4	1	828	1	813	0	1228
Smp_044970.1	h1SMcT0021451.4	68.437	979	298	2	31	999	32	1009	0	1441
Smp_045250.1	h1SMcT0014647.2	76.815	427	98	1	3	429	2	427	0	679
Smp_045260.1	h1SMcT0010281.1	51.494	569	209	8	1	567	1	504	0	571
Smp_045650.1	PAA79073.1	61.935	465	177	0	23	487	23	487	0	604
Smp_045860.1	h1SMcT0003724.2	63.892	925	295	10	12	929	7	899	0	1215
Smp_046060.1	h1SMcT0016982.1	52.084	1943	918	11	3	1940	5	1939	0	1981
Smp_046060.2	h1SMcT0016982.2	52.142	1937	914	11	3	1934	5	1933	0	1978
Smp_046090.1	h1SMcT0001816.3	57.982	545	228	1	1	545	1	544	0	665
Smp_046120.1	h1SMcT0009544.1	57.836	536	188	9	1	526	5	512	0	580
Smp_046690.1	PAA90526.1	98.684	456	6	0	1	456	1	456	0	891
Smp_046690.1	PAA90526.1	98.684	456	6	0	77	532	1	456	0	891
Smp_046690.1	PAA90526.1	98.684	456	6	0	153	608	1	456	0	891
Smp_046690.1	PAA90526.1	98.425	381	6	0	229	609	1	381	0	743
Smp_046690.3	PAA90526.1	98.684	456	6	0	1	456	1	456	0	891
Smp_046690.3	PAA90526.1	98.684	456	6	0	77	532	1	456	0	891
Smp_046690.3	PAA90526.1	98.425	381	6	0	153	533	1	381	0	743
Smp_046740.1	h1SMcT0000766.2	71.369	482	138	0	16	497	12	493	0	715
Smp_046750.1	PAA61077.1	83.667	300	49	0	7	306	47	346	0	532
Smp_046930.1	h1SMcT0012292.1	73.099	1026	270	2	19	1044	1	1020	0	1611
Smp_047190.1	h1SMcT0021723.1	41.98	798	430	10	1	790	1	773	0	654
Smp_047200.1	h1SMcT0022103.1	67.718	412	122	3	1	411	1	402	0	587
Smp_047900.1	h1SMcT0006299.1	70.845	343	99	1	5	347	7	348	0	531
Smp_048240.1	h1SMcT0011809.2	57.143	462	168	4	2	461	3	436	0	517
Smp_048430.1	h1SMcT0020431.2	61.037	598	225	4	35	630	1	592	0	736
Smp_048560.2	h1SMcT0002376.1	62.903	558	180	6	1	556	1	533	0	708
Smp_049150.1	h1SMcT0022124.2	58.911	404	165	1	1	403	1	404	0	531
Smp_049500.1	h1SMcT0021119.1	46.143	726	351	7	10	730	9	699	0	644
Smp_049510.1	PAA48466.1	73.867	375	98	0	28	402	22	396	0	624
Smp_049550.1	PAA73701.1	75.587	639	144	3	4	630	16	654	0	967
Smp_050890.1	PAA59038.1	65.303	611	202	3	1	603	1	609	0	841
Smp_051210.1	h1SMcT0013531.1	66.531	490	153	2	13	501	9	488	0	654
Smp_052790.1	h1SMcT0022201.2	39.891	1103	494	22	1	1026	1	1011	0	704
Smp_052870.1	h1SMcT0004593.1	65.985	391	130	1	1	391	1	388	0	546
Smp_053140.1	h1SMcT0016417.4	55.794	466	185	5	11	463	7	464	0	515
Smp_053510.1	PAA92756.1	62.579	473	174	2	55	526	73	543	0	632
Smp_053610.1	PAA66192.1	56.452	496	203	4	1	496	1	483	0	557
Smp_053820.1	h1SMcT0010468.2	83.932	473	76	0	1	473	1	473	0	821
Smp_054340.1	h1SMcT0022882.2	72.141	481	132	2	1	480	46	525	0	713
Smp_054730.1	h1SMcT0013671.2	44.247	843	431	9	16	842	12	831	0	686
Smp_054790.1	h1SMcT0002469.2	37.487	1958	1088	44	6	1922	6	1868	0	1192
Smp_054840.1	h1SMcT0003430.1	59.657	875	344	7	23	892	18	888	0	1056
Smp_055340.1	h1SMcT0007276.1	57.479	595	206	8	33	621	30	583	0	658
Smp_055720.1	h1SMcT0011930.1	66.946	596	192	3	1	595	1	592	0	878
Smp_055780.1	h1SMcT0006735.2	41.056	1269	679	18	8	1248	43	1270	0	899
Smp_055890.1	PAA93145.1	72.34	329	91	0	37	365	51	379	0	518
Smp_055990.1	h1SMcT0001399.2	61.882	425	162	0	9	433	4	428	0	550
Smp_056640.1	h1SMcT0006973.1	50.635	630	265	8	12	636	6	594	0	584
Smp_056860.1	h1SMcT0003269.4	61.379	435	132	6	4	437	5	404	0	532
Smp_056930.1	h1SMcT0016489.1	38.209	1340	581	44	24	1246	45	1254	0	798
Smp_056970.1	PAA92272.1	76.716	335	76	2	5	338	4	337	0	525
Smp_057060.1	h1SMcT0010226.2	61.573	445	167	2	41	483	31	473	0	566
Smp_057320.1	PAA60017.1	56.133	750	309	8	3	743	8	746	0	828
Smp_057530.1	h1SMcT0001238.1	36.823	831	475	10	68	878	27	827	0	557
Smp_057620.1	h1SMcT0016766.1	59.055	508	196	5	5	508	84	583	0	616
Smp_058360.1	h1SMcT0001702.1	56.658	766	315	6	27	787	11	764	0	835
Smp_058980.1	h1SMcT0014508.2	49.75	599	249	9	366	962	266	814	0	584
Smp_059340.1	h1SMcT0018442.3	73.879	379	98	1	1	378	1	379	0	587
Smp_059540.1	PAA48838.1	69.981	523	121	3	1	521	1	489	0	755
Smp_059790.1	h1SMcT0000106.3	62.3	626	225	7	1	619	1	622	0	798
Smp_061230.1	h1SMcT0013015.2	81.24	613	115	0	38	650	39	651	0	1034
Smp_061510.1	h1SMcT0022787.1	37.711	1005	551	16	8	1007	8	942	0	637
Smp_061590.1	h1SMcT0011316.1	58.115	1146	380	17	4	1140	1	1055	0	1317
Smp_062520.1	h1SMcT0006987.1	43.651	882	444	13	9	865	8	861	0	713
Smp_062970.1	h1SMcT0005763.2	52.157	1252	528	9	3	1248	4	1190	0	1325
Smp_063000.1	h1SMcT0018150.1	48.915	599	290	6	88	685	89	672	0	542
Smp_063000.2	h1SMcT0018150.1	47.954	611	290	7	88	697	89	672	0	535
Smp_063040.1	h1SMcT0022101.1	64.619	407	142	2	3	408	9	414	0	560
Smp_063090.1	h1SMcT0010496.3	74.567	751	190	1	25	774	26	776	0	1156
Smp_063420.1	h1SMcT0002601.1	77.778	540	120	0	6	545	3	542	0	877
Smp_063640.1	h1SMcT0001188.2	88.235	340	40	0	1	340	1	340	0	646
Smp_063830.1	h1SMcT0021252.1	50.746	737	294	5	3	739	12	679	0	728
Smp_064050.1	PAA77636.1	79.167	456	95	0	1	456	4	459	0	756
Smp_064240.1	h1SMcT0012429.1	73.624	436	100	2	1	422	1	435	0	676
Smp_064380.1	h1SMcT0009932.3	63.092	401	147	1	17	417	21	420	0	553
Smp_064750.1	h1SMcT0011652.2	46.321	829	373	20	26	835	39	814	0	703
Smp_064870.1	h1SMcT0021136.6	45.242	641	301	10	5	640	3	598	0	555
Smp_065060.1	h1SMcT0015342.1	59.036	498	203	1	28	525	27	523	0	631
Smp_065180.1	h1SMcT0019059.1	65.16	531	183	2	2	531	1	530	0	712
Smp_065290.1	h1SMcT0012424.1	72.321	336	90	3	6	340	6	339	0	518
Smp_065610.1	h1SMcT0009726.2	68.182	528	163	1	39	561	26	553	0	760
Smp_065840.1	h1SMcT0002318.2	60.115	1216	466	5	31	1242	14	1214	0	1512
Smp_066630.1	PAA69144.1	76.629	445	99	2	2	443	5	447	0	722
Smp_067280.1	PAA85687.1	69.714	700	182	8	1	689	1	681	0	976
Smp_067810.1	h1SMcT0021765.1	73.556	329	82	3	11	334	10	338	0	515
Smp_068070.1	h1SMcT0006419.1	52.941	595	250	7	6	600	8	572	0	618
Smp_068440.1	PAA53070.1	64.318	440	151	4	117	551	235	673	0	567
Smp_068920.1	h1SMcT0003775.1	69.628	349	106	0	19	367	27	375	0	533
Smp_068920.2	h1SMcT0003775.1	69.628	349	106	0	19	367	27	375	0	533
Smp_068950.1	PAA59523.1	75.556	405	98	1	9	412	17	421	0	654
Smp_069130.1	h1SMcT0001183.2	41.627	848	462	7	1	847	1	816	0	651
Smp_069240.1	h1SMcT0008230.1	72.854	431	108	2	13	438	16	442	0	649
Smp_069960.1	h1SMcT0018017.1	38.581	902	436	22	15	908	13	804	0	583
Smp_070170.1	h1SMcT0011738.1	43.396	742	363	16	703	1430	636	1334	0	597
Smp_070190.1	h1SMcT0020805.1	39.346	948	437	26	10	897	5	874	0	609
Smp_071610.1	h1SMcT0016378.3	56.93	469	193	4	11	470	9	477	0	557
Smp_072330.1	h1SMcT0007496.1	69.456	717	211	5	7	718	12	725	0	986
Smp_072340.1	h1SMcT0004176.1	89.32	412	43	1	5	415	3	414	0	760
Smp_072350.1	h1SMcT0004914.1	51.7	706	313	8	2	683	3	704	0	721
Smp_072370.1	h1SMcT0013839.1	59.6	1000	376	8	17	1011	3	979	0	1180
Smp_072870.1	h1SMcT0016488.3	76.862	376	86	1	1	375	1	376	0	611
Smp_072980.1	h1SMcT0003610.2	42.497	873	331	23	32	891	66	780	0	590
Smp_073500.1	h1SMcT0013376.1	68.812	404	125	1	35	438	38	440	0	608
Smp_073830.1	h1SMcT0002905.1	59.969	647	212	8	1	608	1	639	0	797
Smp_074020.1	h1SMcT0008013.1	66.839	965	295	7	1	949	1	956	0	1314
Smp_074370.1	PAA54651.1	59.888	536	205	5	29	561	43	571	0	691
Smp_074830.1	h1SMcT0012006.2	57.827	543	208	5	54	575	37	579	0	665
Smp_074870.1	PAA65347.1	83.96	505	81	0	1	505	11	515	0	883
Smp_075130.1	h1SMcT0007366.1	72.515	342	94	0	10	351	8	349	0	549
Smp_075470.1	PAA56957.1	72.705	403	110	0	42	444	61	463	0	621
Smp_077560.1	h1SMcT0022453.1	65.625	448	144	4	4	449	2	441	0	598
Smp_077980.1	h1SMcT0013018.1	65.854	656	206	7	8	655	3	648	0	885
Smp_078040.1	h1SMcT0004197.1	97.738	442	10	0	1	442	1	442	0	919
Smp_078230.1	h1SMcT0020897.3	52.314	713	297	6	6	715	9	681	0	763
Smp_078930.1	h1SMcT0022500.1	50.719	556	234	3	20	546	4	548	0	549
Smp_079220.1	PAA71321.1	81.29	310	57	1	1	309	1	310	0	517
Smp_079380.1	h1SMcT0005306.1	59.701	402	162	0	1	402	111	512	0	535
Smp_079380.2	h1SMcT0005306.1	58.635	498	205	1	8	504	15	512	0	646
Smp_079560.1	h1SMcT0003430.1	57.261	482	201	5	14	493	10	488	0	551
Smp_079650.1	PAA76888.1	61.696	1368	460	15	567	1918	515	1834	0	1643
Smp_079740.1	h1SMcT0014219.2	37.988	845	428	14	2	811	3	786	0	540
Smp_079760.1	h1SMcT0016022.1	54.582	491	213	6	1	489	1	483	0	530
Smp_079950.1	h1SMcT0010992.3	78.134	343	74	1	12	354	5	346	0	573
Smp_079960.1	h1SMcT0009785.1	95.652	437	18	1	1	436	1	437	0	886
Smp_079970.1	PAA47374.1	93.023	430	30	0	1	430	1	430	0	823
Smp_080320.1	PAA62057.1	63.311	447	132	3	1	446	1	416	0	582
Smp_080550.1	h1SMcT0005478.1	76.099	364	86	1	1	363	1	364	0	590
Smp_081250.1	PAA93804.1	73.585	371	98	0	444	814	131	501	0	584
Smp_082250.1	h1SMcT0009658.1	66.667	438	144	2	24	461	21	456	0	645
Smp_082370.1	h1SMcT0001983.1	64.158	1063	343	12	28	1088	16	1042	0	1318
Smp_082850.1	PAA92218.1	47.462	729	365	9	32	750	43	763	0	645
Smp_082860.1	PAA57000.1	65.306	392	133	1	19	410	22	410	0	561
Smp_083770.1	PAA86496.1	61.567	817	302	5	25	835	58	868	0	1027
Smp_083990.1	h1SMcT0020798.2	54.217	498	223	4	8	503	22	516	0	538
Smp_084090.1	h1SMcT0006318.1	40.846	1087	436	28	4	1082	2	889	0	695
Smp_084380.1	h1SMcT0022781.2	67.061	677	221	2	8	683	11	686	0	967
Smp_084830.1	h1SMcT0007350.1	52.165	485	212	4	1	483	11	477	0	523
Smp_085110.1	h1SMcT0010570.2	56.83	593	249	6	1	587	1	592	0	717
Smp_085150.1	h1SMcT0016081.2	50.828	604	267	13	1	595	3	585	0	567
Smp_085380.1	h1SMcT0008340.6	56.709	626	250	4	3	616	1	617	0	738
Smp_085500.1	h1SMcT0014983.5	78.508	563	115	3	1	563	1	557	0	946
Smp_085540.1	h1SMcT0002622.7	73.834	1930	500	2	1	1925	1	1930	0	2846
Smp_085540.2	h1SMcT0002622.6	73.913	1932	497	3	1	1925	1	1932	0	2845
Smp_086460.1	PAA77323.1	43.927	1309	624	24	79	1346	58	1297	0	1035
Smp_086750.1	PAA83145.1	36.352	1579	693	32	232	1755	152	1473	0	959
Smp_087010.1	PAA66663.1	64.76	1084	324	9	180	1259	106	1135	0	1455
Smp_087270.1	h1SMcT0002152.1	81.507	730	130	1	1	730	1	725	0	1271
Smp_087810.1	PAA62022.1	56	500	171	6	3	500	13	465	0	570
Smp_087870.1	h1SMcT0021669.1	52.607	652	295	7	2	649	1	642	0	716
Smp_087930.1	h1SMcT0008904.1	57.348	626	237	9	90	709	59	660	0	707
Smp_089180.1	h1SMcT0003156.2	50.254	788	336	9	57	795	73	853	0	774
Smp_089200.1	h1SMcT0006735.2	41.034	1238	680	13	10	1235	75	1274	0	926
Smp_089200.2	h1SMcT0006735.3	42.52	1103	593	11	5	1101	129	1196	0	868
Smp_089460.1	h1SMcT0012045.7	59.456	735	278	8	56	779	46	771	0	903
Smp_089700.1	h1SMcT0014111.1	49.879	824	379	6	1	821	35	827	0	808
Smp_089930.1	h1SMcT0000620.1	57.642	458	167	8	477	928	155	591	0	545
Smp_090120.1	h1SMcT0004269.1	99.335	451	3	0	1	451	1	451	0	939
Smp_090450.1	h1SMcT0011098.1	61.575	419	156	4	9	425	9	424	0	581
Smp_090800.1	h1SMcT0006109.2	57.959	490	196	1	5	494	2	481	0	609
Smp_090860.1	h1SMcT0001281.1	66.802	491	154	2	4	486	8	497	0	689
Smp_091460.1	h1SMcT0013300.2	69.505	364	108	2	1	364	1	361	0	543
Smp_091470.1	h1SMcT0010698.1	37.273	880	512	15	6	876	42	890	0	597
Smp_091650.1	h1SMcT0010926.5	63.818	1053	353	10	25	1069	26	1058	0	1410
Smp_092530.1	h1SMcT0023093.3	55.432	902	309	16	1	856	1	855	0	920
Smp_092770.1	PAA52236.1	52.434	904	389	10	11	907	2	871	0	908
Smp_093220.1	h1SMcT0001572.2	45.693	685	278	12	1	684	1	592	0	580
Smp_093280.1	h1SMcT0000680.1	71.722	389	110	0	5	393	4	392	0	622
Smp_093580.1	h1SMcT0004294.1	44.277	795	351	19	4	765	9	744	0	608
Smp_093690.1	h1SMcT0011101.2	64.544	691	233	5	106	793	112	793	0	904
Smp_093820.1	PAA66757.1	68.636	440	134	2	36	471	36	475	0	645
Smp_093930.1	h1SMcT0011666.1	31.587	1355	719	40	18	1334	30	1214	0	590
Smp_094020.1	PAA91288.1	64.333	457	158	4	43	495	124	579	0	616
Smp_094060.1	PAA70839.1	50.162	618	276	6	1	612	1	592	0	635
Smp_094140.1	h1SMcT0018144.5	55.955	806	330	6	1	803	1	784	0	908
Smp_094420.1	h1SMcT0001915.2	62.642	439	160	2	1	438	1	436	0	593
Smp_094880.1	h1SMcT0004894.1	74.78	682	172	0	1	682	1	682	0	1102
Smp_094950.1	h1SMcT0015270.4	47.917	864	386	10	6	869	10	809	0	743
Smp_095150.1	PAA89160.1	77.193	456	103	1	7	462	5	459	0	729
Smp_095910.1	h1SMcT0002591.1	49.188	677	302	14	1	659	1	653	0	622
Smp_096020.1	h1SMcT0006365.1	76.763	482	111	1	45	526	47	527	0	778
Smp_096270.1	h1SMcT0021186.1	38.242	910	434	22	75	957	83	891	0	608
Smp_096320.1	h1SMcT0016880.1	71.75	577	160	1	122	698	34	607	0	896
Smp_096450.1	h1SMcT0004046.1	65.923	986	321	7	1	979	1	978	0	1362
Smp_097590.1	PAA55654.1	54.825	943	368	16	63	993	74	970	0	1044
Smp_098760.1	h1SMcT0017554.1	72.5	360	99	0	330	689	236	595	0	569
Smp_099030.1	h1SMcT0013373.1	78.711	357	74	2	1	357	1	355	0	557
Smp_099030.2	h1SMcT0013373.1	78.711	357	74	2	1	357	1	355	0	557
Smp_099310.1	PAA77854.1	60.701	799	285	6	3	796	21	795	0	1036
Smp_099310.2	PAA77854.1	61.006	795	285	5	3	792	21	795	0	1041
Smp_099850.1	h1SMcT0003967.3	61.896	517	177	6	37	547	17	519	0	613
Smp_100120.1	h1SMcT0010813.6	51.976	506	234	2	58	563	51	547	0	545
Smp_101290.1	h1SMcT0012710.1	75.064	389	97	0	3	391	1	389	0	640
Smp_103140.1	h1SMcT0004271.1	87.727	440	54	0	1	440	1	440	0	802
Smp_103160.1	h1SMcT0021739.2	47.606	752	333	8	15	765	35	726	0	709
Smp_103570.1	PAA57640.1	73.793	435	113	1	64	497	24	458	0	699
Smp_103790.1	PAA48619.1	98.23	452	7	1	1	452	1	451	0	933
Smp_103920.1	h1SMcT0001891.1	70.053	571	165	3	1	566	1	570	0	860
Smp_104470.1	PAA80570.1	64.188	511	179	3	29	539	91	597	0	689
Smp_104500.1	h1SMcT0000067.3	60.54	1148	392	8	12	1148	53	1150	0	1371
Smp_104500.2	h1SMcT0000067.4	60.961	1145	395	6	12	1149	53	1152	0	1379
Smp_104500.3	h1SMcT0000067.3	57.593	1238	413	11	11	1232	9	1150	0	1373
Smp_104500.4	h1SMcT0000067.3	58.291	1194	391	10	12	1194	53	1150	0	1346
Smp_104870.1	PAA90320.1	62.393	468	150	1	1	442	1	468	0	619
Smp_105020.1	h1SMcT0015610.1	42.483	725	396	8	32	745	72	786	0	597
Smp_105410.1	h1SMcT0021932.1	54.473	503	213	2	6	492	14	516	0	553
Smp_105700.1	PAA72657.1	58.65	2237	822	22	1	2196	1	2175	0	2649
Smp_105860.1	PAA78444.1	53.501	557	233	12	1	542	1	546	0	548
Smp_105910.1	PAA51836.1	43.754	1465	643	31	193	1563	25	1402	0	1134
Smp_105950.1	h1SMcT0009342.2	39.955	881	468	10	4	844	2	861	0	600
Smp_106060.1	PAA67307.1	55.907	474	193	8	5	473	14	476	0	538
Smp_106130.1	PAA50200.1	81.571	624	111	1	17	636	20	643	0	1056
Smp_119310.1	h1SMcT0008493.1	83.333	432	69	2	1	430	1	431	0	703
Smp_120360.1	PAA62842.1	55.91	1066	420	11	4	1038	5	1051	0	1184
Smp_121800.1	PAA87268.1	46.193	591	289	6	15	585	41	622	0	528
Smp_121920.1	PAA57588.1	53.226	558	218	9	4	529	10	556	0	562
Smp_121920.2	PAA57588.1	54.851	536	199	9	4	507	10	534	0	557
Smp_121990.1	PAA87434.1	61.224	686	243	5	59	735	63	734	0	865
Smp_121990.2	PAA87434.1	61.42	648	234	4	59	704	63	696	0	835
Smp_122780.1	h1SMcT0007722.2	41.876	874	381	18	17	869	26	793	0	670
Smp_122900.1	h1SMcT0008063.1	60.159	502	143	10	10	498	13	470	0	563
Smp_122910.1	h1SMcT0018897.1	47.029	1801	768	28	1673	3438	1217	2866	0	1553
Smp_123010.1	PAA83041.1	47.935	678	277	12	15	676	59	676	0	583
Smp_123180.1	h1SMcT0018042.1	60.788	584	217	3	246	829	245	816	0	774
Smp_123290.1	h1SMcT0014503.2	52.56	664	266	5	373	1034	247	863	0	709
Smp_123500.1	h1SMcT0010041.1	39.902	1228	583	29	65	1252	46	1158	0	768
Smp_123640.1	h1SMcT0005250.2	63.811	572	200	3	1	569	1	568	0	744
Smp_123710.1	h1SMcT0002456.2	42.758	1726	700	23	906	2606	214	1676	0	1314
Smp_123830.1	h1SMcT0016741.1	50.405	1603	777	11	61	1660	35	1622	0	1050
Smp_124230.1	h1SMcT0006400.4	85.061	328	48	1	12	338	10	337	0	592
Smp_124350.1	PAA52462.1	41.555	1273	618	23	1	1245	21	1195	0	992
Smp_124350.2	PAA80196.1	41.745	1272	616	22	1	1244	27	1201	0	1001
Smp_124350.3	PAA80196.1	40.515	1165	569	21	1	1137	27	1095	0	874
Smp_124430.1	h1SMcT0006687.1	62.992	1016	334	10	1	1010	1	980	0	1288
Smp_124460.1	PAA61376.1	78.261	598	129	1	8	604	3	600	0	988
Smp_124820.1	h1SMcT0018850.1	65.953	1075	360	5	5	1075	2	1074	0	1463
Smp_124850.1	h1SMcT0003223.2	85.139	323	48	0	582	904	401	723	0	606
Smp_125350.1	h1SMcT0014311.1	39.271	741	375	7	25	764	24	690	0	545
Smp_125450.1	h1SMcT0001034.1	50.103	968	413	13	284	1240	46	954	0	916
Smp_125780.1	h1SMcT0012534.1	63.593	423	153	1	15	437	4	425	0	588
Smp_125900.1	h1SMcT0013867.1	51.49	604	252	8	1	571	1	596	0	636
Smp_126020.1	h1SMcT0014733.2	77.264	541	123	0	30	570	23	563	0	892
Smp_126240.1	h1SMcT0009472.1	44.448	3395	1741	44	3053	6376	1200	4520	0	2829
Smp_126240.1	h1SMcT0009472.1	47.897	2758	1299	31	4	2665	107	2822	0	2470
Smp_126240.1	h1SMcT0009472.1	43.568	1749	874	26	1965	3681	1152	2819	0	1351
Smp_126240.2	h1SMcT0009472.1	44.395	3399	1741	45	3053	6380	1200	4520	0	2823
Smp_126240.2	h1SMcT0009472.1	47.897	2758	1299	31	4	2665	107	2822	0	2470
Smp_126240.2	h1SMcT0009472.1	43.568	1749	874	26	1965	3681	1152	2819	0	1351
Smp_126260.1	h1SMcT0010177.4	79.55	489	100	0	11	499	8	496	0	857
Smp_126300.1	h1SMcT0022283.1	52.275	989	363	12	17	1002	23	905	0	970
Smp_126490.1	h1SMcT0012383.1	56.6	1000	312	13	83	1072	59	946	0	1058
Smp_126740.1	h1SMcT0013795.1	42.072	782	403	14	4	771	3	748	0	614
Smp_126850.1	h1SMcT0018538.9	38.787	923	411	23	4	898	43	839	0	578
Smp_126910.1	h1SMcT0008113.1	37.248	843	484	12	1	829	1	812	0	567
Smp_126970.1	h1SMcT0000128.4	33.283	1322	789	24	475	1761	1	1264	0	653
Smp_127010.1	h1SMcT0008503.1	42.881	1222	611	20	12	1214	13	1166	0	959
Smp_127010.3	h1SMcT0008503.1	42.881	1222	611	20	12	1214	13	1166	0	954
Smp_127050.1	h1SMcT0004666.3	36.011	1419	732	34	1	1360	1	1302	0	702
Smp_127480.1	h1SMcT0000757.1	37.027	1083	578	17	21	1084	55	1052	0	691
Smp_127490.1	h1SMcT0002800.2	52.504	699	319	8	327	1022	349	1037	0	766
Smp_127770.1	h1SMcT0006436.2	62.632	661	195	6	1	656	1	614	0	847
Smp_127890.1	h1SMcT0017163.1	60.599	401	157	1	7	407	5	404	0	517
Smp_127940.1	h1SMcT0021165.7	49.616	1302	530	23	7	1282	5	1206	0	1190
Smp_128050.1	PAA61875.1	39.961	1021	532	16	13	1026	8	954	0	723
Smp_128120.1	h1SMcT0012298.1	32.649	1510	760	41	402	1846	320	1637	0	661
Smp_128130.1	h1SMcT0009589.3	38.998	918	507	14	1	910	1	873	0	648
Smp_128360.1	h1SMcT0004016.1	59.18	561	224	2	35	595	10	565	0	705
Smp_128370.1	h1SMcT0016744.1	54.642	2165	851	31	1	2153	1	2046	0	2383
Smp_128480.1	h1SMcT0010643.1	67.903	620	193	3	28	646	17	631	0	920
Smp_128690.1	h1SMcT0003115.2	58.065	992	382	10	64	1040	49	1021	0	1122
Smp_128790.1	h1SMcT0015678.1	53.393	560	203	8	59	608	67	578	0	607
Smp_128890.1	PAA79466.1	40.748	1578	680	37	51	1555	48	1443	0	1019
Smp_128920.1	h1SMcT0020195.1	33.683	2286	1342	31	15	2281	12	2142	0	1209
Smp_128950.1	h1SMcT0013409.1	48.721	1486	525	31	43	1503	49	1322	0	1281
Smp_128960.1	PAA55942.1	40.72	1083	549	16	20	1080	5	1016	0	813
Smp_129020.1	h1SMcT0016082.1	58.911	404	162	1	1	400	1	404	0	520
Smp_129050.1	h1SMcT0019374.2	63.669	834	279	10	1	817	1	827	0	1085
Smp_129060.1	h1SMcT0011946.2	62.475	501	166	4	38	536	68	548	0	643
Smp_129120.1	h1SMcT0010497.3	68.063	573	181	2	7	578	8	579	0	746
Smp_129260.1	PAA60827.1	40.307	1042	516	27	3	976	3	1006	0	747
Smp_129340.1	h1SMcT0008018.2	56.703	455	162	6	1	450	1	425	0	538
Smp_129380.1	h1SMcT0008230.2	70	400	117	1	28	424	61	460	0	609
Smp_129500.1	PAA83444.1	40.387	1550	757	34	272	1773	379	1809	0	985
Smp_129820.1	h1SMcT0013279.2	34.447	1736	958	33	18	1736	6	1578	0	957
Smp_130070.1	h1SMcT0018313.1	34.679	1387	762	22	33	1399	10	1272	0	832
Smp_130070.2	h1SMcT0018313.1	34.679	1387	760	22	33	1397	10	1272	0	832
Smp_130070.3	h1SMcT0018313.1	34.513	1385	766	21	33	1398	10	1272	0	830
Smp_130070.4	h1SMcT0018313.1	34.56	1386	747	22	33	1381	10	1272	0	831
Smp_130070.5	h1SMcT0018313.1	34.679	1387	762	22	33	1399	10	1272	0	833
Smp_130280.1	h1SMcT0003233.3	37.332	2376	1261	54	327	2610	225	2464	0	1509
Smp_130280.3	h1SMcT0003233.3	37.332	2376	1261	54	384	2667	225	2464	0	1509
Smp_130300.1	PAA90533.1	81.231	1007	189	0	13	1019	1	1007	0	1718
Smp_130460.1	h1SMcT0014243.2	41.8	811	415	14	16	814	12	777	0	597
Smp_130470.1	PAA67398.1	63.43	793	257	12	1277	2061	582	1349	0	1059
Smp_130470.2	PAA67398.1	63.43	793	257	12	1277	2061	582	1349	0	1059
Smp_130540.1	h1SMcT0022462.2	57.684	475	199	2	1	474	29	502	0	613
Smp_130600.1	h1SMcT0005732.1	49.538	541	228	6	2	503	4	538	0	537
Smp_130680.1	PAA47680.1	81.554	1171	203	4	32	1192	12	1179	0	2020
Smp_130810.1	h1SMcT0012159.1	63.943	4088	1389	16	65	4136	166	4184	0	5491
Smp_130890.1	h1SMcT0001406.1	32.904	1243	640	28	1176	2371	775	1870	0	634
Smp_130960.1	h1SMcT0012410.1	40.303	923	458	17	49	967	97	930	0	624
Smp_131000.1	PAA70123.1	49.653	576	255	7	135	684	27	593	0	562
Smp_131580.1	h1SMcT0002487.1	38.683	1109	521	32	41	1136	12	974	0	702
Smp_131690.1	h1SMcT0004920.1	70.106	756	221	5	5	758	4	756	0	1107
Smp_131700.1	h1SMcT0015764.3	62.425	833	225	8	1	831	1	747	0	1049
Smp_131770.1	h1SMcT0021675.1	56.899	761	268	12	45	790	6	721	0	844
Smp_131770.2	h1SMcT0021675.1	55.814	774	269	12	45	803	6	721	0	838
Smp_131870.1	h1SMcT0003358.1	70.952	599	164	3	3	601	2	590	0	901
Smp_131890.1	h1SMcT0010466.6	51.681	714	287	7	13	713	37	705	0	736
Smp_132170.1	h1SMcT0017276.3	44.113	671	297	13	20	631	17	668	0	549
Smp_132300.1	h1SMcT0001884.1	67.937	630	195	3	5	632	4	628	0	843
Smp_132450.1	h1SMcT0006558.1	31.218	1355	781	29	10	1250	13	1330	0	575
Smp_132540.1	h1SMcT0013415.1	32.776	1675	870	29	157	1814	39	1474	0	834
Smp_132620.1	PAA77274.1	45.693	801	362	7	20	772	38	813	0	683
Smp_132690.1	PAA71699.1	85.872	453	62	1	6	458	12	462	0	804
Smp_132750.1	PAA49220.1	67.139	353	116	0	1	353	6	358	0	506
Smp_132940.1	h1SMcT0014286.6	74.79	357	90	0	1	357	16	372	0	568
Smp_133120.1	h1SMcT0014297.2	55.385	455	198	2	24	473	30	484	0	559
Smp_133210.1	h1SMcT0022002.3	42.747	910	475	17	13	906	4	883	0	728
Smp_133270.1	h1SMcT0013160.2	46.677	677	302	9	134	786	17	658	0	556
Smp_133280.1	PAA73483.1	64.871	464	160	3	2	462	172	635	0	640
Smp_133300.1	PAA74202.1	54.978	924	306	16	1	911	1	827	0	969
Smp_133350.1	PAA60497.1	46.929	635	286	8	2	625	49	643	0	562
Smp_133490.1	PAA53347.1	68.908	357	104	1	1	357	3	352	0	553
Smp_133590.1	h1SMcT0003859.1	46.908	663	261	10	1	641	1	594	0	604
Smp_133590.2	h1SMcT0003859.1	41.884	807	328	17	1	783	1	690	0	605
Smp_133590.3	h1SMcT0003859.1	46.606	663	262	11	1	640	1	594	0	595
Smp_133600.1	PAA84527.1	60.624	513	182	5	2	514	18	510	0	612
Smp_133700.1	h1SMcT0011480.3	41.364	1760	774	43	7	1716	2	1553	0	1226
Smp_133710.1	h1SMcT0019787.1	37.367	1033	597	14	5	1020	3	1002	0	680
Smp_133790.1	h1SMcT0006088.2	46.79	810	339	10	59	868	36	753	0	730
Smp_133820.1	PAA84228.1	49.354	697	304	13	1	676	7	675	0	643
Smp_134050.1	h1SMcT0013104.2	33.996	1056	591	26	25	1016	19	1032	0	572
Smp_134080.1	h1SMcT0009705.3	56.039	621	238	4	2	621	4	590	0	694
Smp_134140.1	h1SMcT0001498.5	49.091	605	242	7	74	667	134	683	0	555
Smp_134140.2	h1SMcT0001498.5	49.091	605	242	7	14	607	134	683	0	553
Smp_134440.1	PAA57057.1	47.359	549	287	2	17	564	38	585	0	552
Smp_134500.1	PAA62773.1	56.977	516	211	4	89	598	209	719	0	617
Smp_134600.1	h1SMcT0015663.1	55.702	1289	493	15	83	1369	988	2200	0	1455
Smp_134860.1	PAA50781.1	45.491	998	476	10	1539	2529	1267	2203	0	842
Smp_134910.1	h1SMcT0012308.1	81.412	425	75	1	9	429	8	432	0	759
Smp_135170.1	h1SMcT0015235.1	43.939	660	329	6	1	653	1	626	0	549
Smp_135210.1	PAA62668.1	40.709	1636	784	28	117	1678	39	1562	0	1090
Smp_135230.1	h1SMcT0012721.1	54.2	500	221	4	1	492	7	506	0	568
Smp_135280.1	PAA89773.1	43.584	1808	696	35	59	1846	5	1508	0	1337
Smp_135480.1	h1SMcT0010719.1	61.085	848	301	10	4	846	13	836	0	1042
Smp_135500.1	h1SMcT0015225.6	49.297	925	408	14	10	928	17	886	0	879
Smp_135560.1	h1SMcT0002221.5	50.5	1299	615	11	6	1283	3	1294	0	704
Smp_135790.1	h1SMcT0004661.3	32.803	1634	872	36	7	1488	8	1567	0	773
Smp_135790.2	h1SMcT0004661.3	33.441	1244	636	28	7	1120	8	1189	0	610
Smp_135870.1	h1SMcT0010700.1	42.539	1709	649	45	2418	4036	2308	3773	0	1233
Smp_135910.1	PAA88686.1	40.037	1074	489	25	220	1259	280	1232	0	721
Smp_136030.1	h1SMcT0018431.1	48.169	874	357	8	185	1058	17	794	0	824
Smp_136210.1	h1SMcT0015851.1	46.204	922	444	13	14	926	84	962	0	814
Smp_136260.1	PAA70202.1	60.028	708	251	7	1	701	1	683	0	861
Smp_136280.1	h1SMcT0010048.1	36.601	1112	569	25	1	1091	1	997	0	643
Smp_136280.2	h1SMcT0010048.1	36.364	1188	602	27	1	1168	1	1054	0	686
Smp_136300.1	h1SMcT0001956.1	61.034	503	184	4	67	569	151	641	0	634
Smp_136570.1	h1SMcT0009875.2	50.795	1006	417	13	544	1537	198	1137	0	993
Smp_136570.1	h1SMcT0009875.2	47.266	1079	421	17	2155	3222	1353	2294	0	954
Smp_136710.1	PAA88005.1	79.96	1003	190	3	1	1003	2	993	0	1655
Smp_136710.2	PAA59063.1	80.198	1010	189	2	1	1010	1	999	0	1673
Smp_136970.1	h1SMcT0014447.1	67.909	1234	390	1	6	1233	8	1241	0	1711
Smp_137040.1	h1SMcT0017635.1	43.872	1183	580	13	1	1175	1	1107	0	972
Smp_137080.1	h1SMcT0006737.1	36.648	1247	742	15	37	1273	44	1252	0	797
Smp_137160.1	h1SMcT0010573.1	62.064	659	247	3	6	663	10	666	0	833
Smp_137890.1	PAA55849.1	53.835	678	287	4	252	904	318	994	0	757
Smp_137890.2	PAA55849.1	53.835	678	287	4	106	758	318	994	0	754
Smp_137890.3	PAA55849.1	55.385	650	265	3	341	966	346	994	0	754
Smp_138030.1	PAA94549.1	52.981	587	268	6	1186	1769	3690	4271	0	646
Smp_138430.1	h1SMcT0009018.2	50.528	568	228	7	111	677	95	610	0	565
Smp_138770.1	h1SMcT0014225.3	39.36	1156	616	17	21	1163	25	1108	0	835
Smp_138860.1	h1SMcT0012604.2	64.789	639	181	7	1	638	1	596	0	825
Smp_138930.1	h1SMcT0011027.1	52.018	669	298	8	41	706	10	658	0	698
Smp_140150.1	PAA47298.1	59.635	602	183	12	1	577	1	567	0	654
Smp_140690.1	PAA58828.1	45.232	1185	576	23	1	1152	1	1145	0	948
Smp_140770.1	PAA48198.1	47.143	630	292	9	44	640	89	710	0	586
Smp_140860.1	h1SMcT0000432.1	67.939	393	126	0	6	398	14	406	0	595
Smp_140920.1	h1SMcT0022164.1	41.863	805	412	16	145	936	106	867	0	617
Smp_141010.1	h1SMcT0013873.1	52.251	2132	912	21	1	2060	1	2098	0	2211
Smp_141010.2	h1SMcT0013873.1	51.994	2131	928	17	1	2069	1	2098	0	2212
Smp_141010.3	h1SMcT0013873.1	52.624	2115	913	19	1	2043	1	2098	0	2221
Smp_141010.4	h1SMcT0013873.1	51.787	2155	910	21	1	2083	1	2098	0	2213
Smp_141010.5	h1SMcT0013873.1	52.109	2134	915	19	1	2063	1	2098	0	2213
Smp_141230.1	PAA49612.1	72.449	392	106	2	183	573	143	533	0	622
Smp_141360.1	h1SMcT0016686.1	69.948	1158	344	1	30	1187	30	1183	0	1713
Smp_141580.1	h1SMcT0019191.1	64.822	506	170	4	547	1051	307	805	0	687
Smp_141630.1	PAA46366.1	72.028	1287	264	20	19	1290	12	1217	0	1811
Smp_141660.1	h1SMcT0007169.1	71.066	394	94	5	46	421	23	414	0	557
Smp_141860.1	h1SMcT0015875.5	43.483	890	419	12	3	829	2	870	0	715
Smp_141890.1	h1SMcT0006116.1	47.605	689	294	6	289	976	8	630	0	660
Smp_142050.1	h1SMcT0006299.1	68.605	344	106	1	6	347	5	348	0	509
Smp_142510.1	h1SMcT0019765.2	49.16	1190	448	13	283	1444	461	1521	0	1127
Smp_142620.1	h1SMcT0020489.1	67.76	549	166	3	831	1374	602	1144	0	774
Smp_142700.1	h1SMcT0002077.3	56.239	569	228	10	42	608	21	570	0	555
Smp_142770.1	h1SMcT0020217.2	64.586	881	310	1	1	879	1	881	0	1192
Smp_142780.1	h1SMcT0008264.1	64.51	510	160	4	1	510	1	489	0	684
Smp_142890.1	h1SMcT0012448.3	38.383	1175	575	18	9	1175	4	1037	0	765
Smp_143430.1	PAA78353.1	36.769	1009	536	25	125	1114	162	1087	0	636
Smp_143470.1	h1SMcT0020195.1	61.433	2344	885	7	1	2340	1	2329	0	2949
Smp_143490.1	PAA71745.1	58.388	769	282	10	1	750	1	750	0	903
Smp_143830.1	h1SMcT0010125.3	45.859	652	337	9	10	658	13	651	0	583
Smp_143840.1	h1SMcT0017161.2	75.841	832	197	3	4	833	5	834	0	1297
Smp_143910.1	h1SMcT0017613.2	30.745	1584	804	40	282	1845	331	1641	0	658
Smp_144030.1	h1SMcT0011085.2	57.906	468	178	5	1	464	1	453	0	557
Smp_144080.1	h1SMcT0003672.3	38.992	972	463	22	36	947	30	931	0	617
Smp_144310.1	h1SMcT0005968.1	56.132	636	197	9	137	771	57	611	0	673
Smp_144430.1	h1SMcT0010756.2	44.168	1046	504	19	8	1045	30	1003	0	784
Smp_144490.1	PAA81997.1	45.789	1033	420	17	6	1018	16	928	0	828
Smp_144570.1	PAA58017.1	58.367	490	186	5	15	503	8	480	0	571
Smp_144770.1	h1SMcT0015607.2	37.78	892	433	17	17	902	4	779	0	550
Smp_144970.1	h1SMcT0010691.1	43.038	790	339	16	497	1276	331	1019	0	605
Smp_144990.1	h1SMcT0018366.5	57.895	475	149	2	516	990	369	792	0	582
Smp_145020.1	PAA78651.1	48.684	760	328	11	43	780	46	765	0	681
Smp_145040.1	h1SMcT0003714.1	43.308	665	290	8	27	684	29	613	0	541
Smp_145670.1	h1SMcT0006425.2	41.063	884	419	18	1	865	1	801	0	617
Smp_145700.1	h1SMcT0010795.2	54.451	1741	607	24	14	1750	16	1574	0	1857
Smp_145990.1	h1SMcT0001231.1	57.624	505	207	2	95	598	90	588	0	599
Smp_146010.1	h1SMcT0004127.1	39.609	972	559	3	19	990	19	962	0	745
Smp_146100.1	h1SMcT0000226.1	36.19	945	505	20	1	927	7	871	0	566
Smp_146140.1	h1SMcT0001412.3	43.763	994	531	7	1	992	2	969	0	861
Smp_146300.1	h1SMcT0021563.1	64.938	405	84	4	221	625	200	546	0	547
Smp_146680.1	h1SMcT0005953.1	49.861	720	331	8	34	742	52	752	0	693
Smp_146690.1	h1SMcT0022301.1	43.316	778	369	14	1	760	1	724	0	606
Smp_146800.1	PAA74570.1	51.172	512	237	2	20	518	69	580	0	528
Smp_146910.1	h1SMcT0009545.1	61.286	669	242	3	1	669	1	652	0	853
Smp_147040.1	PAA71385.1	52.259	509	243	0	71	579	41	549	0	595
Smp_147050.1	h1SMcT0003028.4	78.998	619	124	2	1	619	1	613	0	1038
Smp_147140.1	h1SMcT0008416.1	47.603	918	372	14	1	912	1	815	0	758
Smp_147250.1	PAA48656.1	37.959	1362	678	22	210	1538	387	1614	0	795
Smp_147330.1	PAA73802.1	44.608	881	407	17	13	872	13	833	0	687
Smp_147360.1	h1SMcT0001638.3	63.107	721	219	5	5	724	3	677	0	946
Smp_147390.1	h1SMcT0022433.3	49.698	994	438	15	191	1171	62	1006	0	978
Smp_147430.1	PAA67096.1	45.279	879	465	11	28	894	77	951	0	779
Smp_147460.1	h1SMcT0010614.2	51.237	687	316	9	29	712	46	716	0	694
Smp_147460.2	h1SMcT0010614.2	54.321	567	248	5	29	593	46	603	0	624
Smp_147520.1	h1SMcT0001703.1	62.882	458	159	1	17	474	25	471	0	631
Smp_147840.1	h1SMcT0014700.1	56.064	503	216	3	20	517	22	524	0	590
Smp_147890.1	PAA93137.1	41.226	2023	1086	15	42	2014	30	1999	0	1346
Smp_147890.2	PAA93137.1	41.319	2016	1087	14	42	2007	30	1999	0	1351
Smp_148020.1	h1SMcT0018883.1	44.094	889	490	5	32	913	20	908	0	775
Smp_148230.1	PAA64241.1	62.464	698	210	6	17	701	19	677	0	882
Smp_148410.1	h1SMcT0000706.1	39.36	1250	524	20	518	1741	424	1465	0	826
Smp_148460.1	h1SMcT0010412.1	61.959	1317	379	18	1858	3123	1348	2593	0	1614
Smp_148460.1	h1SMcT0010412.1	59.019	632	251	4	1	631	1	625	0	761
Smp_148480.1	h1SMcT0009702.1	33.89	1856	876	42	9	1825	3	1546	0	986
Smp_148670.1	PAA53650.1	56	725	299	5	1	706	1	724	0	890
Smp_148720.1	h1SMcT0018621.2	34.422	1133	586	23	142	1262	161	1148	0	633
Smp_148790.1	h1SMcT0016939.1	33.315	1780	1047	30	13	1752	7	1686	0	1020
Smp_148930.1	PAA92241.1	43.377	687	333	11	4	679	15	656	0	563
Smp_149040.1	h1SMcT0019434.1	43.781	1391	593	19	1	1380	1	1213	0	1124
Smp_149130.1	PAA63269.1	44.665	656	315	7	17	643	15	651	0	562
Smp_149900.1	h1SMcT0008150.1	72.171	539	150	0	1	539	1	539	0	815
Smp_149980.1	h1SMcT0006920.1	57.315	663	271	6	1	656	4	661	0	762
Smp_150270.1	h1SMcT0000887.1	43.905	886	406	10	4	863	2	822	0	746
Smp_150360.1	h1SMcT0009486.1	36.484	1957	968	58	1	1827	1	1812	0	1001
Smp_150520.1	PAA64407.1	65.703	519	163	4	2	510	56	569	0	684
Smp_150660.1	h1SMcT0015526.1	55.78	744	256	7	2248	2982	1557	2236	0	865
Smp_150660.1	h1SMcT0015526.1	45.823	790	355	12	826	1587	532	1276	0	661
Smp_150660.2	h1SMcT0015526.1	55.78	744	256	7	2252	2986	1557	2236	0	865
Smp_150660.2	h1SMcT0015526.1	45.592	794	355	13	826	1591	532	1276	0	656
Smp_150960.1	h1SMcT0013020.2	50.072	691	309	10	24	691	35	712	0	632
Smp_150980.1	PAA91196.1	44.444	1332	637	23	14	1325	26	1274	0	1120
Smp_150990.1	h1SMcT0018909.7	51.883	478	230	0	21	498	1	478	0	521
Smp_150990.2	h1SMcT0018909.7	51.883	478	230	0	1	478	1	478	0	521
Smp_151060.1	PAA68741.1	45.323	759	368	15	7	745	5	736	0	660
Smp_151100.1	PAA66379.1	56.678	614	250	7	277	886	130	731	0	702
Smp_151310.1	h1SMcT0009805.3	43.82	712	295	17	43	736	19	643	0	577
Smp_152330.1	h1SMcT0005440.1	88.857	350	39	0	1	350	1	350	0	665
Smp_152350.1	PAA65653.1	46.33	831	363	13	1	826	1	753	0	701
Smp_152500.1	h1SMcT0001161.4	63.793	464	152	4	335	796	185	634	0	627
Smp_152750.1	h1SMcT0015600.3	36.214	1157	659	27	72	1199	81	1187	0	647
Smp_152830.1	PAA50389.1	60.421	902	307	7	19	916	33	888	0	1103
Smp_152830.2	PAA50389.1	61.117	895	305	7	19	909	33	888	0	1107
Smp_152830.3	PAA50389.1	60.845	899	305	7	19	913	33	888	0	1105
Smp_153100.1	h1SMcT0018092.1	71.805	532	143	3	203	733	327	852	0	782
Smp_153140.1	h1SMcT0018055.1	68.531	4614	1402	12	2	4568	4	4614	0	6674
Smp_153480.1	h1SMcT0004908.5	41.562	1037	504	24	4	998	28	1004	0	710
Smp_153590.1	h1SMcT0008209.2	42.792	1089	594	11	1	1071	101	1178	0	904
Smp_153760.1	PAA88868.1	56.828	1135	462	10	1	1127	22	1136	0	1301
Smp_153780.1	PAA67096.1	41.63	908	504	11	45	929	70	974	0	706
Smp_153820.1	h1SMcT0005396.1	45.814	884	420	13	1045	1900	451	1303	0	796
Smp_153840.1	PAA76229.1	45.525	1296	548	21	1605	2891	1564	2710	0	1129
Smp_154270.1	h1SMcT0016706.4	57.259	613	247	8	1	612	6	604	0	724
Smp_154270.2	h1SMcT0016706.4	57.259	613	247	8	1	612	6	604	0	724
Smp_154420.1	h1SMcT0020176.1	79.515	1689	333	8	1	1683	1	1682	0	2821
Smp_154600.1	h1SMcT0014386.1	50.886	621	272	9	70	684	26	619	0	628
Smp_154850.1	h1SMcT0013195.1	55.14	642	278	6	469	1103	145	783	0	749
Smp_154910.1	h1SMcT0006557.1	44.064	817	371	17	525	1328	306	1049	0	614
Smp_155050.1	h1SMcT0018356.1	27.039	1827	921	52	115	1871	57	1541	0	609
Smp_155500.1	h1SMcT0016576.2	42.327	997	417	20	1	992	1	844	0	758
Smp_155740.1	h1SMcT0020885.1	51.529	654	295	6	52	702	47	681	0	698
Smp_155750.1	h1SMcT0012736.1	40.377	956	419	21	18	968	19	828	0	669
Smp_156060.1	PAA60232.1	62.118	1048	333	13	148	1181	155	1152	0	1288
Smp_156100.1	h1SMcT0013390.1	47.463	611	300	8	1	606	1	595	0	578
Smp_156370.1	PAA46952.1	53.326	872	399	3	18	885	11	878	0	837
Smp_156670.1	PAA75175.1	68.993	1648	448	18	1	1613	3	1622	0	2279
Smp_156720.1	h1SMcT0014617.1	34.37	1222	660	27	12	1192	11	1131	0	597
Smp_156860.1	h1SMcT0013087.2	34.411	1052	561	17	35	1075	29	962	0	603
Smp_156880.1	PAA59868.1	47.975	815	388	9	170	979	315	1098	0	778
Smp_156990.1	h1SMcT0017958.1	68.613	411	116	5	1	399	1	410	0	581
Smp_157410.1	h1SMcT0018192.1	66.715	4813	1431	31	1	4769	1	4686	0	6636
Smp_157510.1	PAA88667.1	66.421	1087	279	12	241	1313	359	1373	0	1465
Smp_157690.1	h1SMcT0020325.1	27.545	5471	3568	113	171	5603	418	5530	0	1754
Smp_157740.1	PAA77727.1	50.324	1389	629	19	9	1378	9	1355	0	1325
Smp_157800.1	h1SMcT0004622.2	47.295	573	265	6	7	574	46	586	0	547
Smp_158050.1	h1SMcT0011241.1	60.797	1380	416	20	2	1375	73	1333	0	1553
Smp_158140.1	PAA56629.1	45.977	957	404	16	17	969	30	877	0	823
Smp_158450.1	PAA76163.1	57.041	561	239	1	25	583	48	608	0	691
Smp_158560.1	h1SMcT0009180.1	31.692	1767	888	46	8	1707	15	1529	0	788
Smp_158560.2	h1SMcT0009180.1	34.759	1122	558	24	8	1097	15	994	0	605
Smp_158600.1	h1SMcT0020322.1	63.75	800	249	4	12	770	13	812	0	1064
Smp_159160.1	h1SMcT0022809.1	61.765	646	242	1	1	646	1	641	0	870
Smp_159180.1	PAA71146.1	38.164	904	503	8	13	908	35	890	0	580
Smp_159490.1	h1SMcT0016766.1	53.714	525	231	4	2	522	72	588	0	572
Smp_159570.1	h1SMcT0011897.2	51.098	1366	637	15	15	1370	16	1360	0	1413
Smp_159600.1	h1SMcT0017092.1	43.729	1802	932	26	1	1759	19	1781	0	967
Smp_159780.1	h1SMcT0002149.4	32.275	2048	975	42	892	2933	622	2263	0	1054
Smp_159790.1	h1SMcT0007453.1	43.292	1938	889	41	1	1857	1	1809	0	1404
Smp_159840.1	h1SMcT0000295.1	66.08	3974	1245	11	27	3923	22	3969	0	5485
Smp_159990.1	h1SMcT0000194.1	54.545	1463	524	19	123	1556	35	1385	0	1510
Smp_160360.1	h1SMcT0022500.1	54.083	551	242	1	42	592	6	545	0	603
Smp_160760.1	h1SMcT0009919.3	40.164	976	414	21	147	1097	63	893	0	646
Smp_160780.1	PAA54959.1	67.963	437	137	1	7	443	1	434	0	648
Smp_160810.1	h1SMcT0010915.1	45.234	619	291	5	8	620	4	580	0	541
Smp_161140.1	PAA91866.1	56.318	831	288	16	1	801	1	786	0	850
Smp_161380.1	h1SMcT0009780.1	38.926	1210	573	24	24	1216	24	1084	0	804
Smp_161680.1	h1SMcT0016917.4	54.224	876	369	9	15	881	15	867	0	927
Smp_161730.1	h1SMcT0018623.1	43.967	837	373	18	30	857	19	768	0	672
Smp_161980.1	PAA50554.1	42.124	1130	502	24	10	1117	17	1016	0	820
Smp_162040.1	PAA53307.1	55.988	643	269	7	21	651	20	660	0	702
Smp_162340.1	h1SMcT0005463.1	30.091	1984	1118	49	943	2904	878	2614	0	859
Smp_162630.1	h1SMcT0011469.1	54.854	1030	460	5	24	1053	3	1027	0	1179
Smp_162660.1	PAA76323.1	48.93	748	325	14	16	762	8	699	0	688
Smp_162970.1	h1SMcT0017184.1	48.378	2065	843	30	2	2021	1	1887	0	1868
Smp_163050.1	h1SMcT0016468.2	76.399	411	96	1	20	429	12	422	0	679
Smp_163080.1	h1SMcT0021062.1	64.838	802	253	4	325	1122	221	997	0	1080
Smp_163090.1	h1SMcT0007446.1	60.364	550	135	9	1	545	30	501	0	643
Smp_163110.1	PAA68680.1	64.589	754	244	7	1	736	1	749	0	970
Smp_163160.1	h1SMcT0009864.1	57.722	790	317	5	55	838	14	792	0	950
Smp_163210.1	PAA67814.1	52.899	690	272	5	362	1048	248	887	0	791
Smp_163210.2	PAA67814.1	52.899	690	272	5	346	1032	248	887	0	790
Smp_163210.3	PAA53617.1	47.25	891	354	12	1	838	54	881	0	828
Smp_163230.1	h1SMcT0021619.1	77.041	392	89	1	1	391	147	538	0	645
Smp_163230.2	h1SMcT0021619.1	73.684	513	134	1	23	534	26	538	0	812
Smp_163250.1	h1SMcT0006320.1	44.696	707	360	6	1097	1783	854	1549	0	636
Smp_163570.1	h1SMcT0005893.1	51.62	4229	1585	64	1538	5667	1428	5294	0	4083
Smp_163570.1	h1SMcT0005893.1	57.388	1455	539	17	5	1441	4	1395	0	1711
Smp_163570.2	h1SMcT0005893.1	51.693	4223	1585	64	1538	5661	1428	5294	0	4087
Smp_163570.2	h1SMcT0005893.1	57.388	1455	539	17	5	1441	4	1395	0	1711
Smp_163750.1	h1SMcT0002253.2	35.226	1550	843	24	1	1461	1	1478	0	903
Smp_163750.1	h1SMcT0002253.2	50.842	594	283	6	1559	2144	1558	2150	0	620
Smp_163820.1	h1SMcT0010438.1	40.403	1240	561	23	1	1205	5	1101	0	871
Smp_164380.1	PAA57286.1	75.375	333	82	0	73	405	22	354	0	553
Smp_164540.1	h1SMcT0021764.1	53.79	1227	494	20	2	1169	6	1218	0	1271
Smp_164590.1	h1SMcT0019141.6	50.93	1506	707	11	1	1493	32	1518	0	939
Smp_164880.1	h1SMcT0003963.3	45.752	977	443	17	11	973	8	911	0	864
Smp_165170.1	PAA88976.1	37.944	1099	604	24	22	1079	89	1150	0	696
Smp_165230.1	h1SMcT0019279.1	30.994	3591	2217	76	52	3497	37	3511	0	1546
Smp_165260.1	h1SMcT0018147.1	43.444	755	373	10	13	766	6	707	0	641
Smp_165400.1	h1SMcT0020136.2	63.904	712	235	5	32	735	25	722	0	933
Smp_165490.1	PAA94524.1	88.424	311	36	0	1	311	1	311	0	594
Smp_165550.1	h1SMcT0014207.1	61.628	688	234	8	66	725	36	721	0	835
Smp_165580.1	PAA59557.1	67.587	543	170	5	409	946	287	828	0	761
Smp_165820.1	h1SMcT0016464.1	59.939	4568	1693	18	30	4475	122	4674	0	5754
Smp_165930.1	PAA85908.1	38.692	1437	694	35	2	1388	9	1308	0	877
Smp_166040.1	PAA84255.1	68.352	613	183	6	389	993	388	997	0	830
Smp_166400.1	PAA76420.1	69.588	388	118	0	1	388	22	409	0	542
Smp_166420.1	h1SMcT0021158.2	68.694	674	181	2	1	674	3	646	0	969
Smp_166940.1	PAA89571.1	48.22	674	277	11	230	900	193	797	0	620
Smp_167010.1	h1SMcT0019914.2	39.127	1283	633	24	18	1275	16	1175	0	847
Smp_167200.1	PAA76804.1	57.56	582	245	1	1	582	1	580	0	681
Smp_167330.1	h1SMcT0000584.3	66.822	428	128	3	20	444	24	440	0	589
Smp_167370.1	h1SMcT0014115.1	54.174	539	239	5	4	539	3	536	0	574
Smp_167680.1	h1SMcT0001710.1	34.495	1435	765	33	3	1346	22	1372	0	764
Smp_167680.1	h1SMcT0001710.1	45.217	805	340	16	4113	4894	3341	4067	0	638
Smp_168050.1	h1SMcT0003774.2	39.642	951	443	18	19	960	26	854	0	659
Smp_168160.1	PAA52986.1	53.846	533	225	8	546	1060	381	910	0	573
Smp_168270.1	h1SMcT0020250.2	47.682	604	291	5	1	601	1	582	0	594
Smp_168520.1	h1SMcT0014430.1	54.167	696	293	4	1	696	15	684	0	794
Smp_168600.1	h1SMcT0011688.1	62.441	426	126	4	1	425	1	393	0	552
Smp_168660.1	h1SMcT0009861.1	39.024	861	441	15	1	784	1	854	0	593
Smp_168670.1	h1SMcT0000490.1	64.228	615	216	2	569	1183	249	859	0	873
Smp_169150.1	h1SMcT0021193.1	61.234	1086	346	9	74	1128	46	1087	0	1346
Smp_169150.2	h1SMcT0021193.1	59.733	1125	368	10	12	1095	7	1087	0	1352
Smp_169280.1	h1SMcT0004711.1	67.77	453	145	1	195	647	93	544	0	660
Smp_169950.1	PAA54917.1	80.906	309	57	1	1	309	6	312	0	554
Smp_170170.1	h1SMcT0014199.3	35.836	1119	479	25	11	1117	5	896	0	635
Smp_170340.1	h1SMcT0007433.1	47.72	1798	860	20	15	1773	4	1760	0	1142
Smp_170690.1	h1SMcT0016889.2	52.424	557	261	3	52	605	32	587	0	608
Smp_170700.1	PAA60230.1	38.35	1309	708	18	66	1343	213	1453	0	955
Smp_170800.1	PAA88807.1	42.215	867	407	18	30	880	38	826	0	654
Smp_170810.1	h1SMcT0018312.1	44.563	561	274	4	15	575	43	566	0	529
Smp_170910.1	h1SMcT0020741.3	46.04	808	323	15	10	808	16	719	0	653
Smp_170910.2	h1SMcT0020741.3	46.624	785	328	12	10	784	16	719	0	656
Smp_171010.1	h1SMcT0019326.1	56.25	704	303	5	1	702	1	701	0	805
Smp_171070.1	PAA56081.1	47.368	608	256	6	21	628	19	562	0	541
Smp_171150.1	h1SMcT0022269.1	42.857	672	344	9	9	665	1	647	0	565
Smp_171170.1	h1SMcT0012833.9	54.983	602	222	10	570	1163	534	1094	0	679
Smp_171200.1	h1SMcT0012303.1	49.461	742	224	16	391	1125	295	892	0	644
Smp_171580.1	h1SMcT0008491.1	58.884	484	196	3	29	511	26	507	0	614
Smp_171600.1	h1SMcT0013585.5	68.091	351	111	1	1	350	1	351	0	549
Smp_171710.1	h1SMcT0001751.1	44.95	1208	606	13	1	1182	1	1175	0	955
Smp_171740.1	h1SMcT0019624.2	47.715	1291	630	17	580	1844	375	1646	0	1149
Smp_171790.1	h1SMcT0006597.1	32.201	1354	729	30	13	1351	3	1182	0	721
Smp_171790.1	h1SMcT0006597.1	31.34	1589	775	37	2799	4360	2103	3402	0	665
Smp_171820.1	h1SMcT0008184.1	43.629	1389	660	27	47	1403	30	1327	0	1068
Smp_172030.1	PAA80610.1	61.322	605	221	5	17	613	28	627	0	733
Smp_172040.1	h1SMcT0015663.1	67.868	1276	327	8	1637	2858	954	2200	0	1820
Smp_172200.1	h1SMcT0001956.1	64.835	455	156	2	339	791	194	646	0	628
Smp_172240.1	h1SMcT0020278.1	78.212	358	78	0	15	372	10	367	0	595
Smp_172280.1	h1SMcT0009023.1	56.41	585	251	3	8	591	7	588	0	701
Smp_172530.1	h1SMcT0002778.1	56.991	844	272	15	62	898	13	772	0	927
Smp_173180.1	PAA61664.1	82.834	367	62	1	17	382	1	367	0	625
Smp_173190.1	h1SMcT0015011.2	61.367	1390	436	20	186	1550	182	1495	0	1707
Smp_173700.1	h1SMcT0010938.1	37.683	1364	744	22	27	1374	22	1295	0	838
Smp_173810.1	h1SMcT0012656.1	57.631	498	177	7	8	501	3	470	0	547
Smp_173840.1	h1SMcT0004799.2	90.596	436	39	2	1	436	1	434	0	811
Smp_173940.1	h1SMcT0010782.2	61.429	560	190	6	3	562	1	534	0	700
Smp_174090.1	PAA68484.1	40.949	906	519	3	22	911	6	911	0	655
Smp_174230.1	h1SMcT0019733.1	47.365	1366	599	19	2278	3639	2043	3292	0	1272
Smp_175430.1	h1SMcT0019017.1	37.315	1147	588	23	1	1078	1	1085	0	731
Smp_175900.1	PAA55965.1	69.403	402	104	3	31	429	46	431	0	537
Smp_175950.1	h1SMcT0013918.1	39.921	759	336	17	9	713	10	702	0	551
Smp_176300.1	h1SMcT0012445.1	66.829	4519	1393	13	65	4500	71	4566	0	6286
Smp_176350.1	h1SMcT0013974.1	39.925	1340	759	19	1	1326	6	1313	0	944
Smp_176410.1	h1SMcT0019075.1	65.839	483	165	0	11	493	24	506	0	656
Smp_176410.2	h1SMcT0019075.2	63.477	512	184	1	8	516	7	518	0	664
Smp_176600.1	h1SMcT0013226.6	60.362	608	184	10	41	621	19	596	0	734
Smp_176620.1	h1SMcT0006534.10	72.464	345	91	2	699	1040	360	703	0	558
Smp_176850.1	h1SMcT0017606.1	74.917	606	147	2	35	636	456	1060	0	937
Smp_179590.1	h1SMcT0001279.2	42.344	947	430	10	27	972	77	908	0	750
Smp_179710.1	h1SMcT0020815.2	58.747	463	184	2	4	466	8	463	0	582
Smp_179720.1	h1SMcT0021592.2	57.708	480	168	7	348	818	234	687	0	554
Smp_180470.1	h1SMcT0021136.6	44.514	638	302	13	1	634	1	590	0	553
Smp_180470.2	h1SMcT0021136.5	44.444	630	299	12	1	626	1	583	0	549
Smp_181150.1	h1SMcT0000560.1	55.797	690	246	10	22	700	45	686	0	759
Smp_183710.1	PAA47500.1	96.543	376	13	0	1	376	1	376	0	768
Smp_186670.1	h1SMcT0006087.1	53.75	2400	890	30	244	2626	21	2217	0	2503
Smp_193800.1	h1SMcT0009030.1	46.012	652	304	11	50	675	3	632	0	565
Smp_194160.1	PAA92139.1	48.145	1186	546	23	3	1160	4	1148	0	1104
Smp_194590.1	h1SMcT0004610.2	42.928	806	367	17	3	801	22	741	0	608
Smp_194700.1	h1SMcT0007493.1	59.888	536	210	4	81	612	93	627	0	680
Smp_194710.1	h1SMcT0006398.1	61.099	455	113	3	200	654	67	457	0	543
Smp_194770.1	h1SMcT0015989.1	60.056	716	286	0	1	716	1	716	0	927
Smp_194800.1	h1SMcT0003963.3	41.586	933	469	16	24	948	31	895	0	712
Smp_194820.1	h1SMcT0016475.3	71.168	659	179	3	91	749	1	648	0	998
Smp_194820.2	h1SMcT0016475.3	65.857	659	172	4	91	707	1	648	0	899
Smp_194900.1	h1SMcT0012046.2	45.327	1209	619	15	1	1190	1	1186	0	1126
Smp_196160.1	h1SMcT0019597.4	73.684	342	90	0	14	355	13	354	0	530
Smp_196370.1	h1SMcT0005424.2	49.834	602	238	9	503	1098	185	728	0	594
Smp_196370.2	h1SMcT0005424.2	49.834	602	238	9	519	1114	185	728	0	594
Smp_196840.1	h1SMcT0022555.1	47.792	1676	798	18	9	1674	8	1616	0	1009
Smp_197070.1	PAA61917.1	42.907	867	389	24	1	837	9	799	0	635
Smp_197370.1	h1SMcT0014134.2	43.153	1351	681	17	9	1308	3	1317	0	575
Smp_197390.1	h1SMcT0008292.1	46.536	866	350	14	12	866	4	767	0	758
Smp_197640.1	h1SMcT0008849.2	59.732	1942	639	28	1	1918	1	1823	0	2237
Smp_198380.1	h1SMcT0006174.1	81.395	903	164	4	107	1009	30	928	0	1552
Smp_198530.1	h1SMcT0006502.1	57.477	642	241	8	4	624	5	635	0	749
Smp_198590.1	h1SMcT0005168.1	45.726	971	430	21	8	919	41	973	0	799
Smp_198680.1	h1SMcT0004359.1	38.215	1031	529	11	7	1036	5	928	0	684
Smp_199100.1	PAA47849.1	63.351	764	267	4	1	753	1	762	0	1050
Smp_202970.1	h1SMcT0004609.1	92.761	373	27	0	6	378	4	376	0	736
Smp_203130.1	PAA53917.1	93.085	376	26	0	1	376	1	376	0	746
Smp_204770.1	h1SMcT0015403.6	70.806	459	129	2	11	466	3	459	0	693
Smp_207020.1	h1SMcT0003879.2	56.567	769	253	11	301	1064	210	902	0	843
Smp_207070.1	h1SMcT0019467.1	52.745	510	191	3	52	561	41	500	0	538
Smp_210090.1	h1SMcT0015496.2	53.846	715	269	8	17	723	7	668	0	756
Smp_210440.1	PAA70144.1	53.586	474	213	3	40	510	58	527	0	533
Smp_210510.1	h1SMcT0005067.2	32.869	1293	694	27	50	1331	79	1208	0	611
Smp_210740.1	h1SMcT0010287.6	77.143	420	95	1	2	421	1	419	0	670
Smp_210820.1	h1SMcT0009233.2	68.211	777	219	6	1	776	1	750	0	1084
Smp_210940.1	h1SMcT0006943.1	41.573	2593	1192	55	36	2579	9	2327	0	1934
Smp_211070.1	h1SMcT0000127.2	59.112	428	175	0	6	433	5	432	0	565
Smp_211130.1	h1SMcT0001254.1	62.971	451	148	6	10	456	4	439	0	583
Smp_211270.1	h1SMcT0018026.2	73.611	360	88	2	1	359	2	355	0	566
Smp_211330.1	h1SMcT0012583.1	68.95	438	131	1	4	436	8	445	0	658
Smp_212080.1	h1SMcT0009630.4	35.047	1712	866	32	1	1692	1	1486	0	915
Smp_212260.1	h1SMcT0012094.1	81.995	411	74	0	4	414	2	412	0	729
Smp_212410.1	h1SMcT0018092.1	83.364	541	85	2	596	1132	333	872	0	921
Smp_212410.2	h1SMcT0018092.2	76.525	541	72	3	596	1082	270	809	0	830
Smp_212540.1	PAA67383.1	74.297	498	127	1	1	497	2	499	0	784
Smp_212710.1	h1SMcT0008011.1	39.244	767	440	10	10	758	4	762	0	560
Smp_212740.1	h1SMcT0006347.3	61.558	398	124	2	12	380	13	410	0	515
Smp_213180.1	h1SMcT0011318.1	46.486	740	368	5	1	722	1	730	0	723
Smp_213240.1	h1SMcT0020937.1	50.425	706	342	5	6	710	11	709	0	721
Smp_213390.1	h1SMcT0007506.1	58.851	435	169	4	1	430	1	430	0	526
Smp_213550.1	h1SMcT0006342.1	83.654	312	49	1	1	312	1	310	0	546
Smp_213900.1	h1SMcT0012064.1	47.085	1767	883	15	45	1787	29	1767	0	1102
Smp_213910.1	h1SMcT0010597.3	37.991	1832	1014	34	1	1776	12	1777	0	828
Smp_214000.1	PAA84027.1	77.088	467	104	2	10	473	9	475	0	778
Smp_214060.1	h1SMcT0018050.5	73.012	415	111	1	1	414	1	415	0	610
Smp_214100.1	PAA82074.1	53.745	534	159	5	15	547	14	460	0	572
Smp_214190.1	h1SMcT0021178.2	47.222	684	342	11	86	758	52	727	0	638
Smp_241400.1	h1SMcT0017836.1	46.972	545	282	4	7	547	5	546	0	523
Smp_241420.1	h1SMcT0010643.1	69.8	649	188	3	18	662	19	663	0	969
Smp_241470.1	h1SMcT0014322.1	51.073	699	310	4	665	1363	392	1058	0	774
Smp_241470.1	h1SMcT0014322.1	38.965	1024	477	21	263	1221	97	1037	0	660
Smp_241570.1	h1SMcT0020927.1	47.263	548	269	5	5	541	6	544	0	533
Smp_242060.1	PAA88690.1	46.279	1653	606	27	6	1642	10	1396	0	1397
Smp_242680.1	h1SMcT0007052.1	47.822	964	379	19	20	922	42	942	0	796
Smp_243000.1	h1SMcT0001478.2	47.071	939	423	14	30	947	19	904	0	837
Smp_243150.1	h1SMcT0021003.1	33.666	1604	793	38	697	2289	435	1778	0	833
Smp_243150.2	h1SMcT0021003.1	33.666	1604	793	38	697	2289	435	1778	0	833
Smp_243200.1	h1SMcT0002436.3	53.006	815	348	7	7	813	8	795	0	903
Smp_243630.1	h1SMcT0014135.2	71.753	485	136	1	100	584	99	582	0	758
Smp_243670.1	h1SMcT0010587.1	58.151	822	328	5	1	817	1	811	0	1023
Smp_243910.1	h1SMcT0021406.2	60.237	591	231	3	21	609	23	611	0	745
Smp_243950.1	h1SMcT0018683.1	45.927	712	360	4	1	712	1	687	0	636
Smp_244080.1	h1SMcT0015883.3	37.386	2295	1111	45	63	2335	24	2014	0	1409
Smp_244130.1	PAA74502.1	61.23	699	268	2	29	725	36	733	0	911
Smp_244150.1	h1SMcT0022500.1	54.645	549	242	2	34	582	6	547	0	613
Smp_244250.1	h1SMcT0001288.1	53.453	1173	475	18	30	1168	39	1174	0	1212
Smp_244380.1	h1SMcT0007938.1	36.701	1376	694	22	10	1337	13	1259	0	859
Smp_244580.1	h1SMcT0017449.1	44.888	851	398	15	13	837	11	816	0	687
Smp_244630.2	PAA62711.1	68.116	414	127	3	1	412	19	429	0	613
Smp_244650.1	PAA93511.1	59.16	595	204	8	57	646	579	1139	0	716
Smp_244700.1	PAA68857.1	38.783	838	485	6	462	1285	377	1200	0	642
Smp_244700.2	PAA68857.1	38.783	838	485	6	473	1296	377	1200	0	642
Smp_244700.3	PAA68857.1	38.783	838	485	6	458	1281	377	1200	0	642
Smp_244700.4	PAA68857.1	38.783	838	485	6	474	1297	377	1200	0	642
Smp_244700.5	PAA68857.1	38.783	838	485	6	458	1281	377	1200	0	642
Smp_244750.1	h1SMcT0008597.2	44.976	836	372	12	20	827	10	785	0	699
Smp_244790.1	h1SMcT0018346.1	49.054	1849	846	20	1	1838	1	1764	0	1864
Smp_245000.1	PAA53247.1	64.537	939	315	4	4	935	4	931	0	1221
Smp_245100.1	h1SMcT0009037.2	30.236	2411	1452	52	1	2323	9	2277	0	849
Smp_245220.1	h1SMcT0005747.1	68.4	4538	1343	11	4	4526	3	4464	0	6555
Smp_245240.1	h1SMcT0003775.1	69.628	349	106	0	19	367	27	375	0	533
Smp_245320.1	h1SMcT0006290.1	54.63	972	386	6	19	988	30	948	0	1100
Smp_245380.1	h1SMcT0002409.1	59.692	650	259	2	2	650	4	651	0	834
Smp_245400.1	h1SMcT0008878.2	59.277	415	169	0	13	427	10	424	0	538
Smp_245420.1	h1SMcT0017937.3	49.294	779	379	6	10	785	8	773	0	773
Smp_245450.1	h1SMcT0011300.2	56.827	1311	493	18	1	1305	1	1244	0	1541
Smp_245510.1	h1SMcT0001409.2	63.011	465	164	3	241	703	40	498	0	608
Smp_245600.2	h1SMcT0007758.6	33.859	951	556	14	71	1001	89	986	0	563
Smp_245770.1	h1SMcT0003143.1	63.047	663	232	5	1	655	1	658	0	877
Smp_245780.1	PAA64451.1	43.322	861	392	22	379	1229	253	1027	0	636
Smp_245890.1	PAA80352.1	47.312	744	325	10	3	691	83	814	0	671
Smp_245900.1	h1SMcT0016340.1	66.288	1234	366	9	1	1210	1	1208	0	1675
Smp_245990.1	h1SMcT0006554.1	67.766	394	127	0	1	394	1	394	0	584
Smp_246000.1	h1SMcT0014908.2	47.665	728	342	14	1	718	1	699	0	622
Smp_246010.1	h1SMcT0009705.4	47.436	624	276	9	2	619	13	590	0	573
Smp_246100.1	h1SMcT0019090.1	74.576	354	90	0	1	354	7	360	0	565
Smp_246140.1	h1SMcT0019747.2	61.522	460	175	2	3	461	1	459	0	591
Smp_246270.1	h1SMcT0011671.1	50.237	844	400	12	4	837	3	836	0	808
Smp_246600.1	h1SMcT0018959.1	58.083	532	151	5	519	1040	265	734	0	642
Smp_246600.2	h1SMcT0018959.1	58.083	532	151	5	784	1305	265	734	0	643
Smp_246620.1	h1SMcT0012766.1	69.903	515	134	4	135	647	167	662	0	793
Smp_246700.1	h1SMcT0001015.1	47.554	654	171	10	39	691	30	512	0	589
Smp_246790.1	h1SMcT0001406.1	47.409	1158	529	20	1140	2268	764	1870	0	1049
Smp_246790.3	h1SMcT0001406.1	47.409	1158	529	20	1151	2279	764	1870	0	1050
Smp_246840.1	h1SMcT0016977.1	39.784	1018	490	29	23	1021	9	922	0	691
Smp_246880.1	h1SMcT0006475.2	34.838	1263	662	33	52	1273	121	1263	0	699
Smp_246920.1	h1SMcT0006187.1	44.039	822	390	19	6	793	4	789	0	668
Smp_246970.1	h1SMcT0006362.1	55.52	625	254	7	311	916	5	624	0	663
Smp_246970.2	h1SMcT0006362.1	53.254	676	245	9	4	662	3	624	0	669
Smp_247080.1	h1SMcT0000462.1	40.368	815	461	11	96	896	130	933	0	597
Smp_247260.1	h1SMcT0016003.1	74.387	367	93	1	333	698	48	414	0	635
Smp_247650.1	PAA89477.1	48.911	597	242	13	1	588	1	543	0	548
Smp_247710.1	h1SMcT0019837.1	49.085	2021	880	23	302	2270	235	2158	0	1932
Smp_266850.1	PAA62524.1	52.803	892	371	11	21	881	1	873	0	884
Smp_267140.1	h1SMcT0018349.2	53.571	504	221	4	36	532	21	518	0	563
Smp_267140.2	h1SMcT0018349.2	51.984	504	224	5	36	527	21	518	0	541
Smp_300560.1	h1SMcT0006783.2	61.706	504	131	5	2	504	3	445	0	620
Smp_300910.1	h1SMcT0011459.2	71.788	358	98	2	1460	1814	378	735	0	574
Smp_300910.3	h1SMcT0011459.2	68.687	396	113	4	508	895	343	735	0	586
Smp_302090.1	PAA63132.1	43.994	716	375	10	19	713	37	747	0	589
Smp_302170.1	h1SMcT0016482.1	81.464	642	111	3	4	637	6	647	0	1074
Smp_302180.1	h1SMcT0016482.1	81.464	642	111	3	4	637	6	647	0	1074
Smp_302460.1	h1SMcT0000106.3	62.62	626	224	6	1	620	1	622	0	807
Smp_302950.1	h1SMcT0020833.2	55.226	1483	570	17	402	1874	277	1675	0	1588
Smp_303390.1	h1SMcT0009605.1	83.717	608	98	1	3	609	4	611	0	1057
Smp_303400.1	h1SMcT0016482.1	81.464	642	111	3	4	637	6	647	0	1074
Smp_303410.1	h1SMcT0016482.1	81.464	642	111	3	4	637	6	647	0	1074
Smp_303420.1	h1SMcT0016482.1	81.308	642	112	3	4	637	6	647	0	1071
Smp_303550.1	h1SMcT0016482.1	81.464	642	111	3	4	637	6	647	0	1074
Smp_306120.1	PAA53510.1	32.864	4689	2653	114	195	4818	2	4260	0	2227
Smp_303940.1	h1SMcT0004574.1	63.233	4126	1350	19	28	4064	7	4054	0	5372
Smp_304130.1	h1SMcT0021622.3	37.939	825	375	16	12	821	17	719	0	558
Smp_304130.2	h1SMcT0021622.1	37.818	825	376	16	27	836	17	719	0	556
Smp_304140.1	PAA85305.1	42.956	1008	429	22	12	1008	33	905	0	774
Smp_304380.1	h1SMcT0009562.4	57.205	458	173	6	14	466	11	450	0	520
Smp_304960.1	h1SMcT0009318.2	51.41	922	387	15	78	993	127	993	0	877
Smp_305430.1	h1SMcT0006658.2	50.111	900	415	10	10	885	11	900	0	906
Smp_306080.1	h1SMcT0008134.1	34.843	1656	776	47	7	1634	40	1420	0	834
Smp_306290.1	PAA91570.1	50.924	595	244	10	3	587	6	562	0	530
Smp_306600.1	h1SMcT0004609.1	96.543	376	13	0	1	376	1	376	0	769
Smp_306980.1	h1SMcT0000432.1	78.293	410	86	1	1	407	1	410	0	673
Smp_307010.1	h1SMcT0004606.3	98.404	376	6	0	1	376	1	376	0	778
Smp_307020.1	h1SMcT0004606.3	98.404	376	6	0	1	376	1	376	0	778
Smp_308370.1	PAA76780.1	78.326	466	99	1	2	465	3	468	0	758
Smp_308820.1	PAA68634.1	40.306	1047	475	23	310	1333	48	967	0	735
Smp_309240.1	PAA48547.1	66.052	651	204	3	1	639	10	655	0	912
Smp_309430.1	h1SMcT0020760.1	74.463	1210	306	1	1	1210	1	1207	0	1849
Smp_310170.1	h1SMcT0006857.1	26.373	2385	1360	77	584	2838	363	2481	0	765
Smp_310930.1	h1SMcT0006228.1	54.52	708	255	6	228	935	121	761	0	753
Smp_311050.1	PAA59723.1	54.615	650	223	8	2	648	33	613	0	685
Smp_311360.1	PAA93113.1	65.563	453	149	2	258	710	337	782	0	635
Smp_311360.2	PAA93113.1	65.563	453	149	2	151	603	337	782	0	635
Smp_311480.1	h1SMcT0005337.1	62.06	398	148	2	1	396	1	397	0	530
Smp_311490.1	h1SMcT0005337.1	65.86	372	125	1	7	376	11	382	0	527
Smp_311520.1	PAA80352.1	46.75	800	368	8	20	771	25	814	0	712
Smp_312440.1	h1SMcT0018002.5	64.403	486	171	2	8	491	4	489	0	654
Smp_312460.1	h1SMcT0018002.5	64.403	486	171	2	8	491	4	489	0	654
Smp_312760.1	h1SMcT0019188.2	63.734	466	166	2	22	485	25	489	0	625
Smp_313210.1	h1SMcT0022467.2	59.231	520	133	10	165	675	62	511	0	592
Smp_313490.1	h1SMcT0010488.2	45.614	2109	1020	29	344	2378	228	2283	0	1794
Smp_313980.1	h1SMcT0009785.1	97.743	443	10	0	1	443	1	443	0	920
Smp_313990.1	h1SMcT0004197.1	95.475	442	20	0	1	442	1	442	0	897
Smp_314500.1	h1SMcT0018115.1	29.973	1825	865	43	307	2119	188	1611	0	825
Smp_314620.1	PAA85305.1	42.063	1008	438	21	12	1008	33	905	0	760
Smp_315010.2	PAA68719.1	56.345	591	244	8	493	1080	444	1023	0	620
Smp_315420.1	PAA65947.1	58.708	867	338	5	2	862	4	856	0	979
Smp_315710.1	h1SMcT0020707.3	49.911	563	234	8	36	569	18	561	0	539
Smp_315730.1	h1SMcT0018537.5	56.104	770	303	13	799	1559	1101	1844	0	880
Smp_315730.1	h1SMcT0018537.5	51.429	595	221	9	1	591	1	531	0	608
Smp_315730.2	h1SMcT0018537.5	56.104	770	303	13	148	908	1101	1844	0	880
Smp_315900.1	h1SMcT0019646.4	60.471	1189	435	14	1	1172	1	1171	0	1392
Smp_315900.2	h1SMcT0019646.4	60.603	1160	425	12	1	1143	1	1145	0	1372
Smp_315910.1	h1SMcT0020908.2	64.298	563	201	0	16	578	15	577	0	776
Smp_316080.1	h1SMcT0018237.1	54.767	451	196	2	106	556	353	795	0	537
Smp_316270.1	PAA65947.1	58.708	867	338	5	2	862	4	856	0	978
Smp_316380.1	h1SMcT0015011.1	43.425	981	445	9	280	1260	265	1135	0	840
Smp_316460.1	h1SMcT0016815.5	46.069	903	448	11	52	920	39	936	0	827
Smp_316680.1	PAA91846.1	56.539	497	214	2	2	496	3	499	0	585
Smp_316680.2	PAA91846.1	56.539	497	214	2	2	496	3	499	0	585
Smp_316730.1	h1SMcT0014308.3	44.383	721	349	12	2	707	4	687	0	594
Smp_317420.1	PAA77557.1	47.135	2321	1076	27	18	2324	21	2204	0	2051
Smp_318690.1	h1SMcT0011658.1	60.474	802	313	3	16	815	18	817	0	944
Smp_319810.1	h1SMcT0010985.1	32.514	2279	1275	50	25	2277	12	2053	0	1019
Smp_320530.1	h1SMcT0022452.3	54.449	472	208	4	68	536	80	547	0	530
Smp_321620.1	PAA78944.1	67.938	708	196	2	18	725	98	774	0	1037
Smp_322440.1	PAA59458.1	84.549	2304	351	2	6	2306	117	2418	0	4143
Smp_323540.1	h1SMcT0020212.1	32.039	1648	936	25	36	1599	35	1582	0	739
Smp_324630.1	PAA55245.1	43.799	758	423	2	13	767	12	769	0	724
Smp_324700.1	PAA60243.1	47.026	723	304	9	486	1201	540	1190	0	647
Smp_324700.2	PAA60243.1	47.026	723	304	9	452	1167	540	1190	0	647
Smp_327030.1	h1SMcT0003963.3	46.509	974	439	17	11	972	8	911	0	859
Smp_327480.1	h1SMcT0000515.1	70.349	2408	712	2	5	2411	7	2413	0	3437
Smp_329760.1	PAA56589.1	70.536	336	96	2	4	336	4	339	0	516
Smp_331880.1	h1SMcT0020161.1	45.939	751	352	7	17	766	9	706	0	664
Smp_332470.1	h1SMcT0016319.1	39.861	863	363	15	42	901	5	714	0	611
Smp_332540.1	h1SMcT0000462.1	49.821	839	385	8	130	959	127	938	0	828
Smp_332620.1	h1SMcT0006574.1	50.187	1337	552	16	41	1353	25	1271	0	1283
Smp_332710.1	h1SMcT0020455.1	80.483	538	105	0	465	1002	244	781	0	888
Smp_332790.1	h1SMcT0011428.1	34.063	3059	1655	62	11	3051	5	2719	0	1657
Smp_332870.1	h1SMcT0020996.3	38.713	886	498	14	7	886	4	850	0	608
Smp_332890.1	h1SMcT0020686.1	68.114	4237	1270	19	1	4179	1	4214	0	6047
Smp_332910.1	h1SMcT0005883.12	53.151	1682	664	19	9	1643	3	1607	0	1712
Smp_332910.2	h1SMcT0005883.12	53.004	1681	654	19	9	1629	3	1607	0	1706
Smp_333030.1	PAA62842.1	48.703	1002	443	12	56	1051	115	1051	0	938
Smp_333260.1	h1SMcT0021968.8	40.799	951	483	12	1	898	1	924	0	696
Smp_333310.1	h1SMcT0004116.1	33.19	1160	658	25	7	1135	19	1092	0	575
Smp_333390.1	h1SMcT0019949.1	63.119	808	223	7	1	789	6	757	0	1062
Smp_333390.2	h1SMcT0019949.1	62.516	779	217	7	8	767	35	757	0	1013
Smp_333570.1	PAA51768.1	60.174	575	202	4	139	708	24	576	0	736
Smp_333680.1	h1SMcT0000669.1	40.478	1297	581	24	1	1275	1	1128	0	923
Smp_333720.1	h1SMcT0009596.1	36.237	2445	1274	46	70	2394	98	2377	0	1249
Smp_333810.1	h1SMcT0014362.1	64.476	487	169	1	15	501	1	483	0	635
Smp_333840.1	h1SMcT0015186.1	55.491	692	270	7	29	715	9	667	0	755
Smp_333890.1	h1SMcT0017458.1	45.155	1032	497	18	1573	2591	1221	2196	0	905
Smp_333970.1	h1SMcT0014850.1	47.165	776	371	11	117	865	100	863	0	703
Smp_334080.1	h1SMcT0015722.1	71.798	851	237	2	1	850	1	849	0	1314
Smp_334200.1	PAA75701.1	46.032	945	441	14	1	932	4	892	0	821
Smp_334390.1	h1SMcT0022604.1	33.876	2825	1404	45	2764	5548	2673	5073	0	1567
Smp_334390.1	h1SMcT0022604.1	31.021	1312	785	19	1	1274	273	1502	0	649
Smp_334430.2	h1SMcT0011962.3	46.112	926	376	17	9	883	12	865	0	756
Smp_334610.1	PAA56728.1	45.884	741	359	5	60	764	94	828	0	690
Smp_335620.1	h1SMcT0003884.3	64.575	717	251	2	7	723	8	721	0	989
Smp_335960.1	h1SMcT0004127.1	36.069	926	473	7	16	879	16	884	0	588
Smp_336100.1	h1SMcT0006735.2	42.71	1262	664	12	4	1246	50	1271	0	1010
Smp_336170.1	PAA76641.1	56.79	810	312	7	130	936	88	862	0	951
Smp_336360.1	h1SMcT0002190.1	54.766	535	222	5	1	534	1	516	0	610
Smp_336630.1	h1SMcT0012030.1	27.522	2260	1302	56	23	2173	10	2042	0	734
Smp_336640.1	h1SMcT0009099.7	38.627	743	447	5	8	749	7	741	0	542
Smp_336660.1	h1SMcT0020687.1	32.674	1365	666	32	1	1303	1	1174	0	627
Smp_336670.1	PAA67657.1	39.168	914	522	9	1	903	9	899	0	674
Smp_336900.1	h1SMcT0017204.1	34.168	1478	766	38	9	1411	4	1349	0	697
Smp_337140.1	h1SMcT0021157.1	76.031	388	93	0	73	460	69	456	0	661
Smp_337220.1	h1SMcT0009675.1	58.078	4704	1862	23	1	4671	1	4627	0	5582
Smp_337280.1	h1SMcT0020637.5	49.237	786	312	15	612	1394	162	863	0	684
Smp_337340.1	h1SMcT0012177.1	37.041	980	529	20	1	969	1	903	0	560
Smp_337390.1	h1SMcT0002236.1	47.611	565	258	7	148	709	53	582	0	547
Smp_340290.1	h1SMcT0009496.3	53.643	796	334	8	1435	2217	1255	2028	0	859
Smp_340300.1	PAA90044.1	54.788	825	303	9	1	800	2	781	0	874
Smp_340300.2	PAA90044.1	54.733	824	303	9	1	798	2	781	0	875
Smp_340310.1	PAA63039.1	56.263	471	188	3	120	573	145	614	0	560
Smp_340320.1	h1SMcT0000709.1	63.004	1638	521	20	17	1598	64	1672	0	1983
Smp_340380.1	h1SMcT0017108.2	42.72	728	305	12	489	1214	79	696	0	578
Smp_340630.1	h1SMcT0011350.1	52.926	752	342	5	35	776	43	792	0	792
Smp_340630.2	h1SMcT0011350.1	51.276	784	364	7	9	776	11	792	0	795
Smp_340850.1	PAA64575.1	57.407	486	202	2	28	513	27	507	0	602
Smp_341110.1	h1SMcT0017036.1	60.302	728	281	5	126	850	139	861	0	887
Smp_342080.1	h1SMcT0021052.1	63.089	531	190	2	1599	2129	852	1376	0	746
Smp_342080.2	h1SMcT0021052.1	60.106	564	219	2	468	1031	852	1409	0	739
Smp_342190.1	h1SMcT0019963.1	34.234	1110	655	19	264	1321	56	1142	0	596
Smp_342330.1	PAA92804.1	54.62	1212	433	12	1	1209	5	1102	0	1276
Smp_342570.1	h1SMcT0009645.1	46.538	780	346	13	36	802	293	1014	0	700
Smp_342830.1	h1SMcT0011812.2	45.324	1604	838	11	4	1596	6	1581	0	1471
Smp_342880.1	PAA67628.1	63.213	666	196	6	1719	2382	1536	2154	0	884
Smp_342880.2	PAA67628.1	63.213	666	196	6	961	1624	1536	2154	0	880
Smp_342970.1	h1SMcT0020801.1	27.721	5256	2891	165	17	5146	26	4499	0	1568
Smp_343120.1	h1SMcT0017880.1	63.499	1126	333	14	2	1113	11	1072	0	1416
Smp_343150.1	h1SMcT0008186.1	69.055	1228	367	5	1	1226	1	1217	0	1785
Smp_343430.1	h1SMcT0006650.4	42.481	911	455	17	151	1016	98	984	0	720
Smp_343530.1	h1SMcT0004623.1	43.433	967	507	11	1	965	5	933	0	807
Smp_343540.1	h1SMcT0017016.3	31.605	2623	1487	60	296	2856	6	2383	0	1160
Smp_343640.1	h1SMcT0006646.1	41.347	2109	981	43	56	2115	62	1963	0	1434
Smp_343650.1	h1SMcT0006374.4	32.436	2898	1569	90	29	2871	21	2584	0	1346
Smp_343820.1	PAA87764.1	32.84	1215	543	24	3	1205	77	1030	0	630
Smp_344020.1	h1SMcT0007553.1	53.333	615	211	12	697	1303	280	826	0	613
Smp_344060.1	h1SMcT0009039.1	62.389	561	206	2	1	560	1	557	0	746
Smp_344190.1	h1SMcT0001771.1	35.583	2504	1405	46	61	2530	136	2465	0	1535
Smp_344400.1	h1SMcT0009826.1	57.447	611	232	7	299	895	148	744	0	679
Smp_344480.1	h1SMcT0001161.4	62.112	483	162	4	74	548	181	650	0	627
Smp_344480.2	h1SMcT0001161.4	63.694	471	162	3	74	536	181	650	0	636
Smp_344510.1	h1SMcT0014941.1	49.748	595	218	9	2	589	6	526	0	561
Smp_344620.1	h1SMcT0005883.8	50.068	1474	630	16	257	1722	5	1380	0	1424
Smp_344820.1	h1SMcT0014354.1	25.45	5112	3080	159	10	4803	19	4717	0	1280
Smp_344820.2	h1SMcT0014354.1	25.555	5134	3078	157	10	4834	19	4717	0	1305
Smp_344820.3	h1SMcT0014354.1	25.536	5134	3079	157	10	4834	19	4717	0	1307
Smp_344930.1	h1SMcT0014119.1	44.629	661	328	9	203	860	83	708	0	583
Smp_344930.2	h1SMcT0014119.1	44.629	661	328	9	203	860	83	708	0	583
Smp_344980.1	h1SMcT0006250.1	39.485	1436	632	23	1	1411	1	1224	0	962
Smp_345160.1	h1SMcT0009156.1	61.79	581	210	4	67	645	26	596	0	757
Smp_345190.1	h1SMcT0002487.1	36.436	1128	543	31	29	1145	15	979	0	662
Smp_345390.1	h1SMcT0015990.1	27.141	1927	1142	49	12	1859	16	1759	0	607
Smp_345440.1	h1SMcT0015236.1	44.509	4316	2070	65	20	4243	32	4114	0	3699
Smp_345620.1	PAA68244.1	43.733	4699	2148	67	2	4625	4	4281	0	3797
Smp_345670.1	h1SMcT0006042.1	38.579	1309	649	27	994	2275	668	1848	0	887
Smp_345670.2	h1SMcT0006042.1	38.579	1309	649	27	990	2271	668	1848	0	887
Smp_346270.1	h1SMcT0019790.2	46.97	792	308	16	13	779	4	708	0	684
Smp_346350.1	h1SMcT0022036.1	58.674	1026	341	13	1	1017	1	952	0	1185
Smp_346390.1	h1SMcT0018473.1	41.562	1357	647	20	1379	2722	1144	2367	0	1041
Smp_346390.1	h1SMcT0018473.1	40.337	1304	548	20	5	1257	1	1125	0	912
Smp_346580.1	PAA85906.1	64.681	470	133	6	1	446	1	461	0	598
Smp_346650.1	h1SMcT0013533.1	38.053	1582	814	30	1	1557	1	1441	0	1016
Smp_346670.1	h1SMcT0005960.1	54.563	515	229	5	260	772	59	570	0	592
Smp_346750.1	h1SMcT0016503.3	80.172	348	64	1	1	343	89	436	0	608
Smp_346810.1	h1SMcT0018089.3	53.471	533	209	10	18	543	19	519	0	543
Smp_347080.1	PAA88976.1	38.57	1063	570	21	2	1033	91	1101	0	688
Smp_347390.1	h1SMcT0000264.2	40.473	803	424	10	1	758	1	794	0	607
Smp_347460.1	h1SMcT0020942.1	32.34	1979	1001	46	52	1868	18	1820	0	798
Smp_347610.1	h1SMcT0011806.2	50.744	739	332	8	6	721	10	739	0	765
Smp_347640.1	h1SMcT0005493.2	39.6	1000	448	23	1	952	1	892	0	635
Smp_347860.1	h1SMcT0010584.1	29.272	1510	878	32	4	1402	5	1435	0	639
Smp_347960.1	h1SMcT0020485.2	55.704	675	211	17	9	670	14	613	0	649
Smp_348670.1	h1SMcT0014112.1	62.5	448	167	1	117	563	69	516	0	612
Smp_348790.1	h1SMcT0009520.1	62.812	441	148	5	76	516	39	463	0	557
Smp_348790.2	h1SMcT0009520.1	62.812	441	148	5	76	516	39	463	0	557
Smp_348850.1	PAA71321.1	81.613	310	56	1	1	309	1	310	0	518
Smp_243690.1	h1SMcT0007589.2	64.508	417	83	7	559	971	493	848	1.25e-180	546
Smp_096310.1	h1SMcT0022640.5	68.571	350	110	0	305	654	232	581	1.45e-180	526
Smp_088950.2	PAA53296.1	35.511	949	529	17	16	937	21	913	1.96e-180	551
Smp_180400.1	h1SMcT0015329.4	79.07	301	60	2	48	345	21	321	3.01e-180	517
Smp_000710.1	h1SMcT0022230.3	66.027	365	118	3	11	370	4	367	3.76e-180	507
Smp_212970.1	PAA61813.1	52.991	468	214	1	29	490	40	507	4.02e-180	516
Smp_068960.1	h1SMcT0021962.13	46.191	617	260	14	16	625	38	589	7.84e-180	523
Smp_267090.1	h1SMcT0022439.1	34.974	975	435	29	66	1035	39	819	8e-180	545
Smp_307260.1	PAA57286.1	64.857	350	120	1	1	350	8	354	9.83e-180	503
Smp_028690.2	h1SMcT0010466.6	62.019	416	153	3	39	449	46	461	1.32e-179	520
Smp_153490.1	h1SMcT0012450.2	67.989	353	112	1	7	358	4	356	1.35e-179	503
Smp_140610.1	PAA87761.1	54.801	427	183	5	30	451	29	450	2.61e-179	510
Smp_058460.1	PAA71608.1	41.94	670	361	13	12	666	27	683	2.91e-179	527
Smp_030000.1	h1SMcT0002331.3	55.532	479	208	4	44	520	8	483	3.16e-179	513
Smp_083980.1	h1SMcT0009966.1	49.231	520	259	3	124	640	43	560	3.22e-179	526
Smp_345710.1	PAA80233.1	45.116	645	272	8	15	639	9	591	4.18e-179	526
Smp_212730.1	PAA59680.1	55.506	445	187	3	160	599	213	651	5.69e-179	525
Smp_085310.1	h1SMcT0017044.1	64.557	395	139	1	1	395	98	491	6.59e-179	508
Smp_155040.1	h1SMcT0006663.1	48.142	565	250	7	166	725	96	622	7.53e-179	534
Smp_044400.1	h1SMcT0002105.2	63.172	372	116	4	1	372	9	359	9.24e-179	501
Smp_019890.1	h1SMcT0020349.1	81.1	291	55	0	1	291	1	291	9.44e-179	495
Smp_344760.1	PAA78987.1	44.006	659	260	8	1033	1665	394	969	1.01e-178	565
Smp_050080.1	h1SMcT0008033.1	58.894	416	163	1	27	442	42	449	1.22e-178	508
Smp_167190.1	h1SMcT0008865.2	32.902	1082	600	20	69	1137	16	984	1.69e-178	551
Smp_077030.1	PAA63774.1	57.279	419	175	3	10	425	40	457	2.16e-178	506
Smp_033700.1	h1SMcT0008757.1	48.699	538	224	6	15	531	17	523	3.12e-178	513
Smp_056760.1	PAA85326.1	51.12	491	230	7	1	482	4	493	3.19e-178	509
Smp_179070.1	h1SMcT0003858.3	59.821	448	155	7	51	494	43	469	3.21e-178	521
Smp_060070.1	PAA47350.1	57.647	425	150	4	68	464	78	500	3.37e-178	512
Smp_305400.1	h1SMcT0007056.2	56.098	451	185	5	11	453	29	474	4.62e-178	518
Smp_345950.1	h1SMcT0015698.2	29.503	1488	760	32	10	1480	12	1227	5.24e-178	568
Smp_158310.3	h1SMcT0006105.2	56.593	546	222	6	21	559	20	557	5.33e-178	595
Smp_158610.1	PAA58458.1	47.121	660	263	11	1634	2282	277	861	5.67e-178	572
Smp_058050.1	h1SMcT0004010.1	35.948	854	424	12	11	860	9	743	8.2e-178	535
Smp_007550.1	PAA93340.1	45.28	625	312	10	6	608	3	619	8.21e-178	519
Smp_131800.1	h1SMcT0017051.3	71.471	340	92	4	17	354	14	350	8.27e-178	512
Smp_196880.2	h1SMcT0016250.4	38.771	895	391	22	5	886	2	752	9.33e-178	560
Smp_021160.1	h1SMcT0020452.1	48.732	552	250	10	1	535	1	536	1.05e-177	513
Smp_052280.1	h1SMcT0003654.1	68.839	353	107	1	27	379	20	369	1.05e-177	499
Smp_314630.1	h1SMcT0018919.1	74.487	341	82	2	173	512	59	395	1.11e-177	506
Smp_344200.1	PAA77075.1	45.182	633	254	10	5	629	1	548	1.11e-177	525
Smp_196150.1	h1SMcT0013833.1	45.866	641	305	12	70	703	13	618	1.56e-177	521
Smp_129900.1	PAA64796.1	50.202	496	236	3	54	538	10	505	1.77e-177	516
Smp_088950.1	PAA53296.1	35.232	948	507	17	16	911	21	913	2.09e-177	542
Smp_316090.1	PAA61835.1	38.743	764	354	13	23	786	20	669	2.12e-177	526
Smp_305740.2	h1SMcT0019491.1	45.008	611	276	9	4	595	7	576	2.44e-177	516
Smp_135870.1	h1SMcT0010700.1	29	1800	902	47	8	1751	402	1881	3.8e-177	619
Smp_301050.1	PAA75036.1	53.484	488	141	4	14	501	41	442	4.48e-177	508
Smp_245600.1	h1SMcT0007758.6	37.976	761	450	8	290	1035	233	986	5.02e-177	546
Smp_054010.1	h1SMcT0018909.7	51.255	478	233	0	1	478	1	478	5.42e-177	506
Smp_073340.1	h1SMcT0008190.4	78.983	295	61	1	1	295	1	294	5.68e-177	491
Smp_127580.1	h1SMcT0016694.3	37.146	883	415	20	48	915	11	768	7.04e-177	538
Smp_096640.1	h1SMcT0020605.5	49.268	615	223	13	1	615	1	526	7.2e-177	513
Smp_096640.2	h1SMcT0020605.5	49.268	615	223	13	1	615	1	526	7.2e-177	513
Smp_196880.1	h1SMcT0016250.4	38.624	901	397	22	5	899	2	752	7.36e-177	558
Smp_244940.1	h1SMcT0010961.1	57.849	465	143	5	634	1095	377	791	8.36e-177	541
Smp_305740.1	h1SMcT0019491.3	46.024	591	261	8	35	608	2	551	8.69e-177	514
Smp_165350.2	PAA76108.1	33.866	1252	664	29	15	1231	11	1133	8.84e-177	554
Smp_210200.1	PAA70093.1	58.726	424	147	6	3	421	12	412	8.95e-177	502
Smp_311360.3	PAA93113.1	49.664	596	261	7	404	984	793	1364	1.03e-176	560
Smp_151070.1	PAA82972.1	40.324	863	412	20	44	829	27	863	1.66e-176	538
Smp_061650.1	h1SMcT0017614.1	60.759	395	154	1	21	414	7	401	1.69e-176	499
Smp_163810.1	h1SMcT0020430.1	51.351	518	243	6	4	515	4	518	1.97e-176	573
Smp_246800.2	h1SMcT0014974.5	48.394	498	215	7	3	500	10	465	2.46e-176	506
Smp_028730.1	h1SMcT0001041.1	64.835	364	126	2	1	364	1	362	2.62e-176	495
Smp_333950.1	h1SMcT0008355.1	81.188	303	51	1	835	1131	324	626	6.29e-176	531
Smp_126240.1	h1SMcT0009472.1	32.45	1359	774	32	3295	4587	1149	2429	6.51e-176	617
Smp_078690.1	h1SMcT0017536.1	67.769	363	115	2	1	361	1	363	6.77e-176	494
Smp_170450.1	h1SMcT0020507.4	49.554	561	219	14	40	595	25	526	9.94e-176	509
Smp_026510.1	h1SMcT0010776.2	70.262	343	101	1	143	485	48	389	1.02e-175	503
Smp_163030.1	PAA52350.1	56.774	465	192	4	65	524	58	518	1.08e-175	507
Smp_048560.1	h1SMcT0002376.1	80.851	282	54	0	1	282	252	533	1.65e-175	496
Smp_347000.1	PAA86593.1	67.416	356	108	2	1	355	3	351	1.8e-175	525
Smp_083710.1	PAA73309.1	38.007	863	424	18	1	834	1	781	1.88e-175	570
Smp_340090.1	h1SMcT0014957.2	60.428	374	147	1	1	374	1	373	2.58e-175	495
Smp_156290.1	h1SMcT0019561.2	39.974	758	396	13	5	706	8	762	3.25e-175	561
Smp_126030.1	h1SMcT0003130.1	67.317	410	99	9	4	405	6	388	4.67e-175	494
Smp_126110.1	h1SMcT0016163.1	50.48	521	202	6	5	524	7	472	5.4e-175	502
Smp_083720.1	h1SMcT0018534.1	79.935	309	62	0	3	311	16	324	5.49e-175	488
Smp_123410.1	h1SMcT0005461.2	53.084	454	198	4	3	453	10	451	7.8e-175	499
Smp_158310.1	h1SMcT0006105.2	56.827	542	219	6	21	555	20	553	9.09e-175	605
Smp_125890.1	h1SMcT0008757.1	50.598	502	200	5	28	528	69	523	1.08e-174	504
Smp_307960.1	h1SMcT0019063.3	53.086	567	212	9	11	541	11	559	1.21e-174	565
Smp_142880.1	h1SMcT0021527.1	40.426	799	344	16	88	859	18	711	1.46e-174	543
Smp_079920.1	PAA62117.1	63.889	360	127	1	31	387	29	388	1.64e-174	493
Smp_129320.1	h1SMcT0021112.1	39.647	850	423	17	1	848	23	784	1.69e-174	530
Smp_015630.1	h1SMcT0015483.1	56.019	432	167	4	123	552	32	442	2.23e-174	501
Smp_066820.1	h1SMcT0000742.2	39.308	809	428	17	1	781	1	774	2.39e-174	523
Smp_156450.1	h1SMcT0017452.1	40.309	712	401	7	44	750	36	728	2.49e-174	537
Smp_247540.1	h1SMcT0022320.1	62.791	430	143	10	510	933	203	621	2.88e-174	530
Smp_094560.1	PAA54959.1	55.069	434	189	2	1	434	1	428	2.89e-174	506
Smp_126240.2	h1SMcT0009472.1	32.405	1364	772	34	3295	4591	1149	2429	2.93e-174	612
Smp_050820.1	PAA56180.1	65.242	351	122	0	1	351	1	351	3.08e-174	489
Smp_128860.1	h1SMcT0008428.1	47.761	469	232	1	40	508	34	489	4.19e-174	500
Smp_340370.1	h1SMcT0019752.1	44.079	608	281	9	21	624	16	568	4.65e-174	528
Smp_247290.1	PAA68866.1	52.766	470	222	0	9	478	13	482	5.22e-174	499
Smp_165070.1	h1SMcT0015006.1	65.928	361	114	3	1	353	1	360	6.84e-174	488
Smp_173380.1	h1SMcT0019853.1	36.911	913	453	24	4	900	12	817	7.16e-174	555
Smp_173020.1	h1SMcT0001543.2	41.101	781	289	20	66	828	31	658	1.01e-173	528
Smp_018460.1	PAA59287.1	59.698	397	144	5	39	421	65	459	1.22e-173	502
Smp_158240.1	PAA75458.1	52.842	475	208	2	10	484	39	497	1.24e-173	498
Smp_159140.1	h1SMcT0005486.1	42.264	698	367	13	44	729	44	717	1.79e-173	518
Smp_172190.1	h1SMcT0012507.2	69.436	337	89	2	195	520	91	424	2.63e-173	508
Smp_126480.1	h1SMcT0007395.1	64.11	365	124	2	1	361	1	362	3.41e-173	487
Smp_144450.2	PAA83411.1	55.263	494	213	5	38	528	64	552	3.74e-173	523
Smp_146250.1	h1SMcT0007555.1	63.144	369	128	3	33	395	22	388	4.37e-173	497
Smp_160000.1	h1SMcT0018529.2	59.31	435	171	3	1618	2050	1419	1849	4.9e-173	579
Smp_204750.1	h1SMcT0005456.1	32.602	1049	570	22	1	1035	1	926	8.13e-173	555
Smp_126310.1	h1SMcT0000489.1	46.907	582	195	10	8	553	7	510	9.12e-173	499
Smp_311360.2	PAA93113.1	49.664	596	261	7	814	1394	793	1364	1.09e-172	559
Smp_144450.1	PAA83411.1	54.365	504	213	5	38	539	64	552	1.13e-172	521
Smp_146640.1	h1SMcT0013334.1	43.116	661	324	9	148	784	105	737	1.74e-172	516
Smp_035470.1	h1SMcT0020562.1	57.692	416	167	3	25	432	21	435	1.75e-172	491
Smp_174920.1	h1SMcT0000075.2	50.398	502	207	6	9	477	38	530	2.01e-172	498
Smp_019760.1	h1SMcT0008934.2	38.924	799	402	12	1	798	101	814	2.53e-172	521
Smp_140530.1	PAA75393.1	69.745	314	94	1	2	314	38	351	3.17e-172	482
Smp_011990.1	h1SMcT0002573.1	45.757	601	301	12	1	585	52	643	3.48e-172	504
Smp_170060.1	h1SMcT0001479.4	42.834	628	310	7	1	626	3	583	5.39e-172	504
Smp_311360.1	PAA93113.1	49.664	596	261	7	921	1501	793	1364	6.61e-172	559
Smp_163420.1	h1SMcT0005502.6	79.63	324	61	1	9	332	7	325	7.03e-172	558
Smp_246130.1	h1SMcT0017182.1	66.76	358	108	2	41	387	27	384	7.55e-172	500
Smp_336620.1	h1SMcT0001124.1	53.125	512	212	7	177	681	118	608	9.2e-172	506
Smp_037230.1	h1SMcT0021894.1	43.26	638	333	11	1	625	1	622	1.1e-171	504
Smp_055760.1	h1SMcT0019164.3	52.609	460	212	2	147	600	142	601	1.28e-171	503
Smp_316440.1	h1SMcT0002893.1	38.007	913	473	17	1	866	1	867	1.71e-171	520
Smp_331790.1	PAA77590.1	57.474	388	165	0	1	388	29	416	4.01e-171	485
Smp_165660.1	PAA56728.1	35.459	784	446	9	10	747	61	830	4.05e-171	516
Smp_146060.1	h1SMcT0012037.4	28.044	1815	972	57	481	2221	376	1930	4.21e-171	581
Smp_150850.1	h1SMcT0014015.1	41.283	717	317	13	174	878	34	658	5.6e-171	528
Smp_146340.1	h1SMcT0019869.1	45.108	603	278	11	5	603	158	711	7.24e-171	505
Smp_341160.1	h1SMcT0015806.1	28.726	1570	848	51	9	1493	25	1408	9.46e-171	553
Smp_341160.2	h1SMcT0015806.1	28.753	1572	847	51	9	1495	25	1408	1.02e-170	553
Smp_023150.1	PAA61981.1	72.425	301	83	0	2	302	3	303	1.04e-170	476
Smp_143240.1	h1SMcT0021067.4	39.142	769	347	13	4	767	1	653	1.15e-170	543
Smp_087560.1	h1SMcT0015257.1	53.165	474	221	1	12	484	14	487	1.33e-170	492
Smp_089670.1	h1SMcT0008073.2	27.047	2015	1078	71	56	2032	14	1674	2.23e-170	573
Smp_194100.1	h1SMcT0001475.1	42.857	567	293	5	3	569	2	537	2.24e-170	495
Smp_121800.2	PAA87268.1	45.439	570	282	6	1	550	62	622	3.63e-170	497
Smp_068720.1	h1SMcT0010936.1	35.179	975	576	17	4	967	42	971	4.09e-170	526
Smp_342170.1	PAA49535.1	37.292	842	446	15	1	827	3	777	4.15e-170	519
Smp_094250.1	h1SMcT0009591.1	49.278	485	219	4	38	499	11	491	4.16e-170	490
Smp_213680.1	h1SMcT0004266.1	37.23	881	442	20	77	929	54	851	5.35e-170	522
Smp_084740.1	h1SMcT0006607.1	49.518	519	238	12	1	513	1	501	6.08e-170	490
Smp_016250.1	PAA67227.1	65.889	343	116	1	11	352	2	344	7.76e-170	478
Smp_167640.1	PAA53921.1	43.648	614	289	11	36	641	78	642	8.16e-170	536
Smp_136280.3	h1SMcT0010048.1	34.631	976	509	24	3	957	130	997	1.67e-169	524
Smp_047370.1	h1SMcT0014544.1	71.56	327	93	0	15	341	13	339	1.97e-169	476
Smp_148510.1	h1SMcT0012041.1	64.809	341	118	1	1	341	1	339	1.97e-169	479
Smp_148510.2	h1SMcT0012041.1	64.809	341	118	1	1	341	1	339	1.97e-169	479
Smp_213300.2	h1SMcT0014961.1	45.862	737	355	14	436	1170	271	965	2.21e-169	531
Smp_213300.1	h1SMcT0014961.1	45.862	737	355	14	447	1181	271	965	3.38e-169	531
Smp_332400.1	h1SMcT0003464.1	46.786	560	243	10	1	550	1	515	4.13e-169	490
Smp_171870.1	PAA87254.1	47.992	523	258	3	37	559	51	559	5.63e-169	492
Smp_020080.1	PAA67227.1	65.116	344	119	1	10	352	1	344	5.94e-169	475
Smp_334470.1	h1SMcT0016718.2	46.179	615	288	8	1368	1974	45	624	1.03e-168	533
Smp_087560.2	h1SMcT0015257.1	53.165	474	220	2	12	483	14	487	1.1e-168	487
Smp_194270.1	h1SMcT0002710.1	68.608	309	97	0	10	318	13	321	1.91e-168	475
Smp_121190.1	PAA48064.1	55.936	438	179	5	158	581	41	478	3.22e-168	506
Smp_347430.1	h1SMcT0002848.1	44.444	648	256	12	1050	1678	1011	1573	3.6e-168	553
Smp_097660.1	h1SMcT0013799.2	61.719	384	147	0	9	392	6	389	4.29e-168	476
Smp_123320.1	PAA91387.1	48.663	561	247	8	28	576	27	558	5.57e-168	514
Smp_135040.2	h1SMcT0000852.1	85.091	275	41	0	635	909	153	427	7.01e-168	508
Smp_312880.1	h1SMcT0004753.3	39.742	775	412	15	1	756	168	906	8.56e-168	522
Smp_135790.3	h1SMcT0004661.3	33.635	1106	555	25	7	982	8	1064	9.05e-168	536
Smp_342000.1	h1SMcT0002090.1	43.902	533	275	3	56	587	61	570	9.9e-168	495
Smp_135040.1	h1SMcT0000852.1	85.091	275	41	0	635	909	153	427	9.97e-168	508
Smp_045680.1	h1SMcT0007948.1	48.258	574	281	7	51	615	30	596	1e-167	501
Smp_123720.1	h1SMcT0000754.3	42.587	634	313	10	4	624	3	598	1.05e-167	493
Smp_343740.1	h1SMcT0018373.3	43.691	1371	668	17	1	1329	1	1309	1.08e-167	536
Smp_097370.1	h1SMcT0001078.1	66.168	334	110	1	5	338	2	332	2.26e-167	470
Smp_097460.1	h1SMcT0009506.1	41.994	662	337	7	1	650	1	627	2.65e-167	511
Smp_332630.1	h1SMcT0015950.1	41.931	725	277	16	1	720	7	592	2.73e-167	494
Smp_057020.1	h1SMcT0021054.1	40.437	732	361	18	2	713	43	719	4.27e-167	498
Smp_098840.1	h1SMcT0007990.6	59.673	367	146	2	16	381	12	377	6.16e-167	475
Smp_248030.1	h1SMcT0015114.1	52.371	464	207	6	1	450	1	464	6.9e-167	479
Smp_121420.1	h1SMcT0007886.1	53.596	431	192	6	31	458	7	432	7.02e-167	478
Smp_163340.1	h1SMcT0007227.3	34.404	1090	577	28	10	1085	6	971	7.63e-167	532
Smp_246800.1	h1SMcT0014974.5	48.491	497	214	7	982	1478	11	465	9.08e-167	511
Smp_129920.1	PAA64796.1	46.465	495	254	3	3	486	11	505	9.83e-167	485
Smp_178850.1	h1SMcT0005767.1	48.134	536	236	5	7	526	9	518	9.99e-167	497
Smp_130780.1	h1SMcT0019124.2	59.367	411	148	3	3	411	19	412	1.59e-166	480
Smp_095920.1	PAA71272.1	48.03	533	235	9	6	518	2	512	1.82e-166	488
Smp_123280.1	h1SMcT0020747.1	50.101	495	209	6	2	495	5	462	2.93e-166	479
Smp_176310.1	h1SMcT0010774.4	51.575	508	197	12	10	496	9	488	3.71e-166	498
Smp_120080.1	h1SMcT0009049.9	52.052	463	189	10	28	485	4	438	6.08e-166	477
Smp_152790.1	h1SMcT0008192.3	69.608	306	93	0	1	306	1	306	8.06e-166	464
Smp_126990.1	h1SMcT0017844.3	47.976	494	211	7	5	497	1	449	9.31e-166	494
Smp_335710.1	PAA88756.1	68.254	315	100	0	1	315	1	315	1.37e-165	467
Smp_306370.1	PAA89221.1	66.482	361	116	2	46	405	65	421	2.92e-165	518
Smp_082800.1	h1SMcT0007069.2	38.956	747	325	18	1	739	16	639	3.34e-165	492
Smp_245030.1	PAA74416.1	43.95	562	272	6	2	530	10	561	5.64e-165	480
Smp_201220.1	PAA88756.1	68.254	315	100	0	1	315	1	315	5.76e-165	468
Smp_173380.2	h1SMcT0019853.2	35.01	954	457	25	16	953	10	816	8.96e-165	531
Smp_312920.1	PAA46516.1	36.306	785	454	11	18	789	14	765	1.14e-164	497
Smp_134260.1	PAA86593.1	61.838	359	125	3	5	363	6	352	1.79e-164	481
Smp_332880.1	h1SMcT0002299.1	43.086	687	315	15	197	874	147	766	2.49e-164	527
Smp_133370.1	h1SMcT0001068.2	39.362	658	348	8	32	682	18	631	3.09e-164	489
Smp_176630.1	h1SMcT0020158.4	46.508	587	257	12	2	546	4	575	3.49e-164	479
Smp_104720.1	PAA89853.1	68.125	320	96	3	2	317	11	328	3.6e-164	461
Smp_068990.1	h1SMcT0010374.2	64.865	370	122	3	5	366	2	371	4.35e-164	515
Smp_145810.1	h1SMcT0002851.2	47.969	517	234	5	24	534	269	756	5.13e-164	485
Smp_005080.1	PAA88771.1	54.023	435	166	6	67	472	142	571	1.32e-163	476
Smp_333140.1	PAA67369.1	31.669	1402	843	15	73	1442	33	1351	1.56e-163	558
Smp_135210.1	PAA62668.1	33.235	1351	680	39	186	1376	280	1568	1.59e-163	540
Smp_343580.1	h1SMcT0004431.2	34.479	1018	499	22	3	1004	7	872	2.02e-163	513
Smp_124130.1	PAA57379.1	71.918	292	82	0	1	292	1	292	2.26e-163	468
Smp_007210.1	h1SMcT0018521.3	35.352	809	464	12	58	851	92	856	2.43e-163	509
Smp_035200.1	h1SMcT0014905.1	57.039	412	163	6	1	400	1	410	2.45e-163	466
Smp_342990.2	h1SMcT0005737.1	37.913	786	362	13	3	736	1	712	3.17e-163	489
Smp_248170.1	PAA74902.1	57.921	404	168	2	1	402	7	410	3.19e-163	471
Smp_077860.1	h1SMcT0014849.1	55.108	372	166	1	8	379	4	374	4.74e-163	462
Smp_073940.1	h1SMcT0002950.2	40.224	624	347	9	4	620	6	610	4.93e-163	481
Smp_245090.1	h1SMcT0019630.1	41.851	724	328	14	1	698	3	659	5.41e-163	513
Smp_019890.2	h1SMcT0020349.1	74.667	300	66	1	1	300	1	290	5.92e-163	456
Smp_046410.1	h1SMcT0002131.1	59.045	398	162	1	1	398	1	397	6.26e-163	466
Smp_142010.1	h1SMcT0017885.1	54.975	402	145	4	1	394	1	374	7.33e-163	464
Smp_158190.1	h1SMcT0022496.2	59.626	374	129	3	24	389	14	373	7.45e-163	463
Smp_008620.1	h1SMcT0017022.1	40.436	596	256	6	352	947	223	719	7.94e-163	495
Smp_212190.2	h1SMcT0010477.2	51.38	471	200	7	38	497	48	500	8.08e-163	471
Smp_341320.1	PAA93872.1	49.574	470	200	6	2	466	1	438	9.87e-163	468
Smp_007190.1	h1SMcT0005678.1	49.476	477	169	7	1	475	1	407	1.54e-162	475
Smp_028080.1	h1SMcT0003493.1	48.057	489	231	5	18	505	6	472	1.6e-162	470
Smp_104030.1	h1SMcT0003868.4	57.746	426	180	0	1	426	1	426	1.76e-162	516
Smp_000600.1	PAA56606.1	47.09	567	214	13	28	586	4	492	2.15e-162	473
Smp_312990.1	h1SMcT0010923.2	59.3	457	149	4	1	455	103	524	2.3e-162	540
Smp_332860.1	h1SMcT0001507.3	51.183	465	207	5	85	545	29	477	2.34e-162	471
Smp_303000.1	h1SMcT0012630.2	42.128	686	340	7	6	691	153	781	3.07e-162	504
Smp_246050.4	h1SMcT0003020.5	34.56	978	557	16	1	961	127	1038	3.26e-162	505
Smp_045780.1	h1SMcT0021443.1	58.907	421	134	8	20	436	13	398	3.45e-162	463
Smp_304370.1	h1SMcT0010991.1	68.788	330	91	1	187	516	24	341	4.53e-162	517
Smp_163420.1	h1SMcT0005502.6	70.871	333	97	0	1550	1882	887	1219	4.93e-162	531
Smp_335990.1	PAA87414.1	98.684	228	3	0	1	228	1	228	5.1e-162	447
Smp_212190.1	h1SMcT0010477.2	51.277	470	201	6	38	496	48	500	5.23e-162	469
Smp_126080.1	PAA51704.1	58.355	389	132	3	7	394	35	394	6.56e-162	471
Smp_243680.1	h1SMcT0001545.1	46.14	570	266	9	113	656	93	647	7.04e-162	481
Smp_105680.1	h1SMcT0011724.1	42.096	582	333	2	1	578	4	585	1.01e-161	475
Smp_073220.1	h1SMcT0002868.1	36.177	879	451	26	87	930	81	884	1.08e-161	497
Smp_104210.1	h1SMcT0007800.1	55.065	385	162	2	3	381	15	394	1.24e-161	461
Smp_052060.1	PAA58654.1	73.597	303	80	0	42	344	27	329	1.29e-161	456
Smp_126920.1	h1SMcT0009249.1	53.699	419	180	5	1	416	1	408	1.72e-161	467
Smp_130790.2	h1SMcT0010772.2	40.208	674	331	12	1	668	1	608	1.99e-161	478
Smp_158310.1	h1SMcT0006105.2	65.432	405	139	1	1278	1681	1233	1637	2.53e-161	563
Smp_130250.1	PAA74952.1	58.082	365	153	0	902	1266	199	563	2.59e-161	500
Smp_143740.1	h1SMcT0003262.1	61.389	360	136	3	5	364	7	363	2.6e-161	457
Smp_035210.1	h1SMcT0021076.5	36.739	871	530	5	13	881	10	861	3.12e-161	496
Smp_104330.1	PAA85013.1	60.046	433	147	6	15	424	30	459	3.77e-161	462
Smp_079600.1	h1SMcT0007563.1	40.984	732	420	6	17	740	24	751	4.41e-161	486
Smp_187190.1	h1SMcT0020292.4	53.333	405	183	4	1	403	1	401	4.79e-161	467
Smp_172110.1	h1SMcT0021073.5	51.86	430	193	2	1	416	3	432	7.88e-161	461
Smp_145890.1	h1SMcT0008106.4	40.426	611	337	9	53	649	1	598	9.12e-161	479
Smp_145930.1	h1SMcT0016025.1	47.776	517	235	8	109	619	92	579	9.83e-161	474
Smp_034000.1	h1SMcT0017959.3	47.368	608	272	11	1	591	1	577	1.25e-160	519
Smp_060900.1	PAA57991.1	53.88	451	181	6	104	552	149	574	1.9e-160	471
Smp_086690.1	h1SMcT0017551.1	60.393	356	106	1	29	384	32	352	2.91e-160	455
Smp_064040.1	h1SMcT0012017.1	53.744	454	174	8	17	466	50	471	3.28e-160	462
Smp_145320.1	PAA78546.1	39.804	716	354	8	109	801	168	829	4.01e-160	490
Smp_176230.1	h1SMcT0016541.1	50.342	439	210	3	1	436	1	434	4.06e-160	460
Smp_055260.1	PAA90708.1	46.36	522	264	3	2	514	26	540	4.43e-160	469
Smp_026910.1	PAA94704.1	47.387	574	279	11	11	567	8	575	4.83e-160	475
Smp_341010.1	h1SMcT0019034.2	47.592	519	245	6	9	520	6	504	7e-160	466
Smp_141980.3	h1SMcT0001498.3	65.588	340	115	2	434	771	309	648	1.03e-159	479
Smp_310950.1	h1SMcT0009015.1	45.258	601	244	15	13	592	9	545	1.33e-159	473
Smp_340820.1	h1SMcT0006561.1	47.368	513	227	9	64	572	80	553	1.59e-159	468
Smp_000510.1	h1SMcT0016211.2	60.822	365	136	2	1	362	1	361	1.61e-159	452
Smp_180260.1	h1SMcT0002090.1	42.124	565	291	8	25	577	48	588	1.99e-159	472
Smp_079010.1	PAA79244.1	56.883	385	152	5	6	377	3	386	2.08e-159	454
Smp_128600.1	PAA78375.1	40.702	769	321	18	467	1210	684	1342	2.39e-159	539
Smp_133020.1	h1SMcT0014747.4	59.003	361	145	2	2	359	20	380	2.85e-159	453
Smp_337060.1	PAA69945.1	69.903	309	92	1	22	329	102	410	3.41e-159	486
Smp_102340.1	h1SMcT0003180.1	46.066	610	253	9	18	618	26	568	4.09e-159	510
Smp_157790.1	h1SMcT0003460.3	72.586	321	88	0	40	360	11	331	4.34e-159	480
Smp_023360.1	h1SMcT0007514.9	51.497	501	182	8	40	531	306	754	4.62e-159	472
Smp_153790.1	h1SMcT0014692.1	61.453	358	128	1	3	350	1	358	5.12e-159	452
Smp_074510.1	h1SMcT0006378.2	53.917	434	177	7	8	439	2	414	6.25e-159	456
Smp_065130.1	h1SMcT0019821.1	33.502	991	539	27	7	968	6	905	8e-159	492
Smp_094480.1	h1SMcT0008735.1	61.494	348	133	1	30	376	12	359	9e-159	451
Smp_334120.1	h1SMcT0007949.2	55.231	411	175	5	19	423	15	422	1.06e-158	455
Smp_141980.2	h1SMcT0001498.3	65.588	340	115	2	516	853	309	648	1.13e-158	479
Smp_302360.1	h1SMcT0013868.2	30.414	1256	644	38	261	1480	311	1372	1.25e-158	518
Smp_151420.1	h1SMcT0015012.3	31.136	1153	605	26	67	1169	101	1114	1.38e-158	503
Smp_058650.1	h1SMcT0017491.1	54.318	440	191	3	8	445	8	439	1.39e-158	456
Smp_344430.2	PAA83805.1	45.455	550	246	5	441	956	374	903	1.45e-158	490
Smp_180910.1	PAA64186.1	64.136	382	98	3	948	1327	42	386	1.47e-158	488
Smp_120920.1	h1SMcT0014031.2	41.6	625	305	14	1	611	1	579	1.97e-158	476
Smp_306240.1	h1SMcT0022095.2	50	510	225	12	30	519	27	526	2.63e-158	463
Smp_333150.1	PAA73708.1	53.483	445	190	4	5	432	4	448	2.76e-158	481
Smp_059600.1	PAA65963.1	47.129	505	250	7	5	509	9	496	3.07e-158	461
Smp_013540.1	h1SMcT0009161.1	48.069	466	235	5	7	468	6	468	4.49e-158	458
Smp_030500.1	h1SMcT0000628.1	61.823	351	133	1	1	350	1	351	4.49e-158	448
Smp_040560.1	h1SMcT0008114.1	66.559	311	104	0	5	315	4	314	4.68e-158	446
Smp_079420.1	h1SMcT0022022.2	50.106	471	221	4	11	480	8	465	4.79e-158	460
Smp_163380.1	PAA54819.1	68.874	302	92	1	1	302	1	300	6.73e-158	478
Smp_068170.1	h1SMcT0013991.1	51.954	435	171	3	1	408	1	424	7.94e-158	452
Smp_334490.1	PAA59440.1	42.717	714	380	9	6	701	24	726	8.24e-158	477
Smp_060420.1	h1SMcT0009248.1	40.516	659	325	13	1	648	1	603	9.24e-158	468
Smp_104520.1	h1SMcT0021637.1	44.426	592	286	12	1	586	1	555	9.41e-158	465
Smp_035190.1	h1SMcT0000730.1	36.67	889	467	19	584	1451	431	1244	9.42e-158	521
Smp_332300.1	PAA74477.1	48.12	532	218	7	27	505	29	555	1.05e-157	461
Smp_126240.2	h1SMcT0009472.1	30.388	1596	939	53	2465	3987	1238	2734	1.12e-157	557
Smp_126240.1	h1SMcT0009472.1	30.388	1596	939	53	2465	3987	1238	2734	1.13e-157	557
Smp_125070.1	h1SMcT0002129.1	51.016	492	221	8	3	486	13	492	1.32e-157	459
Smp_346980.1	h1SMcT0021435.1	38.767	681	313	10	10	684	18	600	1.48e-157	471
Smp_344430.1	PAA83805.1	45.455	550	246	5	543	1058	374	903	1.51e-157	491
Smp_331650.1	h1SMcT0001507.1	53.037	428	186	3	1	428	1	413	1.57e-157	452
Smp_267180.1	h1SMcT0009483.2	35.865	711	421	8	17	720	7	689	1.83e-157	475
Smp_343170.1	h1SMcT0017655.2	52.427	412	196	0	20	431	42	453	1.83e-157	454
Smp_343170.2	h1SMcT0017655.2	52.427	412	196	0	20	431	42	453	1.83e-157	454
Smp_154250.1	h1SMcT0016480.2	65.782	339	109	3	18	355	26	358	1.95e-157	498
Smp_051260.1	PAA66536.1	78.764	259	55	0	1	259	1	259	2.08e-157	439
Smp_056360.1	h1SMcT0015404.1	35.37	851	469	19	1	832	1	789	2.74e-157	482
Smp_166610.1	h1SMcT0010770.1	31.388	994	604	15	247	1233	84	1006	3.26e-157	499
Smp_057360.1	h1SMcT0014541.1	59.223	412	165	3	351	760	106	516	3.53e-157	527
Smp_044690.1	h1SMcT0016154.1	70.164	305	83	2	6	310	3	299	3.8e-157	442
Smp_078610.1	h1SMcT0000995.2	40.766	731	352	14	34	717	29	725	4.29e-157	473
Smp_094760.1	h1SMcT0018340.1	64.986	357	118	5	11	364	9	361	5.87e-157	449
Smp_083540.1	h1SMcT0019844.1	43.934	544	273	10	38	575	37	554	6.46e-157	464
Smp_141980.1	h1SMcT0001498.3	65.205	342	117	2	682	1021	307	648	6.92e-157	479
Smp_132740.1	PAA51819.1	50.118	423	201	3	6	427	12	425	7.29e-157	452
Smp_172270.1	PAA54282.1	45.055	546	272	6	21	561	16	538	8.97e-157	463
Smp_212940.1	PAA70200.1	64.669	317	109	2	14	329	5	319	1.26e-156	442
Smp_158720.1	h1SMcT0014628.1	33.741	818	494	13	24	820	23	813	1.42e-156	480
Smp_310870.1	h1SMcT0010046.2	60.546	403	134	4	1044	1428	429	824	1.63e-156	510
Smp_150080.3	PAA60585.1	62.535	355	111	3	842	1196	214	546	1.64e-156	479
Smp_099930.1	PAA91545.1	57.176	425	109	5	330	754	154	505	2.08e-156	468
Smp_148460.1	h1SMcT0010412.1	47.898	666	310	10	3328	3979	2718	3360	2.13e-156	550
Smp_342990.1	h1SMcT0005737.1	37.023	786	360	13	3	727	1	712	2.16e-156	471
Smp_332520.1	h1SMcT0007438.1	60.95	379	148	0	1	379	1	379	2.39e-156	446
Smp_150080.2	PAA60585.1	62.535	355	111	3	860	1214	214	546	3.27e-156	479
Smp_137580.1	h1SMcT0002299.1	41.46	685	297	11	134	770	133	761	3.41e-156	502
Smp_150080.1	PAA60585.1	62.535	355	111	3	862	1216	214	546	3.6e-156	479
Smp_142550.1	h1SMcT0005979.1	27.794	1745	932	53	22	1734	51	1499	4.59e-156	538
Smp_164960.1	PAA84313.1	46.037	593	266	10	749	1338	154	695	4.59e-156	488
Smp_129650.1	PAA62629.1	36.19	840	463	18	19	822	2	804	4.96e-156	489
Smp_337010.1	h1SMcT0001264.3	72.787	305	82	1	496	800	603	906	5.03e-156	486
Smp_071470.1	h1SMcT0001975.2	50.32	469	206	6	1	462	1	449	5.19e-156	462
Smp_247390.1	h1SMcT0007344.1	38.815	827	393	23	25	832	18	750	5.26e-156	476
Smp_334260.1	h1SMcT0009201.4	39.971	698	325	13	7	700	13	620	7.01e-156	481
Smp_333980.1	PAA83373.1	43.693	547	291	6	52	586	16	557	7.06e-156	460
Smp_165950.1	h1SMcT0021852.1	56.716	402	174	0	1	402	1	402	8.55e-156	446
Smp_156000.1	PAA84262.1	36.588	850	372	18	5	783	19	772	1.47e-155	473
Smp_060480.1	h1SMcT0022424.1	44.274	585	298	7	9	573	10	586	1.54e-155	462
Smp_167630.2	h1SMcT0005253.1	52.8	500	181	12	49	521	59	530	1.71e-155	455
Smp_126240.2	h1SMcT0009472.1	32.719	1247	750	27	1056	2270	1927	3116	1.96e-155	549
Smp_126240.1	h1SMcT0009472.1	32.719	1247	750	27	1056	2270	1927	3116	2.18e-155	549
Smp_336830.1	PAA72881.1	47.246	472	225	2	18	465	15	486	2.31e-155	451
Smp_135100.1	PAA78771.1	60.896	335	126	2	42	371	70	404	2.99e-155	444
Smp_096480.1	h1SMcT0022616.1	48.31	503	213	7	11	511	5	462	3.38e-155	451
Smp_153790.2	PAA76104.1	67.628	312	89	2	1	312	29	328	3.87e-155	442
Smp_127770.1	h1SMcT0006436.2	72.404	337	93	0	2105	2441	1416	1752	4.45e-155	530
Smp_134670.1	h1SMcT0018377.2	32.392	1062	618	27	698	1705	527	1542	4.8e-155	517
Smp_159730.1	h1SMcT0008355.1	67.56	336	71	1	804	1139	324	621	5.45e-155	477
Smp_165060.1	h1SMcT0020363.1	29.545	1320	708	30	450	1756	484	1594	5.72e-155	518
Smp_334770.1	h1SMcT0022126.1	40.086	696	360	12	491	1181	283	926	6.04e-155	490
Smp_245250.1	h1SMcT0022011.1	33.974	936	513	16	4	932	3	840	6.59e-155	483
Smp_179320.1	h1SMcT0009829.1	35.795	799	453	21	139	890	3	788	6.92e-155	477
Smp_171460.1	h1SMcT0004440.1	37.032	775	441	12	9	768	10	752	7.97e-155	474
Smp_060820.1	PAA79316.1	54.926	406	169	4	19	424	33	424	8.01e-155	446
Smp_210970.1	PAA80810.1	73.592	284	75	0	1	284	20	303	8.89e-155	468
Smp_083120.1	h1SMcT0020640.2	56.41	390	147	4	51	439	1	368	1.02e-154	444
Smp_103950.1	PAA91258.1	58.824	357	135	4	6	352	6	360	1.13e-154	441
Smp_149200.1	PAA50956.1	36.274	1009	533	21	274	1252	179	1107	1.13e-154	507
Smp_068280.1	h1SMcT0014376.1	43.369	558	264	10	21	574	21	530	1.27e-154	455
Smp_347830.1	h1SMcT0022490.9	42.882	583	313	7	23	593	43	617	2.04e-154	458
Smp_167630.1	h1SMcT0005253.1	52.8	500	181	12	122	594	59	530	2.2e-154	455
Smp_130790.1	h1SMcT0010772.2	42.289	603	307	11	284	868	29	608	2.48e-154	467
Smp_211020.2	h1SMcT0018011.2	50	408	194	3	9	415	12	410	2.68e-154	459
Smp_127680.1	h1SMcT0016975.2	28.824	1641	707	55	756	2369	517	1723	3.44e-154	542
Smp_127680.2	h1SMcT0016975.2	28.824	1641	707	55	756	2369	517	1723	3.5e-154	542
Smp_097820.1	h1SMcT0010513.1	68.506	308	93	1	2	309	10	313	4.16e-154	479
Smp_035270.1	h1SMcT0010989.3	65.741	324	108	2	1	323	1	322	4.39e-154	436
Smp_096010.1	h1SMcT0020689.3	51.37	438	195	8	13	447	7	429	4.39e-154	445
Smp_095010.1	h1SMcT0000159.2	56.328	403	165	3	27	423	14	411	4.76e-154	443
Smp_160760.2	h1SMcT0009919.4	67.059	340	112	0	823	1162	539	878	4.86e-154	484
Smp_053900.1	h1SMcT0003178.1	43.077	520	281	7	8	520	2	513	4.87e-154	451
Smp_164480.1	h1SMcT0004179.1	95.814	215	9	0	1	215	73	287	5.3e-154	436
Smp_301050.2	PAA75036.1	53.44	436	117	4	1	436	93	442	6.82e-154	446
Smp_149320.2	PAA62528.1	66.978	321	97	1	3	314	1	321	7.34e-154	434
Smp_097820.2	h1SMcT0010513.1	68.506	308	93	1	2	309	10	313	7.64e-154	480
Smp_027010.1	PAA50011.1	51.306	421	199	4	1	416	1	420	8.84e-154	442
Smp_045960.1	h1SMcT0002095.3	56.41	390	155	4	120	509	150	524	8.98e-154	450
Smp_213800.1	PAA53010.1	43.818	550	263	10	3	549	10	516	1.01e-153	457
Smp_000650.1	h1SMcT0011835.2	77.953	254	55	1	114	366	141	394	1.33e-153	439
Smp_244570.1	h1SMcT0000032.4	54.343	449	192	9	282	722	260	703	1.78e-153	477
Smp_030370.1	h1SMcT0011264.1	60.907	353	133	2	1	352	5	353	2.04e-153	440
Smp_129210.1	PAA91082.1	39.684	824	375	22	5	810	8	727	2.11e-153	479
Smp_131660.1	h1SMcT0008581.1	65.723	318	106	1	29	346	2	316	2.16e-153	434
Smp_344190.1	h1SMcT0001771.1	23.549	2463	1461	75	60	2374	265	2453	2.25e-153	534
Smp_097940.1	PAA48738.1	72.563	277	76	0	20	296	63	339	2.34e-153	434
Smp_194610.1	h1SMcT0015504.2	61.3	323	123	1	28	350	13	333	2.34e-153	435
Smp_131070.2	h1SMcT0003510.1	34.778	946	516	17	591	1520	431	1291	2.48e-153	503
Smp_084600.1	h1SMcT0002971.1	48.089	497	246	8	3	494	2	491	2.63e-153	449
Smp_311650.1	h1SMcT0021270.1	27.747	1611	914	49	22	1556	25	1461	2.64e-153	507
Smp_025100.1	PAA55911.1	55.525	362	150	3	3	364	13	363	2.71e-153	437
Smp_131070.3	h1SMcT0003510.1	34.672	946	517	17	587	1516	431	1291	3.91e-153	502
Smp_149320.1	PAA62528.1	72.165	291	81	0	15	305	31	321	4.1e-153	432
Smp_131070.1	h1SMcT0003510.1	34.672	946	517	17	581	1510	431	1291	4.22e-153	502
Smp_244460.1	h1SMcT0014222.1	59.786	373	137	6	23	394	22	382	4.27e-153	444
Smp_060170.1	h1SMcT0001547.2	56	350	150	2	19	364	11	360	4.51e-153	436
Smp_173320.2	h1SMcT0020207.1	39.175	679	320	15	10	649	5	629	4.95e-153	457
Smp_019130.1	h1SMcT0000710.1	50	420	207	3	19	438	12	428	6.44e-153	441
Smp_019030.1	h1SMcT0011293.1	48.807	461	211	11	8	455	5	453	7.08e-153	442
Smp_341320.2	PAA93872.1	48.352	455	198	6	2	451	1	423	8.78e-153	443
Smp_159370.1	h1SMcT0005526.3	36.131	703	422	12	106	800	92	775	9.39e-153	466
Smp_026090.1	h1SMcT0003686.1	68.025	319	96	2	60	377	46	359	9.58e-153	439
Smp_341650.1	h1SMcT0021362.3	41.582	594	266	9	20	607	25	543	9.88e-153	452
Smp_034450.1	h1SMcT0009540.1	51.152	434	169	6	38	462	114	513	1e-152	449
Smp_242860.2	h1SMcT0003306.2	37.543	871	411	21	1	831	1	778	1.47e-152	513
Smp_176100.2	h1SMcT0003888.1	60.745	349	119	4	45	393	52	382	3.75e-152	436
Smp_342530.1	PAA62147.1	44.272	515	244	7	1	514	1	473	3.83e-152	444
Smp_070780.1	h1SMcT0021283.1	58.876	338	139	0	5	342	4	341	4.2e-152	432
Smp_012780.1	h1SMcT0002424.2	39.104	670	280	6	553	1182	305	886	4.22e-152	481
Smp_343320.1	h1SMcT0011564.1	32.213	863	516	21	6	861	3	803	4.51e-152	467
Smp_094050.1	h1SMcT0010339.2	48.918	462	224	5	48	503	52	507	4.72e-152	446
Smp_046880.1	h1SMcT0014924.1	50.655	458	175	3	11	467	2	409	5.03e-152	443
Smp_130280.2	h1SMcT0003233.3	44.143	700	279	22	7	627	1798	2464	6.92e-152	488
Smp_300810.1	h1SMcT0004004.1	49.099	444	205	4	128	559	177	611	1.3e-151	449
Smp_214180.1	h1SMcT0021178.4	38.197	699	405	15	114	797	28	714	1.57e-151	461
Smp_146840.1	h1SMcT0007937.1	36.681	717	354	16	71	782	32	653	1.65e-151	461
Smp_191310.1	h1SMcT0018288.1	50.985	457	182	8	660	1108	594	1016	1.65e-151	486
Smp_139410.1	h1SMcT0013897.2	52.336	428	192	5	508	932	269	687	1.74e-151	465
Smp_080730.1	PAA68218.1	65.924	314	102	4	6	319	13	321	1.78e-151	433
Smp_347360.1	PAA50118.1	54.293	396	174	1	1	389	1	396	2.16e-151	456
Smp_056200.1	h1SMcT0011006.2	61.31	336	130	0	60	395	31	366	2.74e-151	433
Smp_317020.1	PAA90105.1	36.614	762	370	18	97	830	179	855	2.86e-151	474
Smp_211280.1	h1SMcT0010854.1	52.219	383	178	4	3	383	2	381	3.13e-151	433
Smp_247950.1	PAA87215.1	52.258	465	219	1	16	477	26	490	3.64e-151	441
Smp_316180.1	PAA83419.1	60.961	333	129	1	5	336	4	336	3.85e-151	434
Smp_065120.1	h1SMcT0009460.1	59.412	340	131	2	21	360	5	337	4.65e-151	431
Smp_068110.1	h1SMcT0007321.1	41.865	547	273	7	8	550	4	509	4.85e-151	455
Smp_242860.1	h1SMcT0003306.2	37.117	881	411	21	1	841	1	778	5.49e-151	509
Smp_194520.1	h1SMcT0010803.3	53.738	428	166	7	19	440	7	408	6.97e-151	436
Smp_079770.1	PAA65181.1	45.842	493	247	8	5	484	5	490	7.26e-151	440
Smp_191870.1	h1SMcT0006309.1	53.056	409	185	4	179	587	227	628	1.1e-150	449
Smp_162280.1	h1SMcT0013079.1	60.366	328	129	1	64	391	11	337	1.16e-150	430
Smp_344880.1	h1SMcT0001804.1	36.232	828	430	15	1640	2464	2038	2770	1.22e-150	526
Smp_014670.1	h1SMcT0009621.2	36.965	771	388	20	17	763	11	707	1.37e-150	462
Smp_074080.1	h1SMcT0022397.3	56.75	400	156	5	42	435	40	428	1.37e-150	441
Smp_071140.1	PAA49708.1	40.208	674	295	15	10	669	18	597	1.44e-150	458
Smp_333650.1	h1SMcT0013144.1	32.062	1101	548	22	35	1130	7	912	1.44e-150	486
Smp_130790.3	h1SMcT0010772.2	41.571	611	308	12	284	876	29	608	1.46e-150	457
Smp_211030.1	h1SMcT0006915.4	48.889	450	163	7	5	452	7	391	1.56e-150	434
Smp_300310.1	h1SMcT0009506.1	39.81	633	328	8	283	903	9	600	1.71e-150	478
Smp_040510.1	h1SMcT0000559.1	34.269	855	412	21	23	856	37	762	1.73e-150	462
Smp_086830.1	h1SMcT0001742.1	79.094	287	59	1	60	346	68	353	1.86e-150	431
Smp_211020.1	h1SMcT0018011.1	47.917	432	201	6	9	438	12	421	1.86e-150	451
Smp_162900.2	PAA77990.1	42.79	638	272	15	107	738	27	577	4.34e-150	493
Smp_049730.1	PAA73708.1	46.692	529	230	9	5	491	4	522	4.41e-150	459
Smp_307060.1	h1SMcT0021919.2	31.293	1013	522	32	159	1155	28	882	5.49e-150	479
Smp_162900.1	PAA77990.1	42.702	644	273	15	107	747	27	577	6.22e-150	493
Smp_022130.1	h1SMcT0000992.1	47.669	472	206	6	5	449	7	464	6.86e-150	435
Smp_209050.1	PAA58289.1	49.103	446	208	7	1	443	3	432	7e-150	438
Smp_165760.1	PAA55328.1	29.576	1038	617	21	120	1149	118	1049	9.2e-150	478
Smp_135570.2	h1SMcT0018519.2	49.157	415	197	6	5	416	7	410	9.24e-150	432
Smp_133420.1	h1SMcT0017629.2	62.139	346	123	3	1	346	1	338	9.31e-150	467
Smp_266840.1	h1SMcT0003296.1	74.182	275	69	1	143	417	5	277	9.57e-150	427
Smp_241980.1	h1SMcT0004111.1	42.991	642	329	4	2817	3458	1889	2493	9.72e-150	525
Smp_028130.1	h1SMcT0016971.1	69.097	288	89	0	1	288	1	288	1.1e-149	422
Smp_036590.1	h1SMcT0005449.8	41.695	590	271	8	37	619	11	534	1.87e-149	443
Smp_013040.1	PAA47176.1	53.285	411	181	4	2	403	3	411	3.09e-149	431
Smp_076540.1	PAA47740.1	45.229	524	287	0	1	524	1	524	3.22e-149	439
Smp_307600.1	h1SMcT0002449.1	64.706	374	129	2	3027	3398	1980	2352	4.12e-149	525
Smp_137750.1	PAA74709.1	69.565	299	80	3	5	295	4	299	6.3e-149	421
Smp_043390.1	PAA52332.1	35.57	790	419	16	29	807	48	758	6.77e-149	457
Smp_176540.1	h1SMcT0005347.2	33.809	982	471	25	17	990	2	812	6.78e-149	484
Smp_152860.1	h1SMcT0020434.1	36.862	784	422	17	21	777	9	746	7.02e-149	456
Smp_043350.1	h1SMcT0006828.3	48.008	477	220	5	13	488	18	467	7.74e-149	436
Smp_330650.1	h1SMcT0018090.2	52.479	484	208	3	1	484	44	505	8.11e-149	462
Smp_242890.1	h1SMcT0010289.1	58.496	359	141	2	7	365	3	353	1.17e-148	425
Smp_122810.1	PAA58009.1	79.004	281	54	1	1	276	6	286	1.41e-148	421
Smp_051530.1	h1SMcT0000520.1	45.211	522	248	11	12	515	5	506	1.49e-148	438
Smp_051530.2	h1SMcT0000520.1	45.211	522	248	11	12	515	5	506	1.49e-148	438
Smp_030930.1	h1SMcT0010689.1	52.897	397	162	3	10	406	13	384	1.62e-148	429
Smp_900000.1	ATA64819.1	48.95	476	233	4	102	567	2	477	1.71e-148	438
Smp_146740.1	h1SMcT0007948.1	46.346	520	268	4	2	514	46	561	1.81e-148	451
Smp_157240.1	PAA48785.1	65.064	312	106	2	65	375	4	313	2.03e-148	435
Smp_247880.1	h1SMcT0011080.3	66.558	308	99	1	6	313	10	313	2.26e-148	422
Smp_025130.1	h1SMcT0002017.1	64.309	311	96	2	2	312	38	333	2.59e-148	431
Smp_153170.1	h1SMcT0022236.1	24.789	1896	1077	56	621	2475	1907	3494	2.81e-148	523
Smp_194370.1	h1SMcT0003777.2	32.35	949	533	14	1	947	1	842	2.83e-148	474
Smp_333600.1	h1SMcT0013119.1	54.082	392	178	2	1	392	1	390	3.77e-148	428
Smp_096010.2	h1SMcT0020689.3	50.588	425	188	7	13	428	7	418	4.34e-148	430
Smp_031680.1	h1SMcT0016221.1	54.082	392	169	4	18	400	32	421	4.84e-148	443
Smp_158310.3	h1SMcT0006105.2	67.787	357	115	0	1273	1629	1228	1584	5.02e-148	507
Smp_141610.1	h1SMcT0017763.2	61.783	314	119	1	33	345	35	348	6.05e-148	422
Smp_097940.2	PAA52793.1	73.704	270	70	1	123	392	11	279	6.35e-148	422
Smp_048660.1	PAA61449.1	51.887	424	192	6	4	425	6	419	7.01e-148	439
Smp_067900.1	h1SMcT0012883.1	54.768	367	158	2	4	370	3	361	8.35e-148	425
Smp_005020.1	h1SMcT0001025.1	54.047	383	173	2	25	405	70	451	9.24e-148	442
Smp_160600.1	h1SMcT0023098.1	44.086	558	287	10	12	551	12	562	9.64e-148	443
Smp_125080.1	h1SMcT0017886.1	51.828	465	184	9	1364	1793	881	1340	1.08e-147	498
Smp_130030.1	h1SMcT0016068.1	33.844	848	397	14	7	762	11	786	1.2e-147	456
Smp_140420.1	h1SMcT0011909.4	36.543	810	441	15	1	786	36	796	1.55e-147	496
Smp_126240.2	h1SMcT0009472.1	31.619	1303	772	33	2032	3291	1890	3116	1.79e-147	523
Smp_083870.1	h1SMcT0004809.2	45.872	545	268	12	29	560	7	537	1.86e-147	437
Smp_126240.1	h1SMcT0009472.1	31.619	1303	772	33	2032	3291	1890	3116	1.91e-147	523
Smp_333410.1	PAA59284.1	68.707	294	90	1	1	292	4	297	2.41e-147	437
Smp_050270.1	h1SMcT0003739.1	47.484	457	234	5	7	458	6	461	2.43e-147	431
Smp_102040.1	h1SMcT0011210.1	71.583	278	76	1	24	301	36	310	2.65e-147	417
Smp_160600.2	h1SMcT0023098.1	44.086	558	287	10	12	551	12	562	2.72e-147	442
Smp_129610.1	h1SMcT0012523.10	58.529	340	140	1	43	382	1	339	2.91e-147	421
Smp_093210.1	h1SMcT0021759.1	40.497	563	306	10	106	656	56	601	3.35e-147	441
Smp_308680.1	PAA89862.1	51.951	410	162	6	3	412	79	453	3.67e-147	442
Smp_308680.2	PAA89862.1	51.951	410	162	6	3	412	79	453	3.67e-147	442
Smp_196110.1	h1SMcT0015272.1	48.387	434	213	5	2	429	39	467	3.86e-147	427
Smp_148660.1	h1SMcT0017921.2	34.035	902	453	25	10	899	3	774	4.06e-147	461
Smp_347810.1	h1SMcT0011549.1	43.511	524	269	8	22	529	10	522	5.8e-147	433
Smp_005190.2	h1SMcT0011453.3	68.814	295	92	0	1	295	1	295	7.32e-147	460
Smp_212600.1	h1SMcT0000023.2	70.968	310	80	1	7	316	6	305	7.43e-147	484
Smp_131150.1	h1SMcT0003929.2	46.183	524	260	6	27	547	19	523	7.61e-147	451
Smp_151180.1	PAA54683.1	58.286	350	116	2	1	320	3	352	8.69e-147	418
Smp_124470.1	h1SMcT0009506.1	39.164	646	344	11	1	627	1	616	9.52e-147	453
Smp_083650.1	h1SMcT0004371.3	53.906	384	175	2	29	411	12	394	9.69e-147	423
Smp_313830.1	h1SMcT0021901.1	62.162	370	109	10	447	815	108	447	9.95e-147	446
Smp_301430.1	h1SMcT0022123.3	43.893	524	277	8	70	584	55	570	1.29e-146	437
Smp_350030.1	PAA93278.1	51.225	449	195	9	875	1322	10	435	1.3e-146	452
Smp_139180.1	h1SMcT0022005.1	54.822	394	129	5	402	795	186	530	1.33e-146	451
Smp_079050.1	PAA73766.1	45.511	479	244	9	14	482	8	479	1.35e-146	431
Smp_146750.1	h1SMcT0007948.1	45.636	550	282	7	46	585	24	566	1.7e-146	447
Smp_163660.1	PAA66699.1	45.684	475	248	3	8	479	10	477	1.96e-146	447
Smp_334430.1	h1SMcT0011962.3	47.283	552	208	9	508	1041	379	865	2.08e-146	470
Smp_173320.1	h1SMcT0020207.1	39.778	631	304	14	8	598	35	629	2.55e-146	438
Smp_020090.1	h1SMcT0017970.2	51.515	396	183	3	1	396	1	387	2.97e-146	421
Smp_102690.1	h1SMcT0009832.3	33.906	932	542	31	7	892	7	910	3.24e-146	458
Smp_160210.1	PAA77584.1	53.015	398	178	4	12	402	29	424	4.53e-146	429
Smp_012000.1	h1SMcT0018566.1	66.038	318	107	1	101	418	31	347	4.83e-146	443
Smp_137410.1	h1SMcT0022385.2	37.372	784	436	25	46	810	118	865	5.07e-146	452
Smp_102340.1	h1SMcT0003180.1	42.643	666	298	13	694	1345	563	1158	6.7e-146	475
Smp_194370.2	h1SMcT0003777.2	32.642	916	512	13	9	922	30	842	6.91e-146	467
Smp_005190.3	h1SMcT0011453.4	68.814	295	92	0	1	295	1	295	7.38e-146	462
Smp_010100.1	h1SMcT0017149.1	62.662	308	105	1	99	406	48	345	7.45e-146	419
Smp_005190.1	h1SMcT0011453.3	68.814	295	92	0	1	295	1	295	7.75e-146	462
Smp_030760.1	h1SMcT0014443.2	37.622	614	367	9	55	664	1	602	7.93e-146	438
Smp_342320.1	PAA88679.1	41.802	555	267	9	474	998	244	772	8.67e-146	478
Smp_036990.1	h1SMcT0009110.2	54.918	366	147	3	1	354	1	360	1.09e-145	417
Smp_347110.1	PAA79934.1	63.158	304	107	1	1	299	2	305	1.33e-145	412
Smp_129130.1	PAA60498.1	42.857	623	287	13	1	577	43	642	1.42e-145	464
Smp_181230.1	PAA54368.1	46.441	562	256	12	7	562	10	532	2.59e-145	491
Smp_155330.1	h1SMcT0017639.1	59.536	388	117	3	625	1012	331	678	2.97e-145	470
Smp_074410.1	h1SMcT0012602.3	64.138	290	104	0	1	290	11	300	3.05e-145	410
Smp_153960.1	h1SMcT0010450.1	45.929	479	227	8	42	493	11	484	3.07e-145	426
Smp_150890.1	h1SMcT0011763.1	55.775	355	154	2	247	599	160	513	3.15e-145	431
Smp_089640.1	h1SMcT0015099.2	78.512	242	52	0	1	242	30	271	3.62e-145	408
Smp_213720.1	h1SMcT0017508.7	49.543	438	195	5	2	437	9	422	4.31e-145	421
Smp_121160.1	h1SMcT0005988.1	67.972	281	90	0	6	286	7	287	4.44e-145	410
Smp_018620.1	PAA54251.1	45.134	596	288	11	145	738	262	820	5.6e-145	446
Smp_021460.1	h1SMcT0010185.1	44.813	482	218	6	32	513	8	441	5.96e-145	424
Smp_026540.1	h1SMcT0015247.3	36.512	797	418	18	4	787	2	723	6.04e-145	471
Smp_199340.1	h1SMcT0002494.3	42.754	552	299	9	14	560	21	560	6.18e-145	432
Smp_056620.1	h1SMcT0010208.2	40.826	605	318	11	15	618	8	573	9.94e-145	436
Smp_101230.1	PAA48982.1	51.232	406	196	2	2	405	3	408	1.09e-144	423
Smp_155000.1	PAA64186.1	62.465	357	114	3	1024	1378	42	380	1.27e-144	450
Smp_171790.1	h1SMcT0006597.1	31.154	1239	585	32	4703	5920	3637	4628	1.28e-144	514
Smp_133770.1	h1SMcT0010185.1	44.72	483	218	6	24	506	7	440	1.33e-144	423
Smp_343940.1	PAA53650.1	70.066	304	90	1	728	1030	421	724	1.34e-144	466
Smp_121780.1	PAA50670.1	58.284	338	136	4	1	335	1	336	1.38e-144	425
Smp_140030.1	h1SMcT0012615.1	42.882	576	313	2	22	597	14	573	1.39e-144	431
Smp_090980.1	h1SMcT0020209.3	61.224	343	108	3	1	320	1	341	1.65e-144	412
Smp_010290.1	PAA65397.1	43.672	561	253	13	4	539	8	530	1.66e-144	427
Smp_172060.1	PAA84575.1	39.307	664	345	11	79	712	88	723	1.78e-144	443
Smp_207030.1	h1SMcT0021290.1	39.118	726	359	14	11	666	7	719	1.92e-144	439
Smp_007170.1	h1SMcT0014191.1	57.746	355	150	0	1	355	1	355	2.31e-144	414
Smp_053560.1	h1SMcT0006210.1	58.929	336	134	2	9	340	4	339	2.52e-144	413
Smp_097020.1	h1SMcT0021663.2	45.726	503	222	4	16	517	25	477	3.21e-144	424
Smp_165850.1	h1SMcT0005608.1	36.27	681	397	8	21	695	31	680	3.23e-144	437
Smp_150690.1	PAA82245.1	52.909	361	168	2	1	360	1	360	3.32e-144	416
Smp_075210.1	PAA68100.1	71.378	283	81	0	6	288	5	287	3.92e-144	407
Smp_333200.1	h1SMcT0013532.1	58.583	367	101	4	45	401	33	358	4.22e-144	431
Smp_125510.1	h1SMcT0005980.1	31.6	1000	502	18	81	1079	24	842	4.93e-144	472
Smp_067420.1	h1SMcT0004236.1	79.07	258	47	1	1	258	1	251	7.24e-144	410
Smp_342510.1	h1SMcT0006179.3	40.357	617	294	11	1	607	214	766	7.88e-144	438
Smp_157920.1	h1SMcT0011651.1	42.574	606	271	12	153	751	55	590	8.57e-144	459
Smp_210680.1	h1SMcT0003240.2	67.944	287	86	1	1	281	1	287	1.04e-143	412
Smp_334420.2	h1SMcT0010211.2	34.116	979	513	25	1	924	3	904	1.09e-143	452
Smp_003000.1	h1SMcT0018340.1	62.798	336	122	3	37	371	38	371	1.13e-143	416
Smp_082620.1	PAA74516.1	43.711	485	234	5	17	473	28	501	1.18e-143	422
Smp_008660.1	h1SMcT0021580.5	55.22	364	160	2	4	364	1	364	1.69e-143	412
Smp_180520.1	h1SMcT0014323.1	47.193	481	233	6	6	475	130	600	2.51e-143	443
Smp_210770.1	PAA86719.1	51.493	402	181	5	3	391	1	401	2.51e-143	416
Smp_306300.1	PAA91570.1	48.45	516	218	10	3	508	6	483	3.16e-143	425
Smp_168370.1	h1SMcT0022933.1	40.62	581	330	6	4	574	12	587	3.19e-143	449
Smp_150300.3	h1SMcT0019063.3	43.546	581	281	9	5	572	11	557	3.32e-143	482
Smp_143130.1	h1SMcT0002376.1	67.153	274	90	0	12	285	260	533	4.16e-143	414
Smp_336340.1	PAA49656.1	44.366	426	225	1	71	484	42	467	4.53e-143	419
Smp_093740.1	h1SMcT0017030.3	43.75	560	271	8	1	551	1	525	5.31e-143	437
Smp_068060.1	h1SMcT0001859.3	63.385	325	113	5	1	321	1	323	6.26e-143	454
Smp_148070.1	h1SMcT0012676.1	37.537	682	412	8	37	714	36	707	7.28e-143	436
Smp_020550.1	h1SMcT0014918.1	31.861	951	569	28	46	962	23	928	8.29e-143	450
Smp_074400.1	h1SMcT0012924.2	41.964	560	250	11	4	557	1	491	8.84e-143	422
Smp_170350.1	h1SMcT0022622.1	41.653	605	301	13	21	602	24	599	8.86e-143	431
Smp_245680.1	h1SMcT0007717.1	35.725	697	400	11	15	706	5	658	8.92e-143	446
Smp_085690.1	h1SMcT0008302.1	59.248	319	127	2	30	348	26	341	9.44e-143	408
Smp_134060.1	PAA69498.1	44.318	440	239	6	1	438	20	455	9.8e-143	417
Smp_168370.2	h1SMcT0022933.2	40.138	578	337	5	4	574	12	587	1.01e-142	449
Smp_162260.1	h1SMcT0015110.1	65.584	308	106	0	6	313	2	309	1.47e-142	436
Smp_244010.1	PAA77718.1	60.282	355	108	4	968	1322	283	604	1.86e-142	448
Smp_134250.1	h1SMcT0021546.1	32.503	923	475	20	113	1025	89	873	2.1e-142	449
Smp_046500.2	PAA51910.1	70.115	261	77	1	1	260	6	266	2.74e-142	400
Smp_156410.1	h1SMcT0017547.1	45.726	468	245	2	32	490	41	508	3.39e-142	419
Smp_337580.1	h1SMcT0012123.1	37.872	639	360	11	9	638	11	621	3.45e-142	428
Smp_137020.1	h1SMcT0021221.2	64.769	281	98	1	1	281	1	280	3.66e-142	402
Smp_132200.1	PAA69512.1	45.624	537	280	5	75	610	168	693	3.99e-142	431
Smp_150300.2	h1SMcT0019063.3	43.643	582	279	10	5	572	11	557	5.2e-142	482
Smp_341900.2	h1SMcT0015115.1	50.388	387	187	3	4	386	9	394	6e-142	410
Smp_045410.1	PAA63601.1	59.355	310	124	1	30	339	145	452	6.04e-142	411
Smp_045410.2	PAA63601.1	59.355	310	124	1	30	339	145	452	6.04e-142	411
Smp_079430.1	PAA79239.1	87.037	216	27	1	1	216	6	220	7.73e-142	395
Smp_210810.1	h1SMcT0013382.1	61.012	336	115	2	4	339	9	328	8.15e-142	405
Smp_210810.2	h1SMcT0013382.1	61.012	336	115	2	4	339	9	328	8.15e-142	405
Smp_150300.1	h1SMcT0019063.3	43.643	582	279	10	5	572	11	557	1.01e-141	481
Smp_343970.1	PAA60139.1	52.346	405	193	0	23	427	37	441	1.12e-141	413
Smp_175090.1	PAA50398.1	37.206	637	362	11	55	682	42	649	1.39e-141	430
Smp_144220.1	h1SMcT0011148.1	50.396	379	182	2	32	410	37	409	1.48e-141	411
Smp_136530.1	h1SMcT0016990.1	37.787	696	344	17	1	684	1	619	1.55e-141	429
Smp_334420.1	h1SMcT0010211.2	32.474	1047	516	25	1	1001	3	904	1.68e-141	449
Smp_145140.1	h1SMcT0006841.1	52.174	368	166	3	39	403	10	370	1.78e-141	409
Smp_163620.1	h1SMcT0000657.1	55.286	454	155	8	569	1022	318	723	1.88e-141	469
Smp_172730.1	h1SMcT0020550.3	44.111	467	255	4	11	473	6	470	2.44e-141	415
Smp_140790.1	h1SMcT0018036.3	48.438	384	179	3	24	407	17	381	3.27e-141	409
Smp_347600.1	h1SMcT0017267.1	66.454	313	99	4	602	910	327	637	3.97e-141	435
Smp_052630.1	h1SMcT0004551.1	44.685	461	223	5	43	503	74	502	4.83e-141	422
Smp_334430.3	h1SMcT0011962.3	48.33	509	191	8	308	809	422	865	4.98e-141	449
Smp_149430.1	PAA67430.1	46.055	469	200	8	36	499	46	466	5.74e-141	414
Smp_070930.1	h1SMcT0010799.1	72.177	248	68	1	1	247	1	248	8.23e-141	396
Smp_349410.1	h1SMcT0006831.1	59.748	318	128	0	629	946	265	582	9.17e-141	434
Smp_122340.1	h1SMcT0016720.5	37.152	646	294	11	16	655	8	547	1.51e-140	429
Smp_157160.1	h1SMcT0008766.1	39.498	638	321	15	14	629	13	607	1.53e-140	424
Smp_135490.1	h1SMcT0000265.3	44.141	512	272	4	25	531	40	542	1.54e-140	424
Smp_058380.1	h1SMcT0003584.1	25.962	1768	1095	59	333	2072	72	1653	2.38e-140	492
Smp_182620.1	h1SMcT0002362.1	49.425	435	212	4	7	439	7	435	2.44e-140	413
Smp_138590.1	h1SMcT0021306.1	52.009	423	196	3	460	876	2	423	2.84e-140	426
Smp_172140.1	h1SMcT0004124.1	47.193	570	290	3	1	569	1	560	4.21e-140	419
Smp_145250.1	PAA57434.1	42.694	527	276	11	1	505	1	523	5.1e-140	416
Smp_311350.1	h1SMcT0005608.1	37.904	649	373	11	32	665	46	679	1.05e-139	425
Smp_104270.1	h1SMcT0022264.2	47.178	443	230	3	74	516	29	467	1.5e-139	414
Smp_045420.1	PAA63601.1	60.328	305	117	1	47	347	148	452	1.65e-139	405
Smp_064150.1	PAA64126.1	64.626	294	103	1	7	299	21	314	1.71e-139	397
Smp_128150.1	PAA85237.1	51.852	405	176	7	531	920	429	829	2.1e-139	437
Smp_166220.1	PAA80728.1	42.429	601	251	17	6	602	11	520	2.15e-139	426
Smp_049600.1	h1SMcT0014597.2	45.14	463	246	4	28	486	29	487	2.16e-139	411
Smp_011570.1	PAA52138.1	67.816	261	83	1	1	261	1	260	2.31e-139	393
Smp_211160.1	PAA69665.1	36.976	787	354	19	31	805	92	748	3.12e-139	436
Smp_128770.1	h1SMcT0015207.3	34.273	887	474	24	30	877	20	836	3.4e-139	436
Smp_140490.1	h1SMcT0004406.4	43.648	488	226	7	6	491	8	448	3.67e-139	409
Smp_026630.2	h1SMcT0007241.1	65.505	287	98	1	21	307	7	292	3.8e-139	398
Smp_178780.1	h1SMcT0023005.1	55.742	357	148	5	251	599	25	379	4.02e-139	433
Smp_026630.1	h1SMcT0007241.1	65.505	287	98	1	21	307	7	292	4.61e-139	398
Smp_335590.1	PAA46799.1	52.208	385	178	5	2	384	130	510	4.63e-139	418
Smp_149460.1	h1SMcT0020280.2	69.474	285	84	2	860	1141	559	843	4.74e-139	446
Smp_011230.1	h1SMcT0018110.4	62.373	295	104	2	1	295	1	288	4.8e-139	397
Smp_209040.1	h1SMcT0005608.1	37.616	646	377	9	35	667	46	678	5.11e-139	423
Smp_142180.1	h1SMcT0005434.2	44.181	507	271	7	19	522	11	508	5.43e-139	412
Smp_333940.1	h1SMcT0007596.2	50.248	404	192	3	33	433	79	476	5.5e-139	409
Smp_340170.1	h1SMcT0022638.2	47.427	447	230	5	63	507	48	491	5.96e-139	411
Smp_310830.1	h1SMcT0009975.2	37.856	737	366	16	57	765	28	700	7.22e-139	428
Smp_161350.1	h1SMcT0021567.3	43.326	487	265	4	48	534	24	499	8.16e-139	412
Smp_031010.1	h1SMcT0012404.1	46.633	401	202	3	10	410	10	398	8.49e-139	405
Smp_008490.1	h1SMcT0022612.4	59.119	318	129	1	1	318	1	317	1.33e-138	396
Smp_127740.1	h1SMcT0022710.1	32.033	974	470	25	78	1033	31	830	1.34e-138	478
Smp_127030.1	h1SMcT0013921.2	37.129	641	357	10	36	666	37	641	1.57e-138	423
Smp_075220.1	h1SMcT0001979.2	36.61	702	394	16	47	736	42	704	2.14e-138	426
Smp_160530.1	h1SMcT0000938.1	50	376	180	4	19	392	13	382	2.91e-138	402
Smp_072640.1	PAA94427.1	63.973	297	105	1	21	315	55	351	3.65e-138	403
Smp_158380.1	h1SMcT0014777.1	46.985	398	204	3	23	416	9	403	5.29e-138	402
Smp_126140.1	h1SMcT0022104.1	33.891	897	457	25	45	916	37	822	6.47e-138	453
Smp_150860.1	h1SMcT0013493.6	49.451	455	171	4	298	752	138	533	7.69e-138	427
Smp_130900.1	PAA69225.1	31.053	921	544	16	23	921	7	858	7.7e-138	434
Smp_153840.1	PAA76229.1	33.724	854	504	13	73	903	286	1100	8.23e-138	487
Smp_241990.1	PAA69365.1	73.152	257	68	1	1	256	3	259	8.83e-138	389
Smp_245990.2	h1SMcT0006554.1	68.182	264	84	0	1	264	1	264	9.52e-138	394
Smp_345030.1	h1SMcT0018069.2	54.147	434	145	5	22	445	20	409	9.72e-138	476
Smp_341240.1	h1SMcT0005004.1	75.61	246	60	0	27	272	7	252	9.82e-138	389
Smp_064860.1	h1SMcT0013450.1	61.27	315	121	1	6	319	229	543	1.03e-137	402
Smp_055800.1	h1SMcT0016500.1	39.701	602	312	9	3	594	2	562	1.24e-137	413
Smp_341950.1	h1SMcT0020191.3	45.679	567	190	13	3	569	1	449	1.26e-137	428
Smp_139480.1	h1SMcT0011282.1	29.493	1085	586	29	36	1106	20	939	1.28e-137	450
Smp_157710.1	h1SMcT0013780.3	43.058	569	266	14	9	567	6	526	1.34e-137	412
Smp_134300.1	PAA56260.1	48	450	196	8	273	686	208	655	1.38e-137	429
Smp_334340.1	PAA82739.1	57.064	361	125	4	14	374	246	576	1.42e-137	409
Smp_244300.1	PAA78429.1	36.744	645	370	10	69	700	72	691	1.55e-137	421
Smp_071630.1	h1SMcT0013894.1	85.915	213	28	1	1	213	1	211	2.07e-137	384
Smp_174350.1	h1SMcT0007521.1	36.35	685	308	18	128	801	33	600	2.19e-137	426
Smp_244710.1	PAA55923.1	32.637	910	518	16	87	965	568	1413	2.36e-137	477
Smp_087920.1	h1SMcT0022522.1	39.052	612	283	9	6	605	6	539	2.97e-137	412
Smp_025620.1	h1SMcT0011866.1	42.364	550	282	5	9	556	15	531	3.56e-137	410
Smp_120380.1	h1SMcT0013515.3	58.79	347	137	3	1	347	1	341	3.58e-137	400
Smp_138050.1	h1SMcT0005449.7	41.062	565	289	6	41	602	35	558	3.85e-137	412
Smp_153810.1	h1SMcT0001404.1	37.172	686	335	12	52	735	49	640	4.26e-137	419
Smp_171180.1	h1SMcT0021590.1	41.899	537	255	9	38	548	6	511	4.94e-137	416
Smp_308600.1	h1SMcT0003291.1	47.5	480	233	8	6	481	14	478	5.66e-137	443
Smp_038830.1	h1SMcT0008177.1	57.185	341	93	3	8	346	6	295	6.48e-137	398
Smp_020550.2	h1SMcT0003229.1	32.423	842	505	24	36	857	34	831	6.54e-137	429
Smp_306360.1	h1SMcT0017856.1	40.943	530	292	7	10	538	6	515	6.99e-137	409
Smp_266800.1	PAA77604.1	37.794	680	375	15	30	686	46	700	9.12e-137	419
Smp_124920.1	h1SMcT0021436.4	47.085	446	215	7	27	462	26	460	9.72e-137	402
Smp_004080.1	PAA58771.1	59.091	308	125	1	1	307	1	308	9.81e-137	390
Smp_167650.1	h1SMcT0003258.1	41.802	555	280	5	507	1024	684	1232	1.31e-136	464
Smp_054120.1	PAA69730.1	71.923	260	72	1	2	260	1	260	1.37e-136	386
Smp_242690.1	h1SMcT0012015.1	48.408	471	214	11	717	1171	501	958	1.62e-136	440
Smp_078730.1	h1SMcT0000294.2	51.058	378	163	4	2	374	9	369	2.22e-136	395
Smp_078910.1	h1SMcT0003835.1	56.508	315	134	2	1	315	1	312	3.53e-136	391
Smp_132700.2	h1SMcT0015241.1	27.161	1550	808	48	9	1518	13	1281	3.83e-136	467
Smp_175340.1	h1SMcT0013573.1	38.796	598	346	11	3	591	6	592	3.88e-136	419
Smp_100030.1	h1SMcT0022057.1	32.642	1109	577	34	44	1119	59	1030	4.59e-136	444
Smp_336230.1	PAA67941.1	62.182	275	104	0	51	325	29	303	5.04e-136	391
Smp_134010.1	h1SMcT0003456.1	45.995	437	231	3	1	437	7	438	6.02e-136	399
Smp_176440.1	h1SMcT0013012.1	42.857	532	275	8	54	585	29	531	7.45e-136	422
Smp_135270.1	h1SMcT0005323.2	68.085	282	90	0	1	282	1	282	7.86e-136	399
Smp_214350.1	h1SMcT0018508.1	47.073	427	213	8	22	442	25	444	7.87e-136	399
Smp_134390.1	h1SMcT0002373.1	39.421	553	295	5	32	583	10	523	8.62e-136	407
Smp_244630.1	PAA62711.1	66.786	280	88	3	17	294	153	429	8.91e-136	401
Smp_244750.1	h1SMcT0008597.2	51.487	437	203	5	905	1339	785	1214	1.08e-135	450
Smp_314360.1	PAA91846.1	70.196	255	76	0	1	255	245	499	1.26e-135	392
Smp_332750.1	PAA91846.1	70.196	255	76	0	1	255	245	499	1.26e-135	392
Smp_132700.1	h1SMcT0015241.1	27.225	1528	799	46	135	1630	35	1281	1.74e-135	466
Smp_210530.1	h1SMcT0003987.4	42.436	509	245	12	19	509	23	501	2.07e-135	402
Smp_342980.1	h1SMcT0001301.3	64.094	298	107	0	1	298	161	458	2.31e-135	392
Smp_163450.1	h1SMcT0006399.1	52.174	391	142	2	733	1078	598	988	2.92e-135	449
Smp_301160.1	h1SMcT0020144.1	34.058	966	475	32	5	888	37	922	3.31e-135	455
Smp_067890.1	h1SMcT0002623.1	76.596	235	55	0	1	235	1	235	3.4e-135	380
Smp_001180.1	h1SMcT0001405.1	49.383	486	201	8	477	947	334	789	4.09e-135	464
Smp_342710.1	h1SMcT0003442.1	37.631	667	310	15	9	663	11	583	8.83e-135	410
Smp_173620.1	h1SMcT0021207.1	30.948	992	545	24	15	945	10	922	9.01e-135	431
Smp_000950.1	h1SMcT0011659.1	56.091	353	113	6	213	563	104	416	1.54e-134	399
Smp_140080.1	h1SMcT0011449.1	42.466	511	253	9	15	525	6	475	1.68e-134	399
Smp_340730.1	h1SMcT0018497.5	42.404	599	248	14	174	764	63	572	1.93e-134	411
Smp_058050.2	h1SMcT0004010.1	35.169	708	336	12	6	709	155	743	2e-134	417
Smp_305720.1	h1SMcT0012554.1	36.667	660	367	8	3	645	6	631	2.04e-134	414
Smp_346990.1	h1SMcT0006262.1	42.915	494	235	4	16	509	4	450	2.46e-134	398
Smp_340760.1	PAA73219.1	74.296	284	73	0	1	284	1	284	2.86e-134	382
Smp_306120.1	PAA53510.1	24.02	2856	1463	114	4905	7674	4802	7036	3.33e-134	480
Smp_009540.1	PAA91266.1	37.463	678	294	18	5	669	9	569	3.44e-134	422
Smp_181160.1	PAA73783.1	52.577	388	159	5	261	638	373	745	4.72e-134	437
Smp_125550.1	h1SMcT0003275.2	31.714	1050	584	29	1	1014	1	953	6.14e-134	452
Smp_003140.2	h1SMcT0019327.1	50.493	406	193	3	17	419	18	418	7.23e-134	392
Smp_244670.1	PAA80519.1	46.136	440	228	4	59	493	91	526	8.77e-134	400
Smp_126770.1	h1SMcT0008451.1	45.518	569	241	16	5	558	7	521	1.06e-133	400
Smp_035500.1	PAA68114.1	76.724	232	52	1	15	244	2	233	1.15e-133	377
Smp_200410.1	PAA85486.1	64.685	286	100	1	33	317	19	304	1.15e-133	383
Smp_246290.1	h1SMcT0012384.1	49.188	431	214	3	511	937	314	743	1.18e-133	450
Smp_333250.1	PAA50797.1	27.706	1321	799	37	49	1310	43	1266	1.22e-133	447
Smp_031360.1	h1SMcT0012850.2	41.121	535	282	7	2	509	3	531	1.29e-133	426
Smp_213110.1	h1SMcT0022318.1	48.095	420	182	6	17	425	19	413	1.31e-133	432
Smp_243830.1	h1SMcT0000518.1	40.853	563	268	16	37	595	35	536	1.57e-133	404
Smp_141080.1	h1SMcT0016774.1	56.395	344	134	5	1	331	1	341	1.76e-133	386
Smp_166580.1	h1SMcT0009495.3	44.04	495	232	10	23	510	2	458	1.8e-133	396
Smp_212390.1	h1SMcT0005046.4	56.637	339	141	3	160	496	224	558	2e-133	399
Smp_344110.1	PAA92914.1	50.127	393	190	2	6	397	7	394	2.01e-133	389
Smp_018680.1	h1SMcT0019652.1	52.174	345	163	2	24	368	17	359	3.13e-133	386
Smp_044060.1	PAA90295.1	45.188	478	216	7	345	807	304	750	3.2e-133	416
Smp_343830.1	PAA54425.1	38.963	598	303	10	236	831	324	861	3.2e-133	421
Smp_341230.1	h1SMcT0010889.2	35.117	766	462	10	1	765	1	732	3.76e-133	459
Smp_066260.1	PAA48293.1	56.508	315	135	2	3	315	28	342	3.84e-133	384
Smp_033950.1	h1SMcT0004687.1	68.836	292	68	4	433	723	324	593	4.48e-133	407
Smp_342980.2	h1SMcT0001301.3	61.218	312	107	1	1	312	161	458	5.32e-133	387
Smp_336770.1	h1SMcT0012561.1	61.628	344	119	5	1	335	1	340	6.53e-133	383
Smp_161800.1	h1SMcT0017198.2	43.816	477	215	9	106	574	36	467	8.59e-133	412
Smp_070600.1	h1SMcT0002241.1	56.098	328	138	2	1	326	1	324	8.87e-133	382
Smp_244400.2	PAA53973.1	59.633	327	127	2	15	336	31	357	9.85e-133	428
Smp_147070.1	h1SMcT0020877.4	48.546	447	210	7	170	610	110	542	1.11e-132	404
Smp_248160.1	h1SMcT0004868.4	64.262	305	95	6	117	411	114	414	1.18e-132	405
Smp_161450.1	h1SMcT0011537.2	46.833	442	158	3	564	1004	261	626	1.4e-132	418
Smp_093750.1	h1SMcT0007510.1	59.259	297	121	0	1	297	1	297	1.88e-132	380
Smp_150200.1	h1SMcT0014512.2	52.657	414	179	4	3	408	1	405	2.19e-132	388
Smp_146400.1	PAA76798.1	34.335	699	345	14	1	691	18	610	2.82e-132	406
Smp_150380.1	h1SMcT0010432.2	51.263	396	172	6	19	408	6	386	2.84e-132	390
Smp_147850.1	h1SMcT0006388.1	41.989	543	260	8	38	564	29	532	3.75e-132	406
Smp_347020.1	h1SMcT0009133.2	40.873	504	279	8	1	495	1	494	3.97e-132	395
Smp_176100.1	h1SMcT0003888.1	57.059	340	118	6	45	365	52	382	4.76e-132	384
Smp_333490.1	h1SMcT0014379.1	33.548	775	429	13	1	745	1	719	5.27e-132	409
Smp_347350.1	h1SMcT0011971.1	39.024	492	292	3	55	541	39	527	5.93e-132	395
Smp_137970.1	h1SMcT0009701.2	37.879	660	337	18	27	671	29	630	6.1e-132	412
Smp_032580.1	PAA67197.1	72.727	253	60	2	1	253	1	244	7.72e-132	373
Smp_003710.1	h1SMcT0017318.1	53.258	353	165	0	1	353	1	353	8.92e-132	382
Smp_093100.1	h1SMcT0013337.1	83.028	218	33	1	1	214	1	218	9.47e-132	370
Smp_150160.1	h1SMcT0020057.1	50.279	358	163	3	1	358	1	343	1.05e-131	381
Smp_159060.1	h1SMcT0016869.1	42.457	464	254	5	82	542	25	478	1.13e-131	393
Smp_162010.1	h1SMcT0010991.1	58.521	311	129	0	75	385	31	341	1.22e-131	424
Smp_044800.1	PAA85728.1	35.564	762	391	13	1	730	1	694	1.6e-131	410
Smp_005190.2	h1SMcT0011453.3	53.333	360	157	4	661	1010	495	853	1.79e-131	419
Smp_144210.1	PAA88887.1	33.934	722	413	7	2	683	15	712	1.82e-131	432
Smp_345690.1	h1SMcT0007076.1	48.598	428	220	0	27	454	76	503	1.82e-131	433
Smp_076880.1	h1SMcT0021800.1	71.308	237	67	1	1	236	1	237	2.22e-131	378
Smp_161290.1	h1SMcT0002053.2	52.186	366	151	3	1	365	1	343	2.3e-131	380
Smp_028070.1	h1SMcT0020197.1	35.698	902	460	20	8	876	7	821	2.62e-131	418
Smp_139100.2	h1SMcT0003633.8	34.44	723	358	16	305	1013	40	660	3.71e-131	413
Smp_020040.1	h1SMcT0012041.1	48.953	382	187	3	1	378	1	378	4.91e-131	381
Smp_167220.1	h1SMcT0008181.1	34.859	743	386	20	36	754	44	712	5.33e-131	407
Smp_336680.1	PAA48523.1	36.322	658	383	11	3	642	18	657	6.01e-131	400
Smp_144110.1	h1SMcT0002529.1	39.927	546	280	10	55	581	71	587	6.06e-131	401
Smp_058450.1	h1SMcT0011540.2	47.465	434	207	4	26	450	16	437	7.91e-131	401
Smp_136690.1	h1SMcT0005419.1	37.115	617	333	14	56	664	46	615	8.94e-131	402
Smp_031770.1	PAA73219.1	72.438	283	78	0	1	283	1	283	1.07e-130	373
Smp_161580.1	h1SMcT0022136.3	52.258	310	148	0	6	315	5	314	1.1e-130	375
Smp_096760.1	PAA91186.1	69.88	249	75	0	2	250	7	255	1.28e-130	370
Smp_045810.1	h1SMcT0012289.2	55.657	327	141	2	7	330	9	334	1.36e-130	377
Smp_044550.2	h1SMcT0022624.2	52.36	445	166	10	1	421	1	423	1.41e-130	390
Smp_091850.1	PAA82316.1	67.059	255	84	0	1	255	5	259	1.89e-130	370
Smp_348830.1	h1SMcT0013337.1	89.529	191	20	0	1	191	1	191	2.13e-130	367
Smp_064590.1	PAA92146.1	52.43	391	162	7	90	460	191	577	2.16e-130	390
Smp_032780.1	h1SMcT0000085.1	55.864	324	140	3	1	324	1	321	2.68e-130	375
Smp_333910.1	h1SMcT0013008.2	62.044	274	99	1	36	309	1	269	2.68e-130	373
Smp_347550.1	h1SMcT0022543.1	25.887	1831	936	58	814	2607	592	2038	2.69e-130	459
Smp_024380.1	h1SMcT0015239.3	50.127	393	141	7	3	386	7	353	2.99e-130	379
Smp_044550.1	h1SMcT0022624.2	52.36	445	166	10	1	421	1	423	3.58e-130	390
Smp_005190.1	h1SMcT0011453.3	53.482	359	156	4	850	1198	496	853	4.12e-130	420
Smp_319100.1	h1SMcT0022166.1	53.026	347	116	3	1	347	1	300	4.17e-130	376
Smp_319100.2	h1SMcT0022166.1	53.026	347	116	3	1	347	1	300	4.17e-130	376
Smp_120320.1	h1SMcT0009015.1	66.058	274	92	1	13	286	9	281	4.28e-130	397
Smp_033760.1	PAA50692.1	37.011	716	383	20	13	688	4	691	5.07e-130	401
Smp_005190.3	h1SMcT0011453.4	53.482	359	156	4	845	1193	509	866	5.16e-130	420
Smp_347650.1	h1SMcT0008597.1	48.073	441	222	4	606	1045	676	1110	5.43e-130	424
Smp_171370.1	h1SMcT0010474.1	45.012	431	218	6	22	448	8	423	5.68e-130	389
Smp_042630.1	h1SMcT0022216.1	40.433	554	268	12	28	554	37	555	5.92e-130	392
Smp_051360.1	h1SMcT0007864.1	45.745	470	184	6	15	480	12	414	6.05e-130	384
Smp_013200.1	PAA81307.1	78.704	216	46	0	1	216	5	220	6.31e-130	366
Smp_044280.1	PAA55326.1	74.262	237	59	2	92	326	36	272	7.09e-130	372
Smp_020920.1	h1SMcT0012561.1	60.405	346	120	5	1	335	1	340	7.47e-130	375
Smp_196300.1	PAA55983.1	56.232	345	145	3	4	342	18	362	1.03e-129	412
Smp_048980.1	h1SMcT0017175.1	33.599	878	440	23	186	1055	86	828	1.39e-129	415
Smp_171630.1	h1SMcT0010741.2	43.021	437	216	4	1	435	47	452	1.59e-129	383
Smp_026030.1	h1SMcT0001865.2	33.515	916	462	28	1	898	1	787	1.63e-129	415
Smp_021540.1	PAA69979.1	58.75	320	122	2	32	343	39	356	1.75e-129	389
Smp_089400.1	PAA77058.1	44.765	554	243	13	71	617	96	593	1.76e-129	394
Smp_068510.1	h1SMcT0021795.1	91.099	191	17	0	1	191	1	191	1.77e-129	362
Smp_038950.1	h1SMcT0017273.1	58.306	307	119	2	35	332	1	307	1.81e-129	373
Smp_212920.1	h1SMcT0000958.1	67.984	253	77	1	1	249	1	253	1.92e-129	369
Smp_151560.1	h1SMcT0022258.2	39.029	556	298	11	94	641	103	625	2.05e-129	409
Smp_098980.1	h1SMcT0004051.1	34.124	759	414	14	18	760	1	689	3e-129	401
Smp_336370.1	h1SMcT0010553.1	32.878	952	475	24	7	941	4	808	3.1e-129	425
Smp_130980.1	h1SMcT0008469.2	60.976	287	108	2	3	289	2	284	3.75e-129	375
Smp_104730.1	h1SMcT0011251.1	58.654	312	125	1	1	308	1	312	5.42e-129	371
Smp_039640.1	h1SMcT0011168.6	37.318	686	361	14	1	633	1	670	5.77e-129	415
Smp_087440.1	PAA66328.1	54.878	328	138	1	28	345	30	357	6.05e-129	377
Smp_003140.1	h1SMcT0019327.1	51.892	370	172	2	1	367	52	418	7.12e-129	377
Smp_332020.1	h1SMcT0007715.1	55.114	352	124	3	60	377	29	380	7.73e-129	395
Smp_341690.1	PAA90976.1	50.82	427	184	4	502	927	771	1172	8.52e-129	451
Smp_147230.1	h1SMcT0011055.1	36.467	702	365	18	4	670	5	660	8.8e-129	397
Smp_140520.1	h1SMcT0021627.4	41.156	571	272	7	818	1387	577	1084	8.83e-129	433
Smp_317250.1	h1SMcT0007222.2	44.796	442	230	5	27	467	28	456	9.38e-129	385
Smp_049000.1	h1SMcT0007797.4	48.643	442	166	12	6	427	94	494	1.03e-128	382
Smp_267100.1	h1SMcT0022634.1	29.588	1068	620	31	1	1035	1	969	1.09e-128	416
Smp_045620.1	h1SMcT0012112.1	54.206	321	140	4	1	317	1	318	1.2e-128	371
Smp_000910.1	h1SMcT0004616.1	32.938	844	438	15	7	806	15	774	1.49e-128	403
Smp_094810.1	PAA53591.1	62.937	286	91	2	1	272	51	335	1.61e-128	369
Smp_301990.1	h1SMcT0013788.2	27.132	1419	786	40	322	1710	31	1231	1.61e-128	437
Smp_025010.1	PAA79908.1	77.99	209	45	1	1	208	1	209	1.63e-128	362
Smp_176980.1	h1SMcT0004481.1	49.6	375	183	3	3	374	2	373	2.18e-128	375
Smp_002600.1	h1SMcT0007826.1	43.468	444	246	4	32	474	38	477	2.39e-128	383
Smp_153410.1	PAA81914.1	45.495	444	191	2	281	724	198	590	2.99e-128	398
Smp_062070.1	h1SMcT0012989.1	43.43	449	223	4	39	486	7	425	3.03e-128	380
Smp_141770.1	h1SMcT0007878.3	43.008	472	238	6	44	512	3	446	3.15e-128	389
Smp_157360.1	h1SMcT0000799.1	39.968	618	295	15	1	576	5	588	3.77e-128	389
Smp_002600.2	h1SMcT0007826.1	43.468	444	246	4	32	474	38	477	4.84e-128	383
Smp_001030.1	PAA60553.1	51.014	345	158	3	11	344	19	363	4.89e-128	373
Smp_173330.1	h1SMcT0009960.1	57.778	360	107	2	1	360	1	315	5.1e-128	407
Smp_051320.1	h1SMcT0014064.1	54.574	317	139	2	3	314	4	320	5.44e-128	369
Smp_172050.1	h1SMcT0002543.3	50	448	166	13	1	436	1	402	7.43e-128	376
Smp_309660.1	h1SMcT0021183.1	39.759	581	238	10	26	596	9	487	9.11e-128	385
Smp_315810.1	PAA81789.1	29.568	1089	625	28	44	1098	13	993	1.04e-127	458
Smp_317230.1	h1SMcT0007222.2	44.47	443	230	6	27	467	28	456	1.39e-127	382
Smp_165350.4	h1SMcT0019857.3	33.333	837	457	20	445	1225	344	1135	1.56e-127	422
Smp_003620.1	PAA94184.1	45.54	426	194	5	67	467	77	489	1.77e-127	382
Smp_130340.1	h1SMcT0017164.1	60.308	325	125	3	907	1229	497	819	1.77e-127	413
Smp_045060.1	PAA81353.1	52.212	339	145	3	10	344	13	338	1.82e-127	370
[truncated: 12,670 more rows]

## Sheet: divergent_list_eval>0.01
Parasite divergent (e val > 0.01)
Smp_149660
Smp_303910
Smp_094890
Smp_322340
Smp_329700
Smp_900080
Smp_000280
Smp_000390
Smp_191910
Smp_307900
Smp_326600
Smp_203170
Smp_201130
Smp_141430
Smp_000250
Smp_000420
Smp_000560
Smp_003860
Smp_004710
Smp_005780
Smp_007570
Smp_009230
Smp_010550
Smp_011870
Smp_012790
Smp_018880
Smp_020130
Smp_022890
Smp_023170
Smp_025020
Smp_026280
Smp_029970
Smp_033380
Smp_041320
Smp_051670
Smp_055100
Smp_056240
Smp_058530
Smp_059140
Smp_059920
Smp_064460
Smp_065420
Smp_067000
Smp_069820
Smp_072500
Smp_074450
Smp_075430
Smp_076010
Smp_078590
Smp_082410
Smp_084010
Smp_084180
Smp_085490
Smp_087550
Smp_088090
Smp_090930
Smp_091210
Smp_092930
Smp_093620
Smp_093710
Smp_096050
Smp_096210
Smp_096790
Smp_102000
Smp_102780
Smp_103430
Smp_111980
Smp_112930
Smp_113610
Smp_122280
Smp_122630
Smp_123020
Smp_123100
Smp_123200
Smp_123220
Smp_123460
Smp_123900
Smp_124420
Smp_124890
Smp_125320
Smp_125390
Smp_126070
Smp_126210
Smp_126220
Smp_128510
Smp_128520
Smp_128530
Smp_130450
Smp_130500
Smp_130730
Smp_131080
Smp_131160
Smp_131170
Smp_131290
Smp_131410
Smp_134580
Smp_135145
Smp_135240
Smp_135540
Smp_136480
Smp_136700
Smp_137180
Smp_137850
Smp_138070
Smp_138320
Smp_138470
Smp_139500
Smp_139540
Smp_139590
Smp_140720
Smp_141480
Smp_141640
Smp_141930
Smp_141940
Smp_143160
Smp_143630
Smp_143900
Smp_145160
Smp_146040
Smp_146350
Smp_146760
Smp_146870
Smp_147090
Smp_150030
Smp_150530
Smp_150590
Smp_151285
Smp_151330
Smp_151590
Smp_151660
Smp_152030
Smp_152110
Smp_152580
Smp_152700
Smp_153300
Smp_154130
Smp_154220
Smp_155110
Smp_156310
Smp_156480
Smp_156750
Smp_156850
Smp_156910
Smp_156930
Smp_157210
Smp_157730
Smp_158290
Smp_158360
Smp_158890
Smp_159510
Smp_159800
Smp_160610
Smp_161240
Smp_161770
Smp_162290
Smp_162420
Smp_163520
Smp_163670
Smp_163710
Smp_164060
Smp_164400
Smp_164710
Smp_164950
Smp_165180
Smp_166690
Smp_166720
Smp_166740
Smp_166750
Smp_167490
Smp_167620
Smp_168030
Smp_169860
Smp_170740
Smp_171000
Smp_172180
Smp_172250
Smp_172790
Smp_173200
Smp_173350
Smp_173360
Smp_173610
Smp_174060
Smp_175240
Smp_175310
Smp_176380
Smp_176460
Smp_176570
Smp_176700
Smp_176740
Smp_176960
Smp_177100
Smp_178300
Smp_178760
Smp_178990
Smp_179200
Smp_179460
Smp_179580
Smp_179600
Smp_180310
Smp_180320
Smp_180330
Smp_180340
Smp_180620
Smp_182090
Smp_183080
Smp_183870
Smp_186920
Smp_187950
Smp_189720
Smp_191400
Smp_191970
Smp_192020
Smp_192230
Smp_192610
Smp_193150
Smp_194050
Smp_196925
Smp_197010
Smp_198090
Smp_198660
Smp_199050
Smp_199980
Smp_200060
Smp_200090
Smp_200130
Smp_200160
Smp_200230
Smp_200310
Smp_200520
Smp_200530
Smp_200670
Smp_200770
Smp_200900
Smp_201000
Smp_201210
Smp_201230
Smp_201260
Smp_201320
Smp_201330
Smp_201450
Smp_201600
Smp_201670
Smp_201680
Smp_201690
Smp_201700
Smp_201810
Smp_201940
Smp_202010
Smp_202180
Smp_202190
Smp_202200
Smp_202220
Smp_202260
Smp_202350
Smp_202370
Smp_202400
Smp_202580
Smp_202620
Smp_202660
Smp_202990
Smp_203020
Smp_203190
Smp_203580
Smp_203830
Smp_204040
Smp_204120
Smp_204150
Smp_204210
Smp_204280
Smp_204350
Smp_204370
Smp_204420
Smp_204690
Smp_204820
Smp_204840
Smp_204880
Smp_204980
Smp_205000
Smp_205170
Smp_205410
Smp_205660
Smp_205700
Smp_212310
Smp_212380
Smp_213220
Smp_213290
Smp_213530
Smp_214070
Smp_214210
Smp_214260
Smp_241620
Smp_242040
Smp_242050
Smp_242220
Smp_242610
Smp_242930
Smp_243040
Smp_243730
Smp_243750
Smp_243760
Smp_243770
Smp_243780
Smp_244210
Smp_244440
Smp_244810
Smp_244920
Smp_245630
Smp_245690
Smp_246350
Smp_247050
Smp_247830
Smp_247870
Smp_266810
Smp_267210
Smp_301610
Smp_303310
Smp_303920
Smp_305070
Smp_305590
Smp_305620
Smp_306840
Smp_306850
Smp_306990
Smp_307210
Smp_307240
Smp_308750
Smp_308755
Smp_308910
Smp_309090
Smp_309100
Smp_309120
Smp_311140
Smp_311440
Smp_313330
Smp_313630
Smp_314800
Smp_315510
Smp_316140
Smp_316150
Smp_316160
Smp_316170
Smp_316220
Smp_316320
Smp_316470
Smp_316480
Smp_316550
Smp_316610
Smp_316720
Smp_317060
Smp_317120
Smp_317210
Smp_317430
Smp_317490
Smp_317500
Smp_317580
Smp_317590
Smp_317630
Smp_317720
Smp_317750
Smp_317780
Smp_317790
Smp_317810
Smp_317840
Smp_318110
Smp_318130
Smp_318160
Smp_318330
Smp_318340
Smp_318380
Smp_318480
Smp_318870
Smp_318880
Smp_318890
Smp_318920
Smp_319020
Smp_319040
Smp_319520
Smp_319550
Smp_319560
Smp_319570
Smp_319580
Smp_319590
Smp_319640
Smp_319670
Smp_319690
Smp_319780
Smp_319870
Smp_319900
Smp_319950
Smp_320000
Smp_320030
Smp_320230
Smp_320350
Smp_320490
Smp_321750
Smp_321830
Smp_321860
Smp_321920
Smp_322100
Smp_322160
Smp_322230
Smp_322430
Smp_322910
Smp_322930
Smp_322990
Smp_323110
Smp_323170
Smp_323180
Smp_323190
Smp_323200
Smp_323230
Smp_323240
Smp_323280
Smp_323300
Smp_323360
Smp_323640
Smp_323790
Smp_323900
Smp_324070
Smp_324130
Smp_324200
Smp_324230
Smp_324360
Smp_325540
Smp_325550
Smp_325560
Smp_325580
Smp_325670
Smp_325760
Smp_325770
Smp_325790
Smp_325970
Smp_325980
Smp_326010
Smp_326120
Smp_326220
Smp_326510
Smp_326540
Smp_326550
Smp_326560
Smp_326700
Smp_326760
Smp_326790
Smp_326800
Smp_327050
Smp_327220
Smp_327230
Smp_327240
Smp_327395
Smp_327770
Smp_327980
Smp_328010
Smp_328070
Smp_328120
Smp_328130
Smp_328190
Smp_328320
Smp_328400
Smp_328590
Smp_328670
Smp_328700
Smp_328730
Smp_328910
Smp_328930
Smp_329040
Smp_329060
Smp_329140
Smp_329200
Smp_329230
Smp_329250
Smp_329490
Smp_329500
Smp_329510
Smp_329530
Smp_329550
Smp_329560
Smp_329610
Smp_329670
Smp_329710
Smp_329730
Smp_329750
Smp_329920
Smp_329940
Smp_329950
Smp_329970
Smp_330060
Smp_330110
Smp_330130
Smp_330210
Smp_330220
Smp_330240
Smp_330350
Smp_330380
Smp_330430
Smp_330450
Smp_330570
Smp_330600
Smp_330640
Smp_330680
Smp_330750
Smp_330810
Smp_330840
Smp_331110
Smp_331130
Smp_331140
Smp_331160
Smp_331240
Smp_331280
Smp_331290
Smp_331310
Smp_331320
Smp_331330
Smp_331360
Smp_331380
Smp_331390
Smp_331510
Smp_331590
Smp_331610
Smp_331900
Smp_331930
Smp_333230
Smp_334110
Smp_334555
Smp_334650
Smp_334990
Smp_335040
Smp_335050
Smp_335170
Smp_335200
Smp_335380
Smp_335400
Smp_335500
Smp_335690
Smp_336150
Smp_336320
Smp_337380
Smp_337440
Smp_337450
Smp_337510
Smp_337540
Smp_337640
Smp_337670
Smp_340620
Smp_341270
Smp_341490
Smp_342200
Smp_342340
Smp_342410
Smp_342420
Smp_342430
Smp_342460
Smp_342600
Smp_342650
Smp_342920
Smp_343080
Smp_343230
Smp_343250
Smp_343660
Smp_344210
Smp_344280
Smp_344290
Smp_344350
Smp_344360
Smp_344640
Smp_344800
Smp_344970
Smp_345250
Smp_345330
Smp_345380
Smp_345500
Smp_345530
Smp_345590
Smp_345800
Smp_345810
Smp_345820
Smp_345860
Smp_345910
Smp_345930
Smp_345960
Smp_345990
Smp_346220
Smp_346400
Smp_346430
Smp_346510
Smp_346530
Smp_346600
Smp_346730
Smp_346760
Smp_346770
Smp_346910
Smp_346960
Smp_347100
Smp_347240
Smp_347260
Smp_347450
Smp_347900
Smp_348230
Smp_348240
Smp_348260
Smp_348310
Smp_348320
Smp_348330
Smp_348380
Smp_348460
Smp_348520
Smp_348530
Smp_348540
Smp_348770
Smp_348910
Smp_349010
Smp_349140
Smp_349200
Smp_349420
Smp_349440
Smp_349450
Smp_349470
Smp_349480
Smp_349500
Smp_349510
Smp_349660
Smp_349760
Smp_349770
Smp_349850
Smp_350000
Smp_350190
Smp_350230
Smp_350260
Smp_350270
Smp_350280
Smp_350290
Smp_350300
Smp_350330
Smp_350370
Smp_900040
Smp_324280
Smp_131970
Smp_344570
Smp_033870
Smp_127670
Smp_308490
Smp_077280
Smp_327730
Smp_148140
Smp_135860
Smp_213780
Smp_080370
Smp_000270
Smp_000430
Smp_077890
Smp_112450
Smp_309250
Smp_326610
Smp_332440
Smp_340010
Smp_248020
Smp_180800
Smp_148080
Smp_319770
Smp_115450
Smp_074000
Smp_343490
Smp_174490
Smp_310090
Smp_247580
Smp_112110
Smp_245390
Smp_334270
Smp_334350
Smp_334520
Smp_334590
Smp_334660
Smp_334690
Smp_335410
Smp_335420
Smp_335430
Smp_335440
Smp_335450
Smp_129710
Smp_130220
Smp_158630
Smp_317600
Smp_167300
Smp_175400
Smp_000500
Smp_000770
Smp_000820
Smp_008430
Smp_011030
Smp_011640
Smp_012280
Smp_018440
Smp_018550
Smp_018930
Smp_021130
Smp_024870
Smp_025030
Smp_026790
Smp_027580
Smp_028050
Smp_028170
Smp_028850
Smp_028870
Smp_029400
Smp_030260
Smp_031020
Smp_032670
Smp_036060
Smp_036720
Smp_037690
Smp_039010
Smp_039590
Smp_042080
Smp_043360
Smp_045230
Smp_053640
Smp_054770
Smp_054775
Smp_056460
Smp_056770
Smp_057590
Smp_057860
Smp_060660
Smp_061400
Smp_062620
Smp_063330
Smp_065170
Smp_067590
Smp_068500
Smp_068710
Smp_070100
Smp_070540
Smp_072670
Smp_073300
Smp_074560
Smp_074570
Smp_075330
Smp_075350
Smp_075360
Smp_075370
Smp_075400
Smp_075420
Smp_076460
Smp_077000
Smp_078110
Smp_078540
Smp_082360
Smp_083730
Smp_085410
Smp_085790
Smp_085840
Smp_086220
Smp_086630
Smp_088420
Smp_088700
Smp_090140
Smp_091750
Smp_091790
Smp_093070
Smp_093790
Smp_094770
Smp_097740
Smp_098420
Smp_098560
Smp_099570
Smp_102020
Smp_103340
Smp_104530
Smp_105730
Smp_106010
Smp_106590
Smp_106750
Smp_107200
Smp_107590
Smp_111340
Smp_114660
Smp_121230
Smp_121930
Smp_122190
Smp_122500
Smp_122790
Smp_122950
Smp_123270
Smp_123820
Smp_124280
Smp_124520
Smp_124740
Smp_124750
Smp_125040
Smp_125940
Smp_126290
Smp_126860
Smp_127430
Smp_127990
Smp_128040
Smp_128630
Smp_128910
Smp_129090
Smp_129860
Smp_130100
Smp_130330
Smp_130950
Smp_131480
Smp_132180
Smp_132340
Smp_133030
Smp_133260
Smp_133340
Smp_133800
Smp_134550
Smp_134930
Smp_135030
Smp_135200
Smp_135390
Smp_135750
Smp_135840
Smp_136760
Smp_137100
Smp_137400
Smp_137600
Smp_137810
Smp_138000
Smp_138060
Smp_138080
Smp_138580
Smp_139380
Smp_139420
Smp_140240
Smp_140460
Smp_140760
Smp_140820
Smp_141130
Smp_141170
Smp_141620
Smp_141690
Smp_142150
Smp_142160
Smp_142820
Smp_143210
Smp_143270
Smp_143310
Smp_143550
Smp_143790
Smp_143870
Smp_144100
Smp_144240
Smp_144440
Smp_144470
Smp_144500
Smp_144750
Smp_145410
Smp_146610
Smp_147060
Smp_148180
Smp_148590
Smp_148630
Smp_149110
Smp_149410
Smp_149750
Smp_150150
Smp_150650
Smp_151270
Smp_151360
Smp_152040
Smp_152310
Smp_152530
Smp_152590
Smp_152630
Smp_152920
Smp_153070
Smp_153290
Smp_153330
Smp_153370
Smp_153580
Smp_154390
Smp_154590
Smp_154900
Smp_154930
Smp_154940
Smp_155390
Smp_156050
Smp_156230
Smp_156240
Smp_157400
Smp_157570
Smp_157590
Smp_157910
Smp_158440
Smp_158470
Smp_158540
Smp_158570
Smp_158590
Smp_158740
Smp_159020
Smp_159830
Smp_160800
Smp_161060
Smp_161880
Smp_162240
Smp_162810
Smp_162840
Smp_162980
Smp_164750
Smp_165050
Smp_165080
Smp_165590
Smp_165600
Smp_165690
Smp_165710
Smp_166020
Smp_166180
Smp_166230
Smp_166320
Smp_166730
Smp_166800
Smp_166890
Smp_167670
Smp_167780
Smp_167840
Smp_168250
Smp_168430
Smp_169220
Smp_169410
Smp_170150
Smp_170420
Smp_170850
Smp_171060
Smp_171090
Smp_171140
Smp_171190
Smp_171730
Smp_172360
Smp_172520
Smp_173130
Smp_173230
Smp_173250
Smp_173410
Smp_174140
Smp_175150
Smp_175440
Smp_175640
Smp_175910
Smp_175920
Smp_176020
Smp_176140
Smp_176650
Smp_176950
Smp_178170
Smp_179080
Smp_179390
Smp_179440
Smp_179940
Smp_179960
Smp_180660
Smp_181060
Smp_181070
Smp_181410
Smp_181720
Smp_182890
Smp_185420
Smp_185460
Smp_185560
Smp_186780
Smp_188580
Smp_191670
Smp_192050
Smp_192400
Smp_192780
Smp_194040
Smp_194130
Smp_194280
Smp_194290
Smp_195060
Smp_195190
Smp_197950
Smp_198100
Smp_198170
Smp_200100
Smp_200110
Smp_200210
Smp_200300
Smp_200440
Smp_200540
Smp_200570
Smp_200600
Smp_200620
Smp_200650
Smp_200710
Smp_200790
Smp_200800
Smp_200820
Smp_200840
Smp_200850
Smp_200910
Smp_200960
Smp_200970
Smp_200980
Smp_201070
Smp_201180
Smp_201290
Smp_201340
Smp_201520
Smp_201530
Smp_201870
Smp_201950
Smp_201970
Smp_202480
Smp_202720
Smp_202770
Smp_202920
Smp_203010
Smp_203090
Smp_203390
Smp_203460
Smp_203990
Smp_204010
Smp_204250
Smp_204260
Smp_204290
Smp_204390
Smp_204710
Smp_204920
Smp_204940
Smp_205710
Smp_205780
Smp_213230
Smp_213650
Smp_214320
Smp_214380
Smp_241440
Smp_242000
Smp_242850
Smp_243500
Smp_243740
Smp_243790
Smp_243820
Smp_244365
Smp_244420
Smp_244880
Smp_245040
Smp_245230
Smp_245610
Smp_245740
Smp_246240
Smp_247660
Smp_247990
Smp_248120
Smp_248130
Smp_266720
Smp_266740
Smp_266750
Smp_266940
Smp_267230
Smp_300410
Smp_301550
Smp_302030
Smp_302970
Smp_303350
Smp_303450
Smp_304040
Smp_304060
Smp_304710
Smp_304880
Smp_304900
Smp_305060
Smp_305110
Smp_305460
Smp_305760
Smp_306320
Smp_306640
Smp_306750
Smp_307080
Smp_307170
Smp_307220
Smp_307650
Smp_307800
Smp_308440
Smp_308470
Smp_308480
Smp_308760
Smp_310600
Smp_311310
Smp_312390
Smp_312650
Smp_313480
Smp_313540
Smp_314290
Smp_314670
Smp_314730
Smp_314790
Smp_315000
Smp_315110
Smp_315230
Smp_315650
Smp_316240
Smp_316570
Smp_316580
Smp_316640
Smp_316810
Smp_317040
Smp_317480
Smp_317530
Smp_317540
Smp_317560
Smp_317640
Smp_317660
Smp_317730
Smp_317740
Smp_317770
Smp_317820
Smp_317970
Smp_317980
Smp_318000
Smp_318200
Smp_318240
Smp_318280
Smp_318290
Smp_318300
Smp_318310
Smp_318370
Smp_318900
Smp_318960
Smp_319000
Smp_319010
Smp_319030
Smp_319060
Smp_319080
Smp_319090
Smp_319200
Smp_319250
Smp_319290
Smp_319420
Smp_319430
Smp_319440
Smp_319450
Smp_319460
Smp_319480
Smp_319540
Smp_319650
Smp_319700
Smp_319750
Smp_319930
Smp_319940
Smp_319960
Smp_320050
Smp_320260
Smp_320410
Smp_320690
Smp_320880
Smp_320890
Smp_320940
Smp_321730
Smp_321760
Smp_321780
Smp_321800
Smp_321810
Smp_322010
Smp_322070
Smp_322210
Smp_322330
Smp_322450
Smp_322460
Smp_322480
Smp_322590
Smp_322760
Smp_322780
Smp_322920
Smp_322980
Smp_323050
Smp_323090
Smp_323100
Smp_323140
Smp_323210
Smp_323250
Smp_323270
Smp_323290
Smp_323320
Smp_323350
Smp_323370
Smp_323420
Smp_323440
Smp_323530
Smp_323600
Smp_323680
Smp_323700
Smp_323710
Smp_323810
Smp_323870
Smp_324120
Smp_324160
Smp_324190
Smp_324210
Smp_324240
Smp_324290
Smp_324300
Smp_324330
Smp_324340
Smp_324350
Smp_324380
Smp_324420
Smp_324450
Smp_325610
Smp_325620
Smp_325640
Smp_325680
Smp_325690
Smp_325700
Smp_325990
Smp_326160
Smp_326180
Smp_326190
Smp_326230
Smp_326250
Smp_326270
Smp_326300
Smp_326450
Smp_326460
Smp_326470
Smp_326480
Smp_326530
Smp_326570
Smp_326580
Smp_326650
Smp_326660
Smp_326690
Smp_326710
Smp_326720
Smp_326730
Smp_326770
Smp_326810
Smp_327040
Smp_327370
Smp_327430
Smp_327490
Smp_327510
Smp_327520
Smp_327540
Smp_327580
Smp_327680
Smp_327700
Smp_327710
Smp_327780
Smp_327790
Smp_327800
Smp_327810
Smp_327820
Smp_327890
Smp_328090
Smp_328220
Smp_328330
Smp_328380
Smp_328510
Smp_328520
Smp_328530
Smp_328550
Smp_328580
Smp_328620
Smp_328630
Smp_328640
Smp_328680
Smp_328750
Smp_328950
Smp_329050
Smp_329080
Smp_329100
Smp_329150
Smp_329170
Smp_329270
Smp_329280
Smp_329300
Smp_329330
Smp_329440
Smp_329690
Smp_329770
Smp_329780
Smp_329960
Smp_330020
Smp_330050
Smp_330070
Smp_330080
Smp_330090
Smp_330100
Smp_330120
Smp_330150
Smp_330170
Smp_330180
Smp_330200
Smp_330230
Smp_330320
Smp_330390
Smp_330440
Smp_330470
Smp_330500
Smp_330520
Smp_330530
Smp_330540
Smp_330550
Smp_330590
Smp_330630
Smp_330670
Smp_330720
Smp_330780
Smp_330850
Smp_330860
Smp_330880
Smp_330890
Smp_330900
Smp_331150
Smp_331180
Smp_331230
Smp_331250
Smp_331340
Smp_331370
Smp_331400
Smp_331570
Smp_331580
Smp_332140
Smp_332170
Smp_332330
Smp_332840
Smp_332940
Smp_332970
Smp_333270
Smp_333280
Smp_333360
Smp_333380
Smp_333420
Smp_333470
Smp_333780
Smp_333850
Smp_334400
Smp_334550
Smp_334670
Smp_334820
Smp_334880
Smp_334950
Smp_335130
Smp_335135
Smp_335150
Smp_335370
Smp_335460
Smp_335470
Smp_335480
Smp_335490
Smp_335510
Smp_335675
Smp_335750
Smp_335760
Smp_335785
Smp_335800
Smp_335840
Smp_336060
Smp_336120
Smp_336130
Smp_336190
Smp_336210
Smp_336365
Smp_336780
Smp_336990
Smp_337000
Smp_337300
Smp_337320
Smp_337490
Smp_337520
Smp_337810
Smp_337820
Smp_337880
Smp_337890
Smp_337900
Smp_340140
Smp_340260
Smp_340840
Smp_340950
Smp_340990
Smp_341210
Smp_341710
Smp_341780
Smp_341790
Smp_341820
Smp_341850
Smp_341970
Smp_342150
Smp_342440
Smp_342770
Smp_342810
Smp_343210
Smp_343300
Smp_343510
Smp_343900
Smp_344130
Smp_344300
Smp_344470
Smp_344530
Smp_344750
Smp_345100
Smp_345200
Smp_345360
Smp_345720
Smp_345760
Smp_346000
Smp_346110
Smp_346140
Smp_346230
Smp_346240
Smp_346260
Smp_346550
Smp_346640
Smp_346680
Smp_346710
Smp_346890
Smp_346950
Smp_347180
Smp_347230
Smp_347490
Smp_348000
Smp_348010
Smp_348100
Smp_348200
Smp_348210
Smp_348220
Smp_348250
Smp_348300
Smp_348510
Smp_349110
Smp_349150
Smp_349170
Smp_349180
Smp_349190
Smp_349210
Smp_349240
Smp_349290
Smp_349330
Smp_349340
Smp_349350
Smp_349370
Smp_349380
Smp_349460
Smp_349530
Smp_349540
Smp_349560
Smp_349570
Smp_349580
Smp_349590
Smp_349600
Smp_349630
Smp_349640
Smp_349670
Smp_349730
Smp_349750
Smp_349860
Smp_349890
Smp_349980
Smp_350020
Smp_350110
Smp_350120
Smp_350160
Smp_350180
Smp_350210
Smp_350310
Smp_350320
Smp_350490
Smp_350500
Smp_900020
